# Supplementary material for: Upregulation of C4 characteristics does not consistently improve photosynthetic performance in intraspecific hybrids of a grass
Source: Plant Cell Environ. 2022 Mar 10;45(5):1398–411. doi: 10.1111/pce.14301 (PMC9314825; doi:10.1111/pce.14301)
Supplement: Supplementary file 2 — Supporting information. [file PCE-45-1398-s004.xlsx]

## Sheet: Table S1. Sample information
Table S1. Sample information
													Genetic groups3		Phenotypic data
accession ID	alternative ID	cross/photosynthetic type	hybrid	mother	pollen parent	d13C (delta PDB)	country of origin	latitude	longitude	year of collection	voucher	genome size (2C; pg)	nuclear clade	plastid lineage	anatomy	physiology	RNAseq	RNA-seq data NCBI (SRA BioProject)	RNA-seq data NCBI (SRA BioSample)
H05_EML11-200_E	H05	C3 x C4	yes	C3: RSA9	C4: Southeast Asia2	-25.7457	-	-	-	-	Bianconi EML11-200_E (SHD)	-	-	-	yes	yes	yes	PRJNA752516	SAMN20600118
H08_EML11-200_I	H08	C3 x C4	yes	C3: RSA9	C4: Southeast Asia2	-27.674	-	-	-	-	Bianconi EML11-200_I (SHD)	-	-	-	yes	yes	yes	PRJNA752516	SAMN20600119
H10_EML11-200_H	H10	C3 x C4	yes	C3: RSA9	C4: Southeast Asia2	-26.5584	-	-	-	-	Bianconi EML11-200_H (SHD)	-	-	-	yes	yes	yes	PRJNA752516	SAMN20600120
H12_KWT3-5_X1	H12	C3 x C4	yes	C3: RSA5-03-5	C4: Southeast Asia2	-26.7575	-	-	-	-	Bianconi KWT3-5_X1 (SHD)	-	-	-	yes	yes	yes	PRJNA752516	SAMN20600121
H17_TWN10-2_X1	H17	C3 x C4	yes	C4: TPE1-10	C3: South Africa or Zimbabwe	-27.0771	-	-	-	-	Bianconi TWN10-2_X1 (SHD)	-	-	-	yes	no (dead plant)	no (dead plant)	-	-
H19_EML11-200_X1	H19	C3 x C4	yes	C3: RSA9	C4: AUS1-01	-26.3078	-	-	-	-	Bianconi EML11-200_X1 (SHD)	-	-	-	yes	yes	yes	PRJNA752516	SAMN20600122
H20_TWN11-1_X1	H20	C3 x C4	yes	C4: TPE1-11	C3: RSA9	-27.4347	-	-	-	-	Bianconi TWN11-1_X1 (SHD)	-	-	-	yes	yes	yes	PRJNA752516	SAMN20600123
H21_EML11-2_hybrid_c3xc41	H21	C3 x C4	yes	C3: RSA9	C4: AUS1-01	-25.3031	-	-	-	-	Bianconi EML11-2_hybrid_c3xc4 (SHD)	-	-	-	yes	yes	yes	PRJNA752516	SAMN20600124
H24_EML11-2_hybrid_EMLxAus	H24	C3 x C4	yes	C3: RSA9	C4: AUS1-01	-26.8238	-	-	-	-	Bianconi EML11-2_hybrid_EMLxAus (SHD)	2.16	-	-	yes	no (dead plant)	no (dead plant)	-	-
H26_EML11-200_G	H26	C3 x C4	yes	C3: RSA9	C4: Southeast Asia2	-27.4271	-	-	-	-	Bianconi EML11-200_G (SHD)	-	-	-	yes	yes	yes	PRJNA752516	SAMN20600125
H06_TAN16-2-3c_Y2	H06	C3+C4 x C4	yes	C3+C4: TAN1602-3c	C4: BUR1-02/MAD1-03	-19.8094	-	-	-	-	Bianconi TAN16-2-3c_Y2 (SHD)	-	-	-	yes	yes	yes	PRJNA752516	SAMN20600126
H07_TAN16-2-3c_X3	H07	C3+C4 x C4	yes	C3+C4: TAN1602-3c	C4: Southeast Asia2	-19.6893	-	-	-	-	Bianconi TAN16-2-3c_X3 (SHD)	-	-	-	yes	yes	yes	PRJNA752516	SAMN20600127
H11_TAN16-2-3c_Y1	H11	C3+C4 x C4	yes	C3+C4: TAN1602-3c	C4: BUR1-02/MAD1-03	-19.7341	-	-	-	-	Bianconi TAN16-2-3c_Y1 (SHD)	-	-	-	yes	yes	yes	PRJNA752516	SAMN20600128
H14_TAN16-2-3c_X2	H14	C3+C4 x C4	yes	C3+C4: TAN1602-3c	C4: BUR1-02/MAD1-03	-18.5338	-	-	-	-	Bianconi TAN16-2-3c_X2 (SHD)	-	-	-	yes	yes	yes	PRJNA752516	SAMN20600129
H18_TWN10-2_X7	H18	C3+C4 x C4	yes	C4: TPE1-10	C3+C4: ZAM1503-03	-21.3758	-	-	-	-	Bianconi TWN10-2_X7 (SHD)	-	-	-	yes	yes	yes	PRJNA752516	SAMN20600130
H23_TAN16-2-3c_X1	H23	C3+C4 x C4	yes	C3+C4: TAN1602-3c	C4: BUR1-02/MAD1	-18.7089	-	-	-	-	Bianconi TAN16-2-3c_X1 (SHD)	-	-	-	yes	yes	yes	PRJNA752516	SAMN20600131
RSA9	EML11-200 (K)	C3	no	yes	yes	-30.83	South Africa	-26.29	30	2012	-	1.72	I	A	yes	yes	yes	PRJNA752516	SAMN20600112
RSA6-03	GMT3-1E (M)	C3	no	no	no	-	South Africa	-33.32	26.53	2015	Simpson & Ripley 1 (SHD)	1.87	I4	A4	yes	-	-	-	-
RSA5-03-3	KWT3-3 (N)	C3	no	no	no	-29.19	South Africa	-32.7	27.53	2012	-	1.78	I	A	yes	yes	-	-	-
RSA5-03-5	KWT3-5 (U)	C3	no	yes	no	-28.17	South Africa	-32.7	27.53	2012	-	1.78	I	A	yes	yes	yes	PRJNA752516	SAMN20600113
ZIM1503-f	ZIM15-03-f2 (L)	C3	no	no	no	-30.29	Zimbabwe	-18.7764	32.7422	2015	Mapaura, Lundgren, Olofsson 3 (SHD,LMA)	1.82	I4	A4	yes	yes	-	-	-
TAN2-01	L01A	C3+C4	no	no	no	-24.92	Tanzania	-5.63	32.69	2014	Lundgren & Christin 1 (NHT, SHD)	2.24	II	B	-	yes	-	-	-
TAN1-04B	L04B-4 (J)	C3+C4	no	no	no	-24.08	Tanzania	-8.51	35.17	2014	-	2.07	II	C	yes	yes	-	-	-
TAN1602-03c	TAN16-2-3c (T)	C3+C4	no	yes	no	-24.7	Tanzania	-8.3503	31.2722	2016	Dunning, Dunning, Kayombo 2 (SHD) / C.J. Kayombo 7832 (FTOH)	-	II4	B4	yes	yes	yes	PRJNA752516	SAMN20600114
ZAM1503-03	ZAM15-03-03 (G)	C3+C4	no	no	yes	-25.49	Zambia	-10.2342	29.8303	2015	Nyirenda, Lundgren, Dunning-3 (SHD,UZL)	2.12	II	B	yes	yes	-	-	-
AUS1-01	Aus1-1 (B)	C4	no	no	yes	-14.02	Australia	-19.62	146.96	2005	AusTRCF 322458 0167 (Australian Pastures Genebank)	2.25	IV	D	yes	yes	yes	PRJNA752516	SAMN20600115
BUR1-02	BF-2 (C)	C4	no	no	possibly (instead of MAD1-03)	-14.23	Burkina Faso	10.85	-4.83	2009	Sanou BUR-734 (K)	2.0208	IV	E	yes	yes	-	-	-
MAD1-03	Maj3 (D)	C4	no	no	possibly (instead of BUR1-02)	-14.26	Madagascar	-15.67	46.37	2013	Vorontsova 919 (K)	2.23651	IV	D	yes	yes	-	-	-
TAN4-03	TAN16-03-03b (E)	C4	no	no	no	-14.41	Tanzania	-9.04	32.48	2016	Lundgren & Christin 2 (SHD,NHT)	-	III4	G4	yes	-	-	-	-
TPE1-02	TWN2-1 (A)	C4	no	no	possibly (among Southeast Asian)	-13.17	Taiwan	24.4674	120.718	2014	-	-	IV4	D4	yes	yes	yes	PRJNA752516	SAMN20600117
TPE1-10	TWN10-2 (S)	C4	no	yes	possibly (among Southeast Asian)	-13.99	Taiwan	24.4674	120.718	2014	Bianconi 2020-TPE1-10 (SHD)	1.91	IV	D	yes	yes	yes	PRJNA752516	SAMN20600116
ZAM1505-10	ZAM15-05-10 (F)	C4	no	no	no	-14.78	Zambia	-11.45	29.02	2015	Nyirenda, Lundgren, Dunning-5 (SHD,UZL)	2.23	III	G	yes	-	-	-	-
1 H21 was cloned from H24
2 Southeast Asian accessions include TWN2-1, TWN10-2 and PHI1601; among these, only PHIL1601 was not analysed in this study
3 Nuclear and plastid phylogenetic lineages extracted from Bianconi et al. (2020)
4 Inferred lineage (based on individuals from the same country or population)

## Sheet: Table S2. Genotyping PCR marker
Table S2. Genotyping using PCR/Sanger-sequencing
							D6K_1							AX2_1								28V_1					marker ID
accession ID	short ID	sequence	cross type	photosynthetic type	mother	pollen parent	135	168	215	271	280	292	421	456	510	596	600	669	683	684	795	1005	1045	1051	1146	1233	variable site
RSA5-03-5	-	whole genome data (Dunning et al. 2019)	-	C3	-	-	C	G	G	G	C	A	C	C	T	T	T	C	T	G	C	G	A	C	C	T
RSA8-06	-	whole genome data (Dunning et al. 2019)	-	C3	-	-	C	G	G	G	C	A	C	C	T	T	T	C	C	A	T	G	A	C	C	T
RSA6-09	-	whole genome data (Dunning et al. 2019)	-	C3	-	-	C	G	G	G	C	A	C	C	T	T	T	C	T	G	C	G	A	C	C	T
ZIM1504-61	-	whole genome data (Dunning et al. 2019)	-	C3	-	-	C	G	G	G	C	A	C	C	T	T	T	C	C	R	C	G	A	C	C	T
TAN2-01	-	whole genome data (Dunning et al. 2019)	-	C3+C4	-	-	T	A	G	G	C	A	C	C	T	T	T	C	C	G	C	G	A	C	C	T
TAN1-04A	-	whole genome data (Dunning et al. 2019)	-	C3+C4	-	-	T	A	G	G	C	A	C	C	T	T	T	C	C	A	T	G	A	C	C	T
TAN1-04A	-	whole genome data (Dunning et al. 2019)	-	C3+C4	-	-	T	A	G	G	C	A	C	C	T	T	T	C	C	A	T	G	A	C	C	T
TAN1602-04	-	whole genome data (Dunning et al. 2019)	-	C3+C4	-	-	T	A	G	G	C	A	C	C	T	T	T	C	T	G	C	G	A	C	C	T
ZAM1503-03	-	whole genome data (Dunning et al. 2019)	-	C3+C4	-	-	T	A	G	G	C	A	C	C	T	T	K	C	T	G	C	G	A	C	C	T
ZAM1705-03	-	whole genome data (Dunning et al. 2019)	-	C3+C4	-	-	T	A	G	G	C	A	C	C	T	T	G	C	T	G	C	G	A	C	C	T
ZAM1723-05	-	whole genome data (Dunning et al. 2019)	-	C3+C4	-	-	T	A	G	G	C	A	C	C	T	T	G	C	T	G	C	G	A	C	C	T
ZAM1507-19	-	whole genome data (Dunning et al. 2019)	-	C3+C4	-	-	T	A	G	G	C	A	C	C	T	T	T	C	T	G	C	G	A	C	C	T
AUS1-01	-	whole genome data (Dunning et al. 2019)	-	C4	-	-	T	A	A	G	C	A	Y	C	T	T	T	C	T	G	C	T	A	C	M	C
TPE1-10	-	whole genome data (Dunning et al. 2019)	-	C4	-	-	T	A	A	G	C	A	C	C	G	T	T	C	T	G	C	G	G	C	C	T
PHI1601-01	-	whole genome data (Dunning et al. 2019)	-	C4	-	-	T	A	A	G	C	A	C	C	T	T	T	C	T	G	C	G	G	C	C	T
SRL1702-03	-	whole genome data (Dunning et al. 2019)	-	C4	-	-	T	A	A	G	C	A	C	C	T	T	T	C	T	G	C	G	G	C	C	T
BUR1-02	-	whole genome data (Dunning et al. 2019)	-	C4	-	-	T	A	G	T	T	A	C	C	T	T	T	C	T	G	C	G	A	C	C	C
MAD1-03	-	whole genome data (Dunning et al. 2019)	-	C4	-	-	T	A	G	T	T	A	C	C	T	T	T	C	C	G	C	G	A	C	C	C
TAN4-01	-	whole genome data (Dunning et al. 2019)	-	C4	-	-	T	A	G	G	C	A	C	T	T	A	T	C	T	G	C	G	A	C	C	T
TAN4-08	-	whole genome data (Dunning et al. 2019)	-	C4	-	-	T	A	G	G	C	M	C	T	T	A	T	C	T	G	C	G	A	C	C	T
ZAM1505-10	-	whole genome data (Dunning et al. 2019)	-	C4	-	-	T	A	G	G	C	A	C	C	T	T	T	C	T	G	C	G	A	C	C	T
ZAM1701-17	-	whole genome data (Dunning et al. 2019)	-	C4	-	-	T	A	G	G	C	A	C	C	T	T	T	C	Y	G	C	G	A	C	C	T
H24_EML11-2_hybrid_EMLxAus1	-	whole genome data (Bianconi et al. 2020)	-	(C3 allele)	-	-	C	G	G	G	C	A	C	C	T	T	T	G	C	A	T	G	A	T	C	T
H24_EML11-2_hybrid_EMLxAus1	-	whole genome data (Bianconi et al. 2020)	-	(C4 allele)	-	-	T	A	A	G	C	A	C	C	T	T	T	C	T	G	C	T	A	C	C	T
H05_EML11-200_E	H05	PCR + Sanger-sequenced	C3 x C4	-	C3: RSA9	C4: Southeast Asia3	Y	R	R	G	C	A	C	C	T	T	T	C	T	G	C	G	R	C	C	T
H08_EML11-200_I	H08	PCR + Sanger-sequenced	C3 x C41	-	C3: RSA9	C4: Southeast Asia3	N	N	N	N	N	A	C	C	T	T	T	S	Y	R	Y	N	N	N	N	N
H10_EML11-200_H	H10	PCR + Sanger-sequenced	C3 x C4	-	C3: RSA9	C4: Southeast Asia3	Y	R	R	G	C	A	C	C	G	T	T	C	T	G	C	G	R	Y	C	T
H12_KWT3-5_X1	H12	PCR + Sanger-sequenced	C3 x C4	-	C3: RSA5-03-5	C4: Southeast Asia3	Y	R	R	G	C	A	C	C	K	T	T	C	T	G	N	G	R	C	C	T
H17_TWN10-2_X1	H17	PCR + Sanger-sequenced	C3 x C4	-	C4: TPE1-10	C3: South Africa or Zimbabwe	Y	R	R	G	C	A	C	C	K	T	T	C	T	G	C	G	R	C	C	T
H19_EML11-200_X1	H19	PCR + Sanger-sequenced	C3 x C4	-	C3: RSA9	C4: AUS1-01	Y	R	R	G	C	A	Y	C	T	T	T	C	T	G	C	K	A	C	M	Y
H20_TWN11-1_X1	H20	PCR + Sanger-sequenced	C3 x C4	-	C4: TPE1-11	C3: RSA9	Y	R	R	G	C	A	C	C	T	T	T	S	Y	R	Y	N	N	N	N	N
H26_EML11-200_G	H26	PCR + Sanger-sequenced	C3 x C4	-	C3: RSA9	C4: Southeast Asia3	Y	R	R	G	C	A	C	C	T	T	T	S	Y	R	Y	G	R	C	C	T
EML 11-200 D (dead)	-	PCR + Sanger-sequenced	C3 x C4	-	C3: RSA9	C4: Southeast Asia3	N	N	N	N	N	A	C	C	K	T	T	S	Y	R	Y	G	R	C	C	T
EML 11-200 F (dead)	-	PCR + Sanger-sequenced	C3 x C4	-	C3: RSA9	C4: Southeast Asia3	Y	R	R	G	C	A	C	C	K	T	T	S	Y	R	Y	G	R	Y	C	T
EML 11-200 A (dead)	-	PCR + Sanger-sequenced	C3 x C4	-	C3: RSA9	C4: Southeast Asia3	Y	R	R	G	C	A	C	C	T	T	T	C	T	G	C	G	R	C	C	T
EML 11-200 B (dead)	-	PCR + Sanger-sequenced	C3 x C4	-	C3: RSA9	C4: Southeast Asia3	Y	R	R	G	C	A	C	C	T	T	T	S	Y	R	Y	G	R	C	C	T
EML 11-200 C (dead)	-	PCR + Sanger-sequenced	C3 x C4	-	C3: RSA9	C4: Southeast Asia3	Y	R	R	G	C	A	C	C	T	T	T	S	Y	R	Y	G	R	C	C	T
H06_TAN16-2-3c_Y2	H06	PCR + Sanger-sequenced	C3+C4 x C4	-	C3+C4: TAN1602-3c	C4: BUR1-02/MAD1-03	T	A	G	K	Y	A	C	C	T	T	T	C	T	G	C	G	A	C	C	Y
H07_TAN16-2-3c_X3	H07	PCR + Sanger-sequenced	C3+C4 x C4	-	C3+C4: TAN1602-3c	C4: Southeast Asia3	T	A	R	G	C	A	C	C	T	T	T	C	T	G	N	G	R	C	C	Y
H11_TAN16-2-3c_Y1	H11	PCR + Sanger-sequenced	C3+C4 x C4	-	C3+C4: TAN1602-3c	C4: BUR1-02/MAD1-03	T	A	G	K	Y	A	C	C	T	T	T	C	T	G	C	G	A	C	C	Y
H14_TAN16-2-3c_X2	H14	PCR + Sanger-sequenced	C3+C4 x C4	-	C3+C4: TAN1602-3c	C4: BUR1-02/MAD1-03	T	A	A	N	N	A	C	C	K	T	T	C	T	G	C	G	G	C	C	T
H18_TWN10-2_X7	H18	PCR + Sanger-sequenced	C3+C4 x C42	-	C4: TPE1-10	C3+C4: ZAM1503-03	T	A	R	G	C	A	C	C	K	T	K	C	T	G	C	G	R	C	C	T
H23_TAN16-2-3c_X1	H23	PCR + Sanger-sequenced	C3+C4 x C4	-	C3+C4: TAN1602-3c	C4: BUR1-02/MAD1	T	A	R	K	Y	A	C	C	K	T	T	C	T	G	C	G	A	C	C	Y
H01_TWN10-2_X6	H01	PCR + Sanger-sequenced	C4 x C4	-	C4: TPE1-10	C4: Southeast Asia3	T	A	A	G	C	A	C	C	K	T	T	C	T	G	C	G	G	C	C	T
H02_TWN11-1_A	H02	PCR + Sanger-sequenced	C4 x C4	-	C4: TPE1-11	C4: Southeast Asia3	T	A	A	G	C	A	C	C	T	T	T	C	T	G	C	G	G	C	C	T
H03_TWN11-1_B	H03	PCR + Sanger-sequenced	C4 x C4	-	C4: TPE1-11	C4: Southeast Asia3	T	A	A	G	C	A	C	C	K	T	T	C	T	G	C	G	G	C	C	T
H04_TWN10-2_X5	H04	PCR + Sanger-sequenced	C4 x C4	-	C4: TPE1-10	C4: BUR1-02/MAD1-03	T	A	R	K	Y	A	C	C	K	T	T	C	T	G	C	G	R	C	C	Y
H13_TWN10-2_X4	H13	PCR + Sanger-sequenced	C4 x C4	-	C4: TPE1-10	C4: BUR1-02/MAD1-03	T	A	R	K	Y	A	C	C	K	T	T	C	T	G	C	G	R	C	C	Y
H15_TWN10-2_X2	H15	PCR + Sanger-sequenced	C4 x C4	-	C4: TPE1-10	C4: BUR1-02/MAD1-03	T	A	R	K	Y	A	C	C	K	T	T	C	T	G	C	G	R	C	C	Y
H16_TWN10-2_X3	H16	PCR + Sanger-sequenced	C4 x C4	-	C4: TPE1-10	C4: Southeast Asia3	T	A	A	G	C	A	C	C	K	T	T	C	T	G	C	G	G	C	C	T
H22_TWN2-1_B	H22	PCR + Sanger-sequenced	C4 x C4	-	C4: TPE1-02	C4: TAN16-03	T	A	R	G	C	M	C	Y	K	W	T	C	T	G	C	G	R	C	C	T
H25_TWN2-1_A	H25	PCR + Sanger-sequenced	C4 x C4	-	C4: TPE1-02	C4: BUR1-02/MAD1-03	T	A	R	K	Y	A	C	C	T	T	T	C	T	G	C	G	R	C	C	Y
TWN 10-2 M (dead)	-	PCR + Sanger-sequenced	C4 x C4	-	C4: TPE1-10	C4: BUR1-02/MAD1-03	T	A	R	K	Y	A	C	C	K	T	T	C	T	G	C	G	R	C	C	Y
H09_L04B4_M	H09	PCR + Sanger-sequenced	selfed	C3+C4 x C3+C4	-	-	T	A	G	G	C	A	C	C	T	T	T	C	C	A	T	G	A	C	C	T
1 Type of cross established via whole genome sequencing in Bianconi et al. (2020); H21 is a clone of H24
2 Undetermined with PCR/Sanger genotyping, but confirmed using RNAseq data
3 See Table S1

## Sheet: Table S3. Primers
Table S3. List of primer sequences used for genotyping
Marker	Forward Primer	Reverse Primer
AX2_1	5'-GCACCCCTCTTGGTTGCAG-3'	5’-GCTAGGCATCGTCTACAGAGAC-3’
28V_1	5’-GCATCACCAATACGTTTGCTCC-3’	5’-GGCGTCAGACATTTGCCATG-3’
D6K_1	5’-GCAGGTCTTTCCATTCCCAC-3’	5’-GCTTCCAGCATAAGAAGGGG-3’

## Sheet: Table S4. RNA-seq genotyping ma
Table S4. RNA-seq markers selected for genotyping analysis I (photosynthetic type)
Part 1: Markers and genotypes
RNA-seq accession ID	data source	hybrid	photosynthetic/cross type	ASEM_AUS1_00079.2202	ASEM_AUS1_00340.624	ASEM_AUS1_00430.930	ASEM_AUS1_00520.1036	ASEM_AUS1_00823.1020	ASEM_AUS1_01224.604	ASEM_AUS1_01364.2171	ASEM_AUS1_02568.1827	ASEM_AUS1_02969.1161	ASEM_AUS1_03188.1092	ASEM_AUS1_03583.793	ASEM_AUS1_03649.240	ASEM_AUS1_05582.612	ASEM_AUS1_05728.1380	ASEM_AUS1_05761.249	ASEM_AUS1_06142.2411	ASEM_AUS1_06142.2412	ASEM_AUS1_06142.2547	ASEM_AUS1_06220.256	ASEM_AUS1_06223.1655	ASEM_AUS1_06223.5512	ASEM_AUS1_06223.6073	ASEM_AUS1_07112.1719	ASEM_AUS1_07479.1227	ASEM_AUS1_07741.1516	ASEM_AUS1_07799.147	ASEM_AUS1_07805.3228	ASEM_AUS1_08108.1453	ASEM_AUS1_08215.907	ASEM_AUS1_08283.516	ASEM_AUS1_08422.336	ASEM_AUS1_09214.2121	ASEM_AUS1_09611.336	ASEM_AUS1_09824.930	ASEM_AUS1_10260.753	ASEM_AUS1_10401.1407	ASEM_AUS1_10752.426	ASEM_AUS1_11076.4044	ASEM_AUS1_11224.1896	ASEM_AUS1_11260.2678	ASEM_AUS1_11987.747	ASEM_AUS1_12015.1722	ASEM_AUS1_12709.798	ASEM_AUS1_13174.137	ASEM_AUS1_13506.258	ASEM_AUS1_14964.2736
KWT3_B	Dunning et al. (2017)	non_hybrid	C3	C/C	G/G	A/A	G/G	A/A	A/A	A/A	C/C	C/C	G/G	T/T	A/A	G/G	A/A	A/A	G/G	C/C	T/T	G/G	T/T	A/A	T/T	C/C	T/T	C/C	T/T	C/C	A/A	G/G	T/T	C/C	T/T	C/C	C/C	C/C	C/C	G/G	G/G	C/C	C/C	C/C	A/A	C/C	C/C	A/A	T/T
parent_K_EML11-200	this study	non_hybrid	C3	C/C	G/G	A/A	G/G	A/A	A/A	A/A	C/C	C/C	G/G	T/T	-/-	G/G	A/A	A/A	G/G	C/C	T/T	G/G	T/T	A/A	T/T	C/C	T/T	C/C	T/T	C/C	A/A	G/G	T/T	C/C	T/T	C/C	C/C	C/C	C/C	G/G	G/G	C/C	C/C	C/C	A/A	C/C	C/C	-/-	T/T
parent_U_KWT3-5	this study	non_hybrid	C3	C/C	G/G	A/A	G/G	-/-	A/A	A/A	C/C	C/C	G/G	T/T	A/A	G/G	A/A	A/A	G/G	C/C	T/T	G/G	T/T	A/A	T/T	C/C	T/T	C/C	T/T	C/C	A/A	G/G	T/T	C/C	T/T	C/C	C/C	-/-	C/C	G/G	G/G	C/C	C/C	C/C	A/A	C/C	C/C	A/A	T/T
ZIM03-13	Dunning et al. (2019)	non_hybrid	C3	C/C	G/G	A/A	G/G	A/A	A/A	-/-	C/C	C/C	G/G	T/T	A/A	-/-	A/A	A/A	-/-	-/-	-/-	-/-	T/T	A/A	T/T	C/C	T/T	C/C	T/T	C/C	A/A	G/G	T/T	C/C	T/T	-/-	C/C	C/C	-/-	G/G	G/G	C/C	C/C	C/C	A/A	C/C	C/C	A/A	T/T
hybrid_H05_EML11-200_E	this study	hybrid	C3 x C4	G/C	-/-	-/-	T/G	T/A	C/A	C/A	A/C	T/C	T/G	-/-	G/A	A/G	T/A	-/-	T/G	T/C	G/T	A/G	G/T	C/A	A/T	G/C	A/T	A/C	A/T	T/C	-/-	T/G	-/-	A/C	G/T	G/C	G/C	-/-	T/C	T/G	C/G	A/C	T/C	T/C	C/A	A/C	A/C	-/-	G/T
hybrid_H08_EML11-200_I	this study	hybrid	C3 x C4	G/C	C/G	-/-	T/G	T/A	C/A	C/A	A/C	T/C	T/G	A/T	G/A	A/G	T/A	C/A	T/G	T/C	G/T	A/G	G/T	C/A	A/T	G/C	A/T	A/C	-/-	T/C	G/A	T/G	A/T	A/C	G/T	G/C	G/C	-/-	T/C	T/G	C/G	A/C	T/C	T/C	C/A	A/C	A/C	-/-	G/T
hybrid_H10_EML11-200_H	this study	hybrid	C3 x C4	G/C	C/G	G/A	T/G	T/A	C/A	C/A	A/C	T/C	T/G	-/-	-/-	A/G	T/A	C/A	T/G	T/C	G/T	A/G	G/T	C/A	A/T	G/C	A/T	A/C	A/T	T/C	G/A	T/G	A/T	A/C	G/T	T/C	G/C	A/C	T/C	T/G	C/G	A/C	T/C	T/C	C/A	A/C	A/C	G/A	G/T
hybrid_H12_KWT3-5_X1	this study	hybrid	C3 x C4	G/C	C/G	-/-	-/-	-/-	C/A	C/A	-/-	T/C	T/G	-/-	G/A	A/G	T/A	C/A	T/G	T/C	G/T	-/-	G/T	C/A	A/T	G/C	A/T	A/C	A/T	T/C	-/-	T/G	-/-	A/C	G/T	G/C	G/C	-/-	T/C	T/G	C/G	A/C	T/C	T/C	C/A	A/C	A/C	G/A	G/T
hybrid_H19_EML11-200_X1	this study	hybrid	C3 x C4	G/C	C/G	G/A	T/G	T/A	C/A	C/A	A/C	T/C	T/G	A/T	-/-	A/G	T/A	C/A	T/G	T/C	G/T	-/-	G/T	C/A	A/T	-/-	A/T	A/C	A/T	T/C	G/A	T/G	A/T	A/C	G/T	T/C	G/C	-/-	T/C	T/G	C/G	A/C	T/C	T/C	-/-	-/-	A/C	G/A	G/T
hybrid_H20_TWN11-1_X1	this study	hybrid	C3 x C4	G/C	C/G	G/A	T/G	T/A	C/A	C/A	A/C	T/C	T/G	-/-	G/A	A/G	T/A	-/-	T/G	-/-	G/T	A/G	G/T	C/A	A/T	G/C	A/T	A/C	A/T	T/C	-/-	T/G	-/-	A/C	G/T	T/C	G/C	-/-	T/C	T/G	C/G	A/C	T/C	T/C	C/A	-/-	A/C	-/-	G/T
hybrid_H21_EML11-2	this study	hybrid	C3 x C4	G/C	C/G	G/A	T/G	T/A	C/A	C/A	A/C	T/C	T/G	-/-	G/A	A/G	T/A	C/A	T/G	T/C	G/T	-/-	G/T	C/A	A/T	T/C	A/T	A/C	A/T	T/C	-/-	T/G	-/-	A/C	G/T	T/C	G/C	-/-	T/C	T/G	C/G	A/C	T/C	T/C	C/A	A/C	A/C	-/-	G/T
hybrid_H26_EML11-200_G	this study	hybrid	C3 x C4	G/C	C/G	-/-	T/G	T/A	C/A	C/A	A/C	T/C	T/G	-/-	-/-	A/G	T/A	-/-	T/G	T/C	G/T	A/G	G/T	C/A	A/T	-/-	A/T	A/C	-/-	T/C	-/-	T/G	A/T	A/C	G/T	T/C	G/C	-/-	T/C	T/G	C/G	A/C	T/C	T/C	C/A	A/C	A/C	G/A	-/-
AUS2_B	Dunning et al. (2017)	non_hybrid	C4	G/G	C/C	G/G	T/T	-/-	C/C	C/C	A/A	T/T	T/T	-/-	G/G	A/A	T/T	C/C	T/T	T/T	G/G	A/A	-/-	C/C	A/A	-/-	A/A	A/A	A/A	T/T	-/-	T/T	-/-	A/A	G/G	T/T	G/G	A/A	T/T	T/T	C/C	A/A	-/-	T/T	C/C	-/-	A/A	G/G	G/G
BF3_B	Dunning et al. (2017)	non_hybrid	C4	G/G	C/C	G/G	T/T	T/T	C/C	C/C	A/A	T/T	T/T	A/A	G/G	A/A	T/T	C/C	T/T	T/T	G/G	A/A	G/G	C/C	A/A	G/G	A/A	A/A	A/A	T/T	G/G	T/T	A/A	A/A	G/G	T/T	G/G	A/A	T/T	T/T	C/C	A/A	T/T	T/T	C/C	A/A	A/A	G/G	G/G
LO2_B	Dunning et al. (2017)	non_hybrid	C4	G/G	C/C	G/G	T/T	T/T	C/C	C/C	-/-	-/-	T/T	A/A	G/G	-/-	T/T	C/C	T/T	T/T	G/G	A/A	G/G	C/C	A/A	G/G	A/A	-/-	-/-	T/T	G/G	T/T	A/A	A/A	G/G	T/T	G/G	A/A	T/T	T/T	C/C	A/A	T/T	T/T	C/C	A/A	A/A	G/G	G/G
parent_A_TWN2-1	this study	non_hybrid	C4	G/G	C/C	-/-	T/T	T/T	C/C	C/C	A/A	T/T	T/T	A/A	G/G	A/A	T/T	C/C	T/T	T/T	G/G	A/A	G/G	C/C	A/A	G/G	A/A	A/A	A/A	T/T	G/G	T/T	A/A	A/A	G/G	T/T	G/G	A/A	T/T	T/T	C/C	A/A	T/T	T/T	C/C	A/A	A/A	G/G	G/G
parent_B_Aus1-1	this study	non_hybrid	C4	G/G	C/C	G/G	T/T	T/T	C/C	C/C	-/-	T/T	T/T	A/A	G/G	A/A	T/T	C/C	T/T	T/T	G/G	A/A	G/G	C/C	A/A	-/-	A/A	A/A	A/A	T/T	-/-	T/T	A/A	A/A	G/G	T/T	G/G	A/A	T/T	T/T	C/C	A/A	T/T	T/T	C/C	A/A	A/A	G/G	G/G
parent_S_TWN10-2	this study	non_hybrid	C4	G/G	C/C	G/G	T/T	T/T	C/C	C/C	A/A	T/T	T/T	A/A	G/G	A/A	T/T	C/C	T/T	T/T	G/G	A/A	G/G	C/C	A/A	G/G	A/A	A/A	A/A	T/T	G/G	T/T	A/A	A/A	G/G	T/T	G/G	A/A	T/T	T/T	C/C	A/A	T/T	T/T	C/C	A/A	A/A	G/G	G/G
PHIL-17	Dunning et al. (2019)	non_hybrid	C4	G/G	C/C	G/G	-/-	T/T	C/C	C/C	A/A	T/T	T/T	A/A	G/G	A/A	T/T	-/-	T/T	T/T	G/G	-/-	-/-	C/C	A/A	G/G	A/A	A/A	A/A	T/T	G/G	T/T	A/A	A/A	G/G	T/T	G/G	A/A	T/T	T/T	C/C	A/A	T/T	T/T	C/C	A/A	A/A	G/G	G/G
TAN03-3	Dunning et al. (2019)	non_hybrid	C4	G/G	C/C	G/G	T/T	T/T	C/C	C/C	A/A	T/T	T/T	A/A	G/G	A/A	T/T	-/-	T/T	T/T	G/G	A/A	G/G	C/C	A/A	G/G	A/A	-/-	-/-	T/T	G/G	T/T	A/A	A/A	G/G	T/T	G/G	A/A	T/T	T/T	C/C	A/A	T/T	T/T	C/C	A/A	A/A	G/G	-/-
TW10_B	Dunning et al. (2017)	non_hybrid	C4	G/G	C/C	G/G	T/T	T/T	C/C	C/C	A/A	T/T	T/T	A/A	G/G	A/A	T/T	C/C	T/T	T/T	G/G	A/A	G/G	C/C	A/A	G/G	A/A	A/A	A/A	T/T	G/G	T/T	A/A	A/A	G/G	T/T	G/G	A/A	T/T	T/T	C/C	A/A	T/T	T/T	C/C	A/A	-/-	G/G	G/G
hybrid_H06_TAN16-2-3C_Y2	this study	hybrid	C3+C4 x C4	G/A	C/A	G/T	T/A	-/-	C/G	C/G	A/G	T/A	T/C	A/C	G/C	A/T	T/G	C/G	T/A	T/A	G/A	A/C	G/A	C/G	A/G	G/T	A/C	A/G	A/G	T/A	C/G	T/A	-/-	A/G	G/A	T/G	G/A	-/-	T/A	T/A	C/A	A/T	T/G	T/A	C/T	A/T	-/-	G/C	G/C
hybrid_H07_TAN16-2-3C_X3	this study	hybrid	C3+C4 x C4	G/A	C/A	A/T	T/A	-/-	C/G	C/G	A/G	T/A	T/C	A/C	G/C	A/T	T/G	C/G	T/A	T/A	G/A	A/C	G/A	C/G	A/G	G/T	A/C	A/G	A/G	T/A	-/-	T/A	-/-	A/G	G/A	-/-	G/A	A/G	T/A	T/A	C/A	A/T	T/G	T/A	C/T	A/T	A/G	G/C	G/C
hybrid_H11_TAN16-2-3C_Y1	this study	hybrid	C3+C4 x C4	-/-	C/A	G/T	T/A	T/G	C/G	-/-	A/G	T/A	T/C	A/C	G/C	A/T	T/G	C/G	T/A	T/A	G/A	-/-	G/A	C/G	A/G	G/T	A/C	A/G	A/G	T/A	-/-	T/A	-/-	A/G	G/A	T/G	G/A	-/-	T/A	T/A	C/A	A/T	T/G	T/A	C/T	A/T	A/G	G/C	G/C
hybrid_H14_TAN16-2-3C_X2	this study	hybrid	C3+C4 x C4	G/A	C/A	G/T	T/A	T/G	C/G	C/G	A/G	T/A	T/C	A/C	G/C	A/T	T/G	C/G	T/A	T/A	G/A	A/C	G/A	C/G	A/G	G/T	A/C	-/-	A/G	T/A	C/G	T/A	-/-	A/G	G/A	T/G	G/A	-/-	T/A	T/A	C/A	A/T	T/G	T/A	C/T	-/-	-/-	-/-	G/C
hybrid_H18_TWN10-2_X7	this study	hybrid	C3+C4 x C4	G/A	C/A	G/T	T/A	T/G	C/G	C/G	-/-	T/A	T/C	A/C	G/C	A/T	T/G	C/G	T/A	T/A	G/A	-/-	G/A	C/G	A/G	G/T	A/C	A/G	A/G	T/A	-/-	T/A	-/-	A/G	G/A	T/G	G/A	A/G	T/A	T/A	C/A	A/T	T/G	T/A	C/T	-/-	-/-	G/C	G/C
hybrid_H23_TAN16-2-3C_X1	this study	hybrid	C3+C4 x C4	G/A	C/A	G/T	T/A	T/G	C/G	C/G	A/G	T/A	-/-	-/-	G/C	A/T	T/G	C/G	T/A	T/A	G/A	-/-	G/A	C/G	A/G	-/-	A/C	-/-	A/G	T/A	-/-	T/A	A/C	A/G	G/A	T/G	G/A	A/G	T/A	T/A	-/-	A/T	T/G	T/A	C/T	A/T	A/G	G/C	G/C
LO1_B	Dunning et al. (2017)	non_hybrid	C3+C4	A/A	A/A	T/T	A/A	-/-	G/G	-/-	G/G	A/A	C/C	C/C	C/C	-/-	G/G	G/G	-/-	-/-	A/A	C/C	A/A	G/G	G/G	T/T	C/C	-/-	G/G	A/A	C/C	A/A	C/C	-/-	A/A	G/G	-/-	-/-	A/A	A/A	A/A	T/T	G/G	A/A	T/T	T/T	G/G	-/-	-/-
LO4_B	Dunning et al. (2017)	non_hybrid	C3+C4	A/A	A/A	T/T	A/A	G/G	G/G	G/G	G/G	A/A	C/C	C/C	C/C	T/T	G/G	G/G	A/A	A/A	A/A	C/C	A/A	G/G	G/G	T/T	C/C	G/G	G/G	A/A	C/C	A/A	-/-	G/G	A/A	G/G	A/A	G/G	A/A	A/A	A/A	T/T	-/-	A/A	T/T	T/T	G/G	C/C	C/C
parent_T_TAN16-2-3C	this study	non_hybrid	C3+C4	A/A	A/A	T/T	A/A	G/G	G/G	G/G	G/G	A/A	C/C	C/C	C/C	T/T	G/G	G/G	A/A	A/A	A/A	C/C	A/A	G/G	G/G	T/T	C/C	G/G	G/G	A/A	C/C	A/A	C/C	G/G	A/A	G/G	A/A	G/G	A/A	A/A	A/A	T/T	G/G	A/A	T/T	T/T	G/G	C/C	C/C
TAN02-1	Dunning et al. (2019)	non_hybrid	C3+C4	A/A	-/-	T/T	A/A	G/G	G/G	G/G	G/G	A/A	C/C	C/C	C/C	T/T	G/G	G/G	A/A	A/A	A/A	-/-	-/-	G/G	G/G	T/T	C/C	G/G	G/G	A/A	C/C	A/A	C/C	G/G	A/A	G/G	A/A	G/G	A/A	A/A	A/A	T/T	G/G	A/A	T/T	T/T	G/G	C/C	C/C
ZAM03-2	Dunning et al. (2019)	non_hybrid	C3+C4	A/A	A/A	T/T	A/A	G/G	G/G	G/G	G/G	A/A	C/C	C/C	C/C	T/T	G/G	-/-	A/A	A/A	A/A	C/C	A/A	G/G	G/G	T/T	C/C	G/G	G/G	A/A	C/C	A/A	C/C	G/G	A/A	G/G	A/A	G/G	A/A	A/A	A/A	T/T	G/G	A/A	T/T	T/T	G/G	C/C	C/C
ZAM07-11	Dunning et al. (2019)	non_hybrid	C3+C4	A/A	A/A	T/T	A/A	G/G	G/G	G/G	-/-	A/A	C/C	C/C	C/C	T/T	G/G	G/G	A/A	A/A	A/A	C/C	A/A	G/G	G/G	T/T	C/C	G/G	G/G	A/A	C/C	A/A	C/C	G/G	-/-	G/G	A/A	G/G	A/A	A/A	A/A	T/T	G/G	A/A	T/T	T/T	G/G	C/C	C/C
Part 2: Proportion of markers supporting the assigned cross type
RNA-seq accession ID	assigned cross type	number of valid SNPs	SNPs supporting the assigned cross	proportion
hybrid_H05_EML11-200_E	C3 x C4	94	91	0.968085
hybrid_H08_EML11-200_I	C3 x C4	100	97	0.97
hybrid_H10_EML11-200_H	C3 x C4	105	104	0.990476
hybrid_H12_KWT3-5_X1	C3 x C4	96	95	0.989583
hybrid_H19_EML11-200_X1	C3 x C4	93	93	1
hybrid_H20_TWN11-1_X1	C3 x C4	97	95	0.979381
hybrid_H21_EML11-2	C3 x C4	98	96	0.979592
hybrid_H26_EML11-200_G	C3 x C4	97	96	0.989691
hybrid_H06_TAN16-2-3C_Y2	C3+C4 x C4	103	101	0.980583
hybrid_H07_TAN16-2-3C_X3	C3+C4 x C4	107	105	0.981308
hybrid_H11_TAN16-2-3C_Y1	C3+C4 x C4	99	99	1
hybrid_H14_TAN16-2-3C_X2	C3+C4 x C4	95	94	0.989474
hybrid_H18_TWN10-2_X7	C3+C4 x C4	99	96	0.969697
hybrid_H23_TAN16-2-3C_X1	C3+C4 x C4	93	91	0.978495
[truncated: 69 more columns]

## Sheet: Table S5. RNA-seq genotyping ma
Table S5. RNA-seq markers selected for genotyping analysis II (pollen parent)
Part 1. Markers in which the potential pollen parent has a unique homozygous genotype within its photosynthetic type						Part 2. Number of singletons of each potential pollen parent per hybrid accession*
RNA-seq accession ID	photosynthetic type	marker (geneID.genomic position)	genotype
parent_K_EML11-200	C3	ASEM_AUS1_00026.1731	T/T			2.1. Hybrids from C3 or C3+C4 mothers		Potential C4 pollen parents
parent_K_EML11-200	C3	ASEM_AUS1_00335.51	A/A			RNA-seq accession ID	cross	AUS1-01 (parent_B_Aus1-1)	TPE1-10 (parent_S_TWN10-2)	BUR1-02 (BF3_B_1_14)	TAN4-03 (LO2_B_1_14)	TAN03-3
parent_K_EML11-200	C3	ASEM_AUS1_00465.1764	G/G			hybrid_H05_EML11-200_E	C3 x C4	75	252	52	10	6
parent_K_EML11-200	C3	ASEM_AUS1_00465.633	C/C			hybrid_H08_EML11-200_I	C3 x C4	82	250	55	11	6
parent_K_EML11-200	C3	ASEM_AUS1_00491.1032	C/C			hybrid_H10_EML11-200_H	C3 x C4	69	328	44	5	7
parent_K_EML11-200	C3	ASEM_AUS1_00528.2220	G/G			hybrid_H12_KWT3-5_X1	C3 x C4	87	267	57	10	3
parent_K_EML11-200	C3	ASEM_AUS1_00658.254	A/A			hybrid_H19_EML11-200_X1	C3 x C4	371	42	18	2	6
parent_K_EML11-200	C3	ASEM_AUS1_00684.2562	T/T			hybrid_H21_EML11-2	C3 x C4	322	50	26	7	6
parent_K_EML11-200	C3	ASEM_AUS1_00686.1437	C/C			hybrid_H26_EML11-200_G	C3 x C4	85	254	60	12	5
parent_K_EML11-200	C3	ASEM_AUS1_00844.417	T/T			hybrid_H06_TAN16-2-3C_Y2	C3+C4 x C4	22	18	540	8	14
parent_K_EML11-200	C3	ASEM_AUS1_01018.477	G/G			hybrid_H07_TAN16-2-3C_X3	C3+C4 x C4	82	219	51	7	10
parent_K_EML11-200	C3	ASEM_AUS1_01040.603	T/T			hybrid_H11_TAN16-2-3C_Y1	C3+C4 x C4	31	24	465	7	17
parent_K_EML11-200	C3	ASEM_AUS1_01040.822	G/G			hybrid_H14_TAN16-2-3C_X2	C3+C4 x C4	22	19	536	8	14
parent_K_EML11-200	C3	ASEM_AUS1_01166.879	C/C			hybrid_H23_TAN16-2-3C_X1	C3+C4 x C4	22	17	492	9	16
parent_K_EML11-200	C3	ASEM_AUS1_01227.228	A/A
parent_K_EML11-200	C3	ASEM_AUS1_01310.663	C/C			2.2. Hybrids from C4 mothers		Potential C3 pollen parents
parent_K_EML11-200	C3	ASEM_AUS1_01317.480	A/A			RNA-seq accession ID	cross	RSA9 (parent_K_EML11-200)	ZIM03-13	RSA5-03-5 (parent_U_KWT3-5)
parent_K_EML11-200	C3	ASEM_AUS1_01528.261	C/C			hybrid_H20_TWN11-1_X1	C4 x C3	225	41	48
parent_K_EML11-200	C3	ASEM_AUS1_01530.672	C/C
parent_K_EML11-200	C3	ASEM_AUS1_01644.1331	T/T					Potential C3+C4 pollen parents
parent_K_EML11-200	C3	ASEM_AUS1_01644.2026	A/A			accession	cross	ZAM07-11	TAN1-04B (LO4_B_14)	ZAM1503-03 (ZAM03-2)	TAN1602-03c (parent_T_TAN16-2-3C)	TAN2-01 (LO1_B_1_14)
parent_K_EML11-200	C3	ASEM_AUS1_01664.783	C/C			hybrid_H18_TWN10-2_X7	C4 x C3+C4	46	43	187	41	26
parent_K_EML11-200	C3	ASEM_AUS1_01698.447	C/C
parent_K_EML11-200	C3	ASEM_AUS1_01763.741	C/C			* Number of markers where the C4 allele in the hybrid matches the allele in each of the C4 accessions; includes only markers where the C4 accession has a singleton (i.e. a unique homozygous genotype among all C4 accessions)
parent_K_EML11-200	C3	ASEM_AUS1_01922.475	T/T			Note that hybrids are all heterozygous and C4s are all homozygous for these markers
parent_K_EML11-200	C3	ASEM_AUS1_01923.231	G/G			Markers with more than 50% missing data within C4 accessions were removed
parent_K_EML11-200	C3	ASEM_AUS1_01930.807	A/A			Potential parents are coloured in red
parent_K_EML11-200	C3	ASEM_AUS1_01939.1176	G/G
parent_K_EML11-200	C3	ASEM_AUS1_02040.2820	T/T
parent_K_EML11-200	C3	ASEM_AUS1_02071.603	A/A
parent_K_EML11-200	C3	ASEM_AUS1_02491.2697	G/G
parent_K_EML11-200	C3	ASEM_AUS1_02491.2700	T/T
parent_K_EML11-200	C3	ASEM_AUS1_02588.369	T/T
parent_K_EML11-200	C3	ASEM_AUS1_02621.952	C/C
parent_K_EML11-200	C3	ASEM_AUS1_02664.549	G/G
parent_K_EML11-200	C3	ASEM_AUS1_02908.251	C/C
parent_K_EML11-200	C3	ASEM_AUS1_03233.219	G/G
parent_K_EML11-200	C3	ASEM_AUS1_03344.2584	T/T
parent_K_EML11-200	C3	ASEM_AUS1_03351.1098	G/G
parent_K_EML11-200	C3	ASEM_AUS1_03351.585	A/A
parent_K_EML11-200	C3	ASEM_AUS1_03351.840	C/C
parent_K_EML11-200	C3	ASEM_AUS1_03811.1071	A/A
parent_K_EML11-200	C3	ASEM_AUS1_04018.216	C/C
parent_K_EML11-200	C3	ASEM_AUS1_04021.1278	T/T
parent_K_EML11-200	C3	ASEM_AUS1_04159.204	A/A
parent_K_EML11-200	C3	ASEM_AUS1_04297.833	A/A
parent_K_EML11-200	C3	ASEM_AUS1_04404.131	G/G
parent_K_EML11-200	C3	ASEM_AUS1_04404.198	A/A
parent_K_EML11-200	C3	ASEM_AUS1_04440.1767	G/G
parent_K_EML11-200	C3	ASEM_AUS1_04469.1323	T/T
parent_K_EML11-200	C3	ASEM_AUS1_04508.522	T/T
parent_K_EML11-200	C3	ASEM_AUS1_04512.364	C/C
parent_K_EML11-200	C3	ASEM_AUS1_04604.2822	T/T
parent_K_EML11-200	C3	ASEM_AUS1_04604.990	A/A
parent_K_EML11-200	C3	ASEM_AUS1_04879.2304	A/A
parent_K_EML11-200	C3	ASEM_AUS1_04961.66	G/G
parent_K_EML11-200	C3	ASEM_AUS1_05095.184	C/C
parent_K_EML11-200	C3	ASEM_AUS1_05221.483	G/G
parent_K_EML11-200	C3	ASEM_AUS1_05243.2362	G/G
parent_K_EML11-200	C3	ASEM_AUS1_05272.2664	T/T
parent_K_EML11-200	C3	ASEM_AUS1_05285.1077	G/G
parent_K_EML11-200	C3	ASEM_AUS1_05292.390	C/C
parent_K_EML11-200	C3	ASEM_AUS1_05351.288	G/G
parent_K_EML11-200	C3	ASEM_AUS1_05406.1556	T/T
parent_K_EML11-200	C3	ASEM_AUS1_05570.1931	C/C
parent_K_EML11-200	C3	ASEM_AUS1_06024.1104	A/A
parent_K_EML11-200	C3	ASEM_AUS1_06056.552	A/A
parent_K_EML11-200	C3	ASEM_AUS1_06100.556	C/C
parent_K_EML11-200	C3	ASEM_AUS1_06169.576	T/T
parent_K_EML11-200	C3	ASEM_AUS1_06248.699	T/T
parent_K_EML11-200	C3	ASEM_AUS1_06338.441	C/C
parent_K_EML11-200	C3	ASEM_AUS1_06356.327	T/T
parent_K_EML11-200	C3	ASEM_AUS1_06413.2880	G/G
parent_K_EML11-200	C3	ASEM_AUS1_06413.2884	A/A
parent_K_EML11-200	C3	ASEM_AUS1_06483.430	G/G
parent_K_EML11-200	C3	ASEM_AUS1_06559.670	G/G
parent_K_EML11-200	C3	ASEM_AUS1_06689.639	C/C
parent_K_EML11-200	C3	ASEM_AUS1_06798.1509	T/T
parent_K_EML11-200	C3	ASEM_AUS1_06798.1602	T/T
parent_K_EML11-200	C3	ASEM_AUS1_07293.2265	G/G
parent_K_EML11-200	C3	ASEM_AUS1_07570.1307	A/A
parent_K_EML11-200	C3	ASEM_AUS1_07598.1060	C/C
parent_K_EML11-200	C3	ASEM_AUS1_07598.1236	A/A
parent_K_EML11-200	C3	ASEM_AUS1_07798.1197	C/C
parent_K_EML11-200	C3	ASEM_AUS1_07876.876	T/T
parent_K_EML11-200	C3	ASEM_AUS1_07876.895	A/A
parent_K_EML11-200	C3	ASEM_AUS1_07888.353	C/C
parent_K_EML11-200	C3	ASEM_AUS1_07912.513	G/G
parent_K_EML11-200	C3	ASEM_AUS1_08185.546	G/G
parent_K_EML11-200	C3	ASEM_AUS1_08313.2265	C/C
parent_K_EML11-200	C3	ASEM_AUS1_08313.633	C/C
parent_K_EML11-200	C3	ASEM_AUS1_08487.1194	T/T
parent_K_EML11-200	C3	ASEM_AUS1_08582.363	C/C
parent_K_EML11-200	C3	ASEM_AUS1_08638.2511	T/T
parent_K_EML11-200	C3	ASEM_AUS1_08681.108	T/T
parent_K_EML11-200	C3	ASEM_AUS1_08693.1650	G/G
parent_K_EML11-200	C3	ASEM_AUS1_08701.541	A/A
parent_K_EML11-200	C3	ASEM_AUS1_08720.582	T/T
parent_K_EML11-200	C3	ASEM_AUS1_08830.447	C/C
parent_K_EML11-200	C3	ASEM_AUS1_08830.948	G/G
parent_K_EML11-200	C3	ASEM_AUS1_09062.76	G/G
parent_K_EML11-200	C3	ASEM_AUS1_09166.306	T/T
parent_K_EML11-200	C3	ASEM_AUS1_09166.723	C/C
parent_K_EML11-200	C3	ASEM_AUS1_09596.756	G/G
parent_K_EML11-200	C3	ASEM_AUS1_09614.60	T/T
parent_K_EML11-200	C3	ASEM_AUS1_09693.1527	A/A
parent_K_EML11-200	C3	ASEM_AUS1_09718.774	C/C
parent_K_EML11-200	C3	ASEM_AUS1_09718.959	A/A
parent_K_EML11-200	C3	ASEM_AUS1_09813.2383	T/T
parent_K_EML11-200	C3	ASEM_AUS1_09982.528	A/A
parent_K_EML11-200	C3	ASEM_AUS1_10239.328	T/T
parent_K_EML11-200	C3	ASEM_AUS1_10244.648	T/T
parent_K_EML11-200	C3	ASEM_AUS1_10253.828	T/T
parent_K_EML11-200	C3	ASEM_AUS1_10344.954	T/T
parent_K_EML11-200	C3	ASEM_AUS1_10461.1206	A/A
parent_K_EML11-200	C3	ASEM_AUS1_10461.1497	T/T
parent_K_EML11-200	C3	ASEM_AUS1_10461.1575	G/G
parent_K_EML11-200	C3	ASEM_AUS1_10493.444	T/T
parent_K_EML11-200	C3	ASEM_AUS1_10610.463	T/T
parent_K_EML11-200	C3	ASEM_AUS1_10618.1740	C/C
parent_K_EML11-200	C3	ASEM_AUS1_10812.695	A/A
parent_K_EML11-200	C3	ASEM_AUS1_10912.384	T/T
parent_K_EML11-200	C3	ASEM_AUS1_10924.3965	T/T
parent_K_EML11-200	C3	ASEM_AUS1_11089.291	G/G
parent_K_EML11-200	C3	ASEM_AUS1_11096.321	A/A
parent_K_EML11-200	C3	ASEM_AUS1_11168.39	A/A
parent_K_EML11-200	C3	ASEM_AUS1_11285.261	G/G
parent_K_EML11-200	C3	ASEM_AUS1_11458.81	T/T
parent_K_EML11-200	C3	ASEM_AUS1_11531.545	A/A
parent_K_EML11-200	C3	ASEM_AUS1_11660.778	A/A
parent_K_EML11-200	C3	ASEM_AUS1_11702.502	G/G
parent_K_EML11-200	C3	ASEM_AUS1_11717.606	C/C
parent_K_EML11-200	C3	ASEM_AUS1_11923.1104	G/G
parent_K_EML11-200	C3	ASEM_AUS1_11923.1233	G/G
parent_K_EML11-200	C3	ASEM_AUS1_11952.91	G/G
parent_K_EML11-200	C3	ASEM_AUS1_11979.244	A/A
parent_K_EML11-200	C3	ASEM_AUS1_12073.271	G/G
parent_K_EML11-200	C3	ASEM_AUS1_12309.2073	T/T
parent_K_EML11-200	C3	ASEM_AUS1_12639.696	T/T
parent_K_EML11-200	C3	ASEM_AUS1_12690.2322	C/C
parent_K_EML11-200	C3	ASEM_AUS1_12709.1746	A/A
parent_K_EML11-200	C3	ASEM_AUS1_12709.894	C/C
parent_K_EML11-200	C3	ASEM_AUS1_12732.1104	A/A
parent_K_EML11-200	C3	ASEM_AUS1_12914.209	A/A
parent_K_EML11-200	C3	ASEM_AUS1_12914.470	A/A
parent_K_EML11-200	C3	ASEM_AUS1_12959.2400	A/A
parent_K_EML11-200	C3	ASEM_AUS1_13043.464	G/G
parent_K_EML11-200	C3	ASEM_AUS1_13358.1698	G/G
parent_K_EML11-200	C3	ASEM_AUS1_13461.1242	A/A
parent_K_EML11-200	C3	ASEM_AUS1_13658.554	A/A
parent_K_EML11-200	C3	ASEM_AUS1_13766.855	A/A
parent_K_EML11-200	C3	ASEM_AUS1_13766.888	A/A
parent_K_EML11-200	C3	ASEM_AUS1_13949.3795	G/G
parent_K_EML11-200	C3	ASEM_AUS1_14084.78	A/A
parent_K_EML11-200	C3	ASEM_AUS1_14119.368	T/T
parent_K_EML11-200	C3	ASEM_AUS1_14126.1128	C/C
parent_K_EML11-200	C3	ASEM_AUS1_14147.376	A/A
parent_K_EML11-200	C3	ASEM_AUS1_14173.879	C/C
parent_K_EML11-200	C3	ASEM_AUS1_14239.1137	A/A
parent_K_EML11-200	C3	ASEM_AUS1_14263.2075	A/A
parent_K_EML11-200	C3	ASEM_AUS1_14525.528	C/C
parent_K_EML11-200	C3	ASEM_AUS1_14525.845	T/T
parent_K_EML11-200	C3	ASEM_AUS1_14525.871	C/C
parent_K_EML11-200	C3	ASEM_AUS1_14589.303	G/G
parent_K_EML11-200	C3	ASEM_AUS1_14593.2397	A/A
parent_K_EML11-200	C3	ASEM_AUS1_15047.234	T/T
parent_K_EML11-200	C3	ASEM_AUS1_15155.228	A/A
parent_K_EML11-200	C3	ASEM_AUS1_15156.2238	C/C
parent_K_EML11-200	C3	ASEM_AUS1_15300.1620	A/A
parent_K_EML11-200	C3	ASEM_AUS1_15300.2731	G/G
parent_K_EML11-200	C3	ASEM_AUS1_15300.3181	A/A
parent_K_EML11-200	C3	ASEM_AUS1_15302.283	T/T
parent_K_EML11-200	C3	ASEM_AUS1_15314.6480	A/A
parent_K_EML11-200	C3	ASEM_AUS1_15348.286	T/T
parent_K_EML11-200	C3	ASEM_AUS1_15368.1344	G/G
parent_K_EML11-200	C3	ASEM_AUS1_15408.722	A/A
parent_K_EML11-200	C3	ASEM_AUS1_15762.1893	T/T
parent_K_EML11-200	C3	ASEM_AUS1_15818.1335	T/T
parent_K_EML11-200	C3	ASEM_AUS1_15839.1362	A/A
parent_K_EML11-200	C3	ASEM_AUS1_15845.525	A/A
parent_K_EML11-200	C3	ASEM_AUS1_15862.173	C/C
parent_K_EML11-200	C3	ASEM_AUS1_15982.470	G/G
parent_K_EML11-200	C3	ASEM_AUS1_16002.846	G/G
parent_K_EML11-200	C3	ASEM_AUS1_16025.315	A/A
parent_K_EML11-200	C3	ASEM_AUS1_16025.42	A/A
parent_K_EML11-200	C3	ASEM_AUS1_16027.513	C/C
parent_K_EML11-200	C3	ASEM_AUS1_16114.174	C/C
parent_K_EML11-200	C3	ASEM_AUS1_16135.523	G/G
parent_K_EML11-200	C3	ASEM_AUS1_16167.1626	T/T
parent_K_EML11-200	C3	ASEM_AUS1_16218.588	G/G
parent_K_EML11-200	C3	ASEM_AUS1_16274.1222	A/A
parent_K_EML11-200	C3	ASEM_AUS1_16294.2419	C/C
parent_K_EML11-200	C3	ASEM_AUS1_16294.3959	T/T
parent_K_EML11-200	C3	ASEM_AUS1_16333.2193	G/G
parent_K_EML11-200	C3	ASEM_AUS1_16337.940	A/A
parent_K_EML11-200	C3	ASEM_AUS1_16373.165	T/T
parent_K_EML11-200	C3	ASEM_AUS1_16375.174	T/T
parent_K_EML11-200	C3	ASEM_AUS1_16403.1611	C/C
parent_K_EML11-200	C3	ASEM_AUS1_16433.80	G/G
parent_K_EML11-200	C3	ASEM_AUS1_16442.528	T/T
parent_K_EML11-200	C3	ASEM_AUS1_16532.231	G/G
parent_K_EML11-200	C3	ASEM_AUS1_16572.4861	C/C
parent_K_EML11-200	C3	ASEM_AUS1_16632.1992	C/C
parent_K_EML11-200	C3	ASEM_AUS1_16727.585	A/A
parent_K_EML11-200	C3	ASEM_AUS1_16747.987	A/A
parent_K_EML11-200	C3	ASEM_AUS1_16851.2871	T/T
parent_K_EML11-200	C3	ASEM_AUS1_16851.3033	C/C
parent_K_EML11-200	C3	ASEM_AUS1_16851.3342	T/T
parent_K_EML11-200	C3	ASEM_AUS1_16873.567	A/A
parent_K_EML11-200	C3	ASEM_AUS1_17059.909	T/T
parent_K_EML11-200	C3	ASEM_AUS1_17150.714	C/C
parent_K_EML11-200	C3	ASEM_AUS1_17324.618	T/T
parent_K_EML11-200	C3	ASEM_AUS1_17453.261	A/A
parent_K_EML11-200	C3	ASEM_AUS1_17473.807	T/T
parent_K_EML11-200	C3	ASEM_AUS1_17473.816	A/A
parent_K_EML11-200	C3	ASEM_AUS1_17495.1437	C/C
parent_K_EML11-200	C3	ASEM_AUS1_17606.3190	T/T
parent_K_EML11-200	C3	ASEM_AUS1_17607.1146	A/A
parent_K_EML11-200	C3	ASEM_AUS1_17666.945	A/A
parent_K_EML11-200	C3	ASEM_AUS1_17728.352	C/C
parent_K_EML11-200	C3	ASEM_AUS1_17736.1341	T/T
parent_K_EML11-200	C3	ASEM_AUS1_17744.2580	C/C
parent_K_EML11-200	C3	ASEM_AUS1_17744.2914	A/A
parent_K_EML11-200	C3	ASEM_AUS1_17783.777	T/T
parent_K_EML11-200	C3	ASEM_AUS1_17931.1020	G/G
parent_K_EML11-200	C3	ASEM_AUS1_17970.263	A/A
parent_K_EML11-200	C3	ASEM_AUS1_17970.882	A/A
parent_K_EML11-200	C3	ASEM_AUS1_17987.351	T/T
parent_K_EML11-200	C3	ASEM_AUS1_18086.2973	C/C
parent_K_EML11-200	C3	ASEM_AUS1_18172.1377	G/G
parent_K_EML11-200	C3	ASEM_AUS1_18212.1572	C/C
parent_K_EML11-200	C3	ASEM_AUS1_18241.647	G/G
parent_K_EML11-200	C3	ASEM_AUS1_18311.354	T/T
parent_K_EML11-200	C3	ASEM_AUS1_18384.57	A/A
parent_K_EML11-200	C3	ASEM_AUS1_18404.1025	T/T
parent_K_EML11-200	C3	ASEM_AUS1_18459.360	G/G
parent_K_EML11-200	C3	ASEM_AUS1_18609.1197	A/A
parent_K_EML11-200	C3	ASEM_AUS1_18717.1233	T/T
parent_K_EML11-200	C3	ASEM_AUS1_18871.514	A/A
parent_K_EML11-200	C3	ASEM_AUS1_18883.370	A/A
parent_K_EML11-200	C3	ASEM_AUS1_19009.846	T/T
parent_K_EML11-200	C3	ASEM_AUS1_19138.1875	A/A
parent_K_EML11-200	C3	ASEM_AUS1_19184.612	G/G
parent_K_EML11-200	C3	ASEM_AUS1_19184.726	A/A
parent_K_EML11-200	C3	ASEM_AUS1_19273.100	A/A
parent_K_EML11-200	C3	ASEM_AUS1_19343.1320	G/G
parent_K_EML11-200	C3	ASEM_AUS1_19450.1405	A/A
parent_K_EML11-200	C3	ASEM_AUS1_19640.150	G/G
parent_K_EML11-200	C3	ASEM_AUS1_19651.198	A/A
parent_K_EML11-200	C3	ASEM_AUS1_19675.289	A/A
parent_K_EML11-200	C3	ASEM_AUS1_19675.438	A/A
parent_K_EML11-200	C3	ASEM_AUS1_19739.1251	C/C
parent_K_EML11-200	C3	ASEM_AUS1_19739.1263	C/C
parent_K_EML11-200	C3	ASEM_AUS1_19869.1773	G/G
parent_K_EML11-200	C3	ASEM_AUS1_19962.630	T/T
parent_K_EML11-200	C3	ASEM_AUS1_20291.1027	G/G
parent_K_EML11-200	C3	ASEM_AUS1_20302.990	C/C
parent_K_EML11-200	C3	ASEM_AUS1_20490.1797	A/A
parent_K_EML11-200	C3	ASEM_AUS1_20605.1485	C/C
parent_K_EML11-200	C3	ASEM_AUS1_20710.4860	A/A
parent_K_EML11-200	C3	ASEM_AUS1_20803.762	G/G
parent_K_EML11-200	C3	ASEM_AUS1_20875.678	G/G
parent_K_EML11-200	C3	ASEM_AUS1_20881.606	T/T
parent_K_EML11-200	C3	ASEM_AUS1_20929.616	G/G
parent_K_EML11-200	C3	ASEM_AUS1_20954.561	C/C
parent_K_EML11-200	C3	ASEM_AUS1_21110.760	G/G
parent_K_EML11-200	C3	ASEM_AUS1_21326.1179	A/A
parent_K_EML11-200	C3	ASEM_AUS1_21330.45	G/G
parent_K_EML11-200	C3	ASEM_AUS1_21469.138	A/A
parent_K_EML11-200	C3	ASEM_AUS1_21685.2448	T/T
parent_K_EML11-200	C3	ASEM_AUS1_21838.1096	A/A
parent_K_EML11-200	C3	ASEM_AUS1_21901.789	A/A
parent_K_EML11-200	C3	ASEM_AUS1_21957.715	G/G
parent_K_EML11-200	C3	ASEM_AUS1_22011.497	A/A
parent_K_EML11-200	C3	ASEM_AUS1_22047.598	C/C
parent_K_EML11-200	C3	ASEM_AUS1_22079.1737	T/T
parent_K_EML11-200	C3	ASEM_AUS1_22202.186	C/C
parent_K_EML11-200	C3	ASEM_AUS1_22417.789	A/A
parent_K_EML11-200	C3	ASEM_AUS1_22594.582	T/T
parent_K_EML11-200	C3	ASEM_AUS1_22633.1009	G/G
parent_K_EML11-200	C3	ASEM_AUS1_22704.1086	T/T
parent_K_EML11-200	C3	ASEM_AUS1_22721.232	C/C
parent_K_EML11-200	C3	ASEM_AUS1_22797.2196	T/T
parent_K_EML11-200	C3	ASEM_AUS1_22842.591	C/C
parent_K_EML11-200	C3	ASEM_AUS1_22979.217	A/A
parent_K_EML11-200	C3	ASEM_AUS1_23034.294	T/T
parent_K_EML11-200	C3	ASEM_AUS1_23046.815	T/T
parent_K_EML11-200	C3	ASEM_AUS1_23264.1014	G/G
parent_K_EML11-200	C3	ASEM_AUS1_23278.238	T/T
parent_K_EML11-200	C3	ASEM_AUS1_23279.1020	A/A
parent_K_EML11-200	C3	ASEM_AUS1_23413.891	C/C
parent_K_EML11-200	C3	ASEM_AUS1_23441.1230	G/G
parent_K_EML11-200	C3	ASEM_AUS1_23613.222	G/G
parent_K_EML11-200	C3	ASEM_AUS1_23718.1488	C/C
parent_K_EML11-200	C3	ASEM_AUS1_23893.1422	C/C
parent_K_EML11-200	C3	ASEM_AUS1_23893.618	G/G
parent_K_EML11-200	C3	ASEM_AUS1_24041.3552	C/C
parent_K_EML11-200	C3	ASEM_AUS1_24063.3282	A/A
parent_K_EML11-200	C3	ASEM_AUS1_24111.967	G/G
parent_K_EML11-200	C3	ASEM_AUS1_24163.1597	G/G
parent_K_EML11-200	C3	ASEM_AUS1_24163.1841	T/T
parent_K_EML11-200	C3	ASEM_AUS1_24214.1311	C/C
parent_K_EML11-200	C3	ASEM_AUS1_24215.1309	G/G
parent_K_EML11-200	C3	ASEM_AUS1_24215.1662	A/A
parent_K_EML11-200	C3	ASEM_AUS1_24348.777	A/A
parent_K_EML11-200	C3	ASEM_AUS1_24348.783	A/A
parent_K_EML11-200	C3	ASEM_AUS1_24385.1509	A/A
parent_K_EML11-200	C3	ASEM_AUS1_24502.639	A/A
parent_K_EML11-200	C3	ASEM_AUS1_24516.1513	T/T
parent_K_EML11-200	C3	ASEM_AUS1_24549.610	A/A
parent_K_EML11-200	C3	ASEM_AUS1_24552.396	G/G
parent_K_EML11-200	C3	ASEM_AUS1_24593.882	G/G
parent_K_EML11-200	C3	ASEM_AUS1_24775.723	G/G
parent_K_EML11-200	C3	ASEM_AUS1_24996.171	T/T
parent_K_EML11-200	C3	ASEM_AUS1_25035.633	T/T
parent_K_EML11-200	C3	ASEM_AUS1_25103.1437	G/G
parent_K_EML11-200	C3	ASEM_AUS1_25131.1140	A/A
parent_K_EML11-200	C3	ASEM_AUS1_25261.708	G/G
parent_K_EML11-200	C3	ASEM_AUS1_25308.597	G/G
parent_K_EML11-200	C3	ASEM_AUS1_25342.525	A/A
parent_K_EML11-200	C3	ASEM_AUS1_25363.621	G/G
parent_K_EML11-200	C3	ASEM_AUS1_25421.42	T/T
parent_K_EML11-200	C3	ASEM_AUS1_25599.240	T/T
parent_K_EML11-200	C3	ASEM_AUS1_25644.1934	C/C
parent_K_EML11-200	C3	ASEM_AUS1_25770.225	C/C
parent_K_EML11-200	C3	ASEM_AUS1_25894.330	G/G
parent_K_EML11-200	C3	ASEM_AUS1_25966.2109	C/C
parent_K_EML11-200	C3	ASEM_AUS1_26011.2040	G/G
parent_K_EML11-200	C3	ASEM_AUS1_26081.372	G/G
parent_K_EML11-200	C3	ASEM_AUS1_26354.1980	C/C
parent_K_EML11-200	C3	ASEM_AUS1_26420.134	G/G
parent_K_EML11-200	C3	ASEM_AUS1_26449.812	G/G
parent_K_EML11-200	C3	ASEM_AUS1_26454.741	C/C
parent_K_EML11-200	C3	ASEM_AUS1_26511.258	C/C
parent_K_EML11-200	C3	ASEM_AUS1_26614.1923	A/A
parent_K_EML11-200	C3	ASEM_AUS1_26694.327	A/A
parent_K_EML11-200	C3	ASEM_AUS1_26802.618	C/C
parent_K_EML11-200	C3	ASEM_AUS1_26873.813	T/T
parent_K_EML11-200	C3	ASEM_AUS1_27101.528	T/T
parent_K_EML11-200	C3	ASEM_AUS1_27147.915	C/C
parent_K_EML11-200	C3	ASEM_AUS1_27155.266	G/G
parent_K_EML11-200	C3	ASEM_AUS1_27238.1701	T/T
parent_K_EML11-200	C3	ASEM_AUS1_27370.4363	A/A
parent_K_EML11-200	C3	ASEM_AUS1_27499.672	A/A
parent_K_EML11-200	C3	ASEM_AUS1_27544.597	T/T
parent_K_EML11-200	C3	ASEM_AUS1_27674.534	C/C
parent_K_EML11-200	C3	ASEM_AUS1_27762.354	A/A
parent_K_EML11-200	C3	ASEM_AUS1_28046.99	C/C
parent_K_EML11-200	C3	ASEM_AUS1_28057.1713	T/T
parent_K_EML11-200	C3	ASEM_AUS1_28157.1204	T/T
parent_K_EML11-200	C3	ASEM_AUS1_28347.1975	G/G
parent_K_EML11-200	C3	ASEM_AUS1_28351.663	T/T
parent_K_EML11-200	C3	ASEM_AUS1_28404.873	A/A
parent_K_EML11-200	C3	ASEM_AUS1_28573.390	A/A
parent_K_EML11-200	C3	ASEM_AUS1_28573.582	T/T
parent_K_EML11-200	C3	ASEM_AUS1_28883.561	T/T
parent_K_EML11-200	C3	ASEM_AUS1_29349.1642	C/C
parent_K_EML11-200	C3	ASEM_AUS1_29379.756	G/G
parent_K_EML11-200	C3	ASEM_AUS1_29404.1188	A/A
parent_K_EML11-200	C3	ASEM_AUS1_29434.156	A/A
parent_K_EML11-200	C3	ASEM_AUS1_29602.126	C/C
parent_K_EML11-200	C3	ASEM_AUS1_29640.1386	A/A
parent_K_EML11-200	C3	ASEM_AUS1_29660.789	G/G
parent_K_EML11-200	C3	ASEM_AUS1_29667.1491	C/C
parent_K_EML11-200	C3	ASEM_AUS1_29755.1116	A/A
parent_K_EML11-200	C3	ASEM_AUS1_29857.330	A/A
parent_K_EML11-200	C3	ASEM_AUS1_29898.3156	A/A
parent_K_EML11-200	C3	ASEM_AUS1_30102.783	A/A
parent_K_EML11-200	C3	ASEM_AUS1_30165.348	T/T
parent_K_EML11-200	C3	ASEM_AUS1_30217.1910	G/G
parent_K_EML11-200	C3	ASEM_AUS1_30464.243	C/C
parent_K_EML11-200	C3	ASEM_AUS1_30554.1974	C/C
parent_K_EML11-200	C3	ASEM_AUS1_30608.223	G/G
parent_K_EML11-200	C3	ASEM_AUS1_30644.1363	A/A
parent_K_EML11-200	C3	ASEM_AUS1_30737.567	T/T
parent_K_EML11-200	C3	ASEM_AUS1_30755.252	T/T
parent_K_EML11-200	C3	ASEM_AUS1_30799.530	A/A
parent_K_EML11-200	C3	ASEM_AUS1_30807.597	T/T
parent_K_EML11-200	C3	ASEM_AUS1_30852.1029	C/C
parent_K_EML11-200	C3	ASEM_AUS1_30852.255	T/T
parent_K_EML11-200	C3	ASEM_AUS1_30852.369	G/G
parent_K_EML11-200	C3	ASEM_AUS1_30852.560	A/A
parent_K_EML11-200	C3	ASEM_AUS1_31125.204	C/C
parent_K_EML11-200	C3	ASEM_AUS1_31512.1756	G/G
parent_K_EML11-200	C3	ASEM_AUS1_31515.628	G/G
parent_K_EML11-200	C3	ASEM_AUS1_31537.2085	G/G
parent_K_EML11-200	C3	ASEM_AUS1_31685.2278	T/T
parent_K_EML11-200	C3	ASEM_AUS1_31949.1617	A/A
parent_K_EML11-200	C3	ASEM_AUS1_31978.150	A/A
parent_K_EML11-200	C3	ASEM_AUS1_32038.724	C/C
parent_K_EML11-200	C3	ASEM_AUS1_32038.822	G/G
parent_K_EML11-200	C3	ASEM_AUS1_32048.1125	G/G
parent_K_EML11-200	C3	ASEM_AUS1_32290.393	T/T
parent_K_EML11-200	C3	ASEM_AUS1_32299.407	G/G
parent_K_EML11-200	C3	ASEM_AUS1_32408.465	A/A
parent_K_EML11-200	C3	ASEM_AUS1_32495.1533	G/G
parent_K_EML11-200	C3	ASEM_AUS1_32566.729	T/T
parent_K_EML11-200	C3	ASEM_AUS1_32570.557	A/A
parent_K_EML11-200	C3	ASEM_AUS1_32570.834	A/A
parent_K_EML11-200	C3	ASEM_AUS1_32678.294	T/T
parent_K_EML11-200	C3	ASEM_AUS1_32687.525	A/A
parent_K_EML11-200	C3	ASEM_AUS1_32714.570	C/C
parent_K_EML11-200	C3	ASEM_AUS1_32754.399	A/A
parent_K_EML11-200	C3	ASEM_AUS1_32761.678	T/T
parent_K_EML11-200	C3	ASEM_AUS1_32856.378	A/A
parent_K_EML11-200	C3	ASEM_AUS1_33019.1554	C/C
parent_K_EML11-200	C3	ASEM_AUS1_33100.284	G/G
parent_K_EML11-200	C3	ASEM_AUS1_33240.1041	T/T
parent_K_EML11-200	C3	ASEM_AUS1_33299.468	T/T
parent_K_EML11-200	C3	ASEM_AUS1_33308.1185	C/C
parent_K_EML11-200	C3	ASEM_AUS1_33308.813	G/G
parent_K_EML11-200	C3	ASEM_AUS1_33485.3075	C/C
parent_K_EML11-200	C3	ASEM_AUS1_33781.1211	T/T
parent_K_EML11-200	C3	ASEM_AUS1_33836.420	T/T
parent_K_EML11-200	C3	ASEM_AUS1_33980.663	G/G
parent_K_EML11-200	C3	ASEM_AUS1_34034.1242	G/G
parent_K_EML11-200	C3	ASEM_AUS1_34187.1002	C/C
parent_K_EML11-200	C3	ASEM_AUS1_34187.1257	C/C
parent_K_EML11-200	C3	ASEM_AUS1_34201.291	A/A
parent_K_EML11-200	C3	ASEM_AUS1_34529.1086	T/T
parent_K_EML11-200	C3	ASEM_AUS1_34529.987	A/A
parent_K_EML11-200	C3	ASEM_AUS1_34686.1701	C/C
parent_K_EML11-200	C3	ASEM_AUS1_34706.1797	C/C
parent_K_EML11-200	C3	ASEM_AUS1_34811.2163	C/C
parent_K_EML11-200	C3	ASEM_AUS1_34849.609	G/G
parent_K_EML11-200	C3	ASEM_AUS1_34869.3162	G/G
parent_K_EML11-200	C3	ASEM_AUS1_35112.547	C/C
parent_K_EML11-200	C3	ASEM_AUS1_35230.5142	G/G
parent_K_EML11-200	C3	ASEM_AUS1_35233.179	A/A
parent_K_EML11-200	C3	ASEM_AUS1_35233.999	T/T
parent_K_EML11-200	C3	ASEM_AUS1_35314.1020	C/C
parent_K_EML11-200	C3	ASEM_AUS1_35316.435	T/T
parent_K_EML11-200	C3	ASEM_AUS1_35382.1192	A/A
parent_K_EML11-200	C3	ASEM_AUS1_35422.891	A/A
parent_K_EML11-200	C3	ASEM_AUS1_35477.250	G/G
parent_K_EML11-200	C3	ASEM_AUS1_35592.408	C/C
parent_K_EML11-200	C3	ASEM_AUS1_35674.282	G/G
parent_K_EML11-200	C3	ASEM_AUS1_35786.350	G/G
parent_K_EML11-200	C3	ASEM_AUS1_36107.456	G/G
parent_K_EML11-200	C3	ASEM_AUS1_36118.2793	A/A
parent_K_EML11-200	C3	ASEM_AUS1_36118.2893	G/G
parent_K_EML11-200	C3	ASEM_AUS1_36140.237	C/C
parent_K_EML11-200	C3	ASEM_AUS1_36173.2328	A/A
parent_K_EML11-200	C3	ASEM_AUS1_36206.426	T/T
parent_K_EML11-200	C3	ASEM_AUS1_36450.2333	G/G
parent_K_EML11-200	C3	ASEM_AUS1_36453.561	A/A
parent_K_EML11-200	C3	ASEM_AUS1_36555.2121	T/T
parent_K_EML11-200	C3	ASEM_AUS1_36577.324	G/G
parent_K_EML11-200	C3	ASEM_AUS1_36578.2424	A/A
parent_K_EML11-200	C3	ASEM_AUS1_36578.2931	T/T
parent_K_EML11-200	C3	ASEM_AUS1_36603.969	T/T
parent_K_EML11-200	C3	ASEM_AUS1_36629.1023	A/A
parent_K_EML11-200	C3	ASEM_AUS1_36763.1459	T/T
parent_K_EML11-200	C3	ASEM_AUS1_36812.411	C/C
parent_K_EML11-200	C3	ASEM_AUS1_36814.747	C/C
parent_K_EML11-200	C3	ASEM_AUS1_37132.419	G/G
parent_K_EML11-200	C3	ASEM_AUS1_37134.1329	G/G
parent_K_EML11-200	C3	ASEM_AUS1_37134.969	A/A
parent_K_EML11-200	C3	ASEM_AUS1_37798.445	C/C
parent_K_EML11-200	C3	ASEM_AUS1_38174.342	C/C
parent_K_EML11-200	C3	ASEM_AUS1_38336.2184	A/A
parent_K_EML11-200	C3	ASEM_AUS1_38366.1221	C/C
parent_K_EML11-200	C3	ASEM_AUS1_38417.531	A/A
parent_K_EML11-200	C3	ASEM_AUS1_38488.636	C/C
parent_K_EML11-200	C3	ASEM_AUS1_38522.3402	T/T
parent_K_EML11-200	C3	ASEM_AUS1_38624.2508	G/G
parent_K_EML11-200	C3	ASEM_AUS1_38779.330	C/C
parent_K_EML11-200	C3	ASEM_AUS1_38888.750	G/G
parent_K_EML11-200	C3	ASEM_AUS1_38906.600	G/G
parent_K_EML11-200	C3	ASEM_AUS1_38934.672	T/T
parent_K_EML11-200	C3	ASEM_AUS1_38990.114	C/C
parent_K_EML11-200	C3	ASEM_AUS1_39068.675	T/T
parent_K_EML11-200	C3	ASEM_AUS1_39082.336	C/C
parent_K_EML11-200	C3	ASEM_AUS1_39118.261	G/G
parent_K_EML11-200	C3	ASEM_AUS1_39118.263	A/A
parent_K_EML11-200	C3	ASEM_AUS1_39130.1626	A/A
parent_K_EML11-200	C3	ASEM_AUS1_39202.695	T/T
parent_K_EML11-200	C3	ASEM_AUS1_39237.1194	C/C
parent_K_EML11-200	C3	ASEM_AUS1_39281.1779	T/T
parent_K_EML11-200	C3	ASEM_AUS1_39303.330	C/C
parent_K_EML11-200	C3	ASEM_AUS1_39498.408	T/T
parent_K_EML11-200	C3	ASEM_AUS1_39543.914	A/A
parent_K_EML11-200	C3	ASEM_AUS1_39583.744	T/T
parent_K_EML11-200	C3	ASEM_AUS1_39583.894	C/C
parent_K_EML11-200	C3	ASEM_AUS1_39970.891	A/A
parent_K_EML11-200	C3	ASEM_AUS1_40062.369	A/A
parent_K_EML11-200	C3	ASEM_AUS1_40062.966	C/C
parent_K_EML11-200	C3	ASEM_AUS1_40102.786	C/C
parent_K_EML11-200	C3	ASEM_AUS1_40105.546	G/G
parent_K_EML11-200	C3	ASEM_AUS1_40155.591	T/T
parent_K_EML11-200	C3	ASEM_AUS1_40298.13	A/A
parent_K_EML11-200	C3	ASEM_AUS1_40341.717	T/T
parent_K_EML11-200	C3	ASEM_AUS1_40511.945	A/A
parent_K_EML11-200	C3	ASEM_AUS1_40849.4466	C/C
parent_K_EML11-200	C3	ASEM_AUS1_41099.1242	G/G
parent_K_EML11-200	C3	ASEM_AUS1_41121.411	A/A
parent_K_EML11-200	C3	ASEM_AUS1_41139.1394	A/A
parent_K_EML11-200	C3	ASEM_AUS1_41139.4510	A/A
parent_K_EML11-200	C3	ASEM_AUS1_41139.5965	G/G
parent_K_EML11-200	C3	ASEM_AUS1_41180.122	C/C
parent_K_EML11-200	C3	ASEM_AUS1_41227.1267	G/G
parent_K_EML11-200	C3	ASEM_AUS1_41288.884	A/A
parent_K_EML11-200	C3	ASEM_AUS1_41288.932	G/G
parent_K_EML11-200	C3	ASEM_AUS1_41298.258	C/C
parent_K_EML11-200	C3	ASEM_AUS1_41419.5109	T/T
parent_K_EML11-200	C3	ASEM_AUS1_41425.2265	A/A
parent_K_EML11-200	C3	ASEM_AUS1_41453.311	A/A
parent_K_EML11-200	C3	ASEM_AUS1_41468.1252	C/C
parent_K_EML11-200	C3	ASEM_AUS1_41481.2103	G/G
parent_K_EML11-200	C3	ASEM_AUS1_41491.876	G/G
parent_K_EML11-200	C3	ASEM_AUS1_41741.2430	T/T
parent_K_EML11-200	C3	ASEM_AUS1_41842.1827	T/T
parent_K_EML11-200	C3	ASEM_AUS1_41842.360	T/T
parent_K_EML11-200	C3	ASEM_AUS1_41842.894	G/G
parent_K_EML11-200	C3	ASEM_AUS1_42165.62	G/G
parent_K_EML11-200	C3	ASEM_AUS1_42175.2745	C/C
parent_K_EML11-200	C3	ASEM_AUS1_42568.1168	C/C
parent_K_EML11-200	C3	ASEM_AUS1_42916.417	C/C
parent_K_EML11-200	C3	ASEM_AUS1_42916.860	T/T
parent_K_EML11-200	C3	ASEM_AUS1_42954.464	A/A
parent_K_EML11-200	C3	ASEM_AUS1_43012.165	G/G
parent_K_EML11-200	C3	ASEM_AUS1_43125.1260	A/A
parent_K_EML11-200	C3	ASEM_AUS1_43125.1611	T/T
parent_K_EML11-200	C3	ASEM_AUS1_43345.462	C/C
parent_K_EML11-200	C3	ASEM_AUS1_43356.680	A/A
parent_K_EML11-200	C3	ASEM_AUS1_43422.1338	C/C
parent_K_EML11-200	C3	ASEM_AUS1_43625.1137	G/G
parent_K_EML11-200	C3	ASEM_AUS1_43684.1482	T/T
parent_K_EML11-200	C3	ASEM_AUS1_43762.1458	G/G
parent_K_EML11-200	C3	ASEM_AUS1_43892.789	T/T
parent_K_EML11-200	C3	ASEM_AUS1_43924.435	A/A
parent_K_EML11-200	C3	ASEM_AUS1_43994.2258	G/G
parent_K_EML11-200	C3	ASEM_AUS1_44086.1872	G/G
parent_K_EML11-200	C3	ASEM_AUS1_44120.213	T/T
parent_K_EML11-200	C3	ASEM_AUS1_44171.816	A/A
parent_K_EML11-200	C3	ASEM_AUS1_44190.654	G/G
parent_K_EML11-200	C3	ASEM_AUS1_44190.789	A/A
parent_K_EML11-200	C3	ASEM_AUS1_44190.840	G/G
parent_K_EML11-200	C3	ASEM_AUS1_44420.2395	T/T
parent_K_EML11-200	C3	ASEM_AUS1_44559.3282	C/C
parent_K_EML11-200	C3	ASEM_AUS1_44820.198	C/C
parent_K_EML11-200	C3	ASEM_AUS1_45011.642	G/G
parent_K_EML11-200	C3	ASEM_AUS1_45169.879	T/T
parent_K_EML11-200	C3	ASEM_AUS1_45634.465	A/A
parent_K_EML11-200	C3	ASEM_AUS1_45749.839	T/T
parent_K_EML11-200	C3	ASEM_AUS1_45824.133	T/T
parent_K_EML11-200	C3	ASEM_AUS1_45892.2085	A/A
parent_K_EML11-200	C3	ASEM_AUS1_45892.2679	G/G
parent_K_EML11-200	C3	ASEM_AUS1_45941.602	A/A
parent_K_EML11-200	C3	ASEM_AUS1_45941.633	A/A
parent_K_EML11-200	C3	ASEM_AUS1_45970.480	T/T
parent_U_KWT3-5	C3	ASEM_AUS1_00059.417	T/T
parent_U_KWT3-5	C3	ASEM_AUS1_00320.2475	G/G
parent_U_KWT3-5	C3	ASEM_AUS1_00322.1299	A/A
parent_U_KWT3-5	C3	ASEM_AUS1_00335.174	T/T
parent_U_KWT3-5	C3	ASEM_AUS1_00852.2316	G/G
parent_U_KWT3-5	C3	ASEM_AUS1_01166.879	G/G
parent_U_KWT3-5	C3	ASEM_AUS1_01388.831	A/A
parent_U_KWT3-5	C3	ASEM_AUS1_01401.741	T/T
parent_U_KWT3-5	C3	ASEM_AUS1_01411.621	C/C
parent_U_KWT3-5	C3	ASEM_AUS1_01419.555	A/A
parent_U_KWT3-5	C3	ASEM_AUS1_01640.1162	T/T
parent_U_KWT3-5	C3	ASEM_AUS1_01717.1188	T/T
parent_U_KWT3-5	C3	ASEM_AUS1_01729.390	A/A
parent_U_KWT3-5	C3	ASEM_AUS1_02048.5050	C/C
parent_U_KWT3-5	C3	ASEM_AUS1_02064.234	G/G
parent_U_KWT3-5	C3	ASEM_AUS1_02071.69	G/G
parent_U_KWT3-5	C3	ASEM_AUS1_02077.606	T/T
parent_U_KWT3-5	C3	ASEM_AUS1_02077.882	T/T
parent_U_KWT3-5	C3	ASEM_AUS1_02077.923	C/C
parent_U_KWT3-5	C3	ASEM_AUS1_02145.768	A/A
parent_U_KWT3-5	C3	ASEM_AUS1_02322.1050	G/G
parent_U_KWT3-5	C3	ASEM_AUS1_02421.800	A/A
parent_U_KWT3-5	C3	ASEM_AUS1_02657.1554	C/C
parent_U_KWT3-5	C3	ASEM_AUS1_02706.309	C/C
parent_U_KWT3-5	C3	ASEM_AUS1_02732.783	T/T
parent_U_KWT3-5	C3	ASEM_AUS1_03111.1116	A/A
parent_U_KWT3-5	C3	ASEM_AUS1_03220.1557	T/T
parent_U_KWT3-5	C3	ASEM_AUS1_03232.1803	T/T
parent_U_KWT3-5	C3	ASEM_AUS1_03318.2130	C/C
parent_U_KWT3-5	C3	ASEM_AUS1_03430.3226	T/T
parent_U_KWT3-5	C3	ASEM_AUS1_03585.1035	C/C
parent_U_KWT3-5	C3	ASEM_AUS1_03591.202	A/A
parent_U_KWT3-5	C3	ASEM_AUS1_03789.367	G/G
parent_U_KWT3-5	C3	ASEM_AUS1_03968.402	C/C
parent_U_KWT3-5	C3	ASEM_AUS1_04036.252	G/G
parent_U_KWT3-5	C3	ASEM_AUS1_04224.117	G/G
parent_U_KWT3-5	C3	ASEM_AUS1_04307.954	G/G
parent_U_KWT3-5	C3	ASEM_AUS1_04335.1300	T/T
parent_U_KWT3-5	C3	ASEM_AUS1_04440.510	G/G
parent_U_KWT3-5	C3	ASEM_AUS1_04508.522	A/A
parent_U_KWT3-5	C3	ASEM_AUS1_04648.173	C/C
parent_U_KWT3-5	C3	ASEM_AUS1_04656.2193	A/A
parent_U_KWT3-5	C3	ASEM_AUS1_05018.278	A/A
parent_U_KWT3-5	C3	ASEM_AUS1_05019.1077	T/T
parent_U_KWT3-5	C3	ASEM_AUS1_05096.1794	A/A
parent_U_KWT3-5	C3	ASEM_AUS1_05131.402	A/A
parent_U_KWT3-5	C3	ASEM_AUS1_05131.564	A/A
parent_U_KWT3-5	C3	ASEM_AUS1_05131.763	C/C
parent_U_KWT3-5	C3	ASEM_AUS1_05202.1553	T/T
parent_U_KWT3-5	C3	ASEM_AUS1_05231.983	A/A
parent_U_KWT3-5	C3	ASEM_AUS1_05359.1332	T/T
parent_U_KWT3-5	C3	ASEM_AUS1_05405.1899	C/C
parent_U_KWT3-5	C3	ASEM_AUS1_05554.1089	C/C
parent_U_KWT3-5	C3	ASEM_AUS1_05554.972	T/T
parent_U_KWT3-5	C3	ASEM_AUS1_05556.1776	A/A
parent_U_KWT3-5	C3	ASEM_AUS1_05601.192	A/A
parent_U_KWT3-5	C3	ASEM_AUS1_05656.1068	T/T
parent_U_KWT3-5	C3	ASEM_AUS1_05659.564	A/A
parent_U_KWT3-5	C3	ASEM_AUS1_05665.217	G/G
parent_U_KWT3-5	C3	ASEM_AUS1_05669.150	C/C
parent_U_KWT3-5	C3	ASEM_AUS1_05711.1263	T/T
parent_U_KWT3-5	C3	ASEM_AUS1_05711.1518	G/G
parent_U_KWT3-5	C3	ASEM_AUS1_05782.1039	G/G
parent_U_KWT3-5	C3	ASEM_AUS1_05782.1107	G/G
parent_U_KWT3-5	C3	ASEM_AUS1_05782.705	A/A
parent_U_KWT3-5	C3	ASEM_AUS1_05782.807	T/T
parent_U_KWT3-5	C3	ASEM_AUS1_05822.711	T/T
parent_U_KWT3-5	C3	ASEM_AUS1_05998.2478	G/G
parent_U_KWT3-5	C3	ASEM_AUS1_06146.320	C/C
parent_U_KWT3-5	C3	ASEM_AUS1_06228.192	A/A
parent_U_KWT3-5	C3	ASEM_AUS1_06248.1299	T/T
parent_U_KWT3-5	C3	ASEM_AUS1_06279.1185	C/C
parent_U_KWT3-5	C3	ASEM_AUS1_06279.822	A/A
parent_U_KWT3-5	C3	ASEM_AUS1_06305.639	C/C
parent_U_KWT3-5	C3	ASEM_AUS1_06310.222	G/G
parent_U_KWT3-5	C3	ASEM_AUS1_06385.578	C/C
parent_U_KWT3-5	C3	ASEM_AUS1_06388.924	A/A
parent_U_KWT3-5	C3	ASEM_AUS1_06413.1245	A/A
parent_U_KWT3-5	C3	ASEM_AUS1_06630.132	G/G
parent_U_KWT3-5	C3	ASEM_AUS1_06679.1295	C/C
parent_U_KWT3-5	C3	ASEM_AUS1_06689.639	T/T
parent_U_KWT3-5	C3	ASEM_AUS1_06706.1146	C/C
parent_U_KWT3-5	C3	ASEM_AUS1_06718.1356	T/T
parent_U_KWT3-5	C3	ASEM_AUS1_06718.979	A/A
parent_U_KWT3-5	C3	ASEM_AUS1_06811.567	T/T
parent_U_KWT3-5	C3	ASEM_AUS1_06842.464	T/T
parent_U_KWT3-5	C3	ASEM_AUS1_06851.408	G/G
parent_U_KWT3-5	C3	ASEM_AUS1_06893.744	T/T
parent_U_KWT3-5	C3	ASEM_AUS1_06895.180	T/T
parent_U_KWT3-5	C3	ASEM_AUS1_06935.1965	T/T
parent_U_KWT3-5	C3	ASEM_AUS1_06939.1383	A/A
parent_U_KWT3-5	C3	ASEM_AUS1_06971.417	C/C
parent_U_KWT3-5	C3	ASEM_AUS1_07048.345	T/T
parent_U_KWT3-5	C3	ASEM_AUS1_07048.635	C/C
parent_U_KWT3-5	C3	ASEM_AUS1_07169.1906	T/T
parent_U_KWT3-5	C3	ASEM_AUS1_07169.387	T/T
parent_U_KWT3-5	C3	ASEM_AUS1_07172.810	A/A
parent_U_KWT3-5	C3	ASEM_AUS1_07521.930	C/C
parent_U_KWT3-5	C3	ASEM_AUS1_07916.1533	C/C
parent_U_KWT3-5	C3	ASEM_AUS1_07963.735	T/T
parent_U_KWT3-5	C3	ASEM_AUS1_08002.102	G/G
parent_U_KWT3-5	C3	ASEM_AUS1_08083.498	T/T
parent_U_KWT3-5	C3	ASEM_AUS1_08167.186	G/G
parent_U_KWT3-5	C3	ASEM_AUS1_08209.3762	A/A
parent_U_KWT3-5	C3	ASEM_AUS1_08268.1173	A/A
parent_U_KWT3-5	C3	ASEM_AUS1_08268.786	T/T
parent_U_KWT3-5	C3	ASEM_AUS1_08738.2117	G/G
parent_U_KWT3-5	C3	ASEM_AUS1_08738.675	A/A
parent_U_KWT3-5	C3	ASEM_AUS1_08891.2475	G/G
parent_U_KWT3-5	C3	ASEM_AUS1_08988.378	C/C
parent_U_KWT3-5	C3	ASEM_AUS1_09191.347	A/A
parent_U_KWT3-5	C3	ASEM_AUS1_09248.639	C/C
parent_U_KWT3-5	C3	ASEM_AUS1_09270.3027	T/T
parent_U_KWT3-5	C3	ASEM_AUS1_09319.267	T/T
parent_U_KWT3-5	C3	ASEM_AUS1_09340.1422	G/G
parent_U_KWT3-5	C3	ASEM_AUS1_09340.1479	A/A
parent_U_KWT3-5	C3	ASEM_AUS1_09523.537	A/A
parent_U_KWT3-5	C3	ASEM_AUS1_09523.624	T/T
parent_U_KWT3-5	C3	ASEM_AUS1_09524.570	T/T
parent_U_KWT3-5	C3	ASEM_AUS1_09636.1496	T/T
parent_U_KWT3-5	C3	ASEM_AUS1_09636.300	A/A
parent_U_KWT3-5	C3	ASEM_AUS1_09636.597	A/A
parent_U_KWT3-5	C3	ASEM_AUS1_09636.843	A/A
parent_U_KWT3-5	C3	ASEM_AUS1_09637.454	T/T
parent_U_KWT3-5	C3	ASEM_AUS1_09693.1407	T/T
parent_U_KWT3-5	C3	ASEM_AUS1_09718.2487	G/G
parent_U_KWT3-5	C3	ASEM_AUS1_09718.2547	C/C
parent_U_KWT3-5	C3	ASEM_AUS1_09718.774	G/G
parent_U_KWT3-5	C3	ASEM_AUS1_09718.959	T/T
parent_U_KWT3-5	C3	ASEM_AUS1_09794.1461	A/A
parent_U_KWT3-5	C3	ASEM_AUS1_09973.759	G/G
parent_U_KWT3-5	C3	ASEM_AUS1_10009.2442	C/C
parent_U_KWT3-5	C3	ASEM_AUS1_10038.1037	A/A
parent_U_KWT3-5	C3	ASEM_AUS1_10168.291	G/G
parent_U_KWT3-5	C3	ASEM_AUS1_10205.1020	G/G
parent_U_KWT3-5	C3	ASEM_AUS1_10205.558	G/G
parent_U_KWT3-5	C3	ASEM_AUS1_10243.549	C/C
parent_U_KWT3-5	C3	ASEM_AUS1_10250.1970	G/G
parent_U_KWT3-5	C3	ASEM_AUS1_10250.2541	T/T
parent_U_KWT3-5	C3	ASEM_AUS1_10250.2563	A/A
parent_U_KWT3-5	C3	ASEM_AUS1_10250.2583	C/C
parent_U_KWT3-5	C3	ASEM_AUS1_10250.540	A/A
parent_U_KWT3-5	C3	ASEM_AUS1_10369.420	A/A
parent_U_KWT3-5	C3	ASEM_AUS1_10403.2173	A/A
parent_U_KWT3-5	C3	ASEM_AUS1_10544.492	C/C
parent_U_KWT3-5	C3	ASEM_AUS1_10555.397	T/T
parent_U_KWT3-5	C3	ASEM_AUS1_10587.660	A/A
parent_U_KWT3-5	C3	ASEM_AUS1_10621.933	A/A
parent_U_KWT3-5	C3	ASEM_AUS1_10649.1062	T/T
parent_U_KWT3-5	C3	ASEM_AUS1_10673.1437	G/G
parent_U_KWT3-5	C3	ASEM_AUS1_10709.375	T/T
parent_U_KWT3-5	C3	ASEM_AUS1_10855.309	G/G
parent_U_KWT3-5	C3	ASEM_AUS1_10855.348	G/G
parent_U_KWT3-5	C3	ASEM_AUS1_10880.1203	T/T
parent_U_KWT3-5	C3	ASEM_AUS1_10888.1071	T/T
parent_U_KWT3-5	C3	ASEM_AUS1_10888.435	T/T
parent_U_KWT3-5	C3	ASEM_AUS1_10912.384	A/A
parent_U_KWT3-5	C3	ASEM_AUS1_10970.1943	T/T
parent_U_KWT3-5	C3	ASEM_AUS1_10990.331	C/C
parent_U_KWT3-5	C3	ASEM_AUS1_11284.220	A/A
parent_U_KWT3-5	C3	ASEM_AUS1_11400.561	C/C
parent_U_KWT3-5	C3	ASEM_AUS1_11935.630	T/T
parent_U_KWT3-5	C3	ASEM_AUS1_11975.1437	C/C
parent_U_KWT3-5	C3	ASEM_AUS1_12035.339	G/G
parent_U_KWT3-5	C3	ASEM_AUS1_12257.1278	A/A
parent_U_KWT3-5	C3	ASEM_AUS1_12288.765	T/T
parent_U_KWT3-5	C3	ASEM_AUS1_12288.830	T/T
parent_U_KWT3-5	C3	ASEM_AUS1_12319.2363	C/C
parent_U_KWT3-5	C3	ASEM_AUS1_12367.894	T/T
parent_U_KWT3-5	C3	ASEM_AUS1_12375.306	C/C
parent_U_KWT3-5	C3	ASEM_AUS1_12672.774	A/A
parent_U_KWT3-5	C3	ASEM_AUS1_12769.345	T/T
parent_U_KWT3-5	C3	ASEM_AUS1_13115.1092	T/T
parent_U_KWT3-5	C3	ASEM_AUS1_13224.54	C/C
parent_U_KWT3-5	C3	ASEM_AUS1_13227.519	A/A
parent_U_KWT3-5	C3	ASEM_AUS1_13254.819	G/G
parent_U_KWT3-5	C3	ASEM_AUS1_13375.450	G/G
parent_U_KWT3-5	C3	ASEM_AUS1_13537.294	T/T
parent_U_KWT3-5	C3	ASEM_AUS1_13569.1446	C/C
parent_U_KWT3-5	C3	ASEM_AUS1_13569.1452	C/C
parent_U_KWT3-5	C3	ASEM_AUS1_13584.2010	G/G
parent_U_KWT3-5	C3	ASEM_AUS1_13649.717	G/G
parent_U_KWT3-5	C3	ASEM_AUS1_13766.1068	T/T
parent_U_KWT3-5	C3	ASEM_AUS1_14160.1511	T/T
parent_U_KWT3-5	C3	ASEM_AUS1_14161.2061	A/A
parent_U_KWT3-5	C3	ASEM_AUS1_14161.2856	G/G
parent_U_KWT3-5	C3	ASEM_AUS1_14212.386	T/T
parent_U_KWT3-5	C3	ASEM_AUS1_14257.273	A/A
parent_U_KWT3-5	C3	ASEM_AUS1_14264.249	A/A
parent_U_KWT3-5	C3	ASEM_AUS1_14323.936	A/A
parent_U_KWT3-5	C3	ASEM_AUS1_14645.147	T/T
parent_U_KWT3-5	C3	ASEM_AUS1_14811.573	C/C
parent_U_KWT3-5	C3	ASEM_AUS1_14820.1365	T/T
parent_U_KWT3-5	C3	ASEM_AUS1_14915.120	C/C
parent_U_KWT3-5	C3	ASEM_AUS1_14941.893	T/T
parent_U_KWT3-5	C3	ASEM_AUS1_14964.2685	A/A
parent_U_KWT3-5	C3	ASEM_AUS1_15010.867	G/G
parent_U_KWT3-5	C3	ASEM_AUS1_15015.1983	T/T
parent_U_KWT3-5	C3	ASEM_AUS1_15015.492	T/T
parent_U_KWT3-5	C3	ASEM_AUS1_15078.4047	T/T
parent_U_KWT3-5	C3	ASEM_AUS1_15154.657	T/T
parent_U_KWT3-5	C3	ASEM_AUS1_15168.1777	G/G
parent_U_KWT3-5	C3	ASEM_AUS1_15175.389	T/T
parent_U_KWT3-5	C3	ASEM_AUS1_15176.687	C/C
parent_U_KWT3-5	C3	ASEM_AUS1_15352.1107	C/C
parent_U_KWT3-5	C3	ASEM_AUS1_15352.2028	C/C
parent_U_KWT3-5	C3	ASEM_AUS1_15352.2145	T/T
parent_U_KWT3-5	C3	ASEM_AUS1_15375.1110	G/G
parent_U_KWT3-5	C3	ASEM_AUS1_15487.499	G/G
parent_U_KWT3-5	C3	ASEM_AUS1_15651.1392	A/A
parent_U_KWT3-5	C3	ASEM_AUS1_15818.735	A/A
parent_U_KWT3-5	C3	ASEM_AUS1_15969.4710	T/T
parent_U_KWT3-5	C3	ASEM_AUS1_15998.301	G/G
parent_U_KWT3-5	C3	ASEM_AUS1_16135.420	G/G
parent_U_KWT3-5	C3	ASEM_AUS1_16135.590	T/T
parent_U_KWT3-5	C3	ASEM_AUS1_16135.866	T/T
parent_U_KWT3-5	C3	ASEM_AUS1_16135.912	A/A
parent_U_KWT3-5	C3	ASEM_AUS1_16177.5111	G/G
parent_U_KWT3-5	C3	ASEM_AUS1_16187.572	A/A
parent_U_KWT3-5	C3	ASEM_AUS1_16238.1629	A/A
parent_U_KWT3-5	C3	ASEM_AUS1_16414.1404	C/C
parent_U_KWT3-5	C3	ASEM_AUS1_16414.1437	A/A
parent_U_KWT3-5	C3	ASEM_AUS1_16450.873	G/G
parent_U_KWT3-5	C3	ASEM_AUS1_16513.666	C/C
parent_U_KWT3-5	C3	ASEM_AUS1_16544.951	T/T
parent_U_KWT3-5	C3	ASEM_AUS1_16707.141	A/A
parent_U_KWT3-5	C3	ASEM_AUS1_16807.816	A/A
parent_U_KWT3-5	C3	ASEM_AUS1_16911.1314	T/T
parent_U_KWT3-5	C3	ASEM_AUS1_17028.1904	A/A
parent_U_KWT3-5	C3	ASEM_AUS1_17207.444	C/C
parent_U_KWT3-5	C3	ASEM_AUS1_17356.358	T/T
parent_U_KWT3-5	C3	ASEM_AUS1_17494.1170	G/G
parent_U_KWT3-5	C3	ASEM_AUS1_17575.2772	G/G
parent_U_KWT3-5	C3	ASEM_AUS1_17712.1270	G/G
parent_U_KWT3-5	C3	ASEM_AUS1_17728.1503	G/G
parent_U_KWT3-5	C3	ASEM_AUS1_17728.1548	A/A
parent_U_KWT3-5	C3	ASEM_AUS1_17736.1341	G/G
parent_U_KWT3-5	C3	ASEM_AUS1_17865.165	G/G
parent_U_KWT3-5	C3	ASEM_AUS1_17900.1039	T/T
parent_U_KWT3-5	C3	ASEM_AUS1_17900.594	T/T
parent_U_KWT3-5	C3	ASEM_AUS1_17987.828	A/A
parent_U_KWT3-5	C3	ASEM_AUS1_18404.1025	A/A
parent_U_KWT3-5	C3	ASEM_AUS1_18651.1230	G/G
parent_U_KWT3-5	C3	ASEM_AUS1_18711.128	C/C
parent_U_KWT3-5	C3	ASEM_AUS1_18734.3117	T/T
parent_U_KWT3-5	C3	ASEM_AUS1_18734.963	G/G
parent_U_KWT3-5	C3	ASEM_AUS1_18871.379	T/T
parent_U_KWT3-5	C3	ASEM_AUS1_18988.1179	G/G
parent_U_KWT3-5	C3	ASEM_AUS1_18988.993	A/A
parent_U_KWT3-5	C3	ASEM_AUS1_19099.1061	A/A
parent_U_KWT3-5	C3	ASEM_AUS1_19129.456	T/T
parent_U_KWT3-5	C3	ASEM_AUS1_19138.1875	T/T
parent_U_KWT3-5	C3	ASEM_AUS1_19151.1293	C/C
parent_U_KWT3-5	C3	ASEM_AUS1_19352.951	C/C
parent_U_KWT3-5	C3	ASEM_AUS1_19365.1158	C/C
parent_U_KWT3-5	C3	ASEM_AUS1_19419.549	C/C
parent_U_KWT3-5	C3	ASEM_AUS1_19520.182	A/A
parent_U_KWT3-5	C3	ASEM_AUS1_19642.1164	C/C
parent_U_KWT3-5	C3	ASEM_AUS1_19652.2512	T/T
parent_U_KWT3-5	C3	ASEM_AUS1_19669.444	C/C
parent_U_KWT3-5	C3	ASEM_AUS1_19683.159	A/A
parent_U_KWT3-5	C3	ASEM_AUS1_19699.1962	A/A
parent_U_KWT3-5	C3	ASEM_AUS1_19752.153	A/A
parent_U_KWT3-5	C3	ASEM_AUS1_19816.5571	A/A
parent_U_KWT3-5	C3	ASEM_AUS1_19887.453	T/T
parent_U_KWT3-5	C3	ASEM_AUS1_19942.1350	C/C
parent_U_KWT3-5	C3	ASEM_AUS1_19942.1464	A/A
parent_U_KWT3-5	C3	ASEM_AUS1_19962.630	A/A
parent_U_KWT3-5	C3	ASEM_AUS1_19977.225	G/G
parent_U_KWT3-5	C3	ASEM_AUS1_19977.654	C/C
parent_U_KWT3-5	C3	ASEM_AUS1_19977.684	G/G
parent_U_KWT3-5	C3	ASEM_AUS1_20008.417	G/G
parent_U_KWT3-5	C3	ASEM_AUS1_20072.891	C/C
parent_U_KWT3-5	C3	ASEM_AUS1_20146.1590	C/C
parent_U_KWT3-5	C3	ASEM_AUS1_20402.1134	T/T
parent_U_KWT3-5	C3	ASEM_AUS1_20410.871	G/G
parent_U_KWT3-5	C3	ASEM_AUS1_20701.237	T/T
parent_U_KWT3-5	C3	ASEM_AUS1_20741.622	G/G
parent_U_KWT3-5	C3	ASEM_AUS1_20790.1590	T/T
parent_U_KWT3-5	C3	ASEM_AUS1_20881.606	A/A
parent_U_KWT3-5	C3	ASEM_AUS1_20894.2241	C/C
parent_U_KWT3-5	C3	ASEM_AUS1_20897.915	T/T
parent_U_KWT3-5	C3	ASEM_AUS1_20958.958	C/C
parent_U_KWT3-5	C3	ASEM_AUS1_20972.2802	G/G
parent_U_KWT3-5	C3	ASEM_AUS1_20986.1227	C/C
parent_U_KWT3-5	C3	ASEM_AUS1_20994.270	T/T
parent_U_KWT3-5	C3	ASEM_AUS1_21185.1565	T/T
parent_U_KWT3-5	C3	ASEM_AUS1_21203.2004	T/T
parent_U_KWT3-5	C3	ASEM_AUS1_21357.696	A/A
parent_U_KWT3-5	C3	ASEM_AUS1_21747.835	C/C
parent_U_KWT3-5	C3	ASEM_AUS1_21917.369	G/G
parent_U_KWT3-5	C3	ASEM_AUS1_21941.1746	G/G
parent_U_KWT3-5	C3	ASEM_AUS1_21941.1815	A/A
parent_U_KWT3-5	C3	ASEM_AUS1_21957.715	C/C
parent_U_KWT3-5	C3	ASEM_AUS1_22044.1261	T/T
parent_U_KWT3-5	C3	ASEM_AUS1_22051.154	A/A
parent_U_KWT3-5	C3	ASEM_AUS1_22316.1152	C/C
parent_U_KWT3-5	C3	ASEM_AUS1_22417.789	T/T
parent_U_KWT3-5	C3	ASEM_AUS1_22420.807	T/T
parent_U_KWT3-5	C3	ASEM_AUS1_22527.594	T/T
parent_U_KWT3-5	C3	ASEM_AUS1_22684.96	C/C
parent_U_KWT3-5	C3	ASEM_AUS1_22693.1040	C/C
parent_U_KWT3-5	C3	ASEM_AUS1_22693.1335	T/T
parent_U_KWT3-5	C3	ASEM_AUS1_22704.426	T/T
parent_U_KWT3-5	C3	ASEM_AUS1_22835.594	G/G
parent_U_KWT3-5	C3	ASEM_AUS1_22835.597	T/T
parent_U_KWT3-5	C3	ASEM_AUS1_23002.728	C/C
parent_U_KWT3-5	C3	ASEM_AUS1_23028.744	T/T
parent_U_KWT3-5	C3	ASEM_AUS1_23126.617	A/A
parent_U_KWT3-5	C3	ASEM_AUS1_23259.285	A/A
parent_U_KWT3-5	C3	ASEM_AUS1_23540.159	G/G
parent_U_KWT3-5	C3	ASEM_AUS1_23754.1269	T/T
parent_U_KWT3-5	C3	ASEM_AUS1_23833.570	A/A
parent_U_KWT3-5	C3	ASEM_AUS1_23943.2169	T/T
parent_U_KWT3-5	C3	ASEM_AUS1_23943.2370	G/G
parent_U_KWT3-5	C3	ASEM_AUS1_24062.870	G/G
parent_U_KWT3-5	C3	ASEM_AUS1_24163.1841	A/A
parent_U_KWT3-5	C3	ASEM_AUS1_24432.1293	T/T
parent_U_KWT3-5	C3	ASEM_AUS1_24471.402	G/G
parent_U_KWT3-5	C3	ASEM_AUS1_24494.366	A/A
parent_U_KWT3-5	C3	ASEM_AUS1_24551.1078	G/G
parent_U_KWT3-5	C3	ASEM_AUS1_24551.1266	T/T
parent_U_KWT3-5	C3	ASEM_AUS1_24551.1376	T/T
parent_U_KWT3-5	C3	ASEM_AUS1_24551.264	G/G
parent_U_KWT3-5	C3	ASEM_AUS1_24551.279	G/G
parent_U_KWT3-5	C3	ASEM_AUS1_24823.2515	A/A
parent_U_KWT3-5	C3	ASEM_AUS1_25023.864	G/G
parent_U_KWT3-5	C3	ASEM_AUS1_25023.869	C/C
parent_U_KWT3-5	C3	ASEM_AUS1_25023.950	G/G
parent_U_KWT3-5	C3	ASEM_AUS1_25035.337	C/C
parent_U_KWT3-5	C3	ASEM_AUS1_25058.3168	G/G
parent_U_KWT3-5	C3	ASEM_AUS1_25198.193	A/A
parent_U_KWT3-5	C3	ASEM_AUS1_25272.1329	A/A
parent_U_KWT3-5	C3	ASEM_AUS1_25429.207	G/G
parent_U_KWT3-5	C3	ASEM_AUS1_25431.809	T/T
parent_U_KWT3-5	C3	ASEM_AUS1_25432.2559	C/C
parent_U_KWT3-5	C3	ASEM_AUS1_25562.729	A/A
parent_U_KWT3-5	C3	ASEM_AUS1_25599.258	T/T
parent_U_KWT3-5	C3	ASEM_AUS1_25602.759	G/G
parent_U_KWT3-5	C3	ASEM_AUS1_25660.4517	G/G
parent_U_KWT3-5	C3	ASEM_AUS1_25670.309	C/C
parent_U_KWT3-5	C3	ASEM_AUS1_25953.405	T/T
parent_U_KWT3-5	C3	ASEM_AUS1_26043.129	A/A
parent_U_KWT3-5	C3	ASEM_AUS1_26043.186	G/G
parent_U_KWT3-5	C3	ASEM_AUS1_26088.2241	A/A
parent_U_KWT3-5	C3	ASEM_AUS1_26089.4464	A/A
parent_U_KWT3-5	C3	ASEM_AUS1_26136.390	G/G
parent_U_KWT3-5	C3	ASEM_AUS1_26224.798	A/A
parent_U_KWT3-5	C3	ASEM_AUS1_26306.1968	T/T
parent_U_KWT3-5	C3	ASEM_AUS1_26312.654	A/A
parent_U_KWT3-5	C3	ASEM_AUS1_26319.4779	A/A
parent_U_KWT3-5	C3	ASEM_AUS1_26338.192	C/C
parent_U_KWT3-5	C3	ASEM_AUS1_26454.108	G/G
parent_U_KWT3-5	C3	ASEM_AUS1_26499.2239	A/A
parent_U_KWT3-5	C3	ASEM_AUS1_26547.187	A/A
parent_U_KWT3-5	C3	ASEM_AUS1_26592.342	T/T
parent_U_KWT3-5	C3	ASEM_AUS1_26607.234	A/A
parent_U_KWT3-5	C3	ASEM_AUS1_26614.1923	T/T
parent_U_KWT3-5	C3	ASEM_AUS1_26642.591	C/C
parent_U_KWT3-5	C3	ASEM_AUS1_26744.96	G/G
parent_U_KWT3-5	C3	ASEM_AUS1_26791.438	A/A
parent_U_KWT3-5	C3	ASEM_AUS1_26836.435	C/C
parent_U_KWT3-5	C3	ASEM_AUS1_27391.4771	G/G
parent_U_KWT3-5	C3	ASEM_AUS1_27391.522	G/G
parent_U_KWT3-5	C3	ASEM_AUS1_27491.732	T/T
parent_U_KWT3-5	C3	ASEM_AUS1_27491.834	A/A
parent_U_KWT3-5	C3	ASEM_AUS1_27544.597	G/G
parent_U_KWT3-5	C3	ASEM_AUS1_27618.1532	A/A
parent_U_KWT3-5	C3	ASEM_AUS1_27724.290	A/A
parent_U_KWT3-5	C3	ASEM_AUS1_27752.1213	A/A
parent_U_KWT3-5	C3	ASEM_AUS1_27811.2445	T/T
parent_U_KWT3-5	C3	ASEM_AUS1_27900.933	T/T
parent_U_KWT3-5	C3	ASEM_AUS1_27973.1245	A/A
parent_U_KWT3-5	C3	ASEM_AUS1_28035.777	G/G
parent_U_KWT3-5	C3	ASEM_AUS1_28157.1415	A/A
parent_U_KWT3-5	C3	ASEM_AUS1_28238.525	A/A
parent_U_KWT3-5	C3	ASEM_AUS1_28333.666	T/T
parent_U_KWT3-5	C3	ASEM_AUS1_28357.1044	T/T
parent_U_KWT3-5	C3	ASEM_AUS1_28515.933	T/T
parent_U_KWT3-5	C3	ASEM_AUS1_28706.831	G/G
parent_U_KWT3-5	C3	ASEM_AUS1_28786.1100	T/T
parent_U_KWT3-5	C3	ASEM_AUS1_28892.411	G/G
parent_U_KWT3-5	C3	ASEM_AUS1_29062.1224	T/T
parent_U_KWT3-5	C3	ASEM_AUS1_29334.1089	G/G
parent_U_KWT3-5	C3	ASEM_AUS1_29334.2568	T/T
parent_U_KWT3-5	C3	ASEM_AUS1_29334.870	A/A
parent_U_KWT3-5	C3	ASEM_AUS1_29352.513	A/A
parent_U_KWT3-5	C3	ASEM_AUS1_29466.1140	A/A
parent_U_KWT3-5	C3	ASEM_AUS1_29471.423	A/A
parent_U_KWT3-5	C3	ASEM_AUS1_29534.1225	T/T
parent_U_KWT3-5	C3	ASEM_AUS1_29667.1491	T/T
parent_U_KWT3-5	C3	ASEM_AUS1_30167.2178	C/C
parent_U_KWT3-5	C3	ASEM_AUS1_30371.1554	T/T
parent_U_KWT3-5	C3	ASEM_AUS1_30385.156	C/C
parent_U_KWT3-5	C3	ASEM_AUS1_30526.2115	T/T
parent_U_KWT3-5	C3	ASEM_AUS1_30606.3516	C/C
parent_U_KWT3-5	C3	ASEM_AUS1_30760.181	T/T
parent_U_KWT3-5	C3	ASEM_AUS1_30969.1350	C/C
parent_U_KWT3-5	C3	ASEM_AUS1_30984.1247	A/A
parent_U_KWT3-5	C3	ASEM_AUS1_30984.1300	G/G
parent_U_KWT3-5	C3	ASEM_AUS1_30998.995	T/T
parent_U_KWT3-5	C3	ASEM_AUS1_31243.645	G/G
parent_U_KWT3-5	C3	ASEM_AUS1_31299.95	G/G
parent_U_KWT3-5	C3	ASEM_AUS1_31302.937	A/A
parent_U_KWT3-5	C3	ASEM_AUS1_31466.219	A/A
parent_U_KWT3-5	C3	ASEM_AUS1_31500.273	T/T
parent_U_KWT3-5	C3	ASEM_AUS1_31610.420	A/A
parent_U_KWT3-5	C3	ASEM_AUS1_31655.792	G/G
parent_U_KWT3-5	C3	ASEM_AUS1_31709.270	C/C
parent_U_KWT3-5	C3	ASEM_AUS1_31802.1074	A/A
parent_U_KWT3-5	C3	ASEM_AUS1_31802.1101	T/T
parent_U_KWT3-5	C3	ASEM_AUS1_31802.1263	G/G
parent_U_KWT3-5	C3	ASEM_AUS1_31802.1284	G/G
parent_U_KWT3-5	C3	ASEM_AUS1_31802.435	C/C
parent_U_KWT3-5	C3	ASEM_AUS1_31802.738	T/T
parent_U_KWT3-5	C3	ASEM_AUS1_31802.852	C/C
parent_U_KWT3-5	C3	ASEM_AUS1_31827.1002	C/C
parent_U_KWT3-5	C3	ASEM_AUS1_31976.402	G/G
parent_U_KWT3-5	C3	ASEM_AUS1_31988.1548	G/G
parent_U_KWT3-5	C3	ASEM_AUS1_32017.51	G/G
parent_U_KWT3-5	C3	ASEM_AUS1_32184.1881	T/T
parent_U_KWT3-5	C3	ASEM_AUS1_32212.818	G/G
parent_U_KWT3-5	C3	ASEM_AUS1_32221.1155	T/T
parent_U_KWT3-5	C3	ASEM_AUS1_32221.1167	C/C
parent_U_KWT3-5	C3	ASEM_AUS1_32288.421	C/C
parent_U_KWT3-5	C3	ASEM_AUS1_32290.393	C/C
parent_U_KWT3-5	C3	ASEM_AUS1_32290.537	G/G
parent_U_KWT3-5	C3	ASEM_AUS1_32439.399	C/C
parent_U_KWT3-5	C3	ASEM_AUS1_32439.639	T/T
parent_U_KWT3-5	C3	ASEM_AUS1_32455.413	G/G
parent_U_KWT3-5	C3	ASEM_AUS1_32547.498	C/C
parent_U_KWT3-5	C3	ASEM_AUS1_32618.729	G/G
parent_U_KWT3-5	C3	ASEM_AUS1_32917.375	C/C
parent_U_KWT3-5	C3	ASEM_AUS1_32917.631	T/T
parent_U_KWT3-5	C3	ASEM_AUS1_32932.3455	A/A
parent_U_KWT3-5	C3	ASEM_AUS1_32999.1238	T/T
parent_U_KWT3-5	C3	ASEM_AUS1_33061.1678	A/A
parent_U_KWT3-5	C3	ASEM_AUS1_33064.1533	T/T
parent_U_KWT3-5	C3	ASEM_AUS1_33064.1906	C/C
parent_U_KWT3-5	C3	ASEM_AUS1_33064.828	T/T
parent_U_KWT3-5	C3	ASEM_AUS1_33100.284	T/T
parent_U_KWT3-5	C3	ASEM_AUS1_33159.174	T/T
parent_U_KWT3-5	C3	ASEM_AUS1_33563.276	A/A
parent_U_KWT3-5	C3	ASEM_AUS1_33563.294	G/G
parent_U_KWT3-5	C3	ASEM_AUS1_33563.657	C/C
parent_U_KWT3-5	C3	ASEM_AUS1_33563.660	T/T
parent_U_KWT3-5	C3	ASEM_AUS1_33620.969	T/T
parent_U_KWT3-5	C3	ASEM_AUS1_33760.929	T/T
parent_U_KWT3-5	C3	ASEM_AUS1_33781.1211	A/A
parent_U_KWT3-5	C3	ASEM_AUS1_33810.1296	C/C
parent_U_KWT3-5	C3	ASEM_AUS1_33850.405	A/A
parent_U_KWT3-5	C3	ASEM_AUS1_33954.1446	T/T
parent_U_KWT3-5	C3	ASEM_AUS1_34299.849	G/G
parent_U_KWT3-5	C3	ASEM_AUS1_34339.1065	A/A
parent_U_KWT3-5	C3	ASEM_AUS1_34424.87	C/C
parent_U_KWT3-5	C3	ASEM_AUS1_34506.342	A/A
parent_U_KWT3-5	C3	ASEM_AUS1_34569.885	C/C
parent_U_KWT3-5	C3	ASEM_AUS1_34689.1656	C/C
parent_U_KWT3-5	C3	ASEM_AUS1_34845.1227	G/G
parent_U_KWT3-5	C3	ASEM_AUS1_34845.1440	T/T
parent_U_KWT3-5	C3	ASEM_AUS1_34853.1461	A/A
parent_U_KWT3-5	C3	ASEM_AUS1_34855.670	C/C
parent_U_KWT3-5	C3	ASEM_AUS1_34855.671	G/G
parent_U_KWT3-5	C3	ASEM_AUS1_34998.852	T/T
parent_U_KWT3-5	C3	ASEM_AUS1_35016.228	T/T
parent_U_KWT3-5	C3	ASEM_AUS1_35048.1643	T/T
parent_U_KWT3-5	C3	ASEM_AUS1_35137.1557	C/C
parent_U_KWT3-5	C3	ASEM_AUS1_35137.1677	A/A
parent_U_KWT3-5	C3	ASEM_AUS1_35137.686	C/C
parent_U_KWT3-5	C3	ASEM_AUS1_35157.3817	C/C
parent_U_KWT3-5	C3	ASEM_AUS1_35318.633	T/T
parent_U_KWT3-5	C3	ASEM_AUS1_35350.1896	A/A
parent_U_KWT3-5	C3	ASEM_AUS1_35476.1268	A/A
parent_U_KWT3-5	C3	ASEM_AUS1_35542.5700	G/G
parent_U_KWT3-5	C3	ASEM_AUS1_35913.1071	G/G
parent_U_KWT3-5	C3	ASEM_AUS1_35958.321	G/G
parent_U_KWT3-5	C3	ASEM_AUS1_36091.1031	A/A
parent_U_KWT3-5	C3	ASEM_AUS1_36091.990	C/C
parent_U_KWT3-5	C3	ASEM_AUS1_36118.2817	A/A
parent_U_KWT3-5	C3	ASEM_AUS1_36118.2893	T/T
parent_U_KWT3-5	C3	ASEM_AUS1_36118.3771	A/A
parent_U_KWT3-5	C3	ASEM_AUS1_36132.1420	A/A
parent_U_KWT3-5	C3	ASEM_AUS1_36295.1380	G/G
parent_U_KWT3-5	C3	ASEM_AUS1_36319.399	A/A
parent_U_KWT3-5	C3	ASEM_AUS1_36406.249	C/C
parent_U_KWT3-5	C3	ASEM_AUS1_36555.1529	T/T
parent_U_KWT3-5	C3	ASEM_AUS1_36555.1596	A/A
parent_U_KWT3-5	C3	ASEM_AUS1_36555.606	A/A
parent_U_KWT3-5	C3	ASEM_AUS1_36595.1914	T/T
parent_U_KWT3-5	C3	ASEM_AUS1_36595.2418	C/C
parent_U_KWT3-5	C3	ASEM_AUS1_36634.1479	C/C
parent_U_KWT3-5	C3	ASEM_AUS1_36697.900	T/T
parent_U_KWT3-5	C3	ASEM_AUS1_36711.926	G/G
parent_U_KWT3-5	C3	ASEM_AUS1_36814.99	A/A
parent_U_KWT3-5	C3	ASEM_AUS1_37095.1263	T/T
parent_U_KWT3-5	C3	ASEM_AUS1_37505.3669	A/A
parent_U_KWT3-5	C3	ASEM_AUS1_37580.2514	A/A
parent_U_KWT3-5	C3	ASEM_AUS1_37593.1587	C/C
parent_U_KWT3-5	C3	ASEM_AUS1_37630.322	C/C
parent_U_KWT3-5	C3	ASEM_AUS1_37630.381	A/A
parent_U_KWT3-5	C3	ASEM_AUS1_37795.408	A/A
parent_U_KWT3-5	C3	ASEM_AUS1_38024.4003	C/C
parent_U_KWT3-5	C3	ASEM_AUS1_38417.477	G/G
parent_U_KWT3-5	C3	ASEM_AUS1_38645.139	A/A
parent_U_KWT3-5	C3	ASEM_AUS1_38645.501	T/T
parent_U_KWT3-5	C3	ASEM_AUS1_38647.375	G/G
parent_U_KWT3-5	C3	ASEM_AUS1_38897.1021	A/A
parent_U_KWT3-5	C3	ASEM_AUS1_38996.1341	T/T
parent_U_KWT3-5	C3	ASEM_AUS1_39130.1626	T/T
parent_U_KWT3-5	C3	ASEM_AUS1_39277.673	G/G
parent_U_KWT3-5	C3	ASEM_AUS1_39303.330	T/T
parent_U_KWT3-5	C3	ASEM_AUS1_39344.156	C/C
parent_U_KWT3-5	C3	ASEM_AUS1_39492.783	G/G
parent_U_KWT3-5	C3	ASEM_AUS1_39492.789	C/C
parent_U_KWT3-5	C3	ASEM_AUS1_39601.1560	T/T
parent_U_KWT3-5	C3	ASEM_AUS1_39913.1644	C/C
parent_U_KWT3-5	C3	ASEM_AUS1_39974.627	T/T
parent_U_KWT3-5	C3	ASEM_AUS1_39979.1161	A/A
parent_U_KWT3-5	C3	ASEM_AUS1_39979.2376	T/T
parent_U_KWT3-5	C3	ASEM_AUS1_40105.225	G/G
parent_U_KWT3-5	C3	ASEM_AUS1_40171.375	C/C
parent_U_KWT3-5	C3	ASEM_AUS1_40491.237	G/G
parent_U_KWT3-5	C3	ASEM_AUS1_40942.1155	G/G
parent_U_KWT3-5	C3	ASEM_AUS1_41153.1944	G/G
parent_U_KWT3-5	C3	ASEM_AUS1_41496.274	T/T
parent_U_KWT3-5	C3	ASEM_AUS1_41619.732	C/C
parent_U_KWT3-5	C3	ASEM_AUS1_41842.360	G/G
parent_U_KWT3-5	C3	ASEM_AUS1_41848.1857	G/G
parent_U_KWT3-5	C3	ASEM_AUS1_41853.1344	T/T
parent_U_KWT3-5	C3	ASEM_AUS1_41853.1347	G/G
parent_U_KWT3-5	C3	ASEM_AUS1_41853.1386	T/T
parent_U_KWT3-5	C3	ASEM_AUS1_42139.576	G/G
parent_U_KWT3-5	C3	ASEM_AUS1_42402.663	G/G
parent_U_KWT3-5	C3	ASEM_AUS1_42402.954	A/A
parent_U_KWT3-5	C3	ASEM_AUS1_42618.891	A/A
parent_U_KWT3-5	C3	ASEM_AUS1_43330.1380	G/G
parent_U_KWT3-5	C3	ASEM_AUS1_43345.462	A/A
parent_U_KWT3-5	C3	ASEM_AUS1_43712.517	G/G
parent_U_KWT3-5	C3	ASEM_AUS1_43810.370	G/G
parent_U_KWT3-5	C3	ASEM_AUS1_43954.898	A/A
parent_U_KWT3-5	C3	ASEM_AUS1_44130.81	T/T
parent_U_KWT3-5	C3	ASEM_AUS1_44260.2906	C/C
parent_U_KWT3-5	C3	ASEM_AUS1_44286.891	C/C
parent_U_KWT3-5	C3	ASEM_AUS1_44398.1830	A/A
parent_U_KWT3-5	C3	ASEM_AUS1_44419.561	T/T
parent_U_KWT3-5	C3	ASEM_AUS1_44419.580	G/G
parent_U_KWT3-5	C3	ASEM_AUS1_44818.1503	G/G
parent_U_KWT3-5	C3	ASEM_AUS1_44820.198	T/T
parent_U_KWT3-5	C3	ASEM_AUS1_45105.348	T/T
parent_U_KWT3-5	C3	ASEM_AUS1_45191.1177	C/C
parent_U_KWT3-5	C3	ASEM_AUS1_45191.1230	C/C
parent_U_KWT3-5	C3	ASEM_AUS1_45411.601	G/G
parent_U_KWT3-5	C3	ASEM_AUS1_45439.976	G/G
parent_U_KWT3-5	C3	ASEM_AUS1_45641.735	A/A
parent_U_KWT3-5	C3	ASEM_AUS1_45727.436	C/C
parent_U_KWT3-5	C3	ASEM_AUS1_45807.990	G/G
parent_U_KWT3-5	C3	ASEM_AUS1_46205.297	G/G
ZIM03-13	C3	ASEM_AUS1_00022.3678	A/A
ZIM03-13	C3	ASEM_AUS1_00302.2157	G/G
ZIM03-13	C3	ASEM_AUS1_00306.357	A/A
ZIM03-13	C3	ASEM_AUS1_00335.768	C/C
ZIM03-13	C3	ASEM_AUS1_00395.658	T/T
ZIM03-13	C3	ASEM_AUS1_00526.639	T/T
ZIM03-13	C3	ASEM_AUS1_00616.1210	A/A
ZIM03-13	C3	ASEM_AUS1_00686.1437	A/A
ZIM03-13	C3	ASEM_AUS1_00687.205	G/G
ZIM03-13	C3	ASEM_AUS1_00693.816	G/G
ZIM03-13	C3	ASEM_AUS1_00696.1530	A/A
ZIM03-13	C3	ASEM_AUS1_00710.385	C/C
ZIM03-13	C3	ASEM_AUS1_00778.1134	A/A
ZIM03-13	C3	ASEM_AUS1_00862.120	A/A
ZIM03-13	C3	ASEM_AUS1_00877.714	G/G
ZIM03-13	C3	ASEM_AUS1_01040.822	A/A
ZIM03-13	C3	ASEM_AUS1_01080.292	T/T
ZIM03-13	C3	ASEM_AUS1_01131.372	T/T
ZIM03-13	C3	ASEM_AUS1_01209.360	G/G
ZIM03-13	C3	ASEM_AUS1_01317.480	C/C
ZIM03-13	C3	ASEM_AUS1_01325.321	A/A
ZIM03-13	C3	ASEM_AUS1_01406.2580	C/C
ZIM03-13	C3	ASEM_AUS1_01557.150	G/G
ZIM03-13	C3	ASEM_AUS1_01564.1252	A/A
ZIM03-13	C3	ASEM_AUS1_01754.187	A/A
ZIM03-13	C3	ASEM_AUS1_01765.465	T/T
ZIM03-13	C3	ASEM_AUS1_01922.401	C/C
ZIM03-13	C3	ASEM_AUS1_02002.396	A/A
ZIM03-13	C3	ASEM_AUS1_02002.414	G/G
ZIM03-13	C3	ASEM_AUS1_02002.423	G/G
ZIM03-13	C3	ASEM_AUS1_02060.690	A/A
ZIM03-13	C3	ASEM_AUS1_02065.2454	G/G
ZIM03-13	C3	ASEM_AUS1_02109.2625	A/A
ZIM03-13	C3	ASEM_AUS1_02279.2802	C/C
ZIM03-13	C3	ASEM_AUS1_02384.1467	T/T
ZIM03-13	C3	ASEM_AUS1_02384.2175	T/T
ZIM03-13	C3	ASEM_AUS1_02390.3225	A/A
ZIM03-13	C3	ASEM_AUS1_02413.1185	T/T
ZIM03-13	C3	ASEM_AUS1_02413.420	A/A
ZIM03-13	C3	ASEM_AUS1_02432.687	T/T
ZIM03-13	C3	ASEM_AUS1_02601.162	C/C
ZIM03-13	C3	ASEM_AUS1_02604.264	A/A
ZIM03-13	C3	ASEM_AUS1_02636.558	G/G
ZIM03-13	C3	ASEM_AUS1_02664.1137	C/C
ZIM03-13	C3	ASEM_AUS1_02664.1257	A/A
ZIM03-13	C3	ASEM_AUS1_02714.690	A/A
ZIM03-13	C3	ASEM_AUS1_02732.453	G/G
ZIM03-13	C3	ASEM_AUS1_02798.337	T/T
ZIM03-13	C3	ASEM_AUS1_02893.2631	G/G
ZIM03-13	C3	ASEM_AUS1_02949.126	T/T
ZIM03-13	C3	ASEM_AUS1_03004.309	T/T
ZIM03-13	C3	ASEM_AUS1_03007.1635	G/G
ZIM03-13	C3	ASEM_AUS1_03116.145	C/C
ZIM03-13	C3	ASEM_AUS1_03236.279	C/C
ZIM03-13	C3	ASEM_AUS1_03332.1386	G/G
ZIM03-13	C3	ASEM_AUS1_03371.2982	C/C
ZIM03-13	C3	ASEM_AUS1_03418.261	A/A
ZIM03-13	C3	ASEM_AUS1_03432.741	C/C
ZIM03-13	C3	ASEM_AUS1_03582.649	T/T
ZIM03-13	C3	ASEM_AUS1_03729.1285	G/G
ZIM03-13	C3	ASEM_AUS1_03729.384	C/C
ZIM03-13	C3	ASEM_AUS1_03729.606	T/T
ZIM03-13	C3	ASEM_AUS1_03772.2521	G/G
ZIM03-13	C3	ASEM_AUS1_03789.639	T/T
ZIM03-13	C3	ASEM_AUS1_03803.5067	T/T
ZIM03-13	C3	ASEM_AUS1_03861.1899	G/G
ZIM03-13	C3	ASEM_AUS1_03882.553	T/T
ZIM03-13	C3	ASEM_AUS1_03902.183	C/C
ZIM03-13	C3	ASEM_AUS1_03960.2001	A/A
ZIM03-13	C3	ASEM_AUS1_04096.333	T/T
ZIM03-13	C3	ASEM_AUS1_04159.204	T/T
ZIM03-13	C3	ASEM_AUS1_04170.872	A/A
ZIM03-13	C3	ASEM_AUS1_04172.1400	T/T
ZIM03-13	C3	ASEM_AUS1_04210.516	T/T
ZIM03-13	C3	ASEM_AUS1_04222.1026	T/T
ZIM03-13	C3	ASEM_AUS1_04222.995	C/C
ZIM03-13	C3	ASEM_AUS1_04335.1300	G/G
ZIM03-13	C3	ASEM_AUS1_04404.131	T/T
ZIM03-13	C3	ASEM_AUS1_04404.319	A/A
ZIM03-13	C3	ASEM_AUS1_04410.561	C/C
ZIM03-13	C3	ASEM_AUS1_04457.622	G/G
ZIM03-13	C3	ASEM_AUS1_04471.1401	T/T
ZIM03-13	C3	ASEM_AUS1_04475.1062	A/A
ZIM03-13	C3	ASEM_AUS1_04501.690	T/T
ZIM03-13	C3	ASEM_AUS1_04550.548	G/G
ZIM03-13	C3	ASEM_AUS1_04553.272	T/T
ZIM03-13	C3	ASEM_AUS1_04623.276	G/G
ZIM03-13	C3	ASEM_AUS1_04627.1146	C/C
ZIM03-13	C3	ASEM_AUS1_04656.2193	C/C
ZIM03-13	C3	ASEM_AUS1_04656.423	G/G
ZIM03-13	C3	ASEM_AUS1_04863.468	A/A
ZIM03-13	C3	ASEM_AUS1_05201.762	A/A
ZIM03-13	C3	ASEM_AUS1_05221.483	A/A
ZIM03-13	C3	ASEM_AUS1_05378.378	C/C
ZIM03-13	C3	ASEM_AUS1_05409.571	G/G
ZIM03-13	C3	ASEM_AUS1_05529.1932	T/T
ZIM03-13	C3	ASEM_AUS1_05632.1173	A/A
ZIM03-13	C3	ASEM_AUS1_05645.793	T/T
ZIM03-13	C3	ASEM_AUS1_05680.1320	G/G
ZIM03-13	C3	ASEM_AUS1_05687.885	T/T
ZIM03-13	C3	ASEM_AUS1_05696.723	T/T
ZIM03-13	C3	ASEM_AUS1_05735.2042	A/A
ZIM03-13	C3	ASEM_AUS1_05793.77	T/T
ZIM03-13	C3	ASEM_AUS1_06056.552	C/C
ZIM03-13	C3	ASEM_AUS1_06078.2655	T/T
ZIM03-13	C3	ASEM_AUS1_06107.696	T/T
ZIM03-13	C3	ASEM_AUS1_06114.1810	T/T
ZIM03-13	C3	ASEM_AUS1_06146.433	C/C
ZIM03-13	C3	ASEM_AUS1_06146.434	T/T
ZIM03-13	C3	ASEM_AUS1_06146.915	C/C
ZIM03-13	C3	ASEM_AUS1_06302.483	T/T
ZIM03-13	C3	ASEM_AUS1_06334.2388	T/T
ZIM03-13	C3	ASEM_AUS1_06413.949	A/A
ZIM03-13	C3	ASEM_AUS1_06468.285	T/T
ZIM03-13	C3	ASEM_AUS1_06569.1772	C/C
ZIM03-13	C3	ASEM_AUS1_06593.30	A/A
ZIM03-13	C3	ASEM_AUS1_06617.1476	T/T
ZIM03-13	C3	ASEM_AUS1_06793.1188	T/T
ZIM03-13	C3	ASEM_AUS1_06793.1780	C/C
ZIM03-13	C3	ASEM_AUS1_06825.963	C/C
ZIM03-13	C3	ASEM_AUS1_06832.127	T/T
ZIM03-13	C3	ASEM_AUS1_06893.57	G/G
ZIM03-13	C3	ASEM_AUS1_06935.1965	C/C
ZIM03-13	C3	ASEM_AUS1_06946.510	C/C
ZIM03-13	C3	ASEM_AUS1_06966.647	T/T
ZIM03-13	C3	ASEM_AUS1_06980.2598	A/A
ZIM03-13	C3	ASEM_AUS1_07130.130	T/T
ZIM03-13	C3	ASEM_AUS1_07152.1020	A/A
ZIM03-13	C3	ASEM_AUS1_07152.1149	T/T
ZIM03-13	C3	ASEM_AUS1_07182.435	C/C
ZIM03-13	C3	ASEM_AUS1_07204.642	A/A
ZIM03-13	C3	ASEM_AUS1_07208.3397	C/C
ZIM03-13	C3	ASEM_AUS1_07208.593	T/T
ZIM03-13	C3	ASEM_AUS1_07525.1242	T/T
ZIM03-13	C3	ASEM_AUS1_07525.275	C/C
ZIM03-13	C3	ASEM_AUS1_07731.897	T/T
ZIM03-13	C3	ASEM_AUS1_07796.787	A/A
ZIM03-13	C3	ASEM_AUS1_07848.1115	G/G
ZIM03-13	C3	ASEM_AUS1_07916.990	C/C
ZIM03-13	C3	ASEM_AUS1_07960.816	G/G
ZIM03-13	C3	ASEM_AUS1_07966.162	T/T
ZIM03-13	C3	ASEM_AUS1_08002.102	T/T
ZIM03-13	C3	ASEM_AUS1_08012.2718	A/A
ZIM03-13	C3	ASEM_AUS1_08026.570	G/G
ZIM03-13	C3	ASEM_AUS1_08068.621	T/T
ZIM03-13	C3	ASEM_AUS1_08081.456	A/A
ZIM03-13	C3	ASEM_AUS1_08263.3150	G/G
ZIM03-13	C3	ASEM_AUS1_08275.686	T/T
ZIM03-13	C3	ASEM_AUS1_08313.819	C/C
ZIM03-13	C3	ASEM_AUS1_08356.2490	T/T
ZIM03-13	C3	ASEM_AUS1_08486.326	T/T
ZIM03-13	C3	ASEM_AUS1_08487.1194	G/G
ZIM03-13	C3	ASEM_AUS1_08497.7740	A/A
ZIM03-13	C3	ASEM_AUS1_08558.618	G/G
ZIM03-13	C3	ASEM_AUS1_08582.363	T/T
ZIM03-13	C3	ASEM_AUS1_08635.354	T/T
ZIM03-13	C3	ASEM_AUS1_08635.360	G/G
ZIM03-13	C3	ASEM_AUS1_08693.1650	T/T
ZIM03-13	C3	ASEM_AUS1_08698.1392	A/A
ZIM03-13	C3	ASEM_AUS1_08701.468	G/G
ZIM03-13	C3	ASEM_AUS1_08784.1620	G/G
ZIM03-13	C3	ASEM_AUS1_08796.7444	T/T
ZIM03-13	C3	ASEM_AUS1_08830.447	T/T
ZIM03-13	C3	ASEM_AUS1_08908.2934	T/T
ZIM03-13	C3	ASEM_AUS1_08910.434	T/T
ZIM03-13	C3	ASEM_AUS1_08945.876	G/G
ZIM03-13	C3	ASEM_AUS1_09106.1935	G/G
ZIM03-13	C3	ASEM_AUS1_09317.1278	A/A
ZIM03-13	C3	ASEM_AUS1_09340.786	T/T
ZIM03-13	C3	ASEM_AUS1_09340.960	T/T
ZIM03-13	C3	ASEM_AUS1_09508.300	G/G
ZIM03-13	C3	ASEM_AUS1_09691.61	C/C
ZIM03-13	C3	ASEM_AUS1_09706.1035	A/A
ZIM03-13	C3	ASEM_AUS1_09718.2487	A/A
ZIM03-13	C3	ASEM_AUS1_09718.2547	T/T
ZIM03-13	C3	ASEM_AUS1_09813.2378	T/T
ZIM03-13	C3	ASEM_AUS1_09844.237	T/T
ZIM03-13	C3	ASEM_AUS1_09844.364	C/C
ZIM03-13	C3	ASEM_AUS1_10004.471	T/T
ZIM03-13	C3	ASEM_AUS1_10039.260	A/A
ZIM03-13	C3	ASEM_AUS1_10151.694	A/A
ZIM03-13	C3	ASEM_AUS1_10154.1330	G/G
ZIM03-13	C3	ASEM_AUS1_10309.1215	A/A
ZIM03-13	C3	ASEM_AUS1_10343.2322	G/G
ZIM03-13	C3	ASEM_AUS1_10394.594	G/G
ZIM03-13	C3	ASEM_AUS1_10403.507	T/T
ZIM03-13	C3	ASEM_AUS1_10436.186	T/T
ZIM03-13	C3	ASEM_AUS1_10489.2760	C/C
ZIM03-13	C3	ASEM_AUS1_10672.456	T/T
ZIM03-13	C3	ASEM_AUS1_10880.1203	G/G
ZIM03-13	C3	ASEM_AUS1_10880.426	C/C
ZIM03-13	C3	ASEM_AUS1_10880.771	C/C
ZIM03-13	C3	ASEM_AUS1_10975.564	G/G
ZIM03-13	C3	ASEM_AUS1_10990.331	T/T
ZIM03-13	C3	ASEM_AUS1_11090.912	C/C
ZIM03-13	C3	ASEM_AUS1_11288.354	G/G
ZIM03-13	C3	ASEM_AUS1_11592.1348	A/A
ZIM03-13	C3	ASEM_AUS1_11627.621	C/C
ZIM03-13	C3	ASEM_AUS1_11649.1467	T/T
ZIM03-13	C3	ASEM_AUS1_11770.1287	T/T
ZIM03-13	C3	ASEM_AUS1_11790.534	T/T
ZIM03-13	C3	ASEM_AUS1_11886.1576	A/A
ZIM03-13	C3	ASEM_AUS1_11952.91	C/C
ZIM03-13	C3	ASEM_AUS1_11967.141	A/A
ZIM03-13	C3	ASEM_AUS1_11985.759	C/C
ZIM03-13	C3	ASEM_AUS1_11987.182	C/C
ZIM03-13	C3	ASEM_AUS1_12035.339	C/C
ZIM03-13	C3	ASEM_AUS1_12044.852	C/C
ZIM03-13	C3	ASEM_AUS1_12067.924	A/A
ZIM03-13	C3	ASEM_AUS1_12072.1209	G/G
ZIM03-13	C3	ASEM_AUS1_12254.1035	G/G
ZIM03-13	C3	ASEM_AUS1_12257.2109	C/C
ZIM03-13	C3	ASEM_AUS1_12288.1866	A/A
ZIM03-13	C3	ASEM_AUS1_12375.1230	T/T
ZIM03-13	C3	ASEM_AUS1_12378.1530	T/T
ZIM03-13	C3	ASEM_AUS1_12456.1559	T/T
ZIM03-13	C3	ASEM_AUS1_12456.2213	A/A
ZIM03-13	C3	ASEM_AUS1_12672.774	T/T
ZIM03-13	C3	ASEM_AUS1_12785.121	G/G
ZIM03-13	C3	ASEM_AUS1_12959.804	G/G
ZIM03-13	C3	ASEM_AUS1_13095.177	A/A
ZIM03-13	C3	ASEM_AUS1_13127.99	C/C
ZIM03-13	C3	ASEM_AUS1_13254.690	G/G
ZIM03-13	C3	ASEM_AUS1_13381.3113	T/T
ZIM03-13	C3	ASEM_AUS1_13458.1340	T/T
ZIM03-13	C3	ASEM_AUS1_13488.450	A/A
ZIM03-13	C3	ASEM_AUS1_13728.3069	T/T
ZIM03-13	C3	ASEM_AUS1_13745.159	C/C
ZIM03-13	C3	ASEM_AUS1_13828.436	A/A
ZIM03-13	C3	ASEM_AUS1_13867.1263	C/C
ZIM03-13	C3	ASEM_AUS1_13982.506	G/G
ZIM03-13	C3	ASEM_AUS1_14079.1053	T/T
ZIM03-13	C3	ASEM_AUS1_14117.809	T/T
ZIM03-13	C3	ASEM_AUS1_14131.540	A/A
ZIM03-13	C3	ASEM_AUS1_14137.222	G/G
ZIM03-13	C3	ASEM_AUS1_14148.2007	T/T
ZIM03-13	C3	ASEM_AUS1_14148.2607	T/T
ZIM03-13	C3	ASEM_AUS1_14233.185	T/T
ZIM03-13	C3	ASEM_AUS1_14250.825	C/C
ZIM03-13	C3	ASEM_AUS1_14289.3768	T/T
ZIM03-13	C3	ASEM_AUS1_14289.3798	A/A
ZIM03-13	C3	ASEM_AUS1_14459.1143	T/T
ZIM03-13	C3	ASEM_AUS1_14540.666	A/A
ZIM03-13	C3	ASEM_AUS1_14596.206	A/A
ZIM03-13	C3	ASEM_AUS1_14676.528	C/C
ZIM03-13	C3	ASEM_AUS1_14811.1117	G/G
ZIM03-13	C3	ASEM_AUS1_14833.143	A/A
ZIM03-13	C3	ASEM_AUS1_14862.2715	T/T
ZIM03-13	C3	ASEM_AUS1_14863.223	A/A
ZIM03-13	C3	ASEM_AUS1_14941.893	G/G
ZIM03-13	C3	ASEM_AUS1_14985.489	A/A
ZIM03-13	C3	ASEM_AUS1_15003.383	G/G
ZIM03-13	C3	ASEM_AUS1_15012.591	A/A
ZIM03-13	C3	ASEM_AUS1_15045.858	C/C
ZIM03-13	C3	ASEM_AUS1_15132.301	T/T
ZIM03-13	C3	ASEM_AUS1_15144.2085	C/C
ZIM03-13	C3	ASEM_AUS1_15150.178	T/T
ZIM03-13	C3	ASEM_AUS1_15301.549	G/G
ZIM03-13	C3	ASEM_AUS1_15302.283	G/G
ZIM03-13	C3	ASEM_AUS1_15302.286	T/T
ZIM03-13	C3	ASEM_AUS1_15302.886	A/A
ZIM03-13	C3	ASEM_AUS1_15314.6480	C/C
ZIM03-13	C3	ASEM_AUS1_15416.1695	A/A
ZIM03-13	C3	ASEM_AUS1_15427.246	T/T
ZIM03-13	C3	ASEM_AUS1_15427.2742	T/T
ZIM03-13	C3	ASEM_AUS1_15427.352	A/A
ZIM03-13	C3	ASEM_AUS1_15461.234	G/G
ZIM03-13	C3	ASEM_AUS1_15462.498	A/A
ZIM03-13	C3	ASEM_AUS1_15487.177	G/G
ZIM03-13	C3	ASEM_AUS1_15557.1192	T/T
ZIM03-13	C3	ASEM_AUS1_15637.1887	A/A
ZIM03-13	C3	ASEM_AUS1_15644.113	T/T
ZIM03-13	C3	ASEM_AUS1_15644.89	A/A
ZIM03-13	C3	ASEM_AUS1_15655.832	A/A
ZIM03-13	C3	ASEM_AUS1_15693.943	C/C
ZIM03-13	C3	ASEM_AUS1_15758.318	C/C
ZIM03-13	C3	ASEM_AUS1_15776.1197	A/A
ZIM03-13	C3	ASEM_AUS1_15780.318	T/T
ZIM03-13	C3	ASEM_AUS1_15852.472	A/A
ZIM03-13	C3	ASEM_AUS1_15866.424	G/G
ZIM03-13	C3	ASEM_AUS1_15909.394	C/C
ZIM03-13	C3	ASEM_AUS1_15932.206	G/G
ZIM03-13	C3	ASEM_AUS1_15979.727	T/T
ZIM03-13	C3	ASEM_AUS1_15979.834	G/G
ZIM03-13	C3	ASEM_AUS1_16080.6	A/A
ZIM03-13	C3	ASEM_AUS1_16167.1386	G/G
ZIM03-13	C3	ASEM_AUS1_16167.1626	A/A
ZIM03-13	C3	ASEM_AUS1_16293.764	C/C
ZIM03-13	C3	ASEM_AUS1_16294.2419	G/G
ZIM03-13	C3	ASEM_AUS1_16294.3959	A/A
ZIM03-13	C3	ASEM_AUS1_16373.165	G/G
ZIM03-13	C3	ASEM_AUS1_16375.351	A/A
ZIM03-13	C3	ASEM_AUS1_16423.693	T/T
ZIM03-13	C3	ASEM_AUS1_16785.285	G/G
ZIM03-13	C3	ASEM_AUS1_16815.1557	C/C
ZIM03-13	C3	ASEM_AUS1_16869.1350	C/C
ZIM03-13	C3	ASEM_AUS1_16871.192	T/T
ZIM03-13	C3	ASEM_AUS1_16872.1891	A/A
ZIM03-13	C3	ASEM_AUS1_16911.1314	G/G
ZIM03-13	C3	ASEM_AUS1_16939.1467	G/G
ZIM03-13	C3	ASEM_AUS1_17040.618	T/T
ZIM03-13	C3	ASEM_AUS1_17040.744	T/T
ZIM03-13	C3	ASEM_AUS1_17059.612	G/G
ZIM03-13	C3	ASEM_AUS1_17282.1054	C/C
ZIM03-13	C3	ASEM_AUS1_17282.263	A/A
ZIM03-13	C3	ASEM_AUS1_17361.2460	A/A
ZIM03-13	C3	ASEM_AUS1_17411.1266	T/T
ZIM03-13	C3	ASEM_AUS1_17432.917	T/T
ZIM03-13	C3	ASEM_AUS1_17453.276	G/G
ZIM03-13	C3	ASEM_AUS1_17456.489	G/G
ZIM03-13	C3	ASEM_AUS1_17456.819	T/T
ZIM03-13	C3	ASEM_AUS1_17463.714	A/A
ZIM03-13	C3	ASEM_AUS1_17463.723	A/A
ZIM03-13	C3	ASEM_AUS1_17472.444	C/C
ZIM03-13	C3	ASEM_AUS1_17575.2946	A/A
ZIM03-13	C3	ASEM_AUS1_17577.396	C/C
ZIM03-13	C3	ASEM_AUS1_17644.587	T/T
ZIM03-13	C3	ASEM_AUS1_17666.945	T/T
ZIM03-13	C3	ASEM_AUS1_17667.7644	A/A
ZIM03-13	C3	ASEM_AUS1_17723.1101	G/G
ZIM03-13	C3	ASEM_AUS1_17723.514	G/G
ZIM03-13	C3	ASEM_AUS1_17744.2809	A/A
ZIM03-13	C3	ASEM_AUS1_17769.117	C/C
ZIM03-13	C3	ASEM_AUS1_17776.1050	T/T
ZIM03-13	C3	ASEM_AUS1_17777.316	T/T
ZIM03-13	C3	ASEM_AUS1_17858.960	T/T
ZIM03-13	C3	ASEM_AUS1_18005.95	A/A
ZIM03-13	C3	ASEM_AUS1_18575.1708	T/T
ZIM03-13	C3	ASEM_AUS1_18605.2303	C/C
ZIM03-13	C3	ASEM_AUS1_18614.2988	C/C
ZIM03-13	C3	ASEM_AUS1_18648.599	G/G
ZIM03-13	C3	ASEM_AUS1_18651.381	G/G
ZIM03-13	C3	ASEM_AUS1_18717.1236	G/G
ZIM03-13	C3	ASEM_AUS1_18717.664	T/T
ZIM03-13	C3	ASEM_AUS1_18729.183	T/T
ZIM03-13	C3	ASEM_AUS1_18752.684	G/G
ZIM03-13	C3	ASEM_AUS1_18813.141	C/C
ZIM03-13	C3	ASEM_AUS1_18995.480	A/A
ZIM03-13	C3	ASEM_AUS1_19007.1719	G/G
ZIM03-13	C3	ASEM_AUS1_19032.540	T/T
ZIM03-13	C3	ASEM_AUS1_19144.1176	T/T
ZIM03-13	C3	ASEM_AUS1_19288.1260	A/A
ZIM03-13	C3	ASEM_AUS1_19337.941	C/C
ZIM03-13	C3	ASEM_AUS1_19426.1542	T/T
ZIM03-13	C3	ASEM_AUS1_19445.1497	T/T
ZIM03-13	C3	ASEM_AUS1_19450.1405	T/T
ZIM03-13	C3	ASEM_AUS1_19464.837	T/T
ZIM03-13	C3	ASEM_AUS1_19476.248	G/G
ZIM03-13	C3	ASEM_AUS1_19568.1470	C/C
ZIM03-13	C3	ASEM_AUS1_19816.5571	C/C
ZIM03-13	C3	ASEM_AUS1_20090.733	C/C
ZIM03-13	C3	ASEM_AUS1_20166.978	T/T
ZIM03-13	C3	ASEM_AUS1_20199.2973	G/G
ZIM03-13	C3	ASEM_AUS1_20292.1917	A/A
ZIM03-13	C3	ASEM_AUS1_20299.627	T/T
ZIM03-13	C3	ASEM_AUS1_20304.282	T/T
ZIM03-13	C3	ASEM_AUS1_20315.787	T/T
ZIM03-13	C3	ASEM_AUS1_20373.2460	A/A
ZIM03-13	C3	ASEM_AUS1_20530.562	G/G
ZIM03-13	C3	ASEM_AUS1_20572.133	C/C
ZIM03-13	C3	ASEM_AUS1_20645.351	A/A
ZIM03-13	C3	ASEM_AUS1_20700.1629	T/T
ZIM03-13	C3	ASEM_AUS1_20701.237	C/C
ZIM03-13	C3	ASEM_AUS1_20701.759	A/A
ZIM03-13	C3	ASEM_AUS1_20847.1092	C/C
ZIM03-13	C3	ASEM_AUS1_20877.270	T/T
ZIM03-13	C3	ASEM_AUS1_20903.1179	G/G
ZIM03-13	C3	ASEM_AUS1_20972.3471	A/A
ZIM03-13	C3	ASEM_AUS1_20986.1227	G/G
ZIM03-13	C3	ASEM_AUS1_21080.1051	G/G
ZIM03-13	C3	ASEM_AUS1_21080.270	T/T
ZIM03-13	C3	ASEM_AUS1_21192.423	C/C
ZIM03-13	C3	ASEM_AUS1_21203.2040	T/T
ZIM03-13	C3	ASEM_AUS1_21330.201	T/T
ZIM03-13	C3	ASEM_AUS1_21349.1057	T/T
ZIM03-13	C3	ASEM_AUS1_21366.1465	G/G
ZIM03-13	C3	ASEM_AUS1_21390.582	G/G
ZIM03-13	C3	ASEM_AUS1_21471.388	T/T
ZIM03-13	C3	ASEM_AUS1_21561.237	G/G
ZIM03-13	C3	ASEM_AUS1_21685.2408	C/C
ZIM03-13	C3	ASEM_AUS1_21747.835	G/G
ZIM03-13	C3	ASEM_AUS1_21834.2049	A/A
ZIM03-13	C3	ASEM_AUS1_21850.651	T/T
ZIM03-13	C3	ASEM_AUS1_21946.474	T/T
ZIM03-13	C3	ASEM_AUS1_22207.289	C/C
ZIM03-13	C3	ASEM_AUS1_22214.792	G/G
ZIM03-13	C3	ASEM_AUS1_22235.139	G/G
ZIM03-13	C3	ASEM_AUS1_22293.420	C/C
ZIM03-13	C3	ASEM_AUS1_22307.1593	A/A
ZIM03-13	C3	ASEM_AUS1_22307.447	T/T
ZIM03-13	C3	ASEM_AUS1_22361.180	T/T
ZIM03-13	C3	ASEM_AUS1_22373.159	T/T
ZIM03-13	C3	ASEM_AUS1_22867.2559	T/T
ZIM03-13	C3	ASEM_AUS1_22956.291	G/G
ZIM03-13	C3	ASEM_AUS1_22956.303	G/G
ZIM03-13	C3	ASEM_AUS1_23170.699	C/C
ZIM03-13	C3	ASEM_AUS1_23170.700	C/C
ZIM03-13	C3	ASEM_AUS1_23244.1257	C/C
ZIM03-13	C3	ASEM_AUS1_23244.954	G/G
ZIM03-13	C3	ASEM_AUS1_23280.54	C/C
ZIM03-13	C3	ASEM_AUS1_23508.128	G/G
ZIM03-13	C3	ASEM_AUS1_23528.54	A/A
ZIM03-13	C3	ASEM_AUS1_23608.656	A/A
ZIM03-13	C3	ASEM_AUS1_23698.1710	A/A
ZIM03-13	C3	ASEM_AUS1_23698.1914	A/A
ZIM03-13	C3	ASEM_AUS1_23749.1622	A/A
ZIM03-13	C3	ASEM_AUS1_23801.1007	C/C
ZIM03-13	C3	ASEM_AUS1_23805.195	A/A
ZIM03-13	C3	ASEM_AUS1_23831.2214	C/C
ZIM03-13	C3	ASEM_AUS1_23837.886	T/T
ZIM03-13	C3	ASEM_AUS1_23893.618	A/A
ZIM03-13	C3	ASEM_AUS1_24026.316	G/G
ZIM03-13	C3	ASEM_AUS1_24041.3851	G/G
ZIM03-13	C3	ASEM_AUS1_24064.129	T/T
ZIM03-13	C3	ASEM_AUS1_24215.1662	G/G
ZIM03-13	C3	ASEM_AUS1_24502.1266	G/G
ZIM03-13	C3	ASEM_AUS1_24528.417	T/T
ZIM03-13	C3	ASEM_AUS1_24541.788	A/A
ZIM03-13	C3	ASEM_AUS1_24552.1389	A/A
ZIM03-13	C3	ASEM_AUS1_24552.387	C/C
ZIM03-13	C3	ASEM_AUS1_24552.396	T/T
ZIM03-13	C3	ASEM_AUS1_24804.1758	G/G
ZIM03-13	C3	ASEM_AUS1_24823.2515	G/G
ZIM03-13	C3	ASEM_AUS1_24872.420	T/T
ZIM03-13	C3	ASEM_AUS1_24912.180	T/T
ZIM03-13	C3	ASEM_AUS1_25055.1773	A/A
ZIM03-13	C3	ASEM_AUS1_25055.1774	A/A
ZIM03-13	C3	ASEM_AUS1_25059.2202	G/G
ZIM03-13	C3	ASEM_AUS1_25099.79	G/G
ZIM03-13	C3	ASEM_AUS1_25131.1140	C/C
ZIM03-13	C3	ASEM_AUS1_25148.762	G/G
ZIM03-13	C3	ASEM_AUS1_25180.1587	T/T
ZIM03-13	C3	ASEM_AUS1_25216.486	C/C
ZIM03-13	C3	ASEM_AUS1_25340.96	C/C
ZIM03-13	C3	ASEM_AUS1_25405.1290	G/G
ZIM03-13	C3	ASEM_AUS1_25405.945	A/A
ZIM03-13	C3	ASEM_AUS1_25419.534	T/T
ZIM03-13	C3	ASEM_AUS1_25485.468	C/C
ZIM03-13	C3	ASEM_AUS1_25555.4351	G/G
ZIM03-13	C3	ASEM_AUS1_25563.379	A/A
ZIM03-13	C3	ASEM_AUS1_25646.336	T/T
ZIM03-13	C3	ASEM_AUS1_25716.909	G/G
ZIM03-13	C3	ASEM_AUS1_25717.312	A/A
ZIM03-13	C3	ASEM_AUS1_25743.1576	A/A
ZIM03-13	C3	ASEM_AUS1_25881.1770	C/C
ZIM03-13	C3	ASEM_AUS1_25939.2165	T/T
ZIM03-13	C3	ASEM_AUS1_25945.1398	C/C
ZIM03-13	C3	ASEM_AUS1_25973.969	C/C
ZIM03-13	C3	ASEM_AUS1_26052.177	A/A
ZIM03-13	C3	ASEM_AUS1_26052.366	G/G
ZIM03-13	C3	ASEM_AUS1_26052.425	C/C
ZIM03-13	C3	ASEM_AUS1_26052.489	G/G
ZIM03-13	C3	ASEM_AUS1_26088.1116	C/C
ZIM03-13	C3	ASEM_AUS1_26088.2243	C/C
ZIM03-13	C3	ASEM_AUS1_26349.621	A/A
ZIM03-13	C3	ASEM_AUS1_26349.648	A/A
ZIM03-13	C3	ASEM_AUS1_26377.882	C/C
ZIM03-13	C3	ASEM_AUS1_26478.766	C/C
ZIM03-13	C3	ASEM_AUS1_26480.2475	G/G
ZIM03-13	C3	ASEM_AUS1_26499.2239	G/G
ZIM03-13	C3	ASEM_AUS1_26592.342	A/A
ZIM03-13	C3	ASEM_AUS1_26873.813	A/A
ZIM03-13	C3	ASEM_AUS1_26885.234	A/A
ZIM03-13	C3	ASEM_AUS1_26983.2823	G/G
ZIM03-13	C3	ASEM_AUS1_27155.324	G/G
ZIM03-13	C3	ASEM_AUS1_27171.246	T/T
ZIM03-13	C3	ASEM_AUS1_27171.318	T/T
ZIM03-13	C3	ASEM_AUS1_27171.912	A/A
ZIM03-13	C3	ASEM_AUS1_27234.132	A/A
ZIM03-13	C3	ASEM_AUS1_27391.5244	G/G
ZIM03-13	C3	ASEM_AUS1_27448.309	A/A
ZIM03-13	C3	ASEM_AUS1_27459.720	A/A
ZIM03-13	C3	ASEM_AUS1_27465.387	A/A
ZIM03-13	C3	ASEM_AUS1_27465.996	G/G
ZIM03-13	C3	ASEM_AUS1_27701.244	T/T
ZIM03-13	C3	ASEM_AUS1_27701.272	C/C
ZIM03-13	C3	ASEM_AUS1_27762.654	T/T
ZIM03-13	C3	ASEM_AUS1_27848.561	C/C
ZIM03-13	C3	ASEM_AUS1_27886.583	G/G
ZIM03-13	C3	ASEM_AUS1_27886.941	A/A
ZIM03-13	C3	ASEM_AUS1_27900.639	C/C
ZIM03-13	C3	ASEM_AUS1_27900.933	G/G
ZIM03-13	C3	ASEM_AUS1_27923.1110	C/C
ZIM03-13	C3	ASEM_AUS1_28191.666	A/A
ZIM03-13	C3	ASEM_AUS1_28404.300	T/T
ZIM03-13	C3	ASEM_AUS1_28526.235	T/T
ZIM03-13	C3	ASEM_AUS1_28658.291	T/T
ZIM03-13	C3	ASEM_AUS1_28684.750	G/G
ZIM03-13	C3	ASEM_AUS1_28704.699	T/T
ZIM03-13	C3	ASEM_AUS1_28766.400	T/T
ZIM03-13	C3	ASEM_AUS1_28815.69	G/G
ZIM03-13	C3	ASEM_AUS1_28823.1986	T/T
ZIM03-13	C3	ASEM_AUS1_29095.525	G/G
ZIM03-13	C3	ASEM_AUS1_29181.2479	G/G
ZIM03-13	C3	ASEM_AUS1_29232.525	T/T
ZIM03-13	C3	ASEM_AUS1_29250.1062	C/C
ZIM03-13	C3	ASEM_AUS1_29334.961	C/C
ZIM03-13	C3	ASEM_AUS1_29352.513	G/G
ZIM03-13	C3	ASEM_AUS1_29410.743	T/T
ZIM03-13	C3	ASEM_AUS1_29472.1866	T/T
ZIM03-13	C3	ASEM_AUS1_29553.183	C/C
ZIM03-13	C3	ASEM_AUS1_29602.987	G/G
ZIM03-13	C3	ASEM_AUS1_29666.381	C/C
ZIM03-13	C3	ASEM_AUS1_29702.1614	C/C
ZIM03-13	C3	ASEM_AUS1_29702.1666	C/C
ZIM03-13	C3	ASEM_AUS1_29755.1116	G/G
ZIM03-13	C3	ASEM_AUS1_29765.3877	T/T
ZIM03-13	C3	ASEM_AUS1_29819.243	C/C
ZIM03-13	C3	ASEM_AUS1_29874.522	G/G
ZIM03-13	C3	ASEM_AUS1_29965.558	G/G
ZIM03-13	C3	ASEM_AUS1_29980.696	A/A
ZIM03-13	C3	ASEM_AUS1_30011.1737	A/A
ZIM03-13	C3	ASEM_AUS1_30012.1731	A/A
ZIM03-13	C3	ASEM_AUS1_30017.1516	A/A
ZIM03-13	C3	ASEM_AUS1_30028.1582	T/T
ZIM03-13	C3	ASEM_AUS1_30087.2805	T/T
ZIM03-13	C3	ASEM_AUS1_30204.575	A/A
ZIM03-13	C3	ASEM_AUS1_30537.247	A/A
ZIM03-13	C3	ASEM_AUS1_30554.1464	T/T
ZIM03-13	C3	ASEM_AUS1_30554.1974	A/A
ZIM03-13	C3	ASEM_AUS1_30634.1599	G/G
ZIM03-13	C3	ASEM_AUS1_30670.1866	G/G
ZIM03-13	C3	ASEM_AUS1_30901.1689	A/A
ZIM03-13	C3	ASEM_AUS1_30937.663	A/A
ZIM03-13	C3	ASEM_AUS1_30938.122	A/A
ZIM03-13	C3	ASEM_AUS1_30941.408	C/C
ZIM03-13	C3	ASEM_AUS1_30941.95	A/A
ZIM03-13	C3	ASEM_AUS1_30956.2472	C/C
ZIM03-13	C3	ASEM_AUS1_31023.1203	T/T
ZIM03-13	C3	ASEM_AUS1_31060.349	C/C
ZIM03-13	C3	ASEM_AUS1_31083.1032	G/G
ZIM03-13	C3	ASEM_AUS1_31149.1830	G/G
ZIM03-13	C3	ASEM_AUS1_31243.240	A/A
ZIM03-13	C3	ASEM_AUS1_31294.558	G/G
ZIM03-13	C3	ASEM_AUS1_31395.495	G/G
ZIM03-13	C3	ASEM_AUS1_31395.96	T/T
ZIM03-13	C3	ASEM_AUS1_31610.798	T/T
ZIM03-13	C3	ASEM_AUS1_31633.222	G/G
ZIM03-13	C3	ASEM_AUS1_31633.39	C/C
ZIM03-13	C3	ASEM_AUS1_31633.45	A/A
ZIM03-13	C3	ASEM_AUS1_31890.1110	T/T
ZIM03-13	C3	ASEM_AUS1_31920.27	G/G
ZIM03-13	C3	ASEM_AUS1_31988.1548	T/T
ZIM03-13	C3	ASEM_AUS1_31988.732	C/C
ZIM03-13	C3	ASEM_AUS1_32099.1374	T/T
ZIM03-13	C3	ASEM_AUS1_32154.689	G/G
ZIM03-13	C3	ASEM_AUS1_32154.692	A/A
ZIM03-13	C3	ASEM_AUS1_32224.942	G/G
ZIM03-13	C3	ASEM_AUS1_32357.696	C/C
ZIM03-13	C3	ASEM_AUS1_32368.768	C/C
ZIM03-13	C3	ASEM_AUS1_32369.147	G/G
ZIM03-13	C3	ASEM_AUS1_32414.456	A/A
ZIM03-13	C3	ASEM_AUS1_32446.83	C/C
ZIM03-13	C3	ASEM_AUS1_32509.1697	T/T
ZIM03-13	C3	ASEM_AUS1_32570.834	T/T
ZIM03-13	C3	ASEM_AUS1_32618.454	G/G
ZIM03-13	C3	ASEM_AUS1_32671.2754	T/T
ZIM03-13	C3	ASEM_AUS1_32754.399	T/T
ZIM03-13	C3	ASEM_AUS1_32759.346	A/A
ZIM03-13	C3	ASEM_AUS1_32803.406	C/C
ZIM03-13	C3	ASEM_AUS1_32818.474	G/G
ZIM03-13	C3	ASEM_AUS1_32818.511	G/G
ZIM03-13	C3	ASEM_AUS1_32917.375	T/T
ZIM03-13	C3	ASEM_AUS1_33012.3696	C/C
ZIM03-13	C3	ASEM_AUS1_33064.1734	A/A
ZIM03-13	C3	ASEM_AUS1_33105.1299	C/C
ZIM03-13	C3	ASEM_AUS1_33249.1438	C/C
ZIM03-13	C3	ASEM_AUS1_33282.642	T/T
ZIM03-13	C3	ASEM_AUS1_33299.1470	T/T
ZIM03-13	C3	ASEM_AUS1_33309.1104	A/A
ZIM03-13	C3	ASEM_AUS1_33357.236	T/T
ZIM03-13	C3	ASEM_AUS1_33444.382	G/G
ZIM03-13	C3	ASEM_AUS1_33485.3075	T/T
ZIM03-13	C3	ASEM_AUS1_33532.627	C/C
ZIM03-13	C3	ASEM_AUS1_33639.666	G/G
ZIM03-13	C3	ASEM_AUS1_33761.2067	G/G
ZIM03-13	C3	ASEM_AUS1_33810.1350	C/C
ZIM03-13	C3	ASEM_AUS1_33810.933	T/T
ZIM03-13	C3	ASEM_AUS1_33935.657	A/A
ZIM03-13	C3	ASEM_AUS1_34103.696	C/C
ZIM03-13	C3	ASEM_AUS1_34103.792	T/T
ZIM03-13	C3	ASEM_AUS1_34186.1343	T/T
ZIM03-13	C3	ASEM_AUS1_34493.493	T/T
ZIM03-13	C3	ASEM_AUS1_34686.1701	G/G
ZIM03-13	C3	ASEM_AUS1_34804.291	G/G
ZIM03-13	C3	ASEM_AUS1_34820.609	A/A
ZIM03-13	C3	ASEM_AUS1_34834.375	G/G
ZIM03-13	C3	ASEM_AUS1_34855.671	A/A
ZIM03-13	C3	ASEM_AUS1_34876.1926	C/C
ZIM03-13	C3	ASEM_AUS1_34979.159	G/G
ZIM03-13	C3	ASEM_AUS1_35004.1446	G/G
ZIM03-13	C3	ASEM_AUS1_35048.2724	A/A
ZIM03-13	C3	ASEM_AUS1_35156.438	A/A
ZIM03-13	C3	ASEM_AUS1_35193.1815	A/A
ZIM03-13	C3	ASEM_AUS1_35272.600	T/T
ZIM03-13	C3	ASEM_AUS1_35284.3231	T/T
ZIM03-13	C3	ASEM_AUS1_35286.489	C/C
ZIM03-13	C3	ASEM_AUS1_35315.849	C/C
ZIM03-13	C3	ASEM_AUS1_35316.435	C/C
ZIM03-13	C3	ASEM_AUS1_35343.768	G/G
ZIM03-13	C3	ASEM_AUS1_35477.250	T/T
ZIM03-13	C3	ASEM_AUS1_35542.3051	T/T
ZIM03-13	C3	ASEM_AUS1_35542.5700	T/T
ZIM03-13	C3	ASEM_AUS1_35677.2019	T/T
ZIM03-13	C3	ASEM_AUS1_35728.1281	C/C
ZIM03-13	C3	ASEM_AUS1_35801.393	T/T
ZIM03-13	C3	ASEM_AUS1_35808.1050	C/C
ZIM03-13	C3	ASEM_AUS1_35889.124	T/T
ZIM03-13	C3	ASEM_AUS1_36012.1332	T/T
ZIM03-13	C3	ASEM_AUS1_36140.1581	G/G
ZIM03-13	C3	ASEM_AUS1_36167.216	A/A
ZIM03-13	C3	ASEM_AUS1_36451.834	G/G
ZIM03-13	C3	ASEM_AUS1_36509.222	A/A
ZIM03-13	C3	ASEM_AUS1_36664.2638	A/A
ZIM03-13	C3	ASEM_AUS1_36668.469	A/A
ZIM03-13	C3	ASEM_AUS1_36675.1497	C/C
ZIM03-13	C3	ASEM_AUS1_36755.1872	T/T
ZIM03-13	C3	ASEM_AUS1_36816.1296	T/T
ZIM03-13	C3	ASEM_AUS1_37025.3063	C/C
ZIM03-13	C3	ASEM_AUS1_37072.1806	T/T
ZIM03-13	C3	ASEM_AUS1_37095.312	T/T
ZIM03-13	C3	ASEM_AUS1_37134.1329	C/C
ZIM03-13	C3	ASEM_AUS1_37134.1542	T/T
ZIM03-13	C3	ASEM_AUS1_37134.969	C/C
ZIM03-13	C3	ASEM_AUS1_37183.1050	G/G
ZIM03-13	C3	ASEM_AUS1_37190.168	C/C
ZIM03-13	C3	ASEM_AUS1_37255.2988	C/C
ZIM03-13	C3	ASEM_AUS1_37282.157	T/T
ZIM03-13	C3	ASEM_AUS1_37319.213	A/A
ZIM03-13	C3	ASEM_AUS1_37396.519	T/T
ZIM03-13	C3	ASEM_AUS1_37505.4506	A/A
ZIM03-13	C3	ASEM_AUS1_37542.432	A/A
ZIM03-13	C3	ASEM_AUS1_37542.492	C/C
ZIM03-13	C3	ASEM_AUS1_37593.2465	C/C
ZIM03-13	C3	ASEM_AUS1_37632.1752	T/T
ZIM03-13	C3	ASEM_AUS1_37665.1532	C/C
ZIM03-13	C3	ASEM_AUS1_37690.1035	C/C
ZIM03-13	C3	ASEM_AUS1_37741.1650	C/C
ZIM03-13	C3	ASEM_AUS1_37748.2475	G/G
ZIM03-13	C3	ASEM_AUS1_37976.1038	G/G
ZIM03-13	C3	ASEM_AUS1_38237.141	T/T
ZIM03-13	C3	ASEM_AUS1_38237.167	G/G
ZIM03-13	C3	ASEM_AUS1_38284.411	C/C
ZIM03-13	C3	ASEM_AUS1_38294.429	G/G
ZIM03-13	C3	ASEM_AUS1_38327.198	G/G
ZIM03-13	C3	ASEM_AUS1_38366.1221	G/G
ZIM03-13	C3	ASEM_AUS1_38366.1302	G/G
ZIM03-13	C3	ASEM_AUS1_38470.747	A/A
ZIM03-13	C3	ASEM_AUS1_38522.3213	G/G
ZIM03-13	C3	ASEM_AUS1_38522.3276	T/T
ZIM03-13	C3	ASEM_AUS1_38522.3402	A/A
ZIM03-13	C3	ASEM_AUS1_38724.623	G/G
ZIM03-13	C3	ASEM_AUS1_38755.773	A/A
ZIM03-13	C3	ASEM_AUS1_38916.2463	G/G
ZIM03-13	C3	ASEM_AUS1_38995.615	G/G
ZIM03-13	C3	ASEM_AUS1_39218.1431	T/T
ZIM03-13	C3	ASEM_AUS1_39226.1340	A/A
ZIM03-13	C3	ASEM_AUS1_39263.156	A/A
ZIM03-13	C3	ASEM_AUS1_39281.1344	C/C
ZIM03-13	C3	ASEM_AUS1_39303.440	C/C
ZIM03-13	C3	ASEM_AUS1_39492.783	C/C
ZIM03-13	C3	ASEM_AUS1_39628.1089	G/G
ZIM03-13	C3	ASEM_AUS1_39646.83	C/C
ZIM03-13	C3	ASEM_AUS1_39690.2366	G/G
ZIM03-13	C3	ASEM_AUS1_39703.696	G/G
ZIM03-13	C3	ASEM_AUS1_39793.708	A/A
ZIM03-13	C3	ASEM_AUS1_39974.627	G/G
ZIM03-13	C3	ASEM_AUS1_39975.564	G/G
ZIM03-13	C3	ASEM_AUS1_40089.331	T/T
ZIM03-13	C3	ASEM_AUS1_40408.318	C/C
ZIM03-13	C3	ASEM_AUS1_40408.342	G/G
ZIM03-13	C3	ASEM_AUS1_40409.61	C/C
ZIM03-13	C3	ASEM_AUS1_40495.525	C/C
ZIM03-13	C3	ASEM_AUS1_40514.1080	G/G
ZIM03-13	C3	ASEM_AUS1_40519.234	G/G
ZIM03-13	C3	ASEM_AUS1_40519.235	C/C
ZIM03-13	C3	ASEM_AUS1_40519.567	T/T
ZIM03-13	C3	ASEM_AUS1_40840.157	C/C
ZIM03-13	C3	ASEM_AUS1_40947.3471	T/T
ZIM03-13	C3	ASEM_AUS1_41066.480	C/C
ZIM03-13	C3	ASEM_AUS1_41066.978	T/T
ZIM03-13	C3	ASEM_AUS1_41099.1647	A/A
ZIM03-13	C3	ASEM_AUS1_41397.434	T/T
ZIM03-13	C3	ASEM_AUS1_41397.651	C/C
ZIM03-13	C3	ASEM_AUS1_41517.744	A/A
ZIM03-13	C3	ASEM_AUS1_41522.750	T/T
ZIM03-13	C3	ASEM_AUS1_41616.1766	C/C
ZIM03-13	C3	ASEM_AUS1_41616.1985	A/A
ZIM03-13	C3	ASEM_AUS1_41621.1359	A/A
ZIM03-13	C3	ASEM_AUS1_41721.1083	A/A
ZIM03-13	C3	ASEM_AUS1_41721.1212	G/G
ZIM03-13	C3	ASEM_AUS1_41835.1224	A/A
ZIM03-13	C3	ASEM_AUS1_42127.393	T/T
ZIM03-13	C3	ASEM_AUS1_42307.783	T/T
ZIM03-13	C3	ASEM_AUS1_42501.691	G/G
ZIM03-13	C3	ASEM_AUS1_42567.510	C/C
ZIM03-13	C3	ASEM_AUS1_42647.724	G/G
ZIM03-13	C3	ASEM_AUS1_42664.2160	C/C
ZIM03-13	C3	ASEM_AUS1_42738.663	A/A
ZIM03-13	C3	ASEM_AUS1_42873.924	G/G
ZIM03-13	C3	ASEM_AUS1_43020.542	T/T
ZIM03-13	C3	ASEM_AUS1_43082.1425	T/T
ZIM03-13	C3	ASEM_AUS1_43111.1113	G/G
ZIM03-13	C3	ASEM_AUS1_43111.217	T/T
ZIM03-13	C3	ASEM_AUS1_43133.2790	C/C
ZIM03-13	C3	ASEM_AUS1_43135.1535	T/T
ZIM03-13	C3	ASEM_AUS1_43443.977	T/T
ZIM03-13	C3	ASEM_AUS1_43444.699	C/C
ZIM03-13	C3	ASEM_AUS1_43590.375	G/G
ZIM03-13	C3	ASEM_AUS1_43590.697	T/T
ZIM03-13	C3	ASEM_AUS1_43625.1350	C/C
ZIM03-13	C3	ASEM_AUS1_43703.180	G/G
ZIM03-13	C3	ASEM_AUS1_43810.370	A/A
ZIM03-13	C3	ASEM_AUS1_43924.240	G/G
ZIM03-13	C3	ASEM_AUS1_44175.330	C/C
ZIM03-13	C3	ASEM_AUS1_44175.507	T/T
ZIM03-13	C3	ASEM_AUS1_44251.381	C/C
ZIM03-13	C3	ASEM_AUS1_44285.199	C/C
ZIM03-13	C3	ASEM_AUS1_44286.936	G/G
ZIM03-13	C3	ASEM_AUS1_44398.634	A/A
ZIM03-13	C3	ASEM_AUS1_44402.813	G/G
ZIM03-13	C3	ASEM_AUS1_44455.1961	A/A
ZIM03-13	C3	ASEM_AUS1_44687.855	A/A
ZIM03-13	C3	ASEM_AUS1_44786.933	G/G
ZIM03-13	C3	ASEM_AUS1_44893.394	C/C
ZIM03-13	C3	ASEM_AUS1_44893.468	T/T
ZIM03-13	C3	ASEM_AUS1_44904.1164	T/T
ZIM03-13	C3	ASEM_AUS1_45191.1177	G/G
ZIM03-13	C3	ASEM_AUS1_45191.1230	T/T
ZIM03-13	C3	ASEM_AUS1_45202.62	C/C
ZIM03-13	C3	ASEM_AUS1_45641.735	G/G
ZIM03-13	C3	ASEM_AUS1_45892.1503	G/G
ZIM03-13	C3	ASEM_AUS1_46205.297	C/C
LO1_B	C3+C4	ASEM_AUS1_00293.1237	A/A
LO1_B	C3+C4	ASEM_AUS1_00322.1299	C/C
LO1_B	C3+C4	ASEM_AUS1_00354.961	C/C
LO1_B	C3+C4	ASEM_AUS1_00461.1764	G/G
LO1_B	C3+C4	ASEM_AUS1_00461.198	A/A
LO1_B	C3+C4	ASEM_AUS1_00461.369	T/T
LO1_B	C3+C4	ASEM_AUS1_00491.1332	A/A
LO1_B	C3+C4	ASEM_AUS1_00696.954	A/A
LO1_B	C3+C4	ASEM_AUS1_00775.1178	T/T
LO1_B	C3+C4	ASEM_AUS1_00779.292	T/T
LO1_B	C3+C4	ASEM_AUS1_00874.104	G/G
LO1_B	C3+C4	ASEM_AUS1_00877.1992	T/T
LO1_B	C3+C4	ASEM_AUS1_01017.2137	A/A
LO1_B	C3+C4	ASEM_AUS1_01047.624	T/T
LO1_B	C3+C4	ASEM_AUS1_01054.561	A/A
LO1_B	C3+C4	ASEM_AUS1_01060.1274	C/C
LO1_B	C3+C4	ASEM_AUS1_01060.1446	T/T
LO1_B	C3+C4	ASEM_AUS1_01060.918	T/T
LO1_B	C3+C4	ASEM_AUS1_01166.879	C/C
LO1_B	C3+C4	ASEM_AUS1_01315.552	C/C
LO1_B	C3+C4	ASEM_AUS1_01394.1711	G/G
LO1_B	C3+C4	ASEM_AUS1_01406.2580	T/T
LO1_B	C3+C4	ASEM_AUS1_01414.708	A/A
LO1_B	C3+C4	ASEM_AUS1_01416.2284	G/G
LO1_B	C3+C4	ASEM_AUS1_01440.1674	A/A
LO1_B	C3+C4	ASEM_AUS1_01523.1482	T/T
LO1_B	C3+C4	ASEM_AUS1_01579.5769	G/G
LO1_B	C3+C4	ASEM_AUS1_01631.201	T/T
LO1_B	C3+C4	ASEM_AUS1_01644.1659	T/T
LO1_B	C3+C4	ASEM_AUS1_01661.319	T/T
LO1_B	C3+C4	ASEM_AUS1_01698.447	A/A
LO1_B	C3+C4	ASEM_AUS1_01717.1188	G/G
LO1_B	C3+C4	ASEM_AUS1_01748.174	A/A
LO1_B	C3+C4	ASEM_AUS1_01770.1113	A/A
LO1_B	C3+C4	ASEM_AUS1_01852.1197	A/A
LO1_B	C3+C4	ASEM_AUS1_01852.291	G/G
LO1_B	C3+C4	ASEM_AUS1_01930.1380	A/A
LO1_B	C3+C4	ASEM_AUS1_02110.1209	G/G
LO1_B	C3+C4	ASEM_AUS1_02110.1489	G/G
LO1_B	C3+C4	ASEM_AUS1_02110.1722	C/C
LO1_B	C3+C4	ASEM_AUS1_02384.1467	A/A
LO1_B	C3+C4	ASEM_AUS1_02384.2118	C/C
LO1_B	C3+C4	ASEM_AUS1_02413.1185	G/G
LO1_B	C3+C4	ASEM_AUS1_02588.369	T/T
LO1_B	C3+C4	ASEM_AUS1_02636.1980	C/C
LO1_B	C3+C4	ASEM_AUS1_02656.576	A/A
LO1_B	C3+C4	ASEM_AUS1_02714.708	C/C
LO1_B	C3+C4	ASEM_AUS1_02908.453	T/T
LO1_B	C3+C4	ASEM_AUS1_02977.69	T/T
LO1_B	C3+C4	ASEM_AUS1_03031.591	A/A
LO1_B	C3+C4	ASEM_AUS1_03318.1615	T/T
LO1_B	C3+C4	ASEM_AUS1_03332.544	T/T
LO1_B	C3+C4	ASEM_AUS1_03811.79	G/G
LO1_B	C3+C4	ASEM_AUS1_04096.333	T/T
LO1_B	C3+C4	ASEM_AUS1_04109.1401	A/A
LO1_B	C3+C4	ASEM_AUS1_04234.267	A/A
LO1_B	C3+C4	ASEM_AUS1_04265.540	A/A
LO1_B	C3+C4	ASEM_AUS1_04342.396	C/C
LO1_B	C3+C4	ASEM_AUS1_04356.198	A/A
LO1_B	C3+C4	ASEM_AUS1_04638.477	A/A
LO1_B	C3+C4	ASEM_AUS1_04735.249	G/G
LO1_B	C3+C4	ASEM_AUS1_04898.1407	A/A
LO1_B	C3+C4	ASEM_AUS1_05225.803	A/A
LO1_B	C3+C4	ASEM_AUS1_05272.2049	G/G
LO1_B	C3+C4	ASEM_AUS1_05308.439	A/A
LO1_B	C3+C4	ASEM_AUS1_05344.1385	T/T
LO1_B	C3+C4	ASEM_AUS1_05368.2143	G/G
LO1_B	C3+C4	ASEM_AUS1_05377.555	C/C
LO1_B	C3+C4	ASEM_AUS1_05517.259	A/A
LO1_B	C3+C4	ASEM_AUS1_05521.289	C/C
LO1_B	C3+C4	ASEM_AUS1_05678.1125	C/C
LO1_B	C3+C4	ASEM_AUS1_05714.4299	G/G
LO1_B	C3+C4	ASEM_AUS1_05735.2358	A/A
LO1_B	C3+C4	ASEM_AUS1_05736.430	A/A
LO1_B	C3+C4	ASEM_AUS1_06064.396	C/C
LO1_B	C3+C4	ASEM_AUS1_06107.264	A/A
LO1_B	C3+C4	ASEM_AUS1_06142.1869	C/C
LO1_B	C3+C4	ASEM_AUS1_06381.867	A/A
LO1_B	C3+C4	ASEM_AUS1_06413.1245	C/C
LO1_B	C3+C4	ASEM_AUS1_06423.537	A/A
LO1_B	C3+C4	ASEM_AUS1_06564.1444	A/A
LO1_B	C3+C4	ASEM_AUS1_06720.980	T/T
LO1_B	C3+C4	ASEM_AUS1_06909.372	C/C
LO1_B	C3+C4	ASEM_AUS1_07059.198	A/A
LO1_B	C3+C4	ASEM_AUS1_07069.693	G/G
LO1_B	C3+C4	ASEM_AUS1_07182.435	C/C
LO1_B	C3+C4	ASEM_AUS1_07465.2389	A/A
LO1_B	C3+C4	ASEM_AUS1_07570.2037	T/T
LO1_B	C3+C4	ASEM_AUS1_07731.2495	G/G
LO1_B	C3+C4	ASEM_AUS1_07731.897	T/T
LO1_B	C3+C4	ASEM_AUS1_08025.1872	G/G
LO1_B	C3+C4	ASEM_AUS1_08201.1359	T/T
LO1_B	C3+C4	ASEM_AUS1_08207.718	A/A
LO1_B	C3+C4	ASEM_AUS1_08291.249	A/A
LO1_B	C3+C4	ASEM_AUS1_08336.876	T/T
LO1_B	C3+C4	ASEM_AUS1_08366.1029	G/G
LO1_B	C3+C4	ASEM_AUS1_08487.1044	T/T
LO1_B	C3+C4	ASEM_AUS1_08556.731	T/T
LO1_B	C3+C4	ASEM_AUS1_08891.2124	A/A
LO1_B	C3+C4	ASEM_AUS1_08891.2961	G/G
LO1_B	C3+C4	ASEM_AUS1_09156.5529	G/G
LO1_B	C3+C4	ASEM_AUS1_09166.838	A/A
LO1_B	C3+C4	ASEM_AUS1_09244.2259	C/C
LO1_B	C3+C4	ASEM_AUS1_09303.2685	G/G
LO1_B	C3+C4	ASEM_AUS1_09355.664	C/C
LO1_B	C3+C4	ASEM_AUS1_09553.549	A/A
LO1_B	C3+C4	ASEM_AUS1_09562.1907	C/C
LO1_B	C3+C4	ASEM_AUS1_09562.2522	A/A
LO1_B	C3+C4	ASEM_AUS1_09611.422	A/A
LO1_B	C3+C4	ASEM_AUS1_10004.446	C/C
LO1_B	C3+C4	ASEM_AUS1_10017.1949	A/A
LO1_B	C3+C4	ASEM_AUS1_10250.1928	C/C
LO1_B	C3+C4	ASEM_AUS1_10350.2693	G/G
LO1_B	C3+C4	ASEM_AUS1_10493.1419	A/A
LO1_B	C3+C4	ASEM_AUS1_10493.444	T/T
LO1_B	C3+C4	ASEM_AUS1_10582.813	T/T
LO1_B	C3+C4	ASEM_AUS1_10587.660	C/C
LO1_B	C3+C4	ASEM_AUS1_10684.348	A/A
LO1_B	C3+C4	ASEM_AUS1_10858.235	G/G
LO1_B	C3+C4	ASEM_AUS1_10860.372	T/T
LO1_B	C3+C4	ASEM_AUS1_10970.1943	T/T
LO1_B	C3+C4	ASEM_AUS1_11057.2298	C/C
LO1_B	C3+C4	ASEM_AUS1_11238.438	C/C
LO1_B	C3+C4	ASEM_AUS1_11400.396	C/C
LO1_B	C3+C4	ASEM_AUS1_11531.1608	T/T
LO1_B	C3+C4	ASEM_AUS1_11786.687	C/C
LO1_B	C3+C4	ASEM_AUS1_11999.2161	A/A
LO1_B	C3+C4	ASEM_AUS1_12025.453	G/G
LO1_B	C3+C4	ASEM_AUS1_12092.2074	A/A
LO1_B	C3+C4	ASEM_AUS1_12254.1035	G/G
LO1_B	C3+C4	ASEM_AUS1_12443.1341	T/T
LO1_B	C3+C4	ASEM_AUS1_12474.5792	A/A
LO1_B	C3+C4	ASEM_AUS1_12543.372	A/A
LO1_B	C3+C4	ASEM_AUS1_12575.1260	G/G
LO1_B	C3+C4	ASEM_AUS1_12585.1215	T/T
LO1_B	C3+C4	ASEM_AUS1_12690.2322	C/C
LO1_B	C3+C4	ASEM_AUS1_12732.318	A/A
LO1_B	C3+C4	ASEM_AUS1_12769.1059	G/G
LO1_B	C3+C4	ASEM_AUS1_12955.862	A/A
LO1_B	C3+C4	ASEM_AUS1_12970.1035	C/C
LO1_B	C3+C4	ASEM_AUS1_12970.2367	C/C
LO1_B	C3+C4	ASEM_AUS1_13026.466	A/A
LO1_B	C3+C4	ASEM_AUS1_13095.1974	T/T
LO1_B	C3+C4	ASEM_AUS1_13095.599	A/A
LO1_B	C3+C4	ASEM_AUS1_13225.3381	A/A
LO1_B	C3+C4	ASEM_AUS1_13540.553	C/C
LO1_B	C3+C4	ASEM_AUS1_13750.144	T/T
LO1_B	C3+C4	ASEM_AUS1_13766.855	A/A
LO1_B	C3+C4	ASEM_AUS1_13807.969	G/G
LO1_B	C3+C4	ASEM_AUS1_13854.1257	A/A
LO1_B	C3+C4	ASEM_AUS1_14052.3427	C/C
LO1_B	C3+C4	ASEM_AUS1_14131.645	T/T
LO1_B	C3+C4	ASEM_AUS1_14143.1758	C/C
LO1_B	C3+C4	ASEM_AUS1_14148.2607	G/G
LO1_B	C3+C4	ASEM_AUS1_14247.1950	G/G
LO1_B	C3+C4	ASEM_AUS1_14257.2667	A/A
[truncated: 5,782 more rows]

## Sheet: Table S6. Anatomical data
Table S6. Raw leaf anatomy data
accession ID	alternative ID	photosynthetic/cross type	leaf thickness (um)	segment area (um2)	segment length (um)	epidermis (including bulliform cells) area (um2)	vascular tissue area (um2)	mesophyll area (M; um2)	number of veins per segment*	number of 3rd order veins per segment	number of 4th order veins per segment	number of 5th order veins per segment	mean width of IS 2nd vein (um)	mean width of OS 2nd vein (um)	mean width of IS 3rd vein (um)	mean width of OS 3rd vein (um)	mean width of IS 4th vein (um)	mean width of OS 4th vein (um)	mean width of IS 5th vein (um)	mean width of OS 5th vein (um)	total area of 2nd vein OS (um2)	total area of 2nd vein IS (um2)	total area of 2nd vein fibres (um2)	total area of 2nd vein BS (um2)	total area of 3rd vein OS (um2)	total area of 3rd vein IS (um2)	total area of 3rd vein fibres (um2)	total area of 3rd vein BS (um2)	total area of 4th vein OS (um2)	total area of 4th vein IS (um2)	total area of 4th vein fibres (um2)	total area of 4th vein BS (um2)	total area of 5th vein OS (um2)	total area of 5th vein IS (um2)	total area of 5th vein fibres (um2)	total area of 5th vein BS (um2)	total area of 2nd vein vascular tissue (um2)	total area of 3rd vein vascular tissue (um2)	total area of 4th vein vascular tissue (um2)	total area of 5th vein vascular tissue (um2)	mean distance between bundle sheath cells (BSD; um)	total OS area (um2)	total IS area (um2)	total BS area (um2)	total vascular tissue area (um2)	total fibre area (um2)	OS/M	IS/M	BS/M
H05_EML11-200_E	H05	C3 x C4	122.22	54331.9	435.93	11279.2	18073	24979.7	3	3	0	0	6.535	8.63	7.4767	11.4817	NA	NA	NA	NA	2398.99	1443.05	921.71	3842.04	5474.09	2578.86	1446.71	8052.95	0	0	0	0	0	0	0	0	2707.15	1102.49	0	0	47.725	7873.08	4021.91	11895	3809.64	2368.42	0.315179	0.161007	0.476187
H08_EML11-200_I	H08	C3 x C4	183.43	158957	869.29	37854.9	39709.9	81392.1	4	3	1	0	12.485	16.865	12.9267	17.4217	8.23	16.095	NA	NA	5190.7	2873.95	819.2	8064.65	12316.6	4842.81	2152.37	17159.5	2749.93	1108.73	496.01	3858.66	0	0	0	0	4354.66	2229.24	575.68	0	92.482	20257.3	8825.49	29082.8	7159.58	3467.58	0.248885	0.108432	0.357317
H10_EML11-200_H	H10	C3 x C4	193.39	194201	958.54	46147.4	55171	92882.2	4	3	1	0	13.635	10.935	15.265	20.605	10.17	19.725	NA	NA	6147.85	3843.05	1377.25	9990.9	16598	8041.47	3173.05	24639.5	3328.86	1224.9	432.39	4553.76	0	0	0	0	6694.52	3679.88	629.76	0	99.772	26074.7	13109.4	39184.1	11004.2	4982.69	0.280729	0.14114	0.421869
H12_KWT3-5_X1	H12	C3 x C4	202.64	176905	996.11	48039.4	49307.1	79558.9	6	4	2	0	12.26	15.77	12.2075	17.9838	9.65	15.7225	NA	NA	5590.26	2668.85	1228.01	8259.11	15910	6398.08	2840.35	22308.1	5022.31	1922.23	433.41	6944.54	0	0	0	0	2932.99	3389.57	971.05	0	69.2457	26522.6	10989.2	37511.7	7293.61	4501.77	0.33337	0.138126	0.471496
H17_TWN10-2_X1	H17	C3 x C4	188.35	213004	1127.92	55766.8	51136.2	106101	8	4	4	0	9.445	12.93	9.3888	16.7038	8.1075	13.995	NA	NA	4558.89	2014.69	971.75	6573.58	17900.4	4594.77	3492.39	22495.2	8341.47	2572.57	866.8	10914	0	0	0	0	1929.03	2727.84	1165.55	0	44.4856	30800.8	9182.03	39982.8	5822.42	5330.94	0.290295	0.0865401	0.376835
H19_EML11-200_X1	H19	C3 x C4	216.28	147740	761.55	39725.5	42275.3	65739.1	4	3	1	0	9.665	9.535	9.39	13.734	7.87	13.38	NA	NA	4834.63	4322.09	1832.59	9156.72	10437.3	4951.99	3165.63	15389.3	2106.78	1039.63	276.26	3146.41	0	0	0	0	6240.36	2603.75	464.25	0	72.478	17378.7	10313.7	27692.4	9308.36	5274.48	0.264359	0.156889	0.421248
H20_TWN11-1_X1	H20	C3 x C4	164.54	159608	998.16	33970.3	45465.2	80172	7	4	3	0	9.495	15.94	10.76	15.3075	9.8283	17.8417	NA	NA	4308.47	1773.4	898.17	6081.87	15718.7	4574.37	2500.66	20293.1	7420.64	2306.3	1028.66	9726.94	0	0	0	0	1971.6	2122.84	841.38	0	54.1375	27447.8	8654.07	36101.9	4935.82	4427.49	0.342362	0.107944	0.450305
H21_EML11-2_hybrid_c3xc4	H21	C3 x C4	245.53	215189	811.38	45425.1	52498.8	117265	4	2	2	0	8.845	15.525	11.4175	20.15	10.0175	14.885	NA	NA	6446.09	4059.94	2720.57	10506	11141.9	3526.95	4161.16	14668.9	7025.85	2975.79	1700.22	10001.6	0	0	0	0	4803.07	2303.62	1633.66	0	82.3	24613.8	10562.7	35176.5	8740.35	8581.95	0.209899	0.0900753	0.299975
H24_EML11-2_hybrid_EMLxAus	H24	C3 x C4	186.95	140850	756.92	32591.5	39637.9	68621.1	5	3	2	0	6.7	14.93	8.1467	15.2	6.7625	9.96	NA	NA	4693.55	1841.43	1613.17	6534.98	13076	3379.42	4542.66	16455.4	2865.85	1145.68	0	4011.53	0	0	0	0	3480.38	2462.01	537.72	0	61.97	20635.4	6366.53	27001.9	6480.11	6155.83	0.300715	0.092778	0.393493
H26_EML11-200_G	H26	C3 x C4	185.56	149641	792.29	38895.4	40085	70660.2	3	3	0	0	13	18.525	15.58	16.4867	NA	NA	NA	NA	4876.29	2752.15	1999.98	7628.44	12624.6	5583.8	5371.39	18208.4	0	0	0	0	0	0	0	0	4010.29	2866.52	0	0	111.445	17500.8	8335.95	25836.8	6876.81	7371.37	0.247676	0.117972	0.365648
H06_TAN16-2-3c_Y2	H06	C3+C4 x C4	178.48	165777	1234.56	43693.8	52878.2	69205.1	8	6	2	0	8.56	12.095	10.2442	13.8058	8.9425	9.69	NA	NA	4734.85	2458.11	1582.3	7192.96	18844.1	7389.23	7017.89	26233.4	2475.32	1189.17	292.13	3664.49	0	0	0	0	3712.12	2778.92	404.04	0	52.8733	26054.3	11036.5	37090.8	6895.08	8892.32	0.37648	0.159475	0.535955
H07_TAN16-2-3c_X3	H07	C3+C4 x C4	158.39	121130	691.87	32520.9	41533.8	47075	4	3	1	0	7.945	11.4	11.8667	16.72	9.23	14.385	NA	NA	4656.72	2872.87	1423.76	7529.59	13048.7	4822.7	4178.08	17871.4	1491.58	917.56	0	2409.14	0	0	0	0	5269.89	2577.87	274.05	0	62.244	19197	8613.13	27810.1	8121.81	5601.84	0.407796	0.182966	0.590763
H11_TAN16-2-3c_Y1	H11	C3+C4 x C4	251.61	252394	1042.33	62933.3	86104.3	103356	7	4	3	0	10.57	11.43	16.6875	15.1763	13.645	16.06	NA	NA	6472.8	4193.8	2497.94	10666.6	22890.9	11912	9137.27	34802.9	7534.75	4950.56	478.29	12485.3	0	0	0	0	8398.53	5878.75	1758.66	0	49.2013	36898.5	21056.4	57954.9	16035.9	12113.5	0.357003	0.203726	0.560729
H14_TAN16-2-3c_X2	H14	C3+C4 x C4	188.8	153603	972.31	47905.6	47581.9	58115.2	6	4	2	0	7.4	8.025	12.5338	10.51	11.4575	10.4925	NA	NA	3524.82	2583.82	1765.15	6108.64	10643.1	6286.95	6949.24	16930	3451.85	2138.82	1074.9	5590.67	0	0	0	0	4352.26	3862.83	948.15	0	65.7386	17619.8	11009.6	28629.3	9163.24	9789.29	0.303187	0.189444	0.492631
H18_TWN10-2_X7	H18	C3+C4 x C4	141.56	107149	767.03	32162.7	32253.6	42733.2	6	3	3	0	6.625	8.325	11.845	9.1867	8.97	9.6233	NA	NA	2428.87	2236.02	488.77	4664.89	6957.43	4246.51	2053.7	11203.9	3869.12	2466	656.68	6335.12	0	0	0	0	3800.4	2032.09	1017.99	0	45.8129	13255.4	8948.53	22204	6850.48	3199.15	0.31019	0.209405	0.519595
H23_TAN16-2-3c_X1	H23	C3+C4 x C4	181.6	182100	1009.65	52590.8	59805.7	69703.7	7	5	2	0	8.485	8.335	13.315	13.307	11.495	12.3375	NA	NA	3591.56	2380.82	1325.46	5972.38	20408.8	9984.41	7023.29	30393.2	4015.93	2341.84	0	6357.77	0	0	0	0	3050.23	4771.11	912.23	0	52.7587	28016.3	14707.1	42723.3	8733.57	8348.75	0.401934	0.210994	0.612928
RSA9	EML11-200 (K)	C3	192.86	148008	919.17	31457	30844.2	85706.4	4	4	0	0	9.19	21.02	6.6175	15.5488	NA	NA	NA	NA	4800.86	2309.13	1054.53	7109.99	11881.3	3432.01	2386.76	15313.3	0	0	0	0	0	0	0	0	3002.31	1977.3	0	0	111.242	16682.2	5741.14	22423.3	4979.61	3441.29	0.194643	0.0669861	0.261629
ZIM1503-f	ZIM15-03-f2 (L)	C3	145.04	180480	1221.83	47834.3	36681.7	95964.5	4	3	1	0	9.75	19.97	8.2133	22.555	4.97	17.96	NA	NA	5404.83	2484.28	741.46	7889.11	15496.5	2773.12	1843.82	18269.6	1497.67	245.16	0	1742.83	0	0	0	0	3737.9	2329.22	127.76	0	164.07	22399	5502.56	27901.6	6194.88	2585.28	0.233409	0.0573395	0.290749
RSA6-03	GMT3-1E (M)	C3	140.49	132869	793.84	43916.9	25672.2	63280	3	3	0	0	9.02	16.39	6.775	20.635	NA	NA	NA	NA	3912.13	2422.67	1290.84	6334.8	9406.36	2194.58	1823.56	11600.9	0	0	0	0	0	0	0	0	3379.42	1242.66	0	0	118.96	13318.5	4617.25	17935.7	4622.08	3114.4	0.210469	0.0729654	0.283435
RSA5-03-3	KWT3-3 (N)	C3	194.3	300904	1665.12	71623.7	47264	182016	5	5	0	0	9.135	18.625	7.706	22.955	NA	NA	NA	NA	6378.76	2637.55	1042.87	9016.31	21311.4	4818.38	4593.92	26129.8	0	0	0	0	0	0	0	0	2815.88	3665.24	0	0	188.613	27690.2	7455.93	35146.1	6481.12	5636.79	0.152131	0.040963	0.193094
RSA5-03-5	KWT3-5 (U)	C3	171.99	159534	920.14	35925.6	33661.9	89946.5	3	3	0	0	8.32	13.56	6.9233	17.3833	NA	NA	NA	NA	4784.27	3181.23	1088.89	7965.5	12858.5	3355.86	2202.65	16214.3	0	0	0	0	0	0	0	0	4183.06	2007.47	0	0	139.94	17642.7	6537.09	24179.8	6190.53	3291.54	0.196147	0.0726776	0.268824
ZAM1503-03	ZAM15-03-03 (G)	C3+C4	169.61	145851	1042.87	37344.2	39274.5	69231.8	5	5	0	0	10.81	12.735	11.388	13.6267	NA	NA	NA	NA	3691.03	2717.86	812.88	6408.89	13289.2	7260.89	4503.36	20550.1	0	0	0	0	0	0	0	0	3381.52	3617.78	0	0	101.682	16980.2	9978.75	26959	6999.3	5316.24	0.245267	0.144135	0.389402
TAN1-04B	L04B-4 (J)	C3+C4	207.33	400549	1745.95	104867	82546.6	213135	6	6	0	0	13.39	12.33	13.365	19.045	NA	NA	NA	NA	5543.78	3734.45	1920.71	9278.23	34725.7	13513.7	9581.36	48239.3	0	0	0	0	0	0	0	0	5853.01	7673.95	0	0	154.644	40269.4	17248.1	57517.6	13527	11502.1	0.188938	0.0809258	0.269864
TAN1602-03c	TAN16-2-3c (T)	C3+C4	184.36	213847	1148.72	60740.5	60727.2	92379.4	5	5	0	0	10.29	11.84	10.894	17.457	NA	NA	NA	NA	4761.68	2399.14	1568.55	7160.82	28108.4	7666.84	6895.06	35775.3	0	0	0	0	0	0	0	0	4147.47	5180.03	0	0	111.792	32870.1	10066	42936.1	9327.5	8463.61	0.355817	0.108963	0.46478
TPE1-02	TWN2-1 (A)	C4	209.84	93103.4	530.43	24521.5	34086.8	34495	6	2	3	1	7.535	7.52	11.1975	9.2975	11.66	9.2867	8.025	11.835	3686.2	2638.95	1438.69	6325.15	5363.33	3617	1340.82	8980.33	3888.95	3060.13	338.45	6949.08	1239.73	659.6	0	1899.33	4670.2	1252.16	753.13	139.49	21.734	14178.2	9975.68	24153.9	6814.98	3117.96	0.411022	0.289192	0.700214
AUS1-01	Aus1-1 (B)	C4	169.23	121023	726.34	29359.4	45579.7	46084.3	9	3	4	2	8.21	8.24	13.59	10.3017	11.6638	7.4913	7.9925	7.3025	3676.75	2711.09	1465.02	6387.84	7389.74	6096.94	4400.33	13486.7	4394.04	4017.54	1268.11	8411.58	1297.52	1127.38	0	2424.9	3738.71	2420.7	1346.88	228.95	20.385	16758	13953	30711	7735.24	7133.46	0.363639	0.30277	0.666409
BUR1-02	BF-2 (C)	C4	257.33	202556	1020.1	46884.8	76369.7	79301.8	10	4	5	1	11.3	13.985	16.2088	13.8588	13.626	13.093	12.75	11.84	5803.38	4341.39	1971.3	10144.8	15644.9	10048.2	5002.09	25693.1	10131.4	7517.08	1593.47	17648.4	1231.2	979.48	0	2210.68	5494.24	3638.85	2630.38	342.42	30.6218	32810.8	22886.1	55697	12105.9	8566.86	0.413747	0.288595	0.702342
MAD1-03	Maj3 (D)	C4	161.48	128636	873.27	49602.6	36812.1	42221.7	8	4	4	0	11.365	12.62	12.64	11.7763	8.5238	10.59	NA	NA	3095.71	2409.98	1175.3	5505.69	8306.3	5877.66	2562.61	14184	4665.04	3415.68	599.81	8080.72	0	0	0	0	1947.54	1872.91	883.6	0	42.03	16067	11703.3	27770.4	4704.05	4337.72	0.38054	0.277187	0.657727
TAN4-03	TAN16-03-03b (E)	C4	147.6	114876	799.57	34540.4	42374.9	37960.9	8	3	4	1	10.26	11.59	13.35	12.645	10.575	10.7963	8.57	8.255	3194.19	2300.1	1288.73	5494.29	9490.72	5267.32	3088.5	14758	5543.35	4175.23	1283.39	9718.58	861.99	631.88	0	1493.87	1755.63	1995.98	1406.02	91.86	29.8178	19090.2	12374.5	31464.8	5249.49	5660.62	0.502893	0.325981	0.828874
ZAM1505-10	ZAM15-05-10 (F)	C4	205.35	198696	1004.56	52676.4	74859.8	71159.4	11	3	4	4	19.17	11.785	18.21	11.27	13.7038	11.0513	13.5288	10.395	4436.56	5187.99	1517.53	9624.55	8969.76	9025.42	5109.22	17995.2	6684.52	6716.56	1553.25	13401.1	4264.84	5163.32	0	9428.16	8516.07	4105.75	2209.09	1399.91	25.5808	24355.7	26093.3	50449	16230.8	8180	0.342269	0.366688	0.708957
TPE1-10	TWN10-2 (S)	C4	188.1	145314	953.41	41202	53487.5	50624.9	10	4	5	1	11.235	7.06	14.1475	10.91	12.569	9.98	4.76	11.345	3146.58	3592.66	1004.08	6739.24	9585.52	8234.19	2856.12	17819.7	7230.1	6155.03	757.85	13385.1	744.74	277.36	0	1022.1	4737.62	3454.52	1682.21	28.94	26.2027	20706.9	18259.2	38966.2	9903.29	4618.05	0.409027	0.360677	0.769704
IS = inner bundle sheath (= mestome sheath)
OS = outer bundle sheath
BS = bundle sheath (IS + OS)
M = mesophyll
*Veins are classified as (see Fig. S1):
2nd veins (contain large metaxylem)
3rd order veins (contain extraxylary fibres on both abaxial and adaxial sides)
4th and 5th order veins do not have extraxylary fibres, or have it only on one side (= minor veins)
[truncated: 12 more columns]

## Sheet: Table S11. Raw ACi data
Table S11. Raw A/Ci data
accession ID	alternative ID	photosynthetic/cross type	machine	curve ID	Photo	Ci	Cond	Trmmol	VpdL	Area	Tair	Tleaf	TBlk	CO2R	CO2S	H2OR	H2OS	RH_R	RH_S	Flow	PARi
AUS1-01	Aus1-1 (B)	C4	Co	1	3.82397	15.4873	0.349109	7.12359	2.00282	0.63	25.1645	25.8662	25.0178	35.1001	34.2463	12.2574	13.7319	37.3841	41.8812	300.181	1499.59
AUS1-01	Aus1-1 (B)	C4	Co	1	5.49059	21.1991	0.340042	7.06561	2.03764	0.63	25.2136	26.0438	25.0196	50.0269	48.8021	12.2755	13.7381	37.3288	41.7763	300.167	1499.33
AUS1-01	Aus1-1 (B)	C4	Co	1	8.21254	25.9809	0.330098	6.73768	2.00083	0.63	25.0974	25.781	25.0204	70.0445	68.2244	12.1857	13.5806	37.313	41.5844	300.166	1498.26
AUS1-01	Aus1-1 (B)	C4	Co	1	8.54713	37.4047	0.320007	6.53656	2.00069	0.63	25.0959	25.7945	25.0184	84.9576	83.0498	12.2564	13.6097	37.5318	41.6758	300.16	1499.48
AUS1-01	Aus1-1 (B)	C4	Co	1	10.4553	39.7292	0.307652	6.42514	2.04312	0.63	25.1734	26.0449	25.019	99.8714	97.5454	12.3543	13.6844	37.6586	41.713	300.158	1501.81
AUS1-01	Aus1-1 (B)	C4	Co	1	12.0694	46.3712	0.288642	6.12221	2.07163	0.63	25.1947	26.1619	25.0189	120.061	117.377	12.3669	13.6344	37.6456	41.5037	300.167	1499.96
AUS1-01	Aus1-1 (B)	C4	Co	1	12.9292	63.337	0.262786	5.54643	2.05783	0.63	25.0855	26.0206	25.0181	149.918	147.034	12.3383	13.4865	37.8018	41.3198	300.211	1499.5
AUS1-01	Aus1-1 (B)	C4	Co	1	20.4038	98.9396	0.236045	5.15493	2.12404	0.63	25.1943	26.3853	25.018	250.054	245.506	12.4947	13.5619	38.0336	41.2823	300.165	1500.9
AUS1-01	Aus1-1 (B)	C4	Co	1	25.7563	198.346	0.225537	4.96364	2.13869	0.63	25.1752	26.4246	25.0205	400.186	394.37	12.467	13.4947	37.9907	41.1224	300.178	1500.2
AUS1-01	Aus1-1 (B)	C4	Co	1	25.0127	450.159	0.324174	6.7389	2.03664	0.63	25.151	25.9457	25.02	600.073	593.983	12.1525	13.5477	37.0945	41.3533	300.165	1501.48
AUS1-01	Aus1-1 (B)	C4	Co	1	22.759	642.309	0.293031	6.3296	2.11071	0.63	25.2255	26.3127	25.0181	800.11	794.278	12.2329	13.5433	37.1784	41.1612	300.176	1500.18
AUS1-01	Aus1-1 (B)	C4	Co	1	25.9823	808.678	0.275871	5.9009	2.08792	0.63	25.1245	26.1109	25.0184	1000.19	993.508	12.1393	13.3612	37.1137	40.8493	300.188	1498.97
AUS1-01	Aus1-1 (B)	C4	Co	1	30.2517	962.677	0.257361	5.62325	2.12946	0.63	25.1559	26.282	25.0203	1200	1192.24	12.1253	13.2898	37.0007	40.5542	300.18	1501.67
AUS1-01	Aus1-1 (B)	C4	Ju	2	3.92946	23.3439	0.37917	5.25437	1.38033	0.63	25.1506	25.4306	25.0349	41.9437	41.0712	17.8557	18.9407	55.2966	58.6567	299.314	1500.76
AUS1-01	Aus1-1 (B)	C4	Ju	2	5.19204	24.7359	0.366292	5.11163	1.38828	0.63	25.2167	25.5699	25.0347	49.9483	48.8031	18.0793	19.1345	55.7659	59.0208	299.336	1499
AUS1-01	Aus1-1 (B)	C4	Ju	2	6.91482	35.355	0.356346	5.04253	1.40625	0.63	25.262	25.6925	25.0345	69.8604	68.3326	18.1575	19.1984	55.8474	59.0488	299.342	1501.22
AUS1-01	Aus1-1 (B)	C4	Ju	2	8.6542	39.9053	0.34078	4.99797	1.45538	0.63	25.3532	25.9489	25.0329	84.8314	82.923	18.1831	19.2146	55.623	58.7784	299.384	1498.81
AUS1-01	Aus1-1 (B)	C4	Ju	2	10.1067	45.7965	0.329803	4.96819	1.49337	0.63	25.4011	26.0919	25.0349	99.8875	97.659	18.0961	19.1214	55.1956	58.3229	299.434	1500.81
AUS1-01	Aus1-1 (B)	C4	Ju	2	11.5453	54.3969	0.309802	4.66537	1.49096	0.63	25.3364	25.9481	25.0372	119.895	117.351	17.8948	18.8576	54.7881	57.7359	299.516	1498.44
AUS1-01	Aus1-1 (B)	C4	Ju	2	14.6612	63.4848	0.296192	4.33873	1.44926	0.63	25.2118	25.6335	25.0378	149.957	146.739	17.7583	18.6538	54.7688	57.5305	299.555	1498.29
AUS1-01	Aus1-1 (B)	C4	Ju	2	22.1821	114.168	0.285008	4.04459	1.40316	0.63	25.1169	25.3742	25.0375	250.065	245.189	17.7756	18.6109	55.1298	57.7203	299.384	1501.1
AUS1-01	Aus1-1 (B)	C4	Ju	2	27.4284	223.835	0.274319	3.91782	1.41031	0.63	25.1544	25.491	25.0355	399.987	393.89	17.9632	18.7723	55.5713	58.0743	299.335	1500.34
AUS1-01	Aus1-1 (B)	C4	Ju	2	27.6874	454.811	0.360231	5.30843	1.46554	0.63	25.3138	25.8292	25.0373	599.844	593.354	17.7689	18.8649	54.5067	57.869	299.361	1499.05
AUS1-01	Aus1-1 (B)	C4	Ju	2	29.3622	628.488	0.326556	4.90631	1.49038	0.63	25.349	25.9484	25.0347	799.896	792.897	17.8384	18.8517	54.61	57.712	299.3	1498.81
AUS1-01	Aus1-1 (B)	C4	Ju	2	31.6731	801.154	0.30538	4.55357	1.47723	0.63	25.3008	25.833	25.035	999.88	992.262	17.8107	18.7512	54.6883	57.5763	299.285	1500.23
AUS1-01	Aus1-1 (B)	C4	Ju	2	33.2855	977.863	0.289306	4.30961	1.4742	0.63	25.2663	25.7682	25.0351	1199.89	1191.8	17.7619	18.6521	54.6524	57.3914	299.31	1501.08
BUR1-02	BF-2 (C)	C4	Co	1	4.15779	14.401	0.37081	5.55135	1.47501	1.08	25.1039	25.1906	25.0194	34.9756	33.4129	15.8037	17.7656	48.4063	54.4154	300.171	1498.41
BUR1-02	BF-2 (C)	C4	Co	1	5.12164	22.9667	0.349311	5.43873	1.53101	1.08	25.1051	25.4501	25.0197	49.8637	47.927	15.7816	17.704	48.337	54.2249	300.149	1498.13
BUR1-02	BF-2 (C)	C4	Co	1	6.95238	30.86	0.323449	5.2742	1.59965	1.08	25.1059	25.7246	25.0202	70.0004	67.371	15.6867	17.5511	48.0432	53.7533	300.156	1498.03
BUR1-02	BF-2 (C)	C4	Co	1	8.02844	38.1164	0.311858	5.11274	1.6071	1.08	25.1073	25.6773	25.0193	84.8885	81.8491	15.5716	17.3792	47.6897	53.226	300.151	1500.33
BUR1-02	BF-2 (C)	C4	Co	1	8.70863	46.2433	0.293522	4.85057	1.61776	1.08	25.0698	25.5993	25.0208	99.9586	96.6563	15.3996	17.115	47.2667	52.5321	300.15	1498.55
BUR1-02	BF-2 (C)	C4	Co	1	9.46473	56.1018	0.26658	4.42767	1.62289	1.08	25.0273	25.4674	25.0207	119.936	116.345	15.2332	16.7997	46.8764	51.6969	300.136	1499.89
BUR1-02	BF-2 (C)	C4	Co	1	10.7539	68.0835	0.233198	3.92118	1.63884	1.08	25.0088	25.399	25.0204	150.122	146.047	15.1135	16.5012	46.5608	50.8358	300.142	1500.53
BUR1-02	BF-2 (C)	C4	Co	1	14.2299	97.2708	0.161992	2.94544	1.76145	1.08	25.0063	25.7731	25.0198	249.883	244.504	14.9532	15.996	46.0745	49.2876	300.173	1500.48
BUR1-02	BF-2 (C)	C4	Co	1	16.5698	199.03	0.144306	2.68845	1.80214	1.08	24.9927	25.8952	25.0207	399.943	393.6	14.8747	15.8267	45.8716	48.8076	300.155	1500.62
BUR1-02	BF-2 (C)	C4	Co	1	13.9874	485.275	0.242018	4.07086	1.6393	1.08	25.084	25.7249	25.0196	600.057	594.154	15.7081	17.1477	48.1702	52.5849	300.156	1498.97
BUR1-02	BF-2 (C)	C4	Co	1	14.81	595.289	0.134545	2.50867	1.80063	1.08	25.0814	26.2393	25.0195	800.101	794.056	15.6597	16.5473	48.0324	50.7551	300.17	1499.12
BUR1-02	BF-2 (C)	C4	Co	1	15.5207	693.291	0.0912953	1.78545	1.88149	1.08	25.0797	26.4847	25.0198	999.896	993.673	15.6009	16.2328	47.8539	49.7923	300.18	1499.18
BUR1-02	BF-2 (C)	C4	Co	1	16.6276	806.801	0.0754741	1.50938	1.92128	1.08	25.0754	26.6077	25.0196	1200.04	1193.4	15.5503	16.0846	47.7102	49.3497	300.149	1499.35
BUR1-02	BF-2 (C)	C4	Co	2	4.17326	15.3564	0.392146	6.96349	1.7811	0.94	25.3295	26.6941	25.0192	34.948	33.568	15.2358	17.3784	46.8883	53.4822	300.188	1500.74
BUR1-02	BF-2 (C)	C4	Co	2	5.79857	21.7146	0.374625	6.63576	1.77417	0.94	25.2523	26.6225	25.0182	50.065	48.1492	15.2598	17.3017	47.1728	53.4849	300.194	1499.82
BUR1-02	BF-2 (C)	C4	Co	2	7.95258	30.3351	0.367568	6.56369	1.78715	0.94	25.332	26.7242	25.0175	69.9072	67.2785	15.3641	17.3838	47.2662	53.4796	300.178	1502.02
BUR1-02	BF-2 (C)	C4	Co	2	9.57498	33.6041	0.337885	6.26674	1.85149	0.94	25.3336	26.9823	25.0194	84.935	81.7761	15.3492	17.2777	47.2187	53.1514	300.178	1500.28
BUR1-02	BF-2 (C)	C4	Co	2	10.1825	40.2626	0.306827	5.70961	1.8534	0.94	25.2303	26.8855	25.019	99.9503	96.589	15.2982	17.0556	47.3509	52.7906	300.176	1499.83
BUR1-02	BF-2 (C)	C4	Co	2	11.2778	46.7745	0.274548	5.28599	1.91209	0.94	25.2483	27.111	25.0181	120.054	116.33	15.3172	16.9444	47.354	52.3845	300.187	1499.12
BUR1-02	BF-2 (C)	C4	Co	2	13.0613	54.1167	0.24048	4.77673	1.96686	0.94	25.2817	27.3114	25.0176	150.027	145.719	15.3522	16.8229	47.3658	51.9034	300.167	1498.89
BUR1-02	BF-2 (C)	C4	Co	2	16.9297	90.8654	0.185265	3.7897	2.01652	0.94	25.215	27.3744	25.0193	250.133	244.542	15.2947	16.4618	47.3713	50.9862	300.197	1499.06
BUR1-02	BF-2 (C)	C4	Co	2	19.5893	186.457	0.160488	3.30043	2.0234	0.94	25.1421	27.3341	25.0197	400.153	393.613	15.2907	16.3072	47.5628	50.7249	300.209	1501.94
BUR1-02	BF-2 (C)	C4	Co	2	18.8771	392.887	0.167378	3.75594	2.20832	0.94	25.3054	28.1459	25.0192	599.987	593.378	15.0648	16.2219	46.4304	49.9967	300.166	1501.54
BUR1-02	BF-2 (C)	C4	Co	2	20.3556	411.855	0.0916652	2.23121	2.38013	0.94	25.3276	28.6861	25.0169	799.994	793.065	15.0336	15.7213	46.2792	48.3964	300.157	1499.7
BUR1-02	BF-2 (C)	C4	Co	2	21.7151	496.633	0.0747845	1.80698	2.36067	0.94	25.2766	28.4884	25.0191	999.968	992.606	14.9054	15.4625	46.0312	47.7516	300.175	1498.11
BUR1-02	BF-2 (C)	C4	Co	2	22.4993	636.66	0.0696807	1.73034	2.42439	0.94	25.3684	28.7625	25.0179	1200.02	1192.33	14.9175	15.451	45.8188	47.4573	300.188	1499.91
RSA9	EML11-200 (K)	C3	Ju	1	-0.321881	42.8318	0.436462	7.14157	1.6182	0.94	25.3054	25.0616	25.0349	42.7654	42.7705	13.8762	16.0768	41.9338	48.584	300.154	1500.36
RSA9	EML11-200 (K)	C3	Ju	1	-0.0775082	48.7348	0.425551	7.11077	1.65089	0.94	25.3752	25.2322	25.0349	49.8778	49.7912	13.884	16.0753	41.7853	48.3801	300.132	1501.5
RSA9	EML11-200 (K)	C3	Ju	1	1.33275	62.1315	0.412544	6.8357	1.63592	0.94	25.2817	25.0653	25.0375	69.8083	69.2426	13.7942	15.9011	41.7499	48.1267	300.13	1500.08
RSA9	EML11-200 (K)	C3	Ju	1	2.48362	71.7832	0.399951	6.48569	1.60012	0.94	25.1498	24.8117	25.0381	85.0261	84.0776	13.7764	15.7752	42.0295	48.1277	300.189	1500.49
RSA9	EML11-200 (K)	C3	Ju	1	3.24673	82.5068	0.389557	6.46883	1.63664	0.94	25.2518	25.1201	25.0332	99.8972	98.6806	14.0039	15.9971	42.4683	48.5132	300.179	1498.57
RSA9	EML11-200 (K)	C3	Ju	1	4.67796	94.3988	0.370024	6.38853	1.69842	0.94	25.3808	25.4917	25.0355	119.868	118.166	14.1271	16.0958	42.5184	48.4436	300.123	1501.38
RSA9	EML11-200 (K)	C3	Ju	1	6.0356	115.531	0.349487	6.04419	1.69916	0.94	25.3191	25.4125	25.0371	149.742	147.573	14.0652	15.928	42.4966	48.1247	300.149	1499.26
RSA9	EML11-200 (K)	C3	Ju	1	12.3171	176.378	0.31761	5.50626	1.6992	0.94	25.2316	25.3345	25.0369	250.081	245.8	14.0765	15.7736	42.7522	47.9065	300.179	1498.39
RSA9	EML11-200 (K)	C3	Ju	1	19.5663	279.517	0.308052	5.45034	1.73207	0.94	25.3098	25.5584	25.0354	399.872	393.073	14.204	15.8838	42.9331	48.0105	300.153	1500.14
RSA9	EML11-200 (K)	C3	Ju	1	25.4967	455.678	0.346089	5.90621	1.6761	0.94	25.2331	25.0937	25.0356	600.14	591.062	13.7261	15.547	41.6609	47.1875	300.157	1498.5
RSA9	EML11-200 (K)	C3	Ju	1	27.4526	599.816	0.263777	4.80457	1.7771	0.94	25.2039	25.3948	25.0366	799.843	790.057	13.6231	15.1051	41.4217	45.9276	300.149	1499.22
RSA9	EML11-200 (K)	C3	Ju	1	30.1815	737.969	0.218811	4.23771	1.8818	0.94	25.2923	25.8571	25.037	1000	989.237	13.6543	14.9615	41.2954	45.2488	300.172	1500.02
RSA9	EML11-200 (K)	C3	Ju	1	31.6874	870.839	0.181037	3.70771	1.98301	0.94	25.3719	26.3356	25.0351	1199.94	1188.63	13.7645	14.9083	41.4327	44.8756	300.167	1501.78
RSA9	EML11-200 (K)	C3	Ju	2	-0.426701	42.9964	0.473252	6.8753	1.46328	0.79	25.3306	25.7965	25.0335	42.4979	42.5334	16.9861	18.7674	52.2069	57.6818	299.191	1498.6
RSA9	EML11-200 (K)	C3	Ju	2	-0.169959	49.2147	0.465524	6.8875	1.48886	0.79	25.4076	25.9644	25.0356	49.8672	49.8214	17.0626	18.847	52.1972	57.656	299.181	1499.38
RSA9	EML11-200 (K)	C3	Ju	2	1.89448	60.9628	0.458522	6.65767	1.46071	0.79	25.3231	25.7618	25.0362	69.963	69.3409	17.0021	18.727	52.2719	57.5751	299.206	1498.08
RSA9	EML11-200 (K)	C3	Ju	2	2.59962	72.6418	0.451997	6.55172	1.4571	0.79	25.3258	25.7801	25.0343	84.8315	83.9998	17.1058	18.8032	52.5719	57.7886	299.193	1498.64
RSA9	EML11-200 (K)	C3	Ju	2	3.69136	82.8212	0.44127	6.55078	1.4906	0.79	25.4034	25.9958	25.0333	99.9759	98.8303	17.201	18.8979	52.6183	57.8093	299.204	1499.99
RSA9	EML11-200 (K)	C3	Ju	2	5.76903	93.5731	0.429001	6.3607	1.48745	0.79	25.3686	25.9274	25.0357	120.027	118.305	17.1456	18.7936	52.5549	57.6065	299.171	1500.36
RSA9	EML11-200 (K)	C3	Ju	2	7.8108	113.968	0.421478	6.10617	1.45282	0.79	25.2753	25.7004	25.0358	149.889	147.589	17.1105	18.6927	52.7336	57.6096	299.2	1499.59
RSA9	EML11-200 (K)	C3	Ju	2	14.574	181.708	0.408318	6.05517	1.48485	0.79	25.3605	25.9244	25.0341	249.856	245.615	17.2511	18.8198	52.887	57.6961	299.21	1501.4
RSA9	EML11-200 (K)	C3	Ju	2	23.1872	290.448	0.404094	6.06472	1.50205	0.79	25.3937	26.0113	25.0347	399.97	393.219	17.2508	18.8218	52.7791	57.5856	299.233	1499.85
RSA9	EML11-200 (K)	C3	Ju	2	30.6476	455.759	0.413062	6.30165	1.52886	0.79	25.4121	26.0312	25.0343	600.022	590.948	16.9503	18.5831	51.8298	56.8226	299.222	1499.67
RSA9	EML11-200 (K)	C3	Ju	2	34.8385	608.784	0.350015	5.45376	1.55442	0.79	25.364	26.0207	25.0342	800.021	789.684	16.8885	18.3023	51.7978	56.1339	299.17	1501.49
RSA9	EML11-200 (K)	C3	Ju	2	36.1985	764.057	0.291541	4.59926	1.56741	0.79	25.2724	25.8824	25.0358	999.988	989.229	16.7006	17.8933	51.5075	55.1858	299.193	1500.12
RSA9	EML11-200 (K)	C3	Ju	2	37.3321	910.824	0.243165	4.0328	1.64129	0.79	25.3432	26.1669	25.0358	1199.98	1188.85	16.6762	17.7221	51.2174	54.4299	299.195	1501.35
RSA9	EML11-200 (K)	C3	Co	3	-1.30938	40.1831	0.346753	6.92449	1.99601	0.79	25.1736	26.0913	25.0189	34.9514	35.2318	12.2153	14.0124	37.8939	43.4686	300.144	1499.02
RSA9	EML11-200 (K)	C3	Co	3	0.58804	45.6286	0.347271	6.71552	1.93394	0.79	25.0138	25.6717	25.0214	50.1581	49.9151	12.0566	13.8	37.7581	43.2178	300.112	1498.88
RSA9	EML11-200 (K)	C3	Co	3	1.3069	61.2926	0.341912	6.31915	1.8484	0.79	24.8154	25.1947	25.0213	69.9897	69.5301	12.0909	13.731	38.3144	43.5117	300.203	1500.16
RSA9	EML11-200 (K)	C3	Co	3	1.86743	72.7298	0.331364	6.10934	1.84168	0.79	24.8402	25.309	25.0193	84.946	84.3189	12.435	14.0205	39.3413	44.3574	300.141	1500.81
RSA9	EML11-200 (K)	C3	Co	3	2.27711	84.5363	0.316632	5.99378	1.88735	0.79	24.995	25.7401	25.0174	99.8884	99.1326	12.8518	14.4067	40.2818	45.1554	300.141	1501.41
RSA9	EML11-200 (K)	C3	Co	3	3.08508	98.9047	0.302466	5.90779	1.94418	0.79	25.1335	26.1394	25.0173	120.033	119.036	13.1026	14.6344	40.7293	45.4908	300.228	1501.76
RSA9	EML11-200 (K)	C3	Co	3	4.61978	116.645	0.275315	5.63909	2.03326	0.79	25.267	26.6167	25.017	149.857	148.421	13.2541	14.7164	40.8719	45.3813	300.164	1501.61
RSA9	EML11-200 (K)	C3	Co	3	9.35523	177.86	0.244682	5.07318	2.05363	0.79	25.2108	26.6079	25.0188	250.016	247.223	13.1775	14.4934	40.7729	44.8445	300.155	1501.92
RSA9	EML11-200 (K)	C3	Co	3	15.3261	279.28	0.237516	4.81311	2.00672	0.79	25.0718	26.3105	25.0199	399.84	395.305	13.1056	14.3544	40.8865	44.7822	300.13	1501.93
RSA9	EML11-200 (K)	C3	Co	3	18.1234	381.75	0.150057	3.39532	2.2273	0.79	25.0154	26.7264	25.0188	600.128	594.826	12.1065	12.9886	37.9194	40.6822	300.139	1500.16
RSA9	EML11-200 (K)	C3	Co	3	18.4614	391.201	0.0779847	1.8398	2.30939	0.79	24.9899	26.8575	25.0193	799.723	794.479	11.9606	12.4388	37.5183	39.0185	300.129	1500.58
RSA9	EML11-200 (K)	C3	Co	3	20.1813	454.012	0.0632688	1.50636	2.32833	0.79	24.9542	26.8283	25.0199	999.986	994.28	11.7962	12.1878	37.082	38.3131	300.155	1501.68
RSA9	EML11-200 (K)	C3	Co	3	23.1587	541.343	0.0600942	1.42762	2.32315	0.79	24.9161	26.7332	25.0197	1200.12	1193.57	11.6694	12.0407	36.7687	37.9384	300.154	1498.4
H05_EML11-200_E	H05	C3 x C4	Co	1	0.849507	28.4329	0.259866	5.38524	2.00714	0.63	25.3276	26.7785	25.0159	35.037	34.8194	14.5382	15.6507	43.7118	47.0568	300.179	1502.07
H05_EML11-200_E	H05	C3 x C4	Co	1	1.33248	39.7052	0.254393	5.23964	1.9948	0.63	25.2631	26.5161	25.0182	50.0588	49.7245	14.1406	15.2235	42.6743	45.9421	300.206	1498.65
H05_EML11-200_E	H05	C3 x C4	Co	1	2.40251	51.349	0.242831	4.99628	1.99178	0.63	25.1752	26.3208	25.0185	70.0294	69.4523	13.8125	14.8456	41.9026	45.0369	300.137	1501.29
H05_EML11-200_E	H05	C3 x C4	Co	1	2.46214	64.727	0.233604	4.80124	1.9881	0.63	25.1381	26.284	25.0174	84.9405	84.3388	13.816	14.8088	42.0009	45.0189	300.169	1498.98
H05_EML11-200_E	H05	C3 x C4	Co	1	3.78328	70.2533	0.23673	5.03124	2.05515	0.63	25.2954	26.7194	25.0162	100.046	99.1473	13.9958	15.0359	42.1517	45.2842	300.165	1501.11
H05_EML11-200_E	H05	C3 x C4	Co	1	3.71704	90.8454	0.246285	5.14064	2.02038	0.63	25.2595	26.5418	25.018	119.853	118.945	13.9528	15.0157	42.1148	45.3232	300.104	1498.51
H05_EML11-200_E	H05	C3 x C4	Co	1	5.58775	104.52	0.22877	4.73095	1.9994	0.63	25.1908	26.388	25.0182	149.757	148.437	13.9308	14.9091	42.2183	45.1831	300.123	1500.44
H05_EML11-200_E	H05	C3 x C4	Co	1	7.78982	171.204	0.180639	3.79475	2.02351	0.63	25.1302	26.4553	25.0177	249.987	248.155	14.0189	14.8036	42.6364	45.023	300.152	1498.21
H05_EML11-200_E	H05	C3 x C4	Co	1	12.1104	263.062	0.160095	3.54474	2.12778	0.63	25.2883	27.039	25.0164	400.027	397.189	14.2442	14.9772	42.9139	45.1222	300.106	1499.63
H05_EML11-200_E	H05	C3 x C4	Co	1	13.2804	318.378	0.0465256	1.05956	2.17184	0.63	25.1001	26.9844	25.0186	799.831	796.866	14.1787	14.3979	43.2257	43.894	300.142	1498.83
H05_EML11-200_E	H05	C3 x C4	Co	1	13.1635	334.911	0.033138	0.779629	2.23981	0.63	25.2254	27.394	25.0177	999.921	996.994	14.4333	14.5945	43.6689	44.1568	300.114	1499.64
H05_EML11-200_E	H05	C3 x C4	Co	1	14.7181	397.104	0.0306692	0.732657	2.27316	0.63	25.2965	27.6407	25.0177	1200.29	1197.02	14.6461	14.7976	44.1288	44.5853	300.152	1499.73
H05_EML11-200_E	H05	C3 x C4	Co	2	0.60373	29.525	0.229598	4.40278	1.86824	0.63	25.0222	25.5543	25.0187	34.9564	34.7975	13.5461	14.4569	41.732	44.5381	300.119	1500.18
H05_EML11-200_E	H05	C3 x C4	Co	2	0.0371869	48.1504	0.236469	4.50871	1.85828	0.63	25.0188	25.5448	25.019	49.9803	49.9253	13.6086	14.5413	41.9282	44.802	300.101	1500.14
H05_EML11-200_E	H05	C3 x C4	Co	2	1.49264	57.1172	0.230623	4.30416	1.81834	0.63	24.9483	25.3585	25.0197	69.9259	69.55	13.691	14.5809	42.3573	45.1103	300.279	1500.33
H05_EML11-200_E	H05	C3 x C4	Co	2	1.77454	69.3937	0.224651	4.21055	1.82459	0.63	24.9959	25.5096	25.0167	85.0089	84.5618	13.9466	14.817	43.0218	45.7071	300.219	1500.91
H05_EML11-200_E	H05	C3 x C4	Co	2	2.73148	75.4285	0.208817	4.12167	1.91773	0.63	25.1924	26.0873	25.0173	100.104	99.4447	14.1803	15.0323	43.2311	45.8286	300.188	1500.26
H05_EML11-200_E	H05	C3 x C4	Co	2	2.14455	96.8912	0.182131	3.70557	1.97229	0.63	25.2374	26.2793	25.0195	120.065	119.522	14.106	14.8723	42.8846	45.2143	300.117	1501.56
H05_EML11-200_E	H05	C3 x C4	Co	2	2.825	113.995	0.146711	2.8579	1.88496	0.63	24.9823	25.6286	25.021	149.926	149.243	13.8499	14.4411	42.7504	44.5752	300.156	1499.72
H05_EML11-200_E	H05	C3 x C4	Co	2	4.42851	177.648	0.110393	2.11568	1.84967	0.63	24.8857	25.4138	25.0184	249.927	248.887	13.9377	14.3754	43.2664	44.6251	300.157	1499.95
H05_EML11-200_E	H05	C3 x C4	Co	2	8.3001	250.546	0.0972235	1.88858	1.87204	0.63	24.9548	25.6188	25.0184	400.06	398.16	14.1661	14.5567	43.7877	44.9951	300.163	1501.32
H05_EML11-200_E	H05	C3 x C4	Co	2	8.86799	445.253	0.0427428	0.852553	1.9185	0.63	24.7191	25.0306	25.0202	800.043	798.039	12.7392	12.9158	39.9657	40.5199	300.141	1500.09
H05_EML11-200_E	H05	C3 x C4	Co	2	8.26418	546.775	0.0311909	0.66717	2.05426	0.63	24.941	25.692	25.0208	999.937	998.063	12.6961	12.8343	39.3065	39.7345	300.128	1500.58
H05_EML11-200_E	H05	C3 x C4	Co	2	7.48985	737.315	0.0280483	0.59347	2.03216	0.63	24.9029	25.5822	25.02	1199.9	1198.18	12.7152	12.8382	39.4619	39.8436	300.132	1499.25
H05_EML11-200_E	H05	C3 x C4	Ju	3	-0.113178	41.0433	0.252336	4.66359	1.86806	0.63	25.1592	25.4902	25.0369	41.5722	41.5552	12.8854	13.8508	40.7407	43.7929	300.139	1499.13
H05_EML11-200_E	H05	C3 x C4	Ju	3	0.950469	42.3121	0.260616	4.80421	1.864	0.63	25.2178	25.572	25.0365	49.8761	49.6266	13.054	14.0483	41.1282	44.2608	300.126	1500.98
H05_EML11-200_E	H05	C3 x C4	Ju	3	1.46032	58.6069	0.260052	4.78933	1.86197	0.63	25.2328	25.6055	25.0371	70.0443	69.6678	13.1424	14.1334	41.3684	44.4877	300.174	1500.51
H05_EML11-200_E	H05	C3 x C4	Ju	3	2.32159	66.9507	0.250219	4.62161	1.8658	0.63	25.2387	25.6428	25.0362	84.8816	84.3124	13.2119	14.1683	41.5705	44.5799	300.114	1500.42
H05_EML11-200_E	H05	C3 x C4	Ju	3	2.74418	77.7093	0.235795	4.36187	1.86664	0.63	25.2324	25.6469	25.0362	99.9462	99.2792	13.2651	14.1678	41.7542	44.5955	300.108	1500.65
H05_EML11-200_E	H05	C3 x C4	Ju	3	3.11176	92.4864	0.215004	4.0254	1.88606	0.63	25.2551	25.7535	25.0361	119.94	119.186	13.3498	14.1828	41.9641	44.5827	300.108	1500.11
H05_EML11-200_E	H05	C3 x C4	Ju	3	3.94421	109.481	0.18	3.47752	1.94043	0.63	25.3158	26.0129	25.0358	149.935	148.999	13.4358	14.1554	42.079	44.3329	300.109	1501.16
H05_EML11-200_E	H05	C3 x C4	Ju	3	6.53682	168.895	0.144956	2.8873	1.99487	0.63	25.3669	26.2209	25.036	249.972	248.45	13.4338	14.0313	41.9431	43.8088	300.123	1500.33
H05_EML11-200_E	H05	C3 x C4	Ju	3	11.4168	247.046	0.131673	2.65615	2.01839	0.63	25.3565	26.2515	25.0383	400.089	397.471	13.3106	13.8604	41.5845	43.3021	300.155	1499.95
H05_EML11-200_E	H05	C3 x C4	Ju	3	8.56647	319.529	0.0523019	1.11622	2.12376	0.63	25.3085	26.3667	25.0389	600.155	598.217	12.8172	13.0484	40.1692	40.894	300.128	1501.02
H05_EML11-200_E	H05	C3 x C4	Ju	3	9.67054	384.683	0.0395179	0.860244	2.16357	0.63	25.3827	26.5757	25.0365	800.064	797.89	12.8994	13.0777	40.2486	40.8047	300.105	1499.72
H05_EML11-200_E	H05	C3 x C4	Ju	3	12.0397	450.295	0.0369825	0.791742	2.12789	0.63	25.3171	26.3864	25.0369	999.992	997.299	12.883	13.0471	40.3557	40.8696	300.102	1499.72
H05_EML11-200_E	H05	C3 x C4	Ju	3	13.7171	559.494	0.0361914	0.763695	2.09784	0.63	25.2388	26.1883	25.0363	1200.16	1197.09	12.7892	12.9475	40.2496	40.7477	300.067	1500.74
H06_TAN16-2-3c_Y2	H06	C3+C4 x C4	Co	1	4.25109	9.57373	0.313302	5.41593	1.69458	1.81	25.2541	26.0789	25.0165	35.1447	32.475	14.1737	17.3831	42.8245	52.5213	300.135	1501.92
H06_TAN16-2-3c_Y2	H06	C3+C4 x C4	Co	1	5.50058	16.6285	0.311266	5.29597	1.66798	1.81	25.1593	25.8684	25.0187	50.0208	46.5551	14.0876	17.2263	42.8032	52.3396	300.146	1499.36
H06_TAN16-2-3c_Y2	H06	C3+C4 x C4	Co	1	6.95707	25.8405	0.297739	5.12172	1.68403	1.81	25.1428	25.9314	25.0167	69.8861	65.4884	14.1545	17.1901	43.048	52.2801	300.14	1501.2
H06_TAN16-2-3c_Y2	H06	C3+C4 x C4	Co	1	7.82196	34.4924	0.292539	5.15082	1.72222	1.81	25.2444	26.185	25.0163	84.9865	80.0206	14.2669	17.3195	43.1281	52.3559	300.123	1500.09
H06_TAN16-2-3c_Y2	H06	C3+C4 x C4	Co	1	8.56843	42.5256	0.2803	5.02539	1.75137	1.81	25.2528	26.266	25.0179	100.103	94.6485	14.2111	17.1896	42.9348	51.9335	300.139	1501.24
H06_TAN16-2-3c_Y2	H06	C3+C4 x C4	Co	1	9.22582	53.5125	0.259746	4.71215	1.76888	1.81	25.1856	26.2268	25.0185	120.007	114.12	14.1349	16.9285	42.8766	51.3504	300.145	1498.48
H06_TAN16-2-3c_Y2	H06	C3+C4 x C4	Co	1	9.79546	67.8391	0.219806	4.1048	1.81401	1.81	25.0904	26.2828	25.0189	149.995	143.732	14.146	16.5804	43.1576	50.5847	300.135	1501.98
H06_TAN16-2-3c_Y2	H06	C3+C4 x C4	Co	1	13.416	122.654	0.193482	3.85203	1.92738	1.81	25.2464	26.8955	25.0162	250.019	241.368	14.4275	16.7115	43.6084	50.5122	300.148	1498.15
H06_TAN16-2-3c_Y2	H06	C3+C4 x C4	Co	1	18.0736	220.153	0.185935	3.7817	1.967	1.81	25.3007	27.0688	25.0182	400.049	388.265	14.4375	16.68	43.4944	50.2499	300.153	1499.99
H06_TAN16-2-3c_Y2	H06	C3+C4 x C4	Co	1	15.4721	266.819	0.0813855	1.96869	2.31481	1.81	25.1357	27.9776	25.0188	599.882	589.851	13.9538	15.1231	42.4594	46.0174	300.138	1500.28
H06_TAN16-2-3c_Y2	H06	C3+C4 x C4	Co	1	17.6899	274.285	0.0577036	1.44574	2.39147	1.81	25.2381	28.2073	25.0183	800.028	788.673	14.0018	14.8607	42.3459	44.9434	300.148	1501.6
H06_TAN16-2-3c_Y2	H06	C3+C4 x C4	Co	1	20.2532	352.168	0.0535632	1.34393	2.39421	1.81	25.2043	28.1869	25.0164	1000.01	986.992	13.9864	14.7849	42.3875	44.8074	300.132	1499.18
H06_TAN16-2-3c_Y2	H06	C3+C4 x C4	Co	1	21.4856	398.182	0.0456523	1.14849	2.39902	1.81	25.1268	28.0993	25.0192	1199.99	1186.21	13.854	14.5365	42.177	44.2548	300.152	1500.96
H06_TAN16-2-3c_Y2	H06	C3+C4 x C4	Ju	2	3.39079	22.5859	0.343146	4.10114	1.18938	1.9	25.2954	26.0703	25.0355	41.7497	39.494	19.6964	22.2424	60.1719	67.9498	299.249	1499.25
H06_TAN16-2-3c_Y2	H06	C3+C4 x C4	Ju	2	3.85416	26.7894	0.322015	3.98504	1.2286	1.9	25.3735	26.3071	25.0332	49.8123	47.246	19.8545	22.3278	60.3758	67.8971	299.29	1501.44
H06_TAN16-2-3c_Y2	H06	C3+C4 x C4	Ju	2	5.11638	39.1224	0.321873	4.0563	1.25093	1.9	25.4355	26.4525	25.0342	69.802	66.3829	19.883	22.4005	60.2431	67.8709	299.276	1499.12
H06_TAN16-2-3c_Y2	H06	C3+C4 x C4	Ju	2	5.72549	50.7173	0.323946	3.99055	1.22339	1.9	25.357	26.2536	25.0357	84.9944	81.1538	19.7927	22.2698	60.2506	67.7911	299.27	1501.19
H06_TAN16-2-3c_Y2	H06	C3+C4 x C4	Ju	2	5.93869	58.6262	0.272713	3.44697	1.24906	1.9	25.247	26.2057	25.0363	99.9006	95.9202	19.7715	21.912	60.5815	67.1404	299.253	1500.69
H06_TAN16-2-3c_Y2	H06	C3+C4 x C4	Ju	2	6.38136	70.1713	0.24011	3.17318	1.30142	1.9	25.2906	26.4591	25.0315	119.9	115.615	19.9307	21.9013	60.9161	66.9391	299.244	1500.49
H06_TAN16-2-3c_Y2	H06	C3+C4 x C4	Ju	2	7.26833	84.576	0.20464	2.94429	1.41097	1.9	25.4381	26.9948	25.0335	150.024	145.138	20.0869	21.9153	60.8607	66.4006	299.251	1499.36
H06_TAN16-2-3c_Y2	H06	C3+C4 x C4	Ju	2	9.7348	151.301	0.180996	2.66945	1.44307	1.9	25.4003	27.0383	25.036	250.078	243.485	20.0237	21.6818	60.8093	65.8449	299.248	1500.07
H06_TAN16-2-3c_Y2	H06	C3+C4 x C4	Ju	2	13.3196	263.669	0.181154	2.59227	1.40059	1.9	25.3126	26.8023	25.0363	399.934	390.834	20.0011	21.6113	61.0598	65.9755	299.271	1498.66
H06_TAN16-2-3c_Y2	H06	C3+C4 x C4	Ju	2	14.526	455.732	0.03289	0.642713	1.88057	1.9	25.4218	28.3012	25.0354	1199.98	1190.27	19.6493	20.0492	59.5575	60.7696	299.245	1499.46
H06_TAN16-2-3c_Y2	H06	C3+C4 x C4	Ju	2	15.2059	484.212	0.050517	0.929487	1.77498	1.9	25.3386	27.8822	25.0358	1000.03	989.796	19.594	20.1722	59.694	61.4557	299.24	1498.24
H06_TAN16-2-3c_Y2	H06	C3+C4 x C4	Ju	2	16.4789	490.323	0.31265	3.95435	1.25414	1.9	25.4154	26.3843	25.0335	600.175	588.234	19.778	22.2331	59.9802	67.4259	299.214	1500
H06_TAN16-2-3c_Y2	H06	C3+C4 x C4	Ju	2	17.4583	537.45	0.121006	1.94651	1.56377	1.9	25.312	27.2175	25.0347	800.095	788.035	19.6451	20.8554	59.9432	63.636	299.215	1499.42
H06_TAN16-2-3c_Y2	H06	C3+C4 x C4	Co	3	3.14331	12.316	0.25606	5.28287	2.09702	1.61	25.285	26.7297	25.018	34.9196	33.1395	11.2299	14.0241	35.3005	44.0836	300.134	1498.43
H06_TAN16-2-3c_Y2	H06	C3+C4 x C4	Co	3	4.17563	19.7123	0.25513	5.25889	2.09508	1.61	25.257	26.701	25.0179	49.9591	47.5851	11.2031	13.9845	35.2756	44.0335	300.148	1499.08
H06_TAN16-2-3c_Y2	H06	C3+C4 x C4	Co	3	5.32117	31.9698	0.25986	5.26703	2.06128	1.61	25.2159	26.5289	25.0183	70.1222	67.0782	11.1829	13.9689	35.296	44.0891	300.13	1500.32
H06_TAN16-2-3c_Y2	H06	C3+C4 x C4	Co	3	5.81073	39.3589	0.235393	4.87171	2.09988	1.61	25.1707	26.6158	25.0186	84.998	81.6675	11.188	13.7653	35.4062	43.5626	300.136	1501.61
H06_TAN16-2-3c_Y2	H06	C3+C4 x C4	Co	3	6.1878	46.3516	0.210759	4.46264	2.14346	1.61	25.1477	26.7444	25.018	100.161	96.6102	11.2357	13.5969	35.6091	43.0924	300.152	1498.58
H06_TAN16-2-3c_Y2	H06	C3+C4 x C4	Co	3	6.47454	58.6689	0.193708	4.25593	2.21955	1.61	25.2714	27.1077	25.0168	119.865	116.127	11.3457	13.5977	35.6919	42.7761	300.135	1499.31
H06_TAN16-2-3c_Y2	H06	C3+C4 x C4	Co	3	6.52604	61.2216	0.130117	3.08642	2.3816	1.61	25.2452	27.5602	25.0185	150.057	146.315	11.3205	12.9545	35.6704	40.8192	300.158	1499.38
H06_TAN16-2-3c_Y2	H06	C3+C4 x C4	Co	3	7.17111	77.8629	0.0715459	1.83648	2.56234	1.61	25.1991	28.0727	25.0175	249.958	245.869	11.3082	12.2812	35.7308	38.8052	300.145	1500.67
H06_TAN16-2-3c_Y2	H06	C3+C4 x C4	Co	3	10.0089	146.264	0.0680323	1.76814	2.59287	1.61	25.1951	28.2158	25.0178	400.024	394.282	11.3589	12.2956	35.897	38.857	300.195	1501.91
H06_TAN16-2-3c_Y2	H06	C3+C4 x C4	Co	3	9.48572	249.374	0.0466237	1.2725	2.7175	1.61	25.1522	28.5154	25.0182	600.148	594.654	11.0578	11.7323	35.0389	37.1764	300.16	1499.62
H06_TAN16-2-3c_Y2	H06	C3+C4 x C4	Co	3	12.8814	334.537	0.0477128	1.29193	2.69656	1.61	25.2162	28.4162	25.0188	800.182	792.723	11.0327	11.7176	34.8255	36.9875	300.133	1500.27
H06_TAN16-2-3c_Y2	H06	C3+C4 x C4	Co	3	13.45	336.548	0.0344823	0.96826	2.7921	1.61	25.2649	28.7692	25.0182	1000.08	992.354	11.0555	11.5689	34.7988	36.4147	300.159	1498.94
H06_TAN16-2-3c_Y2	H06	C3+C4 x C4	Co	3	12.0534	421.572	0.0263466	0.764799	2.88292	1.61	25.3813	29.1685	25.0166	1199.68	1192.73	11.1821	11.5875	34.956	36.2236	300.145	1500.9
H07_TAN16-2-3c_X3	H07	C3+C4 x C4	Co	1	3.00144	16.0003	0.290005	4.99932	1.68856	1.36	25.1299	26.3219	25.0186	35.0687	33.6325	15.6311	17.8559	47.8218	54.6284	300.144	1500.38
H07_TAN16-2-3c_X3	H07	C3+C4 x C4	Co	1	3.96785	25.1189	0.294289	5.06215	1.68549	1.36	25.1566	26.3447	25.0177	50.1252	48.2168	15.6813	17.9338	47.9012	54.7818	300.159	1499.94
H07_TAN16-2-3c_X3	H07	C3+C4 x C4	Co	1	4.99528	37.5501	0.286373	5.09373	1.74098	1.36	25.2691	26.6281	25.0166	70.0294	67.6097	15.6942	17.9609	47.617	54.4944	300.124	1500.84
H07_TAN16-2-3c_X3	H07	C3+C4 x C4	Co	1	5.90247	45.6415	0.277143	5.04057	1.77885	1.36	25.2969	26.7155	25.0185	85.2161	82.3535	15.5146	17.758	46.9969	53.7925	300.146	1499.48
H07_TAN16-2-3c_X3	H07	C3+C4 x C4	Co	1	6.49996	53.1898	0.255969	4.66064	1.77852	1.36	25.1737	26.4491	25.02	100.006	96.8564	15.1267	17.202	46.1592	52.4923	300.158	1501.8
H07_TAN16-2-3c_X3	H07	C3+C4 x C4	Co	1	7.02156	65.4328	0.235808	4.26224	1.76307	1.36	25.0419	26.2077	25.0201	120.035	116.629	14.9617	16.8604	46.0137	51.8528	300.158	1501.13
H07_TAN16-2-3c_X3	H07	C3+C4 x C4	Co	1	7.98641	82.5056	0.215607	4.028	1.81845	1.36	25.0748	26.4448	25.0172	150.127	146.241	14.9935	16.7883	46.0169	51.5254	300.092	1501.84
H07_TAN16-2-3c_X3	H07	C3+C4 x C4	Co	1	10.9575	144.017	0.188468	3.67431	1.89256	1.36	25.1351	26.7337	25.0181	249.925	244.552	15.0019	16.6391	45.8761	50.8829	300.135	1499.9
H07_TAN16-2-3c_X3	H07	C3+C4 x C4	Co	1	14.7081	244.009	0.172433	3.4603	1.94501	1.36	25.1639	26.9084	25.0189	399.951	392.671	14.9338	16.476	45.5881	50.2958	300.131	1499.15
H07_TAN16-2-3c_X3	H07	C3+C4 x C4	Co	1	16.4308	452.896	0.218015	4.1087	1.83314	1.36	25.1709	26.8656	25.019	600.082	591.536	15.6971	17.5261	47.8978	53.479	300.146	1499.27
H07_TAN16-2-3c_X3	H07	C3+C4 x C4	Co	1	17.7512	522.488	0.116848	2.54562	2.09836	1.36	25.3134	27.907	25.0169	799.813	790.857	15.962	17.0958	48.3029	51.7341	300.111	1499.73
H07_TAN16-2-3c_X3	H07	C3+C4 x C4	Co	1	19.4719	595.825	0.085711	1.91073	2.14121	1.36	25.2608	28.0149	25.0164	999.886	990.209	16.0504	16.9013	48.7239	51.3068	300.248	1502.03
H07_TAN16-2-3c_X3	H07	C3+C4 x C4	Co	1	20.8106	669.627	0.0687245	1.51427	2.11398	1.36	25.1766	27.7934	25.0171	1199.91	1189.66	16.0063	16.681	48.8364	50.8948	300.16	1500
H07_TAN16-2-3c_X3	H07	C3+C4 x C4	Co	2	2.74267	16.8149	0.282682	5.21128	1.82178	1.61	25.156	26.1161	25.0181	35.0251	33.4605	13.2176	15.9681	40.6406	49.0978	300.164	1498.33
H07_TAN16-2-3c_X3	H07	C3+C4 x C4	Co	2	3.83764	24.0492	0.276879	5.17724	1.84633	1.61	25.2101	26.2591	25.0184	50.0251	47.8338	13.2803	16.0129	40.6987	49.0727	300.158	1501.18
H07_TAN16-2-3c_X3	H07	C3+C4 x C4	Co	2	4.99441	34.6663	0.263395	4.9333	1.84718	1.61	25.1563	26.1706	25.0207	70.083	67.2263	13.2208	15.8249	40.6415	48.6468	300.173	1501.7
H07_TAN16-2-3c_X3	H07	C3+C4 x C4	Co	2	5.5775	44.6133	0.258917	4.75341	1.81003	1.61	25.062	25.945	25.0185	84.9135	81.7136	13.2368	15.7463	40.9133	48.6697	300.166	1500.76
H07_TAN16-2-3c_X3	H07	C3+C4 x C4	Co	2	6.49268	52.112	0.253516	4.7199	1.83399	1.61	25.0919	26.1103	25.0187	99.9302	96.204	13.3487	15.8404	41.1804	48.867	300.151	1499.85
H07_TAN16-2-3c_X3	H07	C3+C4 x C4	Co	2	7.31119	63.5029	0.239952	4.49947	1.84475	1.61	25.1034	26.1476	25.0193	120.169	115.968	13.4323	15.8073	41.4098	48.7316	300.194	1499.46
H07_TAN16-2-3c_X3	H07	C3+C4 x C4	Co	2	8.0111	77.9025	0.203786	3.955	1.90256	1.61	25.0958	26.3374	25.0188	149.991	145.386	13.5225	15.6106	41.706	48.1461	300.186	1499.63
H07_TAN16-2-3c_X3	H07	C3+C4 x C4	Co	2	10.5481	123.65	0.149614	3.06975	2.00071	1.61	25.0922	26.6493	25.0186	250.019	243.96	13.642	15.2634	42.0828	47.0844	300.167	1499.82
H07_TAN16-2-3c_X3	H07	C3+C4 x C4	Co	2	14.2192	213.068	0.13637	2.82502	2.01721	1.61	25.1188	26.7249	25.0182	400.143	391.922	13.7635	15.2557	42.3877	46.9832	300.155	1499.03
H07_TAN16-2-3c_X3	H07	C3+C4 x C4	Co	2	16.8759	435.503	0.200123	4.10816	2.01248	1.61	25.2166	26.7189	25.0199	600.13	589.779	13.1105	15.2803	40.1699	46.8181	300.167	1500.14
H07_TAN16-2-3c_X3	H07	C3+C4 x C4	Co	2	15.9605	447.518	0.0801275	1.77223	2.14465	1.61	25.2103	26.7738	25.0182	799.693	790.382	13.1208	14.0579	40.2128	43.0851	300.177	1501.6
H07_TAN16-2-3c_X3	H07	C3+C4 x C4	Co	2	18.7378	524.882	0.0689179	1.50568	2.11697	1.61	25.1266	26.5128	25.0193	999.84	988.991	12.9965	13.793	40.0295	42.4826	300.169	1499.14
H07_TAN16-2-3c_X3	H07	C3+C4 x C4	Co	2	20.6129	632.789	0.0634906	1.43246	2.18447	1.61	25.2008	26.8208	25.0195	1199.98	1188.01	12.9956	13.7533	39.8519	42.1755	300.182	1500.77
H07_TAN16-2-3c_X3	H07	C3+C4 x C4	Ju	3	2.9836	24.1155	0.306219	5.66092	1.8153	1.49	25.385	25.7966	25.0351	42.6726	41.0758	12.7468	15.514	38.3507	46.6761	300.087	1501.05
H07_TAN16-2-3c_X3	H07	C3+C4 x C4	Ju	3	2.8681	32.0153	0.311671	5.64377	1.77955	1.49	25.3278	25.5857	25.0355	49.8592	48.2998	12.6962	15.4551	38.3305	46.6595	300.102	1498.74
H07_TAN16-2-3c_X3	H07	C3+C4 x C4	Ju	3	4.71694	40.7847	0.310555	5.5228	1.74796	1.49	25.2434	25.3861	25.0359	69.7938	67.2677	12.6813	15.3809	38.4793	46.6707	300.139	1501.28
H07_TAN16-2-3c_X3	H07	C3+C4 x C4	Ju	3	5.60666	50.3108	0.304402	5.53079	1.78433	1.49	25.33	25.6288	25.0326	85.4877	82.4775	12.7883	15.4918	38.6046	46.7658	300.1	1499.64
H07_TAN16-2-3c_X3	H07	C3+C4 x C4	Ju	3	6.67421	55.7576	0.28535	5.37188	1.84525	1.49	25.3968	25.8753	25.0351	99.9524	96.3815	12.7395	15.3657	38.3053	46.2019	300.094	1500.61
H07_TAN16-2-3c_X3	H07	C3+C4 x C4	Ju	3	8.39939	64.0633	0.280926	5.25146	1.8321	1.49	25.3418	25.7341	25.0363	120.201	115.729	12.6465	15.2138	38.1529	45.8982	300.142	1498.34
H07_TAN16-2-3c_X3	H07	C3+C4 x C4	Ju	3	8.53091	80.0078	0.224763	4.33562	1.88115	1.49	25.2209	25.7272	25.0367	149.921	145.372	12.5795	14.7006	38.2205	44.6651	300.081	1498.51
H07_TAN16-2-3c_X3	H07	C3+C4 x C4	Ju	3	12.0741	132.143	0.185687	3.81954	1.9977	1.49	25.3403	26.2533	25.0322	250.471	244.014	12.7145	14.5833	38.3554	43.9929	300.093	1499.21
H07_TAN16-2-3c_X3	H07	C3+C4 x C4	Ju	3	15.4156	233.677	0.169719	3.61229	2.06365	1.49	25.4033	26.5243	25.0356	400.135	391.779	12.7052	14.4727	38.1861	43.4986	300.1	1500.41
H07_TAN16-2-3c_X3	H07	C3+C4 x C4	Ju	3	18.3877	424.352	0.0863014	1.98313	2.21079	1.49	25.2787	26.8148	25.0358	800.003	790.095	12.6141	13.5854	38.1875	41.1279	300.095	1500.44
H07_TAN16-2-3c_X3	H07	C3+C4 x C4	Ju	3	17.195	425.863	0.189581	3.99634	2.04667	1.49	25.431	26.5813	25.0341	600.301	590.592	12.8144	14.7693	38.4418	44.3062	300.104	1499.93
H07_TAN16-2-3c_X3	H07	C3+C4 x C4	Ju	3	21.3284	550.578	0.0840782	1.99031	2.27618	1.49	25.4184	27.133	25.0364	1000.1	988.538	12.6251	13.5998	37.9047	40.8312	300.105	1499.68
H07_TAN16-2-3c_X3	H07	C3+C4 x C4	Ju	3	22.5945	606.62	0.0665758	1.63043	2.35019	1.49	25.4738	27.4405	25.0336	1200.06	1187.87	12.7156	13.5143	38.0497	40.4395	300.073	1499.35
H07_TAN16-2-3c_X3	H07	C3+C4 x C4	Ju	4	2.92492	23.6693	0.30269	5.79816	1.95018	1.22	25.4146	26.163	25.0337	41.7717	40.4871	12.0136	14.3372	37.454	44.6981	300.066	1500.11
H07_TAN16-2-3c_X3	H07	C3+C4 x C4	Ju	4	3.40518	29.3743	0.313576	5.88246	1.91168	1.22	25.3669	25.9703	25.0353	49.8521	48.3521	11.9812	14.3384	37.4528	44.8213	300.088	1501.12
H07_TAN16-2-3c_X3	H07	C3+C4 x C4	Ju	4	5.01546	39.279	0.305575	5.71062	1.90313	1.22	25.3298	25.9089	25.0359	69.9762	67.7799	12.0149	14.3033	37.6384	44.807	300.099	1499.14
H07_TAN16-2-3c_X3	H07	C3+C4 x C4	Ju	4	5.68361	49.2358	0.297954	5.70035	1.94649	1.22	25.4156	26.1622	25.0343	85.0024	82.5006	12.0908	14.3749	37.6842	44.8032	300.095	1499.92
H07_TAN16-2-3c_X3	H07	C3+C4 x C4	Ju	4	6.2159	58.1352	0.277782	5.33285	1.95024	1.22	25.3686	26.0938	25.0365	99.8567	97.1192	12.0651	14.2024	37.7102	44.3902	300.095	1501
H07_TAN16-2-3c_X3	H07	C3+C4 x C4	Ju	4	6.94358	67.961	0.246261	4.76978	1.96263	1.22	25.3185	26.0421	25.0362	119.875	116.825	12.0663	13.9783	37.8267	43.8209	300.08	1499.13
H07_TAN16-2-3c_X3	H07	C3+C4 x C4	Ju	4	7.65541	82.4282	0.206264	4.15803	2.03508	1.22	25.3756	26.3271	25.0339	149.84	146.48	12.1646	13.8317	38.003	43.2113	300.071	1501.56
H07_TAN16-2-3c_X3	H07	C3+C4 x C4	Ju	4	10.3852	140.357	0.170822	3.59016	2.11489	1.22	25.4366	26.6178	25.0356	250.027	245.447	12.1913	13.6309	37.9499	42.4313	300.098	1499.23
H07_TAN16-2-3c_X3	H07	C3+C4 x C4	Ju	4	14.5356	242.203	0.167347	3.48439	2.09482	1.22	25.3791	26.4804	25.0368	400.115	393.648	12.1542	13.5516	37.9615	42.3259	300.093	1500.71
H07_TAN16-2-3c_X3	H07	C3+C4 x C4	Ju	4	14.4748	246.26	0.171554	3.4972	2.05203	1.22	25.3144	26.2718	25.0365	400.012	393.567	12.1529	13.5556	38.1018	42.4995	300.048	1499.27
H07_TAN16-2-3c_X3	H07	C3+C4 x C4	Ju	4	16.5694	458.673	0.231513	4.6041	2.01316	1.22	25.3599	26.1766	25.0365	600.03	592.185	11.8964	13.7426	37.2135	42.9889	300.056	1501.4
H07_TAN16-2-3c_X3	H07	C3+C4 x C4	Ju	4	18.3547	522.148	0.1203	2.64113	2.20069	1.22	25.4124	26.7108	25.0355	800.071	791.758	11.9124	12.9723	37.1446	40.4494	300.079	1500.04
H07_TAN16-2-3c_X3	H07	C3+C4 x C4	Ju	4	19.3565	567.205	0.0787569	1.79469	2.27582	1.22	25.4283	26.9127	25.0343	999.944	991.351	11.9263	12.6468	37.1519	39.3963	300.062	1500.09
H07_TAN16-2-3c_X3	H07	C3+C4 x C4	Ju	4	18.9946	601.063	0.0546981	1.23662	2.25431	1.22	25.311	26.6385	25.0361	1199.84	1191.52	11.8007	12.2973	37.0196	38.5774	300.077	1499.85
H08_EML11-200_I	H08	C3 x C4	Co	1	1.08217	28.9884	0.359433	6.06955	1.64793	0.63	25.1468	26.349	25.0187	35.0733	34.8018	17.1605	18.4111	52.2071	56.0118	300.127	1498.75
H08_EML11-200_I	H08	C3 x C4	Co	1	1.63765	40.5272	0.34899	5.94085	1.65977	0.63	25.2088	26.4543	25.0167	49.8668	49.4614	17.285	18.5089	52.3949	56.1047	300.15	1500.85
H08_EML11-200_I	H08	C3 x C4	Co	1	3.31441	51.2367	0.335096	5.94103	1.72637	0.63	25.2769	26.757	25.017	69.9387	69.1567	17.2405	18.4646	52.0503	55.7459	300.119	1498.23
H08_EML11-200_I	H08	C3 x C4	Co	1	4.07726	61.3699	0.32317	5.59695	1.68571	0.63	25.1719	26.4628	25.0187	84.9981	84.0435	17.1057	18.2591	51.97	55.4743	300.126	1500.99
H08_EML11-200_I	H08	C3 x C4	Co	1	4.42666	73.38	0.315498	5.45861	1.68294	0.63	25.1723	26.4574	25.0176	99.7694	98.7272	17.1527	18.2775	52.1081	55.5251	300.145	1501.94
H08_EML11-200_I	H08	C3 x C4	Co	1	5.64872	84.0787	0.290458	5.22261	1.74543	0.63	25.2591	26.7418	25.0173	120.08	118.764	17.1586	18.2349	51.864	55.1174	300.112	1499.18
H08_EML11-200_I	H08	C3 x C4	Co	1	6.80348	103.129	0.26716	4.8595	1.76294	0.63	25.2513	26.7311	25.0196	149.894	148.315	17.0299	18.0315	51.5026	54.5315	300.158	1498.29
H08_EML11-200_I	H08	C3 x C4	Co	1	11.6717	156.509	0.22428	4.29649	1.85041	0.63	25.1671	27.0443	25.0182	249.957	247.284	16.9189	17.8048	51.4277	54.1204	300.12	1502.08
H08_EML11-200_I	H08	C3 x C4	Co	1	18.508	247.306	0.216603	4.08194	1.81969	0.63	25.2498	26.8634	25.0182	400.03	395.805	16.8892	17.731	51.0851	53.6314	300.075	1499.51
H08_EML11-200_I	H08	C3 x C4	Co	1	28.8495	409.845	0.279478	5.26166	1.82435	0.63	25.2512	27.2003	25.0167	600.147	593.436	17.3344	18.4185	52.4026	55.6798	300.14	1499.56
H08_EML11-200_I	H08	C3 x C4	Co	1	33.0202	554.86	0.247731	4.68207	1.82721	0.63	25.2059	27.1642	25.0169	800.015	792.305	17.346	18.3108	52.579	55.5036	300.131	1501.08
H08_EML11-200_I	H08	C3 x C4	Co	1	34.4321	704.685	0.214086	4.0788	1.83755	0.63	25.1443	27.0955	25.0171	999.944	991.869	17.2164	18.0569	52.375	54.932	300.204	1498.35
H08_EML11-200_I	H08	C3 x C4	Co	1	36.8452	834.23	0.183757	3.64699	1.90924	0.63	25.2509	27.4071	25.0168	1200.13	1191.48	17.2499	18.0015	52.1468	54.4189	300.195	1499.07
H08_EML11-200_I	H08	C3 x C4	Ju	2	-1.15793	46.7015	0.386476	7.45313	1.88753	0.63	25.4084	26.2197	25.033	43.0323	43.2082	14.1533	15.697	42.3677	46.9887	299.402	1501.46
H08_EML11-200_I	H08	C3 x C4	Ju	2	-0.793317	51.7716	0.382613	7.18775	1.83888	0.63	25.327	25.9064	25.0354	49.8462	49.9376	14.0634	15.5523	42.3025	46.781	299.407	1499.76
H08_EML11-200_I	H08	C3 x C4	Ju	2	0.456554	65.5905	0.374833	7.00112	1.82704	0.63	25.3083	25.8724	25.0332	69.8569	69.6582	14.1563	15.6066	42.624	46.9907	299.382	1500.99
H08_EML11-200_I	H08	C3 x C4	Ju	2	0.642907	79.0639	0.365801	6.95883	1.85887	0.63	25.3759	26.095	25.0331	84.7518	84.4928	14.2957	15.7369	42.8673	47.1889	299.409	1499.12
H08_EML11-200_I	H08	C3 x C4	Ju	2	2.1552	86.4821	0.353952	6.85193	1.88928	0.63	25.4327	26.302	25.0332	99.9941	99.3972	14.4349	15.854	43.1367	47.3772	299.38	1500.59
H08_EML11-200_I	H08	C3 x C4	Ju	2	3.30211	99.7595	0.340865	6.53541	1.86956	0.63	25.3853	26.1673	25.0357	119.897	119.039	14.4247	15.7782	43.2245	47.2802	299.409	1501.43
H08_EML11-200_I	H08	C3 x C4	Ju	2	5.19917	118.686	0.328364	6.1796	1.8339	0.63	25.3131	25.9446	25.0349	149.968	148.68	14.4064	15.6863	43.3562	47.208	299.409	1500.28
H08_EML11-200_I	H08	C3 x C4	Ju	2	11.1107	182.796	0.314661	6.06456	1.87575	0.63	25.3827	26.1937	25.0328	249.884	247.231	14.5121	15.7681	43.4966	47.2612	299.395	1498.7
H08_EML11-200_I	H08	C3 x C4	Ju	2	18.6676	282.97	0.298516	5.79659	1.88749	0.63	25.3874	26.2171	25.035	400.154	395.743	14.4963	15.6967	43.4352	47.0319	299.445	1501.51
H08_EML11-200_I	H08	C3 x C4	Ju	2	27.7254	427.291	0.301094	5.78048	1.86847	0.63	25.2855	25.8734	25.0355	600.09	593.533	13.9819	15.1799	42.1666	45.7793	299.379	1501.19
H08_EML11-200_I	H08	C3 x C4	Ju	2	33.2137	558.681	0.255442	5.09398	1.93381	0.63	25.3551	26.1528	25.0349	799.97	792.132	14.0258	15.0815	42.1264	45.2972	299.408	1498.98
H08_EML11-200_I	H08	C3 x C4	Ju	2	37.248	677.592	0.211514	4.37893	2.00018	0.63	25.4287	26.4628	25.0349	1000.06	991.305	14.1391	15.0468	42.2784	44.9926	299.348	1500.45
H08_EML11-200_I	H08	C3 x C4	Ju	2	40.2015	764.887	0.165536	3.46241	2.01381	0.63	25.4107	26.4782	25.033	1200.1	1190.77	14.2219	14.9397	42.5704	44.719	299.341	1501.69
H10_EML11-200_H	H10	C3 x C4	Co	1	1.5679	23.2778	0.243701	4.23751	1.69259	0.79	25.1858	25.8003	25.0192	35.0117	34.5605	15.6621	16.7587	47.7297	51.0716	300.151	1499.09
H10_EML11-200_H	H10	C3 x C4	Co	1	2.32584	32.3115	0.239972	4.15748	1.68621	0.79	25.1748	25.7669	25.0187	49.8869	49.2209	15.6786	16.7545	47.8173	51.0987	300.146	1499.45
H10_EML11-200_H	H10	C3 x C4	Co	1	2.30103	51.2092	0.231105	3.97804	1.67421	0.79	25.1509	25.7	25.0194	69.7511	69.0731	15.714	16.7436	47.9908	51.1351	300.127	1500.28
H10_EML11-200_H	H10	C3 x C4	Co	1	3.85116	53.5012	0.218872	3.77855	1.67744	0.79	25.1634	25.7398	25.0196	85.0983	84.0011	15.8125	16.7903	48.2564	51.2403	300.162	1499.98
H10_EML11-200_H	H10	C3 x C4	Co	1	4.3464	61.5701	0.202438	3.51909	1.6867	0.79	25.1832	25.8091	25.019	99.8906	98.6552	15.9249	16.8356	48.541	51.3168	300.144	1499.51
H10_EML11-200_H	H10	C3 x C4	Co	1	2.29048	64.7114	0.215486	3.71831	1.67628	0.79	25.1625	25.7389	25.0186	84.7365	84.0518	15.8375	16.7992	48.3383	51.2734	300.323	1499.9
H10_EML11-200_H	H10	C3 x C4	Co	1	4.83471	73.3155	0.183429	3.25458	1.7188	0.79	25.2292	25.9539	25.0184	120.149	118.775	15.9592	16.8013	48.5127	51.0727	300.176	1498.15
H10_EML11-200_H	H10	C3 x C4	Co	1	5.32024	92.2617	0.163458	2.97798	1.76193	0.79	25.272	26.1044	25.019	149.983	148.466	15.8978	16.6685	48.2024	50.5393	300.156	1500.96
H10_EML11-200_H	H10	C3 x C4	Co	1	8.68291	143.745	0.143252	2.64883	1.78578	0.79	25.2626	26.0995	25.0193	249.974	247.516	15.728	16.4137	47.7181	49.7984	300.176	1500.67
H10_EML11-200_H	H10	C3 x C4	Co	1	12.2167	220.674	0.118043	2.13758	1.74637	0.79	25.1299	25.7091	25.0213	400.049	396.61	15.4718	16.0254	47.3103	49.003	300.157	1499.44
H10_EML11-200_H	H10	C3 x C4	Co	1	19.7771	404.369	0.18259	3.31577	1.75884	0.79	25.2555	26.0441	25.0177	600.244	594.519	15.7204	16.5787	47.7057	50.3103	300.126	1502.08
H10_EML11-200_H	H10	C3 x C4	Co	1	23.1242	526.893	0.151308	2.7478	1.755	0.79	25.2104	25.9248	25.0182	799.977	793.317	15.6636	16.375	47.661	49.8256	300.16	1499.12
H10_EML11-200_H	H10	C3 x C4	Co	1	25.2028	649.768	0.127445	2.30355	1.74407	0.79	25.135	25.7399	25.0179	1000.12	992.881	15.5159	16.1124	47.4252	49.2485	300.155	1501.52
H10_EML11-200_H	H10	C3 x C4	Co	1	27.4884	781.423	0.115965	2.07784	1.72808	0.79	25.0643	25.5432	25.0187	1200.09	1192.2	15.3425	15.8807	47.0976	48.7497	300.161	1499.23
H10_EML11-200_H	H10	C3 x C4	Ju	2	0.958185	36.4385	0.306751	6.03303	1.91214	0.79	25.4621	26.3207	25.035	43.1349	42.8138	14.1088	15.676	42.0413	46.7114	299.338	1501.46
H10_EML11-200_H	H10	C3 x C4	Ju	2	1.24292	41.518	0.309688	5.92118	1.86031	0.79	25.3528	25.9603	25.0359	49.9019	49.4965	13.9249	15.4633	41.7656	46.3799	299.358	1500.88
H10_EML11-200_H	H10	C3 x C4	Ju	2	2.21775	55.6498	0.308674	5.77459	1.82075	0.79	25.2626	25.7334	25.0368	69.9873	69.2964	13.9058	15.4063	41.9371	46.4622	299.35	1499.87
H10_EML11-200_H	H10	C3 x C4	Ju	2	3.2038	64.1741	0.299661	5.5002	1.78564	0.79	25.1961	25.5733	25.0348	84.8148	83.8475	14.0132	15.4425	42.434	46.7619	299.326	1499.54
H10_EML11-200_H	H10	C3 x C4	Ju	2	3.9018	74.4826	0.296109	5.73034	1.88083	0.79	25.4196	26.1826	25.0316	99.9057	98.7266	14.2166	15.7053	42.4843	46.9331	299.313	1500.51
H10_EML11-200_H	H10	C3 x C4	Ju	2	5.10604	86.6458	0.293107	5.78222	1.91667	0.79	25.4718	26.3346	25.0345	119.903	118.375	14.1503	15.6524	42.157	46.6319	299.354	1498.16
H10_EML11-200_H	H10	C3 x C4	Ju	2	6.68942	104.933	0.279572	5.37341	1.86648	0.79	25.3149	25.9629	25.0366	149.883	147.908	14.0031	15.3993	42.1112	46.3098	299.371	1498.77
H10_EML11-200_H	H10	C3 x C4	Ju	2	11.5796	169.248	0.26549	4.95628	1.81185	0.79	25.1985	25.6562	25.0366	249.998	246.619	14.0473	15.3353	42.5443	46.4451	299.342	1498.77
H10_EML11-200_H	H10	C3 x C4	Ju	2	18.9243	265.948	0.261373	5.12741	1.902	0.79	25.4224	26.2691	25.0317	399.932	394.404	14.3297	15.6617	42.8304	46.8115	299.348	1500.29
H10_EML11-200_H	H10	C3 x C4	Ju	2	25.8006	376.487	0.208806	4.10661	1.89833	0.79	25.2778	26.0099	25.0321	599.916	592.462	14.1102	15.1779	42.5012	45.717	299.25	1501.12
H10_EML11-200_H	H10	C3 x C4	Ju	2	29.113	475.416	0.159357	3.25507	1.96379	0.79	25.2755	26.1612	25.0364	800.191	791.827	13.9726	14.819	42.0874	44.6369	299.315	1499.78
H10_EML11-200_H	H10	C3 x C4	Ju	2	31.8959	560.741	0.127636	2.74206	2.05907	0.79	25.3847	26.5763	25.0356	1000.09	990.954	13.9975	14.7106	41.8818	44.0154	299.318	1500.27
H10_EML11-200_H	H10	C3 x C4	Ju	2	35.0886	633.321	0.10788	2.3762	2.10697	0.79	25.4531	26.8147	25.0354	1199.93	1189.92	14.1096	14.7276	42.0401	43.8812	299.321	1498.49
H10_EML11-200_H	H10	C3 x C4	Ju	3	0.953387	35.9635	0.341981	4.74209	1.3665	0.63	25.2331	25.771	25.0347	41.6441	41.4021	18.9098	19.8881	57.8691	60.8629	299.311	1499.6
H10_EML11-200_H	H10	C3 x C4	Ju	3	1.70492	40.3805	0.343185	4.83883	1.38928	0.63	25.323	25.9733	25.0344	49.9555	49.5461	19.0644	20.0626	58.0343	61.0729	299.263	1500.85
H10_EML11-200_H	H10	C3 x C4	Ju	3	2.99282	53.3961	0.340141	4.87719	1.41235	0.63	25.3782	26.1177	25.0344	69.9286	69.2275	19.1143	20.1203	57.9997	61.0524	299.279	1499.01
H10_EML11-200_H	H10	C3 x C4	Ju	3	3.68575	64.2718	0.332926	4.72723	1.39822	0.63	25.3248	25.9993	25.0363	84.9552	84.0957	19.0462	20.0214	57.9826	60.9512	299.292	1499.78
H10_EML11-200_H	H10	C3 x C4	Ju	3	4.13333	76.026	0.321795	4.48515	1.37166	0.63	25.2545	25.8513	25.0346	99.9694	99.0059	19.0659	19.9911	58.2888	61.1173	299.307	1498.8
H10_EML11-200_H	H10	C3 x C4	Ju	3	5.59517	86.152	0.304277	4.31491	1.39363	0.63	25.3078	25.9992	25.0343	119.817	118.532	19.1745	20.0645	58.4415	61.1542	299.3	1501.15
H10_EML11-200_H	H10	C3 x C4	Ju	3	6.85793	106.499	0.288141	4.23222	1.44134	0.63	25.3933	26.2678	25.0338	149.93	148.354	19.2542	20.1272	58.39	61.0374	299.27	1498.7
H10_EML11-200_H	H10	C3 x C4	Ju	3	12.3309	168.117	0.270712	4.01951	1.45527	0.63	25.393	26.2991	25.0358	250.124	247.319	19.2193	20.0485	58.2903	60.8051	299.276	1500.18
H10_EML11-200_H	H10	C3 x C4	Ju	3	20.2597	264.047	0.267062	3.8609	1.41723	0.63	25.2962	26.0607	25.0363	399.906	395.32	19.1473	19.9439	58.4168	60.8472	299.256	1500.84
H10_EML11-200_H	H10	C3 x C4	Ju	3	26.816	378.362	0.214055	3.32942	1.51724	0.63	25.3939	26.4073	25.0343	599.959	593.898	18.9676	19.6547	57.4918	59.5745	299.262	1498.36
H10_EML11-200_H	H10	C3 x C4	Ju	3	29.9847	447.347	0.146829	2.33587	1.54403	0.63	25.3471	26.4337	25.0335	799.893	793.191	18.9559	19.438	57.6148	59.0803	299.277	1500.16
H10_EML11-200_H	H10	C3 x C4	Ju	3	32.288	519.361	0.114618	1.81555	1.53383	0.63	25.2641	26.2789	25.0345	999.969	992.792	18.85	19.2249	57.5695	58.7144	299.252	1498.91
H10_EML11-200_H	H10	C3 x C4	Ju	3	34.5956	586.738	0.0956609	1.55781	1.57413	0.63	25.3014	26.4396	25.0362	1200.02	1192.34	18.8291	19.1507	57.3687	58.3485	299.332	1500.92
H10_EML11-200_H	H10	C3 x C4	Co	4	-0.130346	34.959	0.304758	5.76563	1.92707	0.79	25.1529	26.1525	25.0192	35.366	35.3467	13.0078	14.5034	41.3044	46.0535	300.136	1500.32
H10_EML11-200_H	H10	C3 x C4	Co	4	1.13826	42.0033	0.30285	5.68586	1.91238	0.79	25.1163	26.0794	25.0168	49.9181	49.5443	13.0274	14.5023	41.46	46.1539	300.137	1499.72
H10_EML11-200_H	H10	C3 x C4	Co	4	2.16261	55.72	0.300457	5.68403	1.92646	0.79	25.153	26.186	25.0171	70.0777	69.4046	13.0993	14.5737	41.6	46.2824	300.113	1498.68
H10_EML11-200_H	H10	C3 x C4	Co	4	2.87991	66.0942	0.301928	5.73485	1.93422	0.79	25.1941	26.246	25.0171	84.882	83.9972	13.1295	14.6169	41.5929	46.305	300.136	1502.08
H10_EML11-200_H	H10	C3 x C4	Co	4	3.44355	77.2934	0.296247	5.60496	1.92608	0.79	25.1678	26.149	25.019	100.041	98.989	13.0511	14.505	41.4086	46.0216	300.134	1501.65
H10_EML11-200_H	H10	C3 x C4	Co	4	4.39442	90.4227	0.285895	5.30149	1.8868	0.79	25.0518	25.8864	25.0174	119.979	118.657	13.0008	14.3761	41.5336	45.9273	300.15	1501.5
H10_EML11-200_H	H10	C3 x C4	Co	4	5.17508	113.044	0.268019	5.098	1.93203	0.79	25.1083	26.1521	25.0173	150.116	148.555	13.1314	14.4539	41.8083	46.0189	300.131	1500.36
H10_EML11-200_H	H10	C3 x C4	Co	4	9.73242	178.878	0.257115	4.99343	1.97051	0.79	25.1782	26.372	25.0166	250.126	247.239	13.2173	14.5126	41.9077	46.0147	300.126	1498.35
H10_EML11-200_H	H10	C3 x C4	Co	4	15.3728	285.84	0.253935	5.0137	2.00227	0.79	25.2522	26.5402	25.0169	399.891	395.322	13.2388	14.5395	41.7884	45.8939	300.103	1500.25
H10_EML11-200_H	H10	C3 x C4	Co	4	19.9605	386.293	0.168987	3.56417	2.12451	0.79	25.1853	26.8605	25.0175	600.005	594.193	13.0663	13.9913	41.406	44.3374	300.129	1498.76
H10_EML11-200_H	H10	C3 x C4	Co	4	22.7002	494.402	0.132387	2.82722	2.14526	0.79	25.1285	26.8179	25.0169	799.991	793.426	12.9671	13.701	41.2288	43.5624	300.14	1499.34
H10_EML11-200_H	H10	C3 x C4	Co	4	28.0413	602.925	0.125355	2.72178	2.17948	0.79	25.1886	26.9703	25.0185	999.921	991.829	12.9718	13.6784	41.0949	43.3335	300.14	1501.33
H10_EML11-200_H	H10	C3 x C4	Co	4	30.6955	747.855	0.121033	2.64316	2.19116	0.79	25.2145	27.0391	25.0173	1200.05	1191.14	13.0199	13.706	41.1832	43.3537	300.131	1501.78
H11_TAN16-2-3c_Y1	H11	C3+C4 x C4	Ju	1	3.82232	27.1705	0.460154	6.24643	1.34852	1.36	25.3208	25.3911	25.0359	43.5643	41.7108	16.6807	19.4612	50.408	58.8106	299.576	1500.01
H11_TAN16-2-3c_Y1	H11	C3+C4 x C4	Ju	1	4.5393	29.6959	0.436684	6.12	1.38911	1.36	25.3816	25.5903	25.0354	49.9833	47.7901	16.7186	19.4425	50.34	58.5417	299.622	1501.84
H11_TAN16-2-3c_Y1	H11	C3+C4 x C4	Ju	1	6.0485	41.3671	0.409723	5.97336	1.44136	1.36	25.4184	25.7954	25.0356	69.9692	67.0433	16.6638	19.3215	50.0628	58.0473	299.763	1500.69
H11_TAN16-2-3c_Y1	H11	C3+C4 x C4	Ju	1	7.38649	48.3205	0.385763	5.78617	1.48002	1.36	25.4054	25.8487	25.0367	85.0396	81.479	16.4614	19.0334	49.4957	57.2291	300.135	1500.55
H11_TAN16-2-3c_Y1	H11	C3+C4 x C4	Ju	1	8.03082	57.5533	0.358952	5.3943	1.47988	1.36	25.2825	25.6621	25.0388	100.123	96.2487	16.2613	18.6598	49.2511	56.5155	300.164	1500.25
H11_TAN16-2-3c_Y1	H11	C3+C4 x C4	Ju	1	8.54585	71.7142	0.336423	5.13936	1.50151	1.36	25.2513	25.7058	25.0373	119.918	115.771	16.237	18.5256	49.2718	56.2165	299.756	1498.22
H11_TAN16-2-3c_Y1	H11	C3+C4 x C4	Ju	1	9.4352	91.2317	0.30285	4.77481	1.54493	1.36	25.2419	25.8538	25.0374	149.903	145.305	16.2533	18.3806	49.3482	55.8072	299.644	1498.42
H11_TAN16-2-3c_Y1	H11	C3+C4 x C4	Ju	1	12.6348	159.524	0.261664	4.30526	1.60635	1.36	25.2272	26.0652	25.037	249.979	243.768	16.2637	18.182	49.4271	55.2574	299.661	1498.78
H11_TAN16-2-3c_Y1	H11	C3+C4 x C4	Ju	1	16.5671	274.319	0.249631	4.17792	1.63206	1.36	25.2287	26.1841	25.0373	399.916	391.654	16.3016	18.1633	49.5385	55.1961	299.651	1498.81
H11_TAN16-2-3c_Y1	H11	C3+C4 x C4	Ju	1	18.5736	490.725	0.35518	5.36787	1.48734	1.36	25.3055	25.8656	25.036	600.006	590.131	16.6001	18.9917	50.2127	57.4471	299.445	1500.34
H11_TAN16-2-3c_Y1	H11	C3+C4 x C4	Ju	1	21.1718	620.69	0.232581	4.06089	1.69917	1.36	25.3107	26.6025	25.0362	800.087	789.014	16.5376	18.3484	50.012	55.4881	299.399	1500.1
H11_TAN16-2-3c_Y1	H11	C3+C4 x C4	Ju	1	18.7203	678.574	0.0627848	1.3639	2.08022	1.36	25.3383	27.8118	25.0363	1199.85	1190.61	16.4761	17.0853	49.7325	51.5713	299.288	1499.28
H11_TAN16-2-3c_Y1	H11	C3+C4 x C4	Ju	1	22.3241	691.323	0.133433	2.64416	1.91047	1.36	25.3259	27.3004	25.0358	1000.03	988.695	16.5068	17.6869	49.8686	53.4338	299.336	1499.58
H11_TAN16-2-3c_Y1	H11	C3+C4 x C4	Co	2	4.51714	16.7392	0.475983	8.09955	1.70373	1.08	25.1756	25.5468	25.0186	34.8732	33.1512	13.1567	16.0245	40.4015	49.2077	300.144	1500.26
H11_TAN16-2-3c_Y1	H11	C3+C4 x C4	Co	2	6.24122	24.1081	0.461983	7.92678	1.71585	1.08	25.1862	25.5931	25.0181	49.8459	47.4646	13.187	15.9938	40.4676	49.081	300.129	1500.04
H11_TAN16-2-3c_Y1	H11	C3+C4 x C4	Co	2	8.19402	35.0305	0.444704	7.7035	1.72974	1.08	25.1983	25.6398	25.0185	70.0569	66.9231	13.2188	15.9464	40.5341	48.898	300.155	1499.65
H11_TAN16-2-3c_Y1	H11	C3+C4 x C4	Co	2	9.11837	43.5745	0.417587	7.37472	1.75943	1.08	25.2095	25.7468	25.0177	84.8884	81.3911	13.2466	15.8584	40.5923	48.5957	300.118	1499.37
H11_TAN16-2-3c_Y1	H11	C3+C4 x C4	Co	2	9.37193	52.4828	0.37314	6.89587	1.83399	1.08	25.2565	26.0651	25.018	99.6238	96.0137	13.3013	15.7433	40.6471	48.1095	300.175	1498.03
H11_TAN16-2-3c_Y1	H11	C3+C4 x C4	Co	2	10.3399	63.7625	0.342789	6.53533	1.88703	1.08	25.2783	26.2629	25.0182	120.032	116.038	13.2945	15.6094	40.574	47.6391	300.136	1501.04
H11_TAN16-2-3c_Y1	H11	C3+C4 x C4	Co	2	10.926	74.784	0.264663	5.34438	1.98595	1.08	25.1833	26.5151	25.0191	149.948	145.738	13.2325	15.1261	40.6174	46.4297	300.207	1499.48
H11_TAN16-2-3c_Y1	H11	C3+C4 x C4	Co	2	13.9947	129.01	0.2085	4.50888	2.11598	1.08	25.2236	27.0379	25.0174	250.024	244.592	13.311	14.9091	40.7617	45.6552	300.181	1498.53
H11_TAN16-2-3c_Y1	H11	C3+C4 x C4	Co	2	18.0586	240.074	0.207075	4.52322	2.13647	1.08	25.2725	27.1668	25.0172	400.072	392.935	13.3756	14.9789	40.8363	45.7311	300.138	1501.65
H11_TAN16-2-3c_Y1	H11	C3+C4 x C4	Co	2	19.4057	475.501	0.321898	6.42647	1.97227	1.08	25.1217	26.5408	25.0197	600.007	591.656	13.043	15.3201	40.1779	47.1922	300.133	1501.22
H11_TAN16-2-3c_Y1	H11	C3+C4 x C4	Co	2	19.6258	495.785	0.0476512	1.24918	2.52705	1.08	25.2239	28.357	25.018	1200.18	1192.58	13.2201	13.6634	40.4598	41.8166	300.15	1499.36
H11_TAN16-2-3c_Y1	H11	C3+C4 x C4	Co	2	18.9712	562.58	0.0768131	1.99297	2.50585	1.08	25.291	28.3968	25.0181	999.944	992.407	13.2674	13.9744	40.4285	42.583	300.173	1501.36
H11_TAN16-2-3c_Y1	H11	C3+C4 x C4	Co	2	21.6245	580.307	0.18964	4.38563	2.25757	1.08	25.2165	27.5905	25.0202	800.017	790.988	13.1195	14.6743	40.1819	44.9438	300.169	1498.73
H11_TAN16-2-3c_Y1	H11	C3+C4 x C4	Ju	3	4.76681	25.8419	0.575071	7.03154	1.22923	0.94	25.3127	25.4768	25.0338	41.9007	40.3147	18.5366	20.6992	56.4487	63.0343	299.311	1500.09
H11_TAN16-2-3c_Y1	H11	C3+C4 x C4	Ju	3	6.27501	28.5901	0.560364	7.08847	1.26956	0.94	25.4254	25.7405	25.0338	50.0976	48.0198	18.6373	20.8173	56.3655	62.9587	299.278	1500.22
H11_TAN16-2-3c_Y1	H11	C3+C4 x C4	Ju	3	7.51813	42.1598	0.515031	6.55763	1.27372	0.94	25.3399	25.6366	25.0356	70.0203	67.5203	18.5495	20.5666	56.3906	62.5224	299.322	1498.66
H11_TAN16-2-3c_Y1	H11	C3+C4 x C4	Ju	3	8.37542	51.0171	0.465124	6.08894	1.30441	0.94	25.321	25.7395	25.0331	84.9998	82.2125	18.5867	20.4597	56.5689	62.2694	299.333	1499.98
H11_TAN16-2-3c_Y1	H11	C3+C4 x C4	Ju	3	10.0346	56.6878	0.432975	5.92856	1.36029	0.94	25.4179	26.0394	25.0332	99.9615	96.6301	18.6751	20.4989	56.5059	62.0242	299.305	1500.64
H11_TAN16-2-3c_Y1	H11	C3+C4 x C4	Ju	3	9.84604	71.0505	0.371666	5.28512	1.40588	0.94	25.3789	26.1307	25.0361	120.024	116.738	18.596	20.2222	56.3972	61.3292	299.313	1501.25
H11_TAN16-2-3c_Y1	H11	C3+C4 x C4	Ju	3	10.1279	79.5228	0.25614	3.877	1.48307	0.94	25.2851	26.2744	25.0364	150.076	146.717	18.5369	19.7304	56.5418	60.1822	299.334	1500.41
H11_TAN16-2-3c_Y1	H11	C3+C4 x C4	Ju	3	13.3456	128.889	0.193765	3.1251	1.57185	0.94	25.3325	26.6385	25.0339	249.922	245.489	18.6226	19.5849	56.6434	59.5703	299.289	1499.54
H11_TAN16-2-3c_Y1	H11	C3+C4 x C4	Ju	3	16.5831	252.097	0.201513	3.31272	1.60275	0.94	25.4139	26.8438	25.0338	399.872	394.254	18.6829	19.7027	56.5542	59.6412	299.329	1500.58
H11_TAN16-2-3c_Y1	H11	C3+C4 x C4	Ju	3	16.9691	511.483	0.403771	5.67681	1.39353	0.94	25.4249	26.1209	25.0345	599.805	593.418	18.5805	20.3272	56.1977	61.4805	299.301	1500.13
H11_TAN16-2-3c_Y1	H11	C3+C4 x C4	Ju	3	18.7997	557.734	0.0731191	1.31609	1.73702	0.94	25.2779	27.0623	25.0344	1000	993.684	18.4006	18.8062	56.1522	57.39	299.278	1501.08
H11_TAN16-2-3c_Y1	H11	C3+C4 x C4	Ju	3	19.0256	557.797	0.0501228	0.943137	1.81194	0.94	25.3462	27.3565	25.036	1200.06	1193.73	18.3903	18.681	55.8913	56.7747	299.308	1498.49
H11_TAN16-2-3c_Y1	H11	C3+C4 x C4	Ju	3	18.83	618.91	0.196177	3.19884	1.58923	0.94	25.3742	26.6969	25.0335	799.993	793.283	18.5485	19.5334	56.2719	59.2599	299.33	1498.47
H12_KWT3-5_X1	H12	C3 x C4	Ju	1	1.19735	34.2837	0.289351	5.15824	1.73207	1.49	25.381	26.1159	25.0338	42.8784	42.174	14.6227	17.1467	43.665	51.2018	299.293	1499.94
H12_KWT3-5_X1	H12	C3 x C4	Ju	1	1.63365	38.4497	0.287204	5.14907	1.74188	1.49	25.403	26.1249	25.0349	49.9832	49.0442	14.5424	17.0618	43.3745	50.8891	299.319	1498.61
H12_KWT3-5_X1	H12	C3 x C4	Ju	1	2.59236	51.1782	0.273648	4.86926	1.72739	1.49	25.31	25.9439	25.0354	69.8644	68.408	14.4535	16.8368	43.3526	50.5012	299.296	1501.46
H12_KWT3-5_X1	H12	C3 x C4	Ju	1	3.38384	59.981	0.265116	4.83917	1.77033	1.49	25.3785	26.1713	25.0328	84.8536	82.969	14.4929	16.8615	43.299	50.3756	299.276	1500.1
H12_KWT3-5_X1	H12	C3 x C4	Ju	1	3.98013	70.0969	0.258466	4.80014	1.80011	1.49	25.4229	26.2974	25.0338	100.008	97.7924	14.4662	16.8157	43.1093	50.1108	299.296	1498.17
H12_KWT3-5_X1	H12	C3 x C4	Ju	1	4.58433	82.2347	0.231545	4.34805	1.81626	1.49	25.3188	26.2169	25.036	120.095	117.559	14.3517	16.4807	43.0367	49.421	299.286	1501.16
H12_KWT3-5_X1	H12	C3 x C4	Ju	1	5.7156	98.0054	0.206402	4.04687	1.89169	1.49	25.3698	26.5235	25.033	150.093	146.952	14.3635	16.3453	42.9455	48.8707	299.297	1500.28
H12_KWT3-5_X1	H12	C3 x C4	Ju	1	9.42128	158.943	0.193484	3.90329	1.94386	1.49	25.4155	26.7321	25.034	249.842	244.676	14.3385	16.2501	42.7569	48.4571	299.306	1498.51
H12_KWT3-5_X1	H12	C3 x C4	Ju	1	14.7639	255.271	0.190134	3.77359	1.91258	1.49	25.3249	26.5109	25.0355	399.923	391.837	14.2528	16.1011	42.7351	48.2769	299.316	1500.97
H12_KWT3-5_X1	H12	C3 x C4	Ju	1	18.7393	397.93	0.172979	3.45918	1.92209	1.49	25.281	26.6055	25.035	600.031	589.688	14.5233	16.2172	43.6229	48.7108	299.344	1498.99
H12_KWT3-5_X1	H12	C3 x C4	Ju	1	20.2465	477.497	0.113193	2.50433	2.11356	1.49	25.35	27.3152	25.0354	799.966	788.902	14.5518	15.7789	43.5289	47.1996	299.283	1500.28
H12_KWT3-5_X1	H12	C3 x C4	Ju	1	18.4555	515.109	0.0665376	1.57753	2.25417	1.49	25.3919	27.7995	25.0338	999.934	989.969	14.6372	15.4105	43.6732	45.9804	299.296	1499.6
H12_KWT3-5_X1	H12	C3 x C4	Ju	1	16.0768	515.995	0.0401466	0.956831	2.26101	1.49	25.3079	27.6915	25.0341	1200.01	1191.44	14.6285	15.0977	43.8643	45.2711	299.278	1498.46
H12_KWT3-5_X1	H12	C3 x C4	Co	2	0.937934	28.17	0.269246	3.85769	1.40703	1.36	25.1664	26.7658	25.0194	35.0802	34.5948	19.804	21.5142	60.8596	66.1151	300.183	1499.18
H12_KWT3-5_X1	H12	C3 x C4	Co	2	1.27896	40.15	0.263451	3.90432	1.45392	1.36	25.26	27.0775	25.0176	49.823	49.1569	19.9713	21.7012	61.0305	66.3167	300.297	1501.91
H12_KWT3-5_X1	H12	C3 x C4	Co	2	2.37434	52.2136	0.255327	3.78859	1.45486	1.36	25.2324	27.0363	25.0198	70.0469	68.853	19.9233	21.6027	60.9864	66.1268	300.191	1501.49
H12_KWT3-5_X1	H12	C3 x C4	Co	2	3.17318	60.5628	0.245103	3.59172	1.43573	1.36	25.1934	26.9207	25.0175	84.9643	83.3909	19.9581	21.5504	61.2356	66.121	300.171	1499.41
H12_KWT3-5_X1	H12	C3 x C4	Co	2	3.4032	73.263	0.242175	3.59899	1.45512	1.36	25.2822	27.0632	25.0171	99.9497	98.2475	20.0653	21.6607	61.2309	66.0992	300.16	1500.83
H12_KWT3-5_X1	H12	C3 x C4	Co	2	4.37877	84.5211	0.230699	3.4334	1.45605	1.36	25.2477	27.0044	25.0197	120.054	117.887	20.0019	21.524	61.1675	65.8222	300.178	1501.01
H12_KWT3-5_X1	H12	C3 x C4	Co	2	5.27257	103.253	0.208556	3.09851	1.45112	1.36	25.1649	26.8802	25.0201	149.981	147.385	19.9349	21.3089	61.2673	65.4899	300.168	1499.04
H12_KWT3-5_X1	H12	C3 x C4	Co	2	8.73642	166.587	0.191826	2.92611	1.48747	1.36	25.1991	27.057	25.0181	249.932	245.648	20.0179	21.3155	61.4006	65.3807	300.147	1499.06
H12_KWT3-5_X1	H12	C3 x C4	Co	2	13.4252	269.321	0.188484	2.94078	1.52061	1.36	25.2777	27.2468	25.0181	399.952	393.345	20.0831	21.3869	61.3133	65.2939	300.182	1500.4
H12_KWT3-5_X1	H12	C3 x C4	Co	2	17.1823	440.048	0.202684	3.24046	1.55971	1.36	25.2835	27.3898	25.0173	599.872	591.219	19.8669	21.3037	60.6222	65.0068	300.173	1501.04
H12_KWT3-5_X1	H12	C3 x C4	Co	2	18.99	525.032	0.123887	2.1058	1.64718	1.36	25.1748	27.4992	25.0181	800.069	790.711	19.7187	20.6531	60.5688	63.4388	300.175	1499.94
H12_KWT3-5_X1	H12	C3 x C4	Co	2	19.1382	604.586	0.0848796	1.52565	1.73579	1.36	25.1654	27.7437	25.0194	1000.17	990.816	19.6129	20.2901	60.2855	62.367	300.18	1499.04
H12_KWT3-5_X1	H12	C3 x C4	Co	2	18.0603	609.828	0.0524217	1.01445	1.86218	1.36	25.2838	28.2444	25.0183	1200.03	1191.3	19.6839	20.1343	60.0711	61.4455	300.17	1500.32
H12_KWT3-5_X1	H12	C3 x C4	Ju	3	0.924366	34.7208	0.275911	4.91495	1.81358	1.36	25.3813	26.2771	25.0346	41.8135	41.3027	13.6795	15.871	42.8323	49.6943	300.167	1498.84
H12_KWT3-5_X1	H12	C3 x C4	Ju	3	1.24761	40.3965	0.268448	4.67175	1.77148	1.36	25.2496	25.928	25.0366	49.9313	49.2618	13.5127	15.5964	42.6433	49.2188	300.171	1498.92
H12_KWT3-5_X1	H12	C3 x C4	Ju	3	2.3545	52.7053	0.2675	4.68725	1.78326	1.36	25.2854	26.0036	25.0349	70.0328	68.8199	13.5387	15.6292	42.6327	49.2155	300.17	1501.8
H12_KWT3-5_X1	H12	C3 x C4	Ju	3	3.07674	62.3445	0.265459	4.73973	1.81645	1.36	25.3481	26.1704	25.0347	84.969	83.3959	13.5181	15.6319	42.409	49.0405	300.18	1500.03
H12_KWT3-5_X1	H12	C3 x C4	Ju	3	3.75736	71.5525	0.254274	4.60822	1.84209	1.36	25.3429	26.183	25.0364	100.079	98.1717	13.3495	15.4051	41.893	48.3439	300.185	1499.61
H12_KWT3-5_X1	H12	C3 x C4	Ju	3	4.27084	85.5072	0.23878	4.33042	1.84157	1.36	25.2614	26.0259	25.0358	119.824	117.658	13.1672	15.0994	41.525	47.6185	300.196	1498.79
H12_KWT3-5_X1	H12	C3 x C4	Ju	3	5.75163	101.75	0.225601	4.21544	1.89505	1.36	25.3143	26.2169	25.0351	149.927	147.04	13.0689	14.9501	41.0877	47.0021	300.195	1500.96
H12_KWT3-5_X1	H12	C3 x C4	Ju	3	9.31813	168.247	0.215167	4.14575	1.95219	1.36	25.3709	26.3948	25.0348	249.856	245.175	12.8929	14.7432	40.399	46.1969	300.223	1499.12
H12_KWT3-5_X1	H12	C3 x C4	Ju	3	14.5764	271.089	0.213307	4.07079	1.93402	1.36	25.2937	26.1784	25.0371	399.864	392.537	12.6731	14.4906	39.8942	45.6155	300.197	1500.82
H12_KWT3-5_X1	H12	C3 x C4	Ju	3	15.6411	336.408	0.104797	2.11004	2.01943	1.36	25.2362	26.6208	25.0346	599.887	592.235	13.5979	14.54	42.9446	45.9197	300.187	1499.73
H12_KWT3-5_X1	H12	C3 x C4	Ju	3	15.8923	386.715	0.0662077	1.3721	2.0718	1.36	25.185	26.6579	25.0361	800.093	792.4	13.4876	14.1005	42.7273	44.6689	300.177	1501
H12_KWT3-5_X1	H12	C3 x C4	Ju	3	16.7072	434.274	0.0503224	1.06852	2.11963	1.36	25.2074	26.7916	25.0376	999.925	991.876	13.4255	13.9028	42.4747	43.9848	300.212	1499.98
H12_KWT3-5_X1	H12	C3 x C4	Ju	3	17.867	475.182	0.0417601	0.920222	2.19714	1.36	25.3325	27.177	25.0357	1200.03	1191.44	13.5252	13.9363	42.4733	43.7644	300.169	1499.94
H14_TAN16-2-3c_X2	H14	C3+C4 x C4	Co	1	2.16734	18.4493	0.238274	4.77135	1.93532	1.22	25.2708	26.5111	25.0188	35.0675	34.1205	13.9629	15.8712	41.9912	47.7302	300.189	1498.36
H14_TAN16-2-3c_X2	H14	C3+C4 x C4	Co	1	2.8265	26.5955	0.219863	4.43003	1.94493	1.22	25.1931	26.4285	25.0203	49.9751	48.7386	13.8244	15.5967	41.772	47.1274	300.181	1500.23
H14_TAN16-2-3c_X2	H14	C3+C4 x C4	Co	1	4.1742	33.2663	0.203903	4.15727	1.96559	1.22	25.1687	26.4754	25.0182	70.0136	68.2026	13.8182	15.481	41.819	46.8512	300.302	1499.6
H14_TAN16-2-3c_X2	H14	C3+C4 x C4	Co	1	4.94132	40.9776	0.202605	4.20459	2.00013	1.22	25.2409	26.6795	25.0177	84.8273	82.6777	13.8739	15.5561	41.8112	46.8809	300.182	1499.93
H14_TAN16-2-3c_X2	H14	C3+C4 x C4	Co	1	5.31357	50.3808	0.193083	4.06454	2.0272	1.22	25.2579	26.7581	25.0189	99.8991	97.5784	13.8183	15.4448	41.6029	46.4995	300.179	1498.24
H14_TAN16-2-3c_X2	H14	C3+C4 x C4	Co	1	5.75299	55.9704	0.158863	3.41724	2.06591	1.22	25.1677	26.7647	25.0199	120.127	117.626	13.6917	15.0596	41.4463	45.587	300.193	1501.15
H14_TAN16-2-3c_X2	H14	C3+C4 x C4	Co	1	6.19584	65.8277	0.129137	2.87951	2.13578	1.22	25.1733	27.0084	25.0183	149.865	147.175	13.7113	14.8643	41.4936	44.9827	300.168	1501.9
H14_TAN16-2-3c_X2	H14	C3+C4 x C4	Co	1	8.06432	120.651	0.109267	2.54484	2.22631	1.22	25.2428	27.3875	25.0176	250.138	246.605	13.7407	14.7597	41.4141	44.4856	300.161	1499.62
H14_TAN16-2-3c_X2	H14	C3+C4 x C4	Co	1	10.0888	228.017	0.104454	2.43857	2.23124	1.22	25.2022	27.3292	25.0197	399.996	395.504	13.603	14.5798	41.1018	44.0529	300.158	1499.78
H14_TAN16-2-3c_X2	H14	C3+C4 x C4	Co	1	10.2947	275.966	0.0237988	0.612396	2.43816	1.22	25.2239	28.1374	25.0183	999.967	995.535	14.032	14.2773	42.3091	43.0488	300.184	1500.42
H14_TAN16-2-3c_X2	H14	C3+C4 x C4	Co	1	10.0862	362.307	0.0394708	0.984993	2.36858	1.22	25.1655	27.8218	25.0198	799.98	795.562	13.8812	14.2758	41.999	43.1929	300.166	1501.21
H14_TAN16-2-3c_X2	H14	C3+C4 x C4	Co	1	10.4576	396.049	0.0933876	2.19161	2.23837	1.22	25.1505	27.4461	25.0186	599.996	595.216	13.8984	14.7759	42.0898	44.7472	300.203	1498.38
H14_TAN16-2-3c_X2	H14	C3+C4 x C4	Co	1	11.5529	406.906	0.0245062	0.620715	2.4005	1.22	25.1484	27.9509	25.0199	1200.1	1195.1	13.9915	14.2402	42.3742	43.1274	300.175	1498.04
H14_TAN16-2-3c_X2	H14	C3+C4 x C4	Ju	2	2.60653	25.8439	0.30079	4.09791	1.35102	1.49	25.2941	26.2746	25.0345	42.1675	40.7873	18.9556	20.952	58.1117	64.2322	299.427	1501.67
H14_TAN16-2-3c_X2	H14	C3+C4 x C4	Ju	2	3.14884	29.4242	0.287761	4.03271	1.3877	1.49	25.3752	26.4915	25.0335	49.8908	48.2272	19.0628	21.0273	58.1598	64.1532	299.443	1499.59
H14_TAN16-2-3c_X2	H14	C3+C4 x C4	Ju	2	4.62578	38.4327	0.27123	3.9083	1.42454	1.49	25.4125	26.6354	25.0356	69.9958	67.5628	19.0503	20.9542	57.9928	63.7885	299.462	1501.64
H14_TAN16-2-3c_X2	H14	C3+C4 x C4	Ju	2	5.24235	46.283	0.248846	3.59608	1.42614	1.49	25.314	26.5161	25.0364	84.9324	82.1773	18.9379	20.69	57.991	63.3562	299.488	1500.6
H14_TAN16-2-3c_X2	H14	C3+C4 x C4	Ju	2	5.96254	52.0565	0.2262	3.34299	1.45539	1.49	25.2933	26.6126	25.0343	99.9171	96.7891	18.966	20.5952	58.1485	63.1435	299.439	1501.95
H14_TAN16-2-3c_X2	H14	C3+C4 x C4	Ju	2	6.56977	61.4522	0.20177	3.12121	1.51944	1.49	25.3692	26.9079	25.0342	120.082	116.632	19.0475	20.5685	58.1332	62.7752	299.483	1499.81
H14_TAN16-2-3c_X2	H14	C3+C4 x C4	Ju	2	7.26872	76.9103	0.17773	2.88457	1.59019	1.49	25.4228	27.1832	25.0349	150.044	146.218	19.0353	20.441	57.9082	62.1846	299.503	1501.76
H14_TAN16-2-3c_X2	H14	C3+C4 x C4	Ju	2	9.81945	134.47	0.151056	2.48677	1.6093	1.49	25.3326	27.1132	25.0369	249.981	244.794	18.8882	20.1002	57.7656	61.4724	299.559	1500.36
H14_TAN16-2-3c_X2	H14	C3+C4 x C4	Ju	2	12.9582	234.161	0.139256	2.30883	1.61881	1.49	25.3011	27.1038	25.0354	400.019	393.122	18.8624	19.9878	57.7848	61.2324	299.577	1501.76
H14_TAN16-2-3c_X2	H14	C3+C4 x C4	Ju	2	13.8685	466.011	0.199429	3.06844	1.51159	1.49	25.2907	26.7568	25.0368	600.097	592.292	18.8319	20.3276	57.7516	62.3384	299.468	1501
H14_TAN16-2-3c_X2	H14	C3+C4 x C4	Ju	2	13.958	494.47	0.0333526	0.656497	1.90301	1.49	25.3122	28.0359	25.0336	1199.83	1192.49	18.8245	19.145	57.665	58.6468	299.362	1501.46
H14_TAN16-2-3c_X2	H14	C3+C4 x C4	Ju	2	15.208	543.544	0.0575795	1.10414	1.85792	1.49	25.3736	27.9641	25.0343	999.866	991.753	18.9016	19.4405	57.6874	59.3319	299.386	1499.63
H14_TAN16-2-3c_X2	H14	C3+C4 x C4	Ju	2	16.6039	551.379	0.121586	2.11454	1.69545	1.49	25.3914	27.4471	25.0342	799.959	790.865	18.9128	19.944	57.6549	60.7985	299.439	1498.78
H14_TAN16-2-3c_X2	H14	C3+C4 x C4	Co	3	1.95636	17.3247	0.199857	4.113	2.08057	1.36	25.2195	27.0041	25.0172	35.0395	34.0895	12.8877	14.724	40.7402	46.5449	300.141	1498
H14_TAN16-2-3c_X2	H14	C3+C4 x C4	Co	3	2.85704	24.1326	0.199374	4.10816	2.0831	1.36	25.237	26.9981	25.0183	50.0189	48.6337	12.8526	14.6868	40.5865	46.3785	300.137	1500.67
H14_TAN16-2-3c_X2	H14	C3+C4 x C4	Co	3	3.88926	32.0818	0.183892	3.78803	2.08004	1.36	25.1301	26.8761	25.0193	69.9581	68.0788	12.7747	14.4664	40.5967	45.9728	300.121	1499.93
H14_TAN16-2-3c_X2	H14	C3+C4 x C4	Co	3	4.43569	38.5777	0.170516	3.57451	2.11398	1.36	25.16	27.0224	25.0173	84.957	82.8131	12.8379	14.4342	40.7253	45.789	300.153	1499.64
H14_TAN16-2-3c_X2	H14	C3+C4 x C4	Co	3	4.91438	44.2291	0.156497	3.36549	2.16546	1.36	25.2155	27.2484	25.0169	99.9282	97.5524	12.8952	14.3983	40.7722	45.5248	300.118	1498.82
H14_TAN16-2-3c_X2	H14	C3+C4 x C4	Co	3	5.33909	54.3053	0.143957	3.16569	2.21171	1.36	25.246	27.419	25.0171	119.951	117.364	12.8875	14.3015	40.6769	45.1397	300.136	1500.88
H14_TAN16-2-3c_X2	H14	C3+C4 x C4	Co	3	5.80958	60.643	0.11324	2.544	2.25381	1.36	25.1401	27.4294	25.0189	150.021	147.219	12.7726	13.9093	40.5711	44.1816	300.146	1499.18
H14_TAN16-2-3c_X2	H14	C3+C4 x C4	Co	3	7.48621	109.559	0.0926805	2.13444	2.30594	1.36	25.1275	27.5955	25.0177	249.963	246.332	12.7956	13.7496	40.6742	43.7066	300.115	1500.55
H14_TAN16-2-3c_X2	H14	C3+C4 x C4	Co	3	10.1146	200.157	0.0886838	2.07309	2.33929	1.36	25.1657	27.7578	25.0171	400.061	395.106	12.8424	13.7689	40.73	43.6685	300.103	1499.48
H14_TAN16-2-3c_X2	H14	C3+C4 x C4	Co	3	9.94884	323.795	0.0356355	0.92771	2.59036	1.36	25.2537	28.6768	25.0167	799.934	795.092	12.909	13.3237	40.7227	42.0311	300.139	1501.33
H14_TAN16-2-3c_X2	H14	C3+C4 x C4	Co	3	11.2325	359.088	0.0835299	2.03239	2.43226	1.36	25.2555	28.1844	25.0177	599.956	594.319	12.8747	13.783	40.61	43.4749	300.127	1500.11
H14_TAN16-2-3c_X2	H14	C3+C4 x C4	Co	3	10.5788	388.455	0.0293482	0.746264	2.52983	1.36	25.172	28.3287	25.0167	999.833	994.703	12.8092	13.143	40.6032	41.6611	300.119	1499.37
H14_TAN16-2-3c_X2	H14	C3+C4 x C4	Co	3	12.298	416.897	0.0265235	0.694519	2.60355	1.36	25.2427	28.6479	25.0183	1200.05	1194.1	12.8194	13.13	40.4648	41.4451	300.141	1500.53
H18_TWN10-2_X7	H18	C3+C4 x C4	Co	1	3.59213	14.8131	0.331379	5.65915	1.66478	1.36	25.1644	25.8506	25.0192	34.99	33.2773	14.7707	17.2902	44.6901	52.313	300.193	1501.24
H18_TWN10-2_X7	H18	C3+C4 x C4	Co	1	4.82061	22.5258	0.326998	5.67349	1.68942	1.36	25.2028	26.0036	25.0174	50.0185	47.7117	14.8335	17.3595	44.753	52.3739	300.16	1501.79
H18_TWN10-2_X7	H18	C3+C4 x C4	Co	1	6.58178	31.8722	0.3222	5.67998	1.71513	1.36	25.2495	26.1194	25.0183	69.9547	66.8008	14.8096	17.3385	44.544	52.1502	300.172	1499.32
H18_TWN10-2_X7	H18	C3+C4 x C4	Co	1	7.292	40.741	0.306757	5.41975	1.71698	1.36	25.1702	25.9984	25.02	84.9533	81.4495	14.6571	17.0707	44.2916	51.5852	300.174	1501.55
H18_TWN10-2_X7	H18	C3+C4 x C4	Co	1	7.99215	49.4029	0.293302	5.19607	1.71973	1.36	25.1166	25.9364	25.019	99.9505	96.1034	14.6016	16.9158	44.2627	51.2781	300.186	1499.49
H18_TWN10-2_X7	H18	C3+C4 x C4	Co	1	8.85462	61.1329	0.279456	5.09764	1.76805	1.36	25.1936	26.1995	25.0182	119.843	115.564	14.6907	16.9613	44.3289	51.1803	300.152	1502.04
H18_TWN10-2_X7	H18	C3+C4 x C4	Co	1	9.80223	81.4375	0.26595	4.99266	1.81709	1.36	25.2469	26.4172	25.0174	149.869	145.1	14.6864	16.9103	44.1775	50.8669	300.165	1499.78
H18_TWN10-2_X7	H18	C3+C4 x C4	Co	1	13.1885	151.832	0.251352	4.72777	1.81879	1.36	25.1805	26.2992	25.0201	249.984	243.488	14.5389	16.6452	43.9082	50.2692	300.184	1501.07
H18_TWN10-2_X7	H18	C3+C4 x C4	Co	1	16.6179	271.214	0.245365	4.58386	1.8059	1.36	25.1183	26.1735	25.0194	400.082	391.739	14.4733	16.5157	43.873	50.0643	300.183	1499.3
H18_TWN10-2_X7	H18	C3+C4 x C4	Co	1	18.1853	469.572	0.282781	5.12531	1.7587	1.36	25.2412	26.2787	25.0179	600.044	590.433	14.9229	17.2051	44.948	51.8219	300.175	1500.54
H18_TWN10-2_X7	H18	C3+C4 x C4	Co	1	19.6544	612.449	0.206161	4.01774	1.87827	1.36	25.1767	26.5885	25.0178	799.98	789.637	14.8342	16.6244	44.8556	50.2688	300.152	1498.27
H18_TWN10-2_X7	H18	C3+C4 x C4	Co	1	21.775	717.983	0.14577	3.06429	2.01506	1.36	25.1813	26.9831	25.0193	999.959	988.722	14.6931	16.0591	44.4214	48.5512	300.19	1501.54
H18_TWN10-2_X7	H18	C3+C4 x C4	Co	1	23.6462	837.702	0.121542	2.66215	2.09467	1.36	25.2403	27.2864	25.0189	1199.9	1187.75	14.7123	15.8993	44.3274	47.9037	300.174	1500.22
H18_TWN10-2_X7	H18	C3+C4 x C4	Ju	2	2.25052	27.7798	0.293836	5.16958	1.72739	1.49	25.0273	24.9824	25.0378	42.5419	41.3187	12.2774	14.8055	37.7266	45.4951	300.17	1501.46
H18_TWN10-2_X7	H18	C3+C4 x C4	Ju	2	2.67214	32.0371	0.286056	5.02665	1.72405	1.49	25.0188	24.9782	25.0375	49.9316	48.4842	12.3737	14.8319	38.0412	45.5985	300.167	1498.17
H18_TWN10-2_X7	H18	C3+C4 x C4	Ju	2	3.76139	43.9036	0.276165	4.8644	1.72668	1.49	25.0008	24.9921	25.0379	69.8178	67.7873	12.4523	14.8309	38.3263	45.6471	300.203	1498.6
H18_TWN10-2_X7	H18	C3+C4 x C4	Ju	2	4.7823	50.8681	0.26447	4.66392	1.72675	1.49	24.9764	24.9907	25.0369	84.8977	82.3332	12.5477	14.8286	38.6734	45.7032	300.163	1499.33
H18_TWN10-2_X7	H18	C3+C4 x C4	Ju	2	5.16481	60.8004	0.248827	4.46941	1.75586	1.49	25.0082	25.1769	25.0364	99.7651	96.9866	12.7083	14.8935	39.0939	45.8161	300.215	1498.99
H18_TWN10-2_X7	H18	C3+C4 x C4	Ju	2	6.01343	72.1264	0.235889	4.30648	1.7822	1.49	25.0436	25.3301	25.0367	119.727	116.494	12.8195	14.9251	39.3522	45.8159	300.19	1501.11
H18_TWN10-2_X7	H18	C3+C4 x C4	Ju	2	6.84769	92.272	0.221524	4.10195	1.80518	1.49	25.0465	25.4248	25.0368	149.902	146.205	12.8712	14.8769	39.5055	45.6615	300.198	1500.94
H18_TWN10-2_X7	H18	C3+C4 x C4	Ju	2	9.6843	163.086	0.208876	3.87781	1.80788	1.49	25.0172	25.4081	25.0374	249.946	244.669	12.92	14.8162	39.7247	45.5548	300.203	1498.25
H18_TWN10-2_X7	H18	C3+C4 x C4	Ju	2	12.9151	281.974	0.208635	3.8693	1.80573	1.49	25.0262	25.4527	25.0357	400.019	392.856	13.0353	14.9268	40.0568	45.8694	300.244	1501.61
H18_TWN10-2_X7	H18	C3+C4 x C4	Ju	2	15.1802	457.533	0.210538	4.0549	1.87676	1.49	25.0292	25.3787	25.0372	600.004	591.277	12.0682	14.053	37.0825	43.1813	300.124	1501.54
H18_TWN10-2_X7	H18	C3+C4 x C4	Ju	2	16.5306	576.985	0.140525	2.95825	2.03786	1.49	25.0317	25.874	25.0378	799.981	790.614	11.9489	13.3977	36.7115	41.163	300.144	1501.56
H18_TWN10-2_X7	H18	C3+C4 x C4	Ju	2	17.0904	682.916	0.0994305	2.21768	2.15061	1.49	25.0119	26.1941	25.0369	999.79	990.215	11.814	12.9008	36.3378	39.6805	300.126	1498.7
H18_TWN10-2_X7	H18	C3+C4 x C4	Ju	2	16.125	735.485	0.0617678	1.43203	2.2281	1.49	24.9389	26.264	25.0384	1200.01	1191.16	11.5518	12.2541	35.6842	37.8534	300.129	1500.37
H18_TWN10-2_X7	H18	C3+C4 x C4	Ju	3	1.75342	27.0352	0.207747	3.60078	1.71669	1.61	25.4736	26.685	25.0324	42.7663	41.7417	16.1098	18.0128	49.1335	54.9376	299.146	1500.89
H18_TWN10-2_X7	H18	C3+C4 x C4	Ju	3	2.01228	31.2198	0.19865	3.39936	1.6937	1.61	25.4068	26.5042	25.0351	49.9797	48.8075	16.0752	17.8719	49.2187	54.7197	299.172	1498.61
H18_TWN10-2_X7	H18	C3+C4 x C4	Ju	3	2.87993	42.6121	0.195106	3.34492	1.69605	1.61	25.4146	26.5375	25.0332	69.827	68.1544	16.1502	17.9181	49.4213	54.8314	299.151	1499.13
H18_TWN10-2_X7	H18	C3+C4 x C4	Ju	3	3.50634	50.9818	0.190445	3.34026	1.73389	1.61	25.4861	26.7515	25.0335	84.8468	82.811	16.2165	17.9818	49.4132	54.7922	299.164	1500.14
H18_TWN10-2_X7	H18	C3+C4 x C4	Ju	3	3.88659	60.6308	0.181119	3.15056	1.71859	1.61	25.4058	26.5939	25.0357	99.9731	97.716	16.143	17.8082	49.4257	54.5241	299.192	1498.14
H18_TWN10-2_X7	H18	C3+C4 x C4	Ju	3	4.50209	72.921	0.175276	3.03538	1.71003	1.61	25.3738	26.5295	25.034	119.902	117.288	16.1582	17.7627	49.5623	54.4839	299.162	1499.53
H18_TWN10-2_X7	H18	C3+C4 x C4	Ju	3	5.30572	92.3871	0.168911	2.95667	1.72706	1.61	25.3929	26.6155	25.0336	149.832	146.743	16.2083	17.7712	49.6548	54.4428	299.167	1498.98
H18_TWN10-2_X7	H18	C3+C4 x C4	Ju	3	7.25541	167.284	0.162106	2.85502	1.73641	1.61	25.3838	26.6233	25.0361	250.035	245.753	16.1865	17.6956	49.6088	54.234	299.196	1498.57
H18_TWN10-2_X7	H18	C3+C4 x C4	Ju	3	9.38069	288.241	0.157187	2.7088	1.69868	1.61	25.2861	26.3829	25.0363	400.126	394.504	16.1491	17.5808	49.7799	54.1933	299.248	1501.36
H18_TWN10-2_X7	H18	C3+C4 x C4	Ju	3	10.457	484.308	0.181385	3.20231	1.74468	1.61	25.4474	26.6464	25.0353	600.035	593.384	15.9589	17.652	48.7504	53.9223	299.143	1500.87
H18_TWN10-2_X7	H18	C3+C4 x C4	Ju	3	12.5016	640.231	0.155065	2.84028	1.80548	1.61	25.4801	26.8533	25.0327	800.077	792.139	15.9698	17.4715	48.6929	53.2717	299.19	1500.61
H18_TWN10-2_X7	H18	C3+C4 x C4	Ju	3	13.2522	790.246	0.122637	2.28193	1.8292	1.61	25.4038	26.775	25.0331	1000.04	991.692	15.8611	17.0683	48.5869	52.2849	299.134	1499.46
H18_TWN10-2_X7	H18	C3+C4 x C4	Ju	3	13.7642	923	0.0943058	1.83699	1.90972	1.61	25.4436	27.0202	25.035	1200.14	1191.56	15.801	16.7731	48.2939	51.2651	299.137	1501.05
H18_TWN10-2_X7	H18	C3+C4 x C4	Co	4	2.57359	20.371	0.334336	6.03454	1.83198	1.22	25.242	25.7908	25.0179	34.9272	33.7981	12.4385	14.8551	38.9541	46.5222	300.125	1499.67
H18_TWN10-2_X7	H18	C3+C4 x C4	Co	4	3.92057	27.5239	0.328698	5.89429	1.81968	1.22	25.1641	25.6731	25.0186	49.9013	48.192	12.3856	14.7464	38.9713	46.3996	300.111	1499.94
H18_TWN10-2_X7	H18	C3+C4 x C4	Co	4	5.35159	38.5425	0.317393	5.67727	1.81373	1.22	25.111	25.5977	25.0185	70.0517	67.7199	12.3838	14.6578	39.0925	46.2711	300.115	1500.62
H18_TWN10-2_X7	H18	C3+C4 x C4	Co	4	6.47456	46.2505	0.31199	5.6755	1.84333	1.22	25.1814	25.7829	25.0168	84.966	82.1445	12.4517	14.7248	39.1428	46.2886	300.122	1500.46
H18_TWN10-2_X7	H18	C3+C4 x C4	Co	4	6.80958	57.0667	0.296414	5.47475	1.86922	1.22	25.2018	25.8595	25.0186	99.9524	96.9686	12.4242	14.6171	39.0128	45.8987	300.129	1498.67
H18_TWN10-2_X7	H18	C3+C4 x C4	Co	4	7.45956	69.4734	0.273868	5.08199	1.8748	1.22	25.114	25.7751	25.0189	120.045	116.772	12.3601	14.3962	39.0166	45.4437	300.129	1501.32
H18_TWN10-2_X7	H18	C3+C4 x C4	Co	4	8.33625	87.4747	0.246329	4.67806	1.91427	1.22	25.077	25.8998	25.0179	149.907	146.24	12.3741	14.2486	39.1501	45.081	300.122	1498.88
H18_TWN10-2_X7	H18	C3+C4 x C4	Co	4	11.5045	155.826	0.226946	4.48018	1.98605	1.22	25.1592	26.2447	25.0174	249.873	244.751	12.426	14.2215	39.1253	44.7788	300.087	1501.09
H18_TWN10-2_X7	H18	C3+C4 x C4	Co	4	14.9149	271.174	0.218087	4.37049	2.01475	1.22	25.1808	26.3364	25.019	399.976	393.216	12.3685	14.1196	38.8989	44.4061	300.196	1499.15
H18_TWN10-2_X7	H18	C3+C4 x C4	Co	4	15.2809	415.713	0.154515	3.27846	2.12009	1.22	25.1632	26.5734	25.0192	600.107	593.105	12.2513	13.5658	38.5447	42.6803	300.146	1500.13
H18_TWN10-2_X7	H18	C3+C4 x C4	Co	4	16.2149	561.292	0.126652	2.81367	2.21364	1.22	25.2337	26.9374	25.0188	799.868	792.37	12.2605	13.3889	38.4089	41.944	300.126	1498.08
H18_TWN10-2_X7	H18	C3+C4 x C4	Co	4	17.4864	692.328	0.104961	2.37592	2.25115	1.22	25.194	27.0115	25.0171	999.791	991.726	12.2198	13.1728	38.3684	41.3608	300.141	1500.34
H18_TWN10-2_X7	H18	C3+C4 x C4	Co	4	18.7063	824.927	0.091467	2.07571	2.25457	1.22	25.117	26.9151	25.0195	1199.86	1191.25	12.1068	12.9395	38.186	40.8126	300.157	1501.17
H19_EML11-200_X1	H19	C3 x C4	Co	1	1.52127	28.0114	0.439553	7.10435	1.61231	0.79	24.6414	24.3511	25.0211	35.0128	34.5478	12.8217	14.6639	40.6352	46.4736	300.19	1498.16
H19_EML11-200_X1	H19	C3 x C4	Co	1	2.41348	38.5225	0.419124	6.93235	1.64619	0.79	24.7467	24.7841	25.0193	49.9178	49.1928	13.338	15.1351	42.0037	47.6631	300.135	1500.03
H19_EML11-200_X1	H19	C3 x C4	Co	1	3.52979	52.9462	0.40405	6.76945	1.66466	0.79	24.8267	25.0424	25.0193	70.0399	68.9878	13.6894	15.4438	42.8999	48.3977	300.128	1502.04
H19_EML11-200_X1	H19	C3 x C4	Co	1	4.1525	63.4588	0.38482	6.55093	1.68847	0.79	24.8614	25.216	25.019	84.4627	83.2267	13.8421	15.5389	43.2867	48.5928	300.268	1500.79
H19_EML11-200_X1	H19	C3 x C4	Co	1	5.2387	72.8685	0.37163	6.29584	1.67866	0.79	24.8373	25.142	25.0194	99.9147	98.3735	13.8652	15.4959	43.4187	48.5252	300.275	1500.76
H19_EML11-200_X1	H19	C3 x C4	Co	1	5.70648	88.2557	0.34253	5.78215	1.66904	0.79	24.7206	25.0677	25.0207	120.071	118.389	13.9515	15.45	43.9936	48.719	300.117	1499.37
H19_EML11-200_X1	H19	C3 x C4	Co	1	6.38314	111.998	0.32034	5.40216	1.66398	0.79	24.7198	25.1874	25.0194	150.052	148.162	14.3346	15.7338	45.2019	49.6138	300.228	1500.02
H19_EML11-200_X1	H19	C3 x C4	Co	1	10.5598	180.74	0.28639	4.96005	1.70304	0.79	24.8288	25.6383	25.0177	250.03	246.928	14.9407	16.2251	46.8025	50.8261	300.122	1501.53
H19_EML11-200_X1	H19	C3 x C4	Co	1	15.0263	294.642	0.269172	4.65422	1.69767	0.79	24.8644	25.7246	25.0172	399.758	395.317	15.2457	16.4509	47.6576	51.4252	300.055	1500.84
H19_EML11-200_X1	H19	C3 x C4	Co	1	20.8596	470.274	0.318542	5.98562	1.85634	0.79	24.7364	25.2533	25.0216	600.089	593.663	12.351	13.9046	38.9263	43.8227	300.137	1499.49
H19_EML11-200_X1	H19	C3 x C4	Co	1	22.7943	598.469	0.216352	4.51755	2.04547	0.79	24.7927	25.9955	25.0212	800.056	793.114	12.2872	13.4602	38.5972	42.2819	300.157	1498.3
H19_EML11-200_X1	H19	C3 x C4	Co	1	23.2099	721.06	0.155713	3.45668	2.16373	0.79	24.8373	26.4315	25.0206	999.849	992.839	12.2557	13.1533	38.3968	41.2089	300.238	1502.04
H19_EML11-200_X1	H19	C3 x C4	Co	1	26.3384	795.935	0.118309	2.72672	2.23958	0.79	24.8673	26.7075	25.0207	1199.74	1191.95	12.2501	12.9585	38.314	40.5295	300.156	1501.43
H19_EML11-200_X1	H19	C3 x C4	Co	2	0.189739	33.0444	0.395764	6.09432	1.53639	0.63	25.0934	26.1096	25.018	34.7718	34.6876	17.4453	18.7005	54.262	58.1662	300.158	1499.35
H19_EML11-200_X1	H19	C3 x C4	Co	2	0.594029	45.74	0.383819	6.01631	1.56204	0.63	25.1358	26.2765	25.0187	49.6906	49.5034	17.5435	18.7826	54.4251	58.2691	300.146	1501.08
H19_EML11-200_X1	H19	C3 x C4	Co	2	1.19858	62.6821	0.370268	5.95597	1.60087	0.63	25.191	26.4639	25.0185	70.0719	69.7332	17.5513	18.7776	54.265	58.0565	300.229	1499.09
H19_EML11-200_X1	H19	C3 x C4	Co	2	3.09336	68.2315	0.358753	5.65794	1.56855	0.63	25.0686	26.2116	25.0207	85.0731	84.3237	17.4245	18.59	54.259	57.8882	300.157	1501.67
H19_EML11-200_X1	H19	C3 x C4	Co	2	3.37839	80.7854	0.341937	5.29754	1.53882	0.63	24.9962	26.0903	25.0188	100.05	99.231	17.5553	18.6465	54.8939	58.3058	300.164	1500.54
H19_EML11-200_X1	H19	C3 x C4	Co	2	4.02757	96.2326	0.32878	5.18329	1.56381	0.63	25.0426	26.2873	25.0189	120.006	119.031	17.7281	18.7955	55.278	58.6063	300.175	1499.23
H19_EML11-200_X1	H19	C3 x C4	Co	2	4.96852	118.649	0.305325	4.94584	1.60326	0.63	25.1066	26.5421	25.0184	149.941	148.744	17.9051	18.9235	55.6115	58.7746	300.173	1502.01
H19_EML11-200_X1	H19	C3 x C4	Co	2	9.41793	188.605	0.28931	4.86218	1.66078	0.63	25.1923	26.8214	25.0182	249.889	247.66	17.9261	18.9273	55.3895	58.4832	300.155	1499.82
H19_EML11-200_X1	H19	C3 x C4	Co	2	15.1692	299.154	0.28337	4.90821	1.71058	0.63	25.2433	26.9755	25.0186	399.809	396.218	17.7414	18.7522	54.6477	57.7611	300.183	1501.64
H19_EML11-200_X1	H19	C3 x C4	Co	2	22.0061	471.785	0.332768	5.63551	1.68075	0.63	25.2225	26.7569	25.019	599.999	594.677	17.4162	18.577	53.7592	57.3423	300.17	1502.07
H19_EML11-200_X1	H19	C3 x C4	Co	2	24.8932	626.045	0.274747	4.85072	1.74452	0.63	25.2087	26.9902	25.0178	800.088	794.055	17.4242	18.4235	53.8348	56.9222	300.182	1499.04
H19_EML11-200_X1	H19	C3 x C4	Co	2	26.7282	789.506	0.244262	4.37629	1.76641	0.63	25.1639	27.0171	25.018	999.888	993.366	17.3578	18.2595	53.7744	56.5679	300.173	1500.72
H19_EML11-200_X1	H19	C3 x C4	Co	2	28.7926	934.54	0.20582	3.75936	1.79616	0.63	25.0962	27.0171	25.0187	1199.89	1192.91	17.1829	17.9577	53.4563	55.867	300.154	1499.82
H19_EML11-200_X1	H19	C3 x C4	Ju	3	0.834425	36.1595	0.324294	5.85745	1.82589	0.63	25.253	25.6025	25.0371	41.7375	41.5106	13.3354	14.5509	41.7303	45.534	299.176	1498.99
H19_EML11-200_X1	H19	C3 x C4	Ju	3	1.47152	40.4826	0.309421	5.66233	1.84759	0.63	25.305	25.7599	25.035	49.9613	49.5923	13.4665	14.6413	42.0132	45.6781	299.218	1501.59
H19_EML11-200_X1	H19	C3 x C4	Ju	3	1.73288	57.9224	0.295184	5.50938	1.88223	0.63	25.3659	25.9483	25.0356	69.8819	69.4363	13.5227	14.6659	42.0412	45.5956	299.139	1499.62
H19_EML11-200_X1	H19	C3 x C4	Ju	3	2.3873	67.9524	0.276709	5.14915	1.87444	0.63	25.2987	25.8411	25.0378	84.91	84.316	13.4631	14.5316	42.0259	45.3611	299.198	1501.2
H19_EML11-200_X1	H19	C3 x C4	Ju	3	2.54696	80.5557	0.25839	4.7955	1.86724	0.63	25.2286	25.7688	25.0368	99.9479	99.3113	13.4653	14.4604	42.2113	45.3309	299.206	1500.1
H19_EML11-200_X1	H19	C3 x C4	Ju	3	3.08556	94.8281	0.23731	4.47877	1.89566	0.63	25.2585	25.9244	25.0369	120.001	119.239	13.5533	14.4827	42.4157	45.3243	299.198	1499.37
H19_EML11-200_X1	H19	C3 x C4	Ju	3	4.22081	112.781	0.213228	4.11513	1.93474	0.63	25.2821	26.1114	25.0364	150.014	148.996	13.6108	14.4647	42.5392	45.2081	299.201	1498.69
H19_EML11-200_X1	H19	C3 x C4	Ju	3	7.40521	179.449	0.193331	3.79996	1.96734	0.63	25.3046	26.2561	25.0368	250.084	248.326	13.6412	14.4298	42.5799	45.0415	299.189	1501.52
H19_EML11-200_X1	H19	C3 x C4	Ju	3	12.1857	279.266	0.184624	3.67478	1.99094	0.63	25.3369	26.3589	25.0371	399.927	397.054	13.6388	14.4013	42.4944	44.8703	299.222	1500.6
H19_EML11-200_X1	H19	C3 x C4	Ju	3	16.8406	430.06	0.183214	3.78572	2.06463	0.63	25.3848	26.6027	25.0349	600.091	596.069	13.3914	14.1773	41.5716	44.0114	299.168	1499.19
H19_EML11-200_X1	H19	C3 x C4	Ju	3	18.4364	521.309	0.118139	2.52143	2.12213	0.63	25.3007	26.7027	25.0348	799.908	795.603	13.2896	13.8132	41.4603	43.094	299.154	1500.62
H19_EML11-200_X1	H19	C3 x C4	Ju	3	19.8589	612.322	0.090067	1.97038	2.17027	0.63	25.3191	26.8473	25.0365	1000.1	995.504	13.2257	13.635	41.213	42.4884	299.159	1500.7
H19_EML11-200_X1	H19	C3 x C4	Ju	3	21.0875	694.706	0.0727257	1.6408	2.23446	0.63	25.4003	27.1318	25.0364	1199.99	1195.14	13.2513	13.5921	41.0913	42.1481	299.176	1498.35
H20_TWN11-1_X1	H20	C3 x C4	Co	1	1.72258	25.3274	0.344792	5.32109	1.50792	1.08	25.1745	25.9417	25.0197	34.961	34.2756	17.1368	19.0149	52.025	57.7269	300.158	1500.16
H20_TWN11-1_X1	H20	C3 x C4	Co	1	1.18631	42.5571	0.334211	5.18174	1.51385	1.08	25.1472	25.918	25.0177	50.0637	49.5445	17.0748	18.9041	51.9259	57.4888	300.153	1501.81
H20_TWN11-1_X1	H20	C3 x C4	Co	1	2.71488	53.4819	0.318451	5.03524	1.54167	1.08	25.1599	26.0351	25.0186	70.1254	69.0235	17.0811	18.8588	51.9047	57.3067	300.136	1501.44
H20_TWN11-1_X1	H20	C3 x C4	Co	1	3.09867	64.9769	0.303858	4.90316	1.57128	1.08	25.1749	26.1792	25.018	84.8767	83.6141	17.1197	18.8508	51.9783	57.2342	300.131	1501.02
H20_TWN11-1_X1	H20	C3 x C4	Co	1	3.84579	74.6996	0.292784	4.76086	1.58184	1.08	25.1855	26.2384	25.0175	100.016	98.4636	17.184	18.8647	52.1414	57.2411	300.155	1500.66
H20_TWN11-1_X1	H20	C3 x C4	Co	1	4.43603	89.8162	0.283479	4.63049	1.58775	1.08	25.1934	26.2645	25.0182	119.936	118.143	17.2236	18.8583	52.2368	57.1945	300.157	1500.37
H20_TWN11-1_X1	H20	C3 x C4	Co	1	6.17643	107.064	0.271175	4.45753	1.59612	1.08	25.2012	26.3003	25.0173	150.099	147.64	17.2732	18.8468	52.3631	57.1334	300.166	1500.18
H20_TWN11-1_X1	H20	C3 x C4	Co	1	9.54518	177.999	0.249637	4.22146	1.6388	1.08	25.2345	26.4798	25.0172	249.937	246.129	17.2939	18.7844	52.3216	56.8308	300.149	1499.14
H20_TWN11-1_X1	H20	C3 x C4	Co	1	15.5457	278.453	0.239101	4.11216	1.66519	1.08	25.2567	26.5693	25.0174	399.873	393.696	17.2499	18.7019	52.1204	56.5075	300.149	1498.18
H20_TWN11-1_X1	H20	C3 x C4	Co	1	21.5076	467.663	0.32089	5.07529	1.54155	1.08	25.2271	26.2074	25.0176	599.93	591.112	17.4277	19.2187	52.7358	58.1555	300.16	1500.06
H20_TWN11-1_X1	H20	C3 x C4	Co	1	24.1631	642.214	0.306166	4.83837	1.5386	1.08	25.167	26.125	25.0176	799.874	789.805	17.3714	19.0791	52.7531	57.939	300.155	1501.85
H20_TWN11-1_X1	H20	C3 x C4	Co	1	25.9302	819.647	0.290514	4.63064	1.55009	1.08	25.1172	26.0868	25.018	1000	989.022	17.2479	18.8826	52.5336	57.5126	300.154	1498.82
H20_TWN11-1_X1	H20	C3 x C4	Co	1	26.7299	1001.21	0.275258	4.44077	1.56719	1.08	25.069	26.0542	25.0184	1200.03	1188.52	17.0723	18.6404	52.1482	56.938	300.149	1500.18
H20_TWN11-1_X1	H20	C3 x C4	Co	2	0.0197064	33.9055	0.207345	3.43271	1.63361	0.94	25.0092	25.8927	25.0187	35.0293	34.9855	16.2127	17.2693	50.7349	54.0412	300.133	1500.08
H20_TWN11-1_X1	H20	C3 x C4	Co	2	0.54216	44.0641	0.200188	3.43403	1.69071	0.94	25.1228	26.2102	25.0181	49.9875	49.7642	16.281	17.3379	50.5941	53.8782	300.148	1501.48
H20_TWN11-1_X1	H20	C3 x C4	Co	2	1.34469	56.4609	0.193095	3.40708	1.73803	0.94	25.1713	26.3736	25.0193	70.053	69.5576	16.1454	17.1941	50.0315	53.2812	300.145	1499.17
H20_TWN11-1_X1	H20	C3 x C4	Co	2	1.85523	66.2202	0.187818	3.16391	1.66001	0.94	24.9595	25.8374	25.022	84.9533	84.2888	15.9202	16.8943	49.9666	53.0239	300.152	1499.81
H20_TWN11-1_X1	H20	C3 x C4	Co	2	1.99774	79.0459	0.181525	3.0208	1.63891	0.94	24.9333	25.7862	25.0193	100.004	99.284	16.0758	17.0057	50.5303	53.4534	300.15	1501.98
H20_TWN11-1_X1	H20	C3 x C4	Co	2	2.58173	91.8599	0.172803	2.91524	1.65964	0.94	24.9809	25.9712	25.0189	119.852	118.935	16.2708	17.1681	50.9924	53.8046	300.153	1500.55
H20_TWN11-1_X1	H20	C3 x C4	Co	2	3.43739	112.247	0.168391	2.84946	1.66375	0.94	25.0101	26.0456	25.0195	150.082	148.872	16.4006	17.2775	51.3059	54.0492	300.156	1499.68
H20_TWN11-1_X1	H20	C3 x C4	Co	2	6.672	174.41	0.160198	2.71103	1.66233	0.94	25.0253	26.0774	25.0193	249.876	247.577	16.5247	17.3589	51.6376	54.2443	300.182	1499.24
H20_TWN11-1_X1	H20	C3 x C4	Co	2	11.1522	270.576	0.15489	2.62352	1.66288	0.94	25.0278	26.1196	25.019	399.984	396.166	16.6319	17.4391	51.9632	54.4853	300.164	1499.19
H20_TWN11-1_X1	H20	C3 x C4	Co	2	17.8401	433.828	0.198564	3.37962	1.67835	0.94	25.0387	26.006	25.0212	599.993	593.778	16.0055	17.0458	50.0005	53.2505	300.156	1501.09
H20_TWN11-1_X1	H20	C3 x C4	Co	2	21.2377	592.751	0.191471	3.37507	1.73655	0.94	25.1559	26.3492	25.0187	799.897	792.409	16.1164	17.1552	49.9989	53.2217	300.168	1499.43
H20_TWN11-1_X1	H20	C3 x C4	Co	2	23.1497	757.449	0.179219	3.14349	1.72654	0.94	25.1154	26.2748	25.0186	999.806	991.581	16.1357	17.1032	50.1825	53.1914	300.195	1501.38
H20_TWN11-1_X1	H20	C3 x C4	Co	2	24.4291	926.554	0.168496	2.96384	1.73016	0.94	25.0895	26.2388	25.0208	1200.19	1191.44	16.0807	16.9931	50.09	52.932	300.164	1501.34
H20_TWN11-1_X1	H20	C3 x C4	Ju	3	-0.243467	41.5688	0.26876	4.98488	1.84331	0.79	25.0964	25.2694	25.039	41.3358	41.3457	12.6384	13.9322	39.3661	43.3958	300.151	1499.79
H20_TWN11-1_X1	H20	C3 x C4	Ju	3	-0.179233	49.4581	0.264654	4.75233	1.78409	0.79	25.0056	25.0306	25.0377	49.8218	49.8067	12.837	14.0703	40.1966	44.0584	300.139	1499.6
H20_TWN11-1_X1	H20	C3 x C4	Ju	3	1.03045	61.1451	0.260097	4.68472	1.78826	0.79	25.0545	25.1716	25.0357	69.8693	69.5123	13.084	14.2996	40.8474	44.6423	300.111	1498.82
H20_TWN11-1_X1	H20	C3 x C4	Ju	3	1.55064	72.2401	0.256121	4.68727	1.81561	0.79	25.1551	25.4338	25.0344	84.9421	84.4298	13.3173	14.5331	41.3239	45.0965	300.146	1499.77
H20_TWN11-1_X1	H20	C3 x C4	Ju	3	1.99793	83.3053	0.247075	4.67499	1.87479	0.79	25.309	25.8452	25.0337	99.9195	99.2714	13.5365	14.749	41.6198	45.3478	300.104	1499
H20_TWN11-1_X1	H20	C3 x C4	Ju	3	2.97601	95.6067	0.240941	4.68172	1.9236	0.79	25.4181	26.1305	25.0335	120.016	119.086	13.6171	14.8313	41.5944	45.3033	300.089	1499.32
H20_TWN11-1_X1	H20	C3 x C4	Ju	3	3.23919	121.695	0.230849	4.56293	1.95516	0.79	25.4511	26.2471	25.0354	149.875	148.844	13.5664	14.7498	41.3608	44.9686	300.121	1501.62
H20_TWN11-1_X1	H20	C3 x C4	Ju	3	7.05261	189.175	0.221662	4.3576	1.94363	0.79	25.3754	26.0933	25.0377	249.968	247.827	13.4242	14.5546	41.1108	44.5727	300.098	1499.47
H20_TWN11-1_X1	H20	C3 x C4	Ju	3	11.952	296.615	0.217982	4.17863	1.89543	0.79	25.2524	25.7814	25.0373	400.015	396.432	13.3316	14.4157	41.126	44.4702	300.125	1499.65
H20_TWN11-1_X1	H20	C3 x C4	Ju	3	17.272	457.869	0.234111	4.65619	1.96974	0.79	25.3566	25.9829	25.0371	600.087	594.811	12.8572	14.0657	39.4326	43.1389	300.109	1499.98
H20_TWN11-1_X1	H20	C3 x C4	Ju	3	20.4301	608.228	0.203757	4.0862	1.98165	0.79	25.3215	25.9979	25.036	799.917	793.686	12.9142	13.9748	39.6937	42.9535	300.121	1501.68
H20_TWN11-1_X1	H20	C3 x C4	Ju	3	22.2678	756.275	0.172814	3.45865	1.97348	0.79	25.2262	25.8499	25.0352	999.974	993.208	12.8628	13.7606	39.7625	42.538	300.133	1501
H20_TWN11-1_X1	H20	C3 x C4	Ju	3	23.8315	903.427	0.150944	3.03228	1.97792	0.79	25.1706	25.7743	25.0369	1199.89	1192.67	12.7782	13.5654	39.6338	42.0755	300.18	1498.69
H20_TWN11-1_X1	H20	C3 x C4	Ju	4	-0.0624388	40.9275	0.261391	4.86219	1.88733	0.94	25.4	26.1606	25.0346	41.8359	41.7918	13.4241	14.9241	41.9633	46.6522	300.153	1501.34
H20_TWN11-1_X1	H20	C3 x C4	Ju	4	0.337886	46.1182	0.253687	4.59387	1.83712	0.94	25.2792	25.8129	25.0366	49.8775	49.7002	13.3172	14.7348	41.9319	46.3953	300.142	1500.91
H20_TWN11-1_X1	H20	C3 x C4	Ju	4	1.21525	59.3286	0.244978	4.45777	1.84459	0.94	25.2923	25.8639	25.0346	69.7848	69.3074	13.3857	14.7613	42.1128	46.4406	300.121	1501.11
H20_TWN11-1_X1	H20	C3 x C4	Ju	4	1.63766	70.8657	0.24036	4.42129	1.86367	0.94	25.3311	25.9812	25.0351	84.9028	84.2732	13.4388	14.803	42.1821	46.4643	300.126	1499.95
H20_TWN11-1_X1	H20	C3 x C4	Ju	4	2.0296	82.1618	0.232083	4.34151	1.89376	0.94	25.3782	26.1252	25.0342	99.9107	99.1403	13.4512	14.7909	42.1027	46.2959	300.128	1499.09
H20_TWN11-1_X1	H20	C3 x C4	Ju	4	2.61445	96.5704	0.222843	4.16935	1.8929	0.94	25.3492	26.0676	25.0365	119.887	118.912	13.3988	14.6855	42.0118	46.0461	300.127	1498.69
H20_TWN11-1_X1	H20	C3 x C4	Ju	4	3.79501	116.129	0.217225	3.99493	1.8603	0.94	25.2678	25.8647	25.0353	149.836	148.461	13.3751	14.608	42.1421	46.027	300.117	1501.67
H20_TWN11-1_X1	H20	C3 x C4	Ju	4	7.28407	184.394	0.209286	3.88383	1.87579	0.94	25.3056	25.9635	25.0348	249.989	247.407	13.4497	14.6483	42.2834	46.0515	300.129	1500.64
H20_TWN11-1_X1	H20	C3 x C4	Ju	4	12.5305	287.015	0.207303	3.88813	1.89531	0.94	25.3526	26.0927	25.0345	399.936	395.53	13.5099	14.7098	42.3562	46.1179	300.128	1499.4
H20_TWN11-1_X1	H20	C3 x C4	Ju	4	17.2913	445.884	0.212435	3.94629	1.87806	0.94	25.2998	25.9271	25.0348	599.896	593.746	13.3391	14.5571	41.9442	45.774	300.134	1500.92
H20_TWN11-1_X1	H20	C3 x C4	Ju	4	19.928	569.502	0.159391	3.08569	1.94873	0.94	25.3288	26.1274	25.0369	800.137	793.129	13.3034	14.2561	41.7598	44.7504	300.116	1499.53
H20_TWN11-1_X1	H20	C3 x C4	Ju	4	21.3844	684.057	0.122805	2.48742	2.03227	0.94	25.4275	26.4958	25.0346	999.95	992.479	13.4011	14.1691	41.8222	44.2191	300.121	1500.57
H20_TWN11-1_X1	H20	C3 x C4	Ju	4	22.5109	782.455	0.0960897	1.95375	2.0359	0.94	25.3806	26.4273	25.0347	1199.94	1192.16	13.3925	13.9958	41.9116	43.7999	300.114	1498.76
H21_EML11-2_hybrid_c3xc4	H21	C3 x C4	Co	1	1.17371	25.7515	0.238651	5.02648	2.06877	0.79	24.8829	26.0006	25.0264	35.14	34.785	11.9176	13.2236	37.265	41.3488	300.027	1499.92
H21_EML11-2_hybrid_c3xc4	H21	C3 x C4	Co	1	1.88995	35.1354	0.235613	4.6745	1.95027	0.79	24.587	25.2097	25.0244	50.0996	49.5412	11.6417	12.8561	37.053	40.9183	300.164	1498.93
H21_EML11-2_hybrid_c3xc4	H21	C3 x C4	Co	1	2.48285	49.3185	0.224991	4.50018	1.96341	0.79	24.6444	25.4293	25.0215	69.906	69.1708	11.9859	13.1545	38.01	41.716	300.213	1498.79
H21_EML11-2_hybrid_c3xc4	H21	C3 x C4	Co	1	2.95401	59.3967	0.215415	4.42592	2.01425	0.79	24.7837	25.8172	25.0205	84.9274	84.0521	12.2599	13.409	38.5559	42.1699	300.182	1499.55
H21_EML11-2_hybrid_c3xc4	H21	C3 x C4	Co	1	3.31614	70.3001	0.210165	4.47216	2.0842	0.79	24.9279	26.2269	25.0208	99.8171	98.8279	12.3695	13.5306	38.5659	42.1863	300.14	1499.27
H21_EML11-2_hybrid_c3xc4	H21	C3 x C4	Co	1	4.30359	78.9464	0.191838	4.11649	2.0989	0.79	24.8639	26.1792	25.0222	120.008	118.747	12.2162	13.2851	38.2308	41.5761	300.178	1501
H21_EML11-2_hybrid_c3xc4	H21	C3 x C4	Co	1	5.33173	91.3844	0.163108	3.53204	2.11364	0.79	24.7838	26.1466	25.0227	150.009	148.468	12.152	13.0695	38.2122	41.0971	300.169	1499.18
H21_EML11-2_hybrid_c3xc4	H21	C3 x C4	Co	1	6.53385	162.928	0.136007	3.01014	2.15517	0.79	24.7879	26.3212	25.0212	249.761	247.845	12.2252	13.0071	38.4301	40.8879	300.182	1498.95
H21_EML11-2_hybrid_c3xc4	H21	C3 x C4	Co	1	11.0942	235.65	0.119621	2.70856	2.20126	0.79	24.8396	26.5724	25.0208	400.004	396.801	12.3577	13.0612	38.7239	40.9285	300.173	1497.99
H21_EML11-2_hybrid_c3xc4	H21	C3 x C4	Co	1	13.0074	320.265	0.0810104	1.94026	2.31968	0.79	25.0025	27.4916	25.0204	599.973	596.245	13.3095	13.8131	41.331	42.8949	300.158	1501.25
H21_EML11-2_hybrid_c3xc4	H21	C3 x C4	Co	1	13.8162	354.866	0.0529363	1.26516	2.3098	0.79	24.9372	27.4383	25.0215	799.953	796.052	13.4684	13.7967	41.9883	43.012	300.191	1498.84
H21_EML11-2_hybrid_c3xc4	H21	C3 x C4	Co	1	16.5392	369.277	0.0443124	1.09814	2.39182	0.79	25.0637	27.8998	25.022	1000.04	995.402	13.6984	13.9834	42.3827	43.2644	300.18	1498.62
H21_EML11-2_hybrid_c3xc4	H21	C3 x C4	Co	1	15.1319	438.839	0.0334923	0.825906	2.37808	0.79	25.0606	27.9184	25.02	1199.93	1195.69	13.9477	14.1619	43.1684	43.8316	300.192	1500.2
H21_EML11-2_hybrid_c3xc4	H21	C3 x C4	Co	2	2.26266	21.9129	0.315266	5.53167	1.71786	0.79	25.2116	26.6728	25.0183	35.0966	34.4508	16.8372	18.2666	51.3281	55.6857	300.138	1501.2
H21_EML11-2_hybrid_c3xc4	H21	C3 x C4	Co	2	3.3789	29.7002	0.306491	5.26856	1.68276	0.79	25.0865	26.3866	25.0205	49.7669	48.8099	16.6624	18.0241	51.1809	55.3634	300.16	1500.22
H21_EML11-2_hybrid_c3xc4	H21	C3 x C4	Co	2	3.92888	45.3097	0.291114	4.94659	1.66133	0.79	25.01	26.2439	25.0193	70.0388	68.915	16.6726	17.9511	51.4346	55.3789	300.163	1499.32
H21_EML11-2_hybrid_c3xc4	H21	C3 x C4	Co	2	4.81266	53.5216	0.279045	4.87233	1.70499	0.79	25.0894	26.4893	25.0183	84.9667	83.5929	16.7567	18.0159	51.448	55.3143	300.165	1501.96
H21_EML11-2_hybrid_c3xc4	H21	C3 x C4	Co	2	5.54379	62.9487	0.271999	4.88148	1.75088	0.79	25.1813	26.7133	25.0189	100.111	98.5249	16.7586	18.0203	51.1677	55.02	300.138	1498.39
H21_EML11-2_hybrid_c3xc4	H21	C3 x C4	Co	2	5.85034	77.3028	0.249294	4.44204	1.73617	0.79	25.0471	26.4726	25.0213	120.002	118.325	16.516	17.6641	50.8351	54.3689	300.248	1501.12
H21_EML11-2_hybrid_c3xc4	H21	C3 x C4	Co	2	6.92621	91.9586	0.213496	3.82791	1.74245	0.79	24.9401	26.3953	25.0201	150.086	148.114	16.4497	17.4396	50.9543	54.0206	300.167	1501.33
H21_EML11-2_hybrid_c3xc4	H21	C3 x C4	Co	2	10.9584	143.073	0.181178	3.44235	1.84084	0.79	25.0533	26.8629	25.0188	250.153	247.046	16.5301	17.42	50.8578	53.5958	300.261	1499
H21_EML11-2_hybrid_c3xc4	H21	C3 x C4	Co	2	16.385	230.728	0.170881	3.13973	1.77978	0.79	24.9002	26.4689	25.0231	399.878	395.239	16.3995	17.2117	50.9218	53.4434	300.17	1500.73
H21_EML11-2_hybrid_c3xc4	H21	C3 x C4	Co	2	18.1709	316.856	0.111418	2.30118	1.98875	0.79	25.0756	27.5399	25.018	600.1	594.957	16.7822	17.3773	51.5674	53.3962	300.14	1499.63
H21_EML11-2_hybrid_c3xc4	H21	C3 x C4	Co	2	16.4848	357.798	0.0634222	1.3416	2.02979	0.79	25.0007	27.5338	25.0189	799.684	795.064	16.5973	16.9444	51.2311	52.3026	300.155	1499.8
H21_EML11-2_hybrid_c3xc4	H21	C3 x C4	Co	2	21.9456	390.261	0.0454252	1.00769	2.12504	0.79	25.0931	27.8574	25.0206	1199.93	1193.84	16.4318	16.6926	50.4403	51.2409	300.167	1499.97
H21_EML11-2_hybrid_c3xc4	H21	C3 x C4	Co	2	19.7647	396.95	0.0553128	1.16692	2.02361	0.79	24.9412	27.4009	25.0206	999.903	994.395	16.4139	16.7159	50.8456	51.7811	300.164	1501.33
H21_EML11-2_hybrid_c3xc4	H21	C3 x C4	Ju	3	1.08256	34.719	0.342622	5.93035	1.72647	0.63	24.975	25.0361	25.039	41.2382	40.96	13.4467	14.6729	42.1441	45.9872	300.223	1499.25
H21_EML11-2_hybrid_c3xc4	H21	C3 x C4	Ju	3	2.05545	38.3459	0.33673	5.96391	1.76475	0.63	25.0988	25.3355	25.0371	50.0963	49.6029	13.6344	14.8673	42.409	46.2438	300.226	1499.23
H21_EML11-2_hybrid_c3xc4	H21	C3 x C4	Ju	3	2.67066	54.3572	0.33019	5.89117	1.77668	0.63	25.119	25.3964	25.0383	70.0306	69.3844	13.6488	14.8665	42.4005	46.1834	300.256	1498.98
H21_EML11-2_hybrid_c3xc4	H21	C3 x C4	Ju	3	3.69855	63.0252	0.319038	5.74019	1.78995	0.63	25.1232	25.4346	25.0381	85.0033	84.126	13.6224	14.8089	42.3035	45.9882	300.271	1498.91
H21_EML11-2_hybrid_c3xc4	H21	C3 x C4	Ju	3	4.19113	73.6721	0.300795	5.43608	1.79558	0.63	25.0997	25.3974	25.0401	99.9447	98.9526	13.5568	14.6805	42.1571	45.6513	300.304	1499.38
H21_EML11-2_hybrid_c3xc4	H21	C3 x C4	Ju	3	5.05457	86.3122	0.280242	5.05788	1.79061	0.63	25.05	25.2984	25.0385	119.904	118.718	13.4937	14.5393	42.0827	45.3437	300.313	1500.61
H21_EML11-2_hybrid_c3xc4	H21	C3 x C4	Ju	3	6.02851	106.476	0.256682	4.68174	1.8063	0.63	25.0472	25.3413	25.0387	149.883	148.472	13.4972	14.4651	42.0993	45.1183	300.322	1500.78
H21_EML11-2_hybrid_c3xc4	H21	C3 x C4	Ju	3	11.2388	162.899	0.232327	4.22418	1.79744	0.63	25.002	25.2723	25.0392	250.121	247.544	13.5473	14.4207	42.369	45.1005	300.315	1498.46
H21_EML11-2_hybrid_c3xc4	H21	C3 x C4	Ju	3	16.8837	265.514	0.22667	4.08243	1.77973	0.63	24.9938	25.2378	25.0388	400.027	396.146	13.6878	14.5317	42.8304	45.4711	300.324	1498.78
H21_EML11-2_hybrid_c3xc4	H21	C3 x C4	Ju	3	23.8304	436.209	0.272655	5.1197	1.86239	0.63	25.165	25.6408	25.0408	599.96	594.32	13.419	14.4779	41.5885	44.8701	300.2	1500.01
H21_EML11-2_hybrid_c3xc4	H21	C3 x C4	Ju	3	26.5657	506.068	0.161086	3.26651	1.9936	0.63	25.2853	26.1806	25.0399	800.167	794.048	13.5608	14.2366	41.7304	43.8099	300.198	1500.36
H21_EML11-2_hybrid_c3xc4	H21	C3 x C4	Ju	3	27.3677	561.055	0.108598	2.30406	2.07639	0.63	25.3987	26.606	25.0379	999.957	993.733	13.8004	14.277	42.1782	43.6349	300.212	1501.24
H21_EML11-2_hybrid_c3xc4	H21	C3 x C4	Ju	3	30.6123	638.87	0.0941667	1.9692	2.04463	0.63	25.3544	26.4628	25.036	1199.99	1193.07	13.8933	14.3006	42.5748	43.823	300.21	1499.44
H23_TAN16-2-3c_X1	H23	C3+C4 x C4	Ju	1	2.13358	27.5349	0.27164	4.90645	1.76741	1.22	24.9448	25.0633	25.0405	42.3236	41.3743	12.5868	14.551	38.8747	44.9412	300.312	1500.68
H23_TAN16-2-3c_X1	H23	C3+C4 x C4	Ju	1	2.7175	30.8186	0.266599	4.82334	1.77002	1.22	24.9203	24.9567	25.0404	49.8266	48.6271	12.3856	14.3174	38.3104	44.2856	300.255	1501.31
H23_TAN16-2-3c_X1	H23	C3+C4 x C4	Ju	1	3.98773	41.6039	0.258857	4.73773	1.78934	1.22	24.9194	24.9885	25.0406	70.1247	68.3728	12.2848	14.1826	37.9977	43.8676	300.251	1501.26
H23_TAN16-2-3c_X1	H23	C3+C4 x C4	Ju	1	4.00193	54.4518	0.245136	4.54582	1.81099	1.22	24.9037	24.9825	25.0409	84.9116	83.1318	12.1287	13.9501	37.5486	43.1875	300.229	1501.58
H23_TAN16-2-3c_X1	H23	C3+C4 x C4	Ju	1	5.1119	58.4257	0.226671	4.284	1.84302	1.22	24.9013	25.0265	25.041	99.7682	97.5212	11.9906	13.7076	37.1283	42.4448	300.228	1501.55
H23_TAN16-2-3c_X1	H23	C3+C4 x C4	Ju	1	5.72994	69.0484	0.20527	3.93369	1.86549	1.22	24.8748	25.0247	25.0409	119.816	117.3	11.8979	13.4749	36.8984	41.7892	300.214	1498.75
H23_TAN16-2-3c_X1	H23	C3+C4 x C4	Ju	1	6.81221	83.6425	0.184371	3.59086	1.89253	1.22	24.8694	25.0956	25.0405	150.209	147.225	11.8965	13.3363	36.906	41.3727	300.206	1498.95
H23_TAN16-2-3c_X1	H23	C3+C4 x C4	Ju	1	9.2988	146.936	0.162503	3.2187	1.92082	1.22	24.8856	25.2242	25.0401	250.01	245.91	12.0078	13.2984	37.2152	41.2154	300.195	1498.66
H23_TAN16-2-3c_X1	H23	C3+C4 x C4	Ju	1	11.8119	261.697	0.156242	3.11333	1.93107	1.22	24.9153	25.3407	25.0393	399.962	394.662	12.174	13.4223	37.6647	41.527	300.177	1501.5
H23_TAN16-2-3c_X1	H23	C3+C4 x C4	Ju	1	12.3274	480.219	0.205489	3.87933	1.83602	1.22	25.0017	25.4172	25.041	600.104	594.161	12.9925	14.5453	39.9886	44.7677	300.365	1499.06
H23_TAN16-2-3c_X1	H23	C3+C4 x C4	Ju	1	14.128	552.42	0.0371208	0.815822	2.10438	1.22	25.1703	26.5413	25.0417	1199.99	1193.86	13.768	14.0947	41.951	42.9466	300.334	1501.13
H23_TAN16-2-3c_X1	H23	C3+C4 x C4	Ju	1	13.0152	556.973	0.0508915	1.07641	2.02903	1.22	25.0358	26.0789	25.0414	999.794	994.072	13.4738	13.9049	41.3879	42.7123	300.34	1498.2
H23_TAN16-2-3c_X1	H23	C3+C4 x C4	Ju	1	13.7492	560.017	0.104765	2.12856	1.95846	1.22	25.0227	25.8145	25.0406	800.1	793.829	13.2365	14.089	40.6881	43.3084	300.35	1498.63
H23_TAN16-2-3c_X1	H23	C3+C4 x C4	Co	2	1.11778	27.2292	0.28485	5.04904	1.76177	0.94	24.9456	25.7652	25.0219	34.9316	34.5269	14.1707	15.7272	44.5171	49.4068	300.127	1499.39
H23_TAN16-2-3c_X1	H23	C3+C4 x C4	Co	2	2.10641	35.3151	0.271069	4.67772	1.71362	0.94	24.8176	25.5102	25.02	49.906	49.1742	14.2681	15.7101	45.1633	49.7278	300.132	1500.45
H23_TAN16-2-3c_X1	H23	C3+C4 x C4	Co	2	3.62993	45.0976	0.267073	4.71309	1.75074	0.94	24.9416	25.8427	25.0188	70.1311	68.8925	14.5428	15.9953	45.6871	50.2502	300.136	1501.78
H23_TAN16-2-3c_X1	H23	C3+C4 x C4	Co	2	4.30058	54.0598	0.255265	4.57444	1.77557	0.94	24.9936	26.0159	25.02	84.9745	83.5079	14.6841	16.0937	45.9833	50.3976	300.132	1500.17
H23_TAN16-2-3c_X1	H23	C3+C4 x C4	Co	2	4.03851	67.7498	0.231223	4.19522	1.79402	0.94	24.9821	26.0682	25.0199	99.9983	98.604	14.722	16.0149	46.1298	50.1808	300.144	1500.14
H23_TAN16-2-3c_X1	H23	C3+C4 x C4	Co	2	4.57207	73.2311	0.175415	3.28892	1.84548	0.94	24.9127	26.1733	25.0205	119.912	118.358	14.6975	15.7114	46.2396	49.4294	300.13	1501.99
H23_TAN16-2-3c_X1	H23	C3+C4 x C4	Co	2	5.3241	85.4232	0.145872	2.80823	1.89013	0.94	24.8971	26.3311	25.0202	149.851	148.053	14.7178	15.5837	46.3459	49.0723	300.127	1498.12
H23_TAN16-2-3c_X1	H23	C3+C4 x C4	Co	2	6.57144	138.563	0.102799	2.04637	1.94725	0.94	24.8667	26.5438	25.0201	249.998	247.781	14.8158	15.4467	46.7374	48.7278	300.151	1498.67
H23_TAN16-2-3c_X1	H23	C3+C4 x C4	Co	2	8.91212	234.767	0.0943756	1.87328	1.94015	0.94	24.8422	26.5573	25.0202	399.985	396.961	14.9686	15.5462	47.2876	49.1125	300.089	1499.78
H23_TAN16-2-3c_X1	H23	C3+C4 x C4	Co	2	8.19319	334.081	0.029767	0.716732	2.33968	0.94	25.1964	28.046	25.0175	799.978	797.233	14.4958	14.717	44.8643	45.5488	300.149	1498.72
H23_TAN16-2-3c_X1	H23	C3+C4 x C4	Co	2	10.3546	339.328	0.0695277	1.63135	2.28758	0.94	25.1956	27.8863	25.0206	599.977	596.429	14.3827	14.886	44.5159	46.0738	300.128	1501.4
H23_TAN16-2-3c_X1	H23	C3+C4 x C4	Co	2	9.37845	456.597	0.0293189	0.685517	2.27333	0.94	25.053	27.6554	25.018	999.849	996.698	14.3092	14.5208	44.6704	45.331	300.112	1498.3
H23_TAN16-2-3c_X1	H23	C3+C4 x C4	Co	2	11.4452	514.809	0.0282663	0.666028	2.29097	0.94	25.0588	27.665	25.0205	1200.1	1196.27	14.1587	14.3643	44.1864	44.8281	300.105	1501.31
H23_TAN16-2-3c_X1	H23	C3+C4 x C4	Co	3	1.2816	25.1315	0.248094	5.41644	2.21449	0.94	25.3555	27.2299	25.0166	35.0628	34.6026	12.1928	13.8658	38.2657	43.5162	300.109	1500.01
H23_TAN16-2-3c_X1	H23	C3+C4 x C4	Co	3	2.21388	34.855	0.279179	5.74414	2.09399	0.94	25.2233	26.54	25.019	49.985	49.2031	11.8588	13.6334	37.5116	43.1249	300.122	1498.74
H23_TAN16-2-3c_X1	H23	C3+C4 x C4	Co	3	3.57071	43.9175	0.252545	5.0319	2.02523	0.94	24.9517	25.9768	25.02	69.9968	68.77	11.6337	13.1891	37.4027	42.4031	300.104	1501.75
H23_TAN16-2-3c_X1	H23	C3+C4 x C4	Co	3	4.44177	51.8467	0.244737	4.96135	2.05826	0.94	25.0418	26.2963	25.0143	85.1413	83.6205	11.9625	13.4951	38.2537	43.1549	300.177	1499.1
H23_TAN16-2-3c_X1	H23	C3+C4 x C4	Co	3	5.05354	60.3674	0.233704	4.865	2.11109	0.94	25.1433	26.6192	25.0196	99.9514	98.219	12.12	13.6229	38.5278	43.3056	300.124	1501.69
H23_TAN16-2-3c_X1	H23	C3+C4 x C4	Co	3	5.70933	70.7493	0.209848	4.46954	2.15551	0.94	25.1537	26.7972	25.0179	120.144	118.19	12.168	13.549	38.6567	43.044	300.105	1501.69
H23_TAN16-2-3c_X1	H23	C3+C4 x C4	Co	3	6.67256	82.342	0.175568	3.88754	2.23418	0.94	25.1897	27.1093	25.0178	150.304	148.034	12.2172	13.4186	38.7313	42.5399	300.092	1500.51
H23_TAN16-2-3c_X1	H23	C3+C4 x C4	Co	3	7.76924	140.677	0.126076	2.91533	2.32345	0.94	25.1697	27.3648	25.0196	250.052	247.393	12.1758	13.077	38.6442	41.5047	300.089	1500.12
H23_TAN16-2-3c_X1	H23	C3+C4 x C4	Co	3	10.7813	223.326	0.107641	2.49121	2.32225	0.94	25.0927	27.2985	25.0181	400.041	396.355	12.1799	12.9501	38.8343	41.2897	300.131	1499.01
H23_TAN16-2-3c_X1	H23	C3+C4 x C4	Co	3	9.77102	292.531	0.0548935	1.40986	2.56341	0.94	25.1882	28.2374	25.017	600.098	596.774	12.1642	12.6003	38.558	39.94	300.123	1501.23
H23_TAN16-2-3c_X1	H23	C3+C4 x C4	Co	3	8.91545	316.044	0.0312153	0.802038	2.56034	0.94	25.0987	28.0651	25.0182	799.948	796.955	12.0056	12.2538	38.2574	39.0481	300.111	1498.95
H23_TAN16-2-3c_X1	H23	C3+C4 x C4	Co	3	12.384	399.941	0.0350354	0.901264	2.5642	0.94	25.1122	28.0769	25.0192	999.841	995.681	11.9627	12.2415	38.0902	38.9781	300.104	1501.17
H23_TAN16-2-3c_X1	H23	C3+C4 x C4	Co	3	11.3026	439.487	0.0250868	0.661633	2.62576	0.94	25.2195	28.3841	25.0173	1199.98	1196.19	12.1075	12.3122	38.3057	38.9532	300.128	1499.48
H26_EML11-200_G	H26	C3 x C4	Ju	1	2.20518	31.6117	0.381717	5.91781	1.54762	0.94	25.2359	25.4048	25.0355	42.8099	42.0413	15.4001	17.2216	47.4094	53.0169	300.136	1501.2
H26_EML11-200_G	H26	C3 x C4	Ju	1	2.38808	37.4975	0.377441	5.83742	1.54329	0.94	25.2562	25.4638	25.0347	49.8257	48.9883	15.5823	17.3787	47.9166	53.4407	300.145	1500.69
H26_EML11-200_G	H26	C3 x C4	Ju	1	3.44884	51.7526	0.368803	5.73996	1.55185	0.94	25.2769	25.5539	25.035	69.845	68.6414	15.7022	17.4686	48.2279	53.6533	300.115	1500.13
H26_EML11-200_G	H26	C3 x C4	Ju	1	4.14109	62.5353	0.357477	5.64445	1.57264	0.94	25.3114	25.6976	25.034	84.8712	83.4267	15.8058	17.5427	48.4457	53.7695	300.108	1499.23
H26_EML11-200_G	H26	C3 x C4	Ju	1	5.13599	71.5765	0.34557	5.57802	1.6058	0.94	25.3654	25.8922	25.0344	99.9606	98.1802	15.8794	17.5959	48.5156	53.76	300.091	1500.96
H26_EML11-200_G	H26	C3 x C4	Ju	1	5.75095	87.4497	0.341238	5.59647	1.63082	0.94	25.4052	26.0217	25.0347	119.828	117.821	15.8813	17.6034	48.408	53.6571	300.105	1499.37
H26_EML11-200_G	H26	C3 x C4	Ju	1	7.61201	105.741	0.32699	5.3444	1.62376	0.94	25.3269	25.9176	25.0372	149.859	147.228	15.8196	17.4644	48.4479	53.4849	300.112	1500.78
H26_EML11-200_G	H26	C3 x C4	Ju	1	11.727	177.636	0.307297	4.92547	1.59038	0.94	25.1921	25.6927	25.0354	249.613	245.56	15.8358	17.3521	48.8898	53.571	300.05	1499.31
H26_EML11-200_G	H26	C3 x C4	Ju	1	18.4258	284.947	0.301813	4.90011	1.60986	0.94	25.2518	25.8914	25.0349	400.082	393.706	16.0419	17.5499	49.3542	53.9937	300.077	1500.14
H26_EML11-200_G	H26	C3 x C4	Ju	1	20.9275	419.379	0.214818	3.97887	1.82276	0.94	25.3547	26.4281	25.0359	600.124	592.832	15.2774	16.5027	46.691	50.4359	300.192	1500.92
H26_EML11-200_G	H26	C3 x C4	Ju	1	22.0708	492.557	0.127747	2.58033	1.97299	0.94	25.3878	26.9632	25.034	799.977	792.425	15.3102	16.1053	46.698	49.1232	300.145	1500.76
H26_EML11-200_G	H26	C3 x C4	Ju	1	22.6454	549.095	0.0872924	1.8125	2.02148	0.94	25.3193	27.03	25.0347	1000.14	992.482	15.2014	15.76	46.55	48.2607	300.169	1499.49
H26_EML11-200_G	H26	C3 x C4	Ju	1	24.5688	630.985	0.0745443	1.55503	2.0291	0.94	25.2723	26.9694	25.0345	1199.94	1191.67	15.076	15.5553	46.2941	47.766	300.214	1500.79
H26_EML11-200_G	H26	C3 x C4	Co	2	1.06779	28.7355	0.359524	6.82429	1.88169	0.79	25.1358	25.9428	25.0187	34.9321	34.5891	13.2229	14.9917	40.7549	46.2065	300.228	1498.64
H26_EML11-200_G	H26	C3 x C4	Co	2	2.22193	37.5066	0.349312	6.7867	1.92393	0.79	25.2094	26.1913	25.0179	49.9805	49.3076	13.309	15.0683	40.8406	46.2393	300.162	1500.74
H26_EML11-200_G	H26	C3 x C4	Co	2	3.26507	50.9118	0.330002	6.38836	1.91466	0.79	25.1276	26.0415	25.0207	69.9724	68.997	13.2009	14.8573	40.7076	45.8155	300.157	1501.35
H26_EML11-200_G	H26	C3 x C4	Co	2	3.66705	62.4344	0.310959	5.93683	1.88591	0.79	25.0336	25.8651	25.0183	85.0825	83.9862	13.2533	14.7927	41.0985	45.8721	300.172	1501.72
H26_EML11-200_G	H26	C3 x C4	Co	2	4.50471	70.897	0.293093	5.71361	1.9223	0.79	25.0949	26.107	25.018	100.011	98.6766	13.432	14.9134	41.4993	46.0763	300.149	1499.91
H26_EML11-200_G	H26	C3 x C4	Co	2	5.09532	85.1626	0.276308	5.48669	1.95496	0.79	25.14	26.3014	25.018	120.032	118.52	13.5583	14.9807	41.7748	46.1574	300.166	1498.57
H26_EML11-200_G	H26	C3 x C4	Co	2	5.92563	106.529	0.258136	5.2382	1.99444	0.79	25.1858	26.5125	25.0177	149.874	148.11	13.6593	15.0172	41.97	46.1424	300.165	1501.6
H26_EML11-200_G	H26	C3 x C4	Co	2	9.68751	174.031	0.239051	4.96554	2.03798	0.79	25.2325	26.723	25.0179	249.91	247.038	13.7292	15.0164	42.0663	46.0101	300.188	1499.99
H26_EML11-200_G	H26	C3 x C4	Co	2	14.1075	285.04	0.231243	4.82061	2.04384	0.79	25.2171	26.7169	25.0186	399.937	395.722	13.6964	14.9462	41.9981	45.8306	300.143	1499.59
H26_EML11-200_G	H26	C3 x C4	Co	2	19.3071	464.568	0.280183	5.55574	1.95405	0.79	25.0381	26.0361	25.0182	599.99	594.04	13.0064	14.4475	40.3227	44.7905	300.156	1501.83
H26_EML11-200_G	H26	C3 x C4	Co	2	21.8043	592.328	0.199362	4.22087	2.07299	0.79	25.0877	26.436	25.0198	800.108	793.488	12.9654	14.0606	40.0802	43.4659	300.17	1498.44
H26_EML11-200_G	H26	C3 x C4	Co	2	23.2241	693.389	0.139671	3.1799	2.21733	0.79	25.2269	27.0799	25.018	999.914	992.971	13.1276	13.9529	40.2467	42.7767	300.164	1500.09
H26_EML11-200_G	H26	C3 x C4	Co	2	24.5841	809.282	0.114489	2.62468	2.22856	0.79	25.179	27.0562	25.0183	1199.82	1192.53	13.1073	13.7885	40.2993	42.3937	300.189	1501.94
H26_EML11-200_G	H26	C3 x C4	Co	3	0.21601	32.9891	0.319971	4.77393	1.47897	1.08	25.1566	26.5661	25.0201	35.0615	34.9238	18.5675	20.2504	57.4217	62.6262	300.16	1498.72
H26_EML11-200_G	H26	C3 x C4	Co	3	1.02647	43.04	0.312468	4.61663	1.46361	1.08	25.1311	26.507	25.0188	49.9861	49.5345	18.6573	20.2847	57.7819	62.8221	300.153	1500.36
H26_EML11-200_G	H26	C3 x C4	Co	3	2.5318	53.8572	0.303166	4.57002	1.49181	1.08	25.1871	26.6988	25.0179	70.0526	69.0281	18.7872	20.398	57.9929	62.9652	300.151	1498.91
H26_EML11-200_G	H26	C3 x C4	Co	3	2.65392	67.5371	0.301505	4.62799	1.51847	1.08	25.2642	26.8715	25.018	84.9232	83.8287	18.8602	20.4912	57.951	62.9627	300.161	1500.28
H26_EML11-200_G	H26	C3 x C4	Co	3	3.39957	76.9088	0.286367	4.35782	1.50398	1.08	25.1823	26.7159	25.0195	99.8555	98.4779	18.7743	20.3104	57.9714	62.7146	300.164	1499.48
H26_EML11-200_G	H26	C3 x C4	Co	3	4.21816	90.305	0.270334	4.10683	1.49954	1.08	25.1343	26.6587	25.0183	120.039	118.347	18.7883	20.2362	58.1799	62.6633	300.141	1500.4
H26_EML11-200_G	H26	C3 x C4	Co	3	5.37188	109.71	0.251042	3.98933	1.56527	1.08	25.2375	27.0172	25.0178	150.052	147.907	18.9221	20.3284	58.2307	62.5585	300.134	1501.77
H26_EML11-200_G	H26	C3 x C4	Co	3	9.32466	176.205	0.235061	3.80143	1.59071	1.08	25.2444	27.0899	25.0195	250.011	246.319	18.8874	20.2275	58.0972	62.2193	300.161	1500.37
H26_EML11-200_G	H26	C3 x C4	Co	3	15.2884	275.982	0.227112	3.58779	1.55325	1.08	25.1383	26.8289	25.0204	400.084	394.074	18.7902	20.0555	58.1583	62.0746	300.097	1499.24
H26_EML11-200_G	H26	C3 x C4	Co	3	18.7271	416.905	0.187916	3.23786	1.68883	1.08	25.1927	27.313	25.0178	600.066	592.639	18.5671	19.709	57.3094	60.834	300.197	1498.75
H26_EML11-200_G	H26	C3 x C4	Co	3	19.4518	494.91	0.112583	2.02976	1.75658	1.08	25.118	27.3647	25.0186	799.912	792.334	18.4196	19.136	57.1131	59.3345	300.134	1500.86
H26_EML11-200_G	H26	C3 x C4	Co	3	21.4677	564.117	0.0854568	1.5817	1.79929	1.08	25.1066	27.4358	25.0184	1000.02	991.731	18.3015	18.8599	56.7847	58.517	300.179	1500.91
H26_EML11-200_G	H26	C3 x C4	Co	3	22.8803	605.775	0.0659675	1.27709	1.87831	1.08	25.1839	27.7452	25.0194	1200.13	1191.35	18.2887	18.7397	56.483	57.8757	300.141	1500.59
H26_EML11-200_G	H26	C3 x C4	Ju	4	1.63549	34.4282	0.473694	8.58038	1.85085	0.79	25.3787	25.7666	25.0339	41.7882	41.2629	12.4108	14.6434	38.4937	45.4184	299.172	1501.06
H26_EML11-200_G	H26	C3 x C4	Ju	4	1.97067	40.8147	0.462164	8.28927	1.83147	0.79	25.3294	25.6126	25.0363	49.8119	49.1839	12.378	14.5351	38.5056	45.216	299.166	1498.42
H26_EML11-200_G	H26	C3 x C4	Ju	4	3.32395	54.8708	0.452276	8.03474	1.81303	0.79	25.2726	25.4962	25.0353	69.8277	68.804	12.401	14.492	38.71	45.237	299.164	1500.48
H26_EML11-200_G	H26	C3 x C4	Ju	4	4.18594	65.8505	0.442542	8.04577	1.85375	0.79	25.3707	25.7658	25.0337	84.9646	83.6814	12.5159	14.6096	38.8477	45.3461	299.157	1501.45
H26_EML11-200_G	H26	C3 x C4	Ju	4	5.12522	75.8558	0.427238	7.87799	1.87787	0.79	25.4031	25.8687	25.0359	99.8092	98.2513	12.5211	14.5712	38.7913	45.1429	299.145	1499.72
H26_EML11-200_G	H26	C3 x C4	Ju	4	5.95144	90.9565	0.407437	7.47109	1.86504	0.79	25.332	25.732	25.0361	119.933	118.129	12.4858	14.4302	38.8474	44.8969	299.171	1498.28
H26_EML11-200_G	H26	C3 x C4	Ju	4	8.10852	109.477	0.388574	7.06966	1.84817	0.79	25.2657	25.6043	25.036	150.007	147.59	12.5084	14.3486	39.0728	44.8209	299.156	1500.51
H26_EML11-200_G	H26	C3 x C4	Ju	4	13.0744	181.652	0.370994	6.91637	1.89072	0.79	25.3512	25.8715	25.0339	249.905	246.003	12.6475	14.4476	39.3089	44.9036	299.151	1501.92
H26_EML11-200_G	H26	C3 x C4	Ju	4	19.7058	294.932	0.365027	6.86189	1.90555	0.79	25.3793	25.9524	25.0361	399.992	394.074	12.6735	14.4593	39.3261	44.8675	299.162	1500.47
H26_EML11-200_G	H26	C3 x C4	Ju	4	26.8253	457.635	0.37304	7.01814	1.90786	0.79	25.3226	25.7754	25.0366	599.993	591.811	12.2693	14.0966	38.1788	43.8649	299.139	1498.56
H26_EML11-200_G	H26	C3 x C4	Ju	4	30.7857	586.494	0.276518	5.57578	2.0291	0.79	25.3948	26.2092	25.0357	799.91	790.616	12.3005	13.7527	38.1127	42.6123	299.153	1500.1
H26_EML11-200_G	H26	C3 x C4	Ju	4	33.6781	726.865	0.233728	4.82276	2.06934	0.79	25.3851	26.3131	25.0339	1000.03	989.871	12.3067	13.563	38.1519	42.0467	299.148	1500.95
H26_EML11-200_G	H26	C3 x C4	Ju	4	35.2418	876.485	0.205239	4.20705	2.05174	0.79	25.2734	26.0896	25.0343	1200.04	1189.42	12.1951	13.2913	38.0551	41.4758	299.163	1500.84
RSA5-03-5	KWT3-5 (U)	C3	Ju	1	-0.983456	46.7047	0.391457	5.7097	1.44406	1.61	25.1785	25.617	25.0375	43.2496	43.6432	15.9259	18.9286	48.5519	57.7059	300.35	1498.97
RSA5-03-5	KWT3-5 (U)	C3	Ju	1	-0.288874	50.1349	0.390684	5.70223	1.44491	1.61	25.1737	25.5603	25.0378	50.1204	50.1221	15.809	18.8092	48.203	57.3509	300.241	1498.98
RSA5-03-5	KWT3-5 (U)	C3	Ju	1	0.940566	63.6573	0.383189	5.60749	1.44786	1.61	25.1479	25.5266	25.0389	70.0285	69.3153	15.7589	18.7113	48.1258	57.1424	300.058	1499.66
RSA5-03-5	KWT3-5 (U)	C3	Ju	1	1.89117	73.5254	0.375707	5.53132	1.45557	1.61	25.1445	25.5675	25.0376	85.004	83.7394	15.7986	18.7139	48.2573	57.1624	299.75	1499.78
RSA5-03-5	KWT3-5 (U)	C3	Ju	1	3.03197	82.2769	0.366978	5.47249	1.47298	1.61	25.1821	25.6823	25.0369	100.034	98.115	15.8784	18.7651	48.3944	57.1923	299.496	1498.87
RSA5-03-5	KWT3-5 (U)	C3	Ju	1	4.3201	94.787	0.35512	5.39495	1.49862	1.61	25.2183	25.8331	25.0363	120.142	117.479	15.9618	18.8073	48.5422	57.1958	299.509	1501.24
RSA5-03-5	KWT3-5 (U)	C3	Ju	1	5.79708	114.499	0.333964	5.15708	1.52029	1.61	25.2161	25.9358	25.0376	149.875	146.352	16.0714	18.7922	48.8869	57.1634	299.421	1501.17
RSA5-03-5	KWT3-5 (U)	C3	Ju	1	11.1985	178.938	0.312998	4.92605	1.54623	1.61	25.2269	26.062	25.0368	249.788	243.117	16.1836	18.7846	49.1973	57.1042	299.189	1501
RSA5-03-5	KWT3-5 (U)	C3	Ju	1	18.6385	277.045	0.296284	4.73398	1.56717	1.61	25.2479	26.1523	25.0366	399.903	388.885	16.257	18.756	49.3583	56.9455	299.276	1500.44
RSA5-03-5	KWT3-5 (U)	C3	Ju	1	21.7476	452.058	0.295168	4.85077	1.61131	1.61	25.2074	26.3279	25.0383	599.992	586.815	16.1199	18.6702	49.0542	56.8149	300.514	1498.25
RSA5-03-5	KWT3-5 (U)	C3	Ju	1	25.3107	551.615	0.193146	3.60332	1.81049	1.61	25.2444	27.0471	25.0382	799.978	784.904	16.2623	18.1576	49.3728	55.127	300.533	1500.62
RSA5-03-5	KWT3-5 (U)	C3	Ju	1	26.5075	622.109	0.1274	2.55366	1.93282	1.61	25.2768	27.427	25.037	1000.11	984.559	16.3887	17.7331	49.6638	53.7378	300.399	1499.9
RSA5-03-5	KWT3-5 (U)	C3	Ju	1	25.5825	648.294	0.0814561	1.70445	2.00857	1.61	25.2809	27.6176	25.0372	1199.89	1185.08	16.4835	17.3817	49.9338	52.6547	300.214	1500.04
RSA5-03-5	KWT3-5 (U)	C3	Co	2	0.147811	33.0647	0.345191	5.77386	1.64684	1.81	25.1436	25.6111	25.0188	34.9146	34.7046	13.4915	16.9146	41.0516	51.4671	300.141	1498.92
RSA5-03-5	KWT3-5 (U)	C3	Co	2	1.07489	42.7671	0.338984	5.59711	1.62502	1.81	25.0684	25.4494	25.0178	50.0564	49.242	13.497	16.8151	41.2527	51.3945	300.18	1498.83
RSA5-03-5	KWT3-5 (U)	C3	Co	2	2.55801	53.7547	0.328482	5.58163	1.66981	1.81	25.1703	25.763	25.017	70.0506	68.2784	13.6776	16.986	41.5492	51.5992	300.181	1499.62
RSA5-03-5	KWT3-5 (U)	C3	Co	2	3.51094	62.629	0.320224	5.56327	1.70556	1.81	25.2403	25.969	25.017	85.1336	82.7389	13.7393	17.0368	41.5662	51.5424	300.162	1501.76
RSA5-03-5	KWT3-5 (U)	C3	Co	2	4.5352	70.3091	0.306302	5.41214	1.73229	1.81	25.2357	26.0253	25.0187	100.114	97.062	13.6697	16.8781	41.3668	51.0762	300.163	1500.81
RSA5-03-5	KWT3-5 (U)	C3	Co	2	5.09547	84.1561	0.283207	5.02522	1.73622	1.81	25.1226	25.8733	25.0194	120.001	116.575	13.5478	16.528	41.2745	50.3538	300.163	1499.56
RSA5-03-5	KWT3-5 (U)	C3	Co	2	6.32725	102.631	0.261146	4.69074	1.75384	1.81	25.0651	25.8694	25.0188	150.163	145.935	13.5577	16.3399	41.4452	49.9503	300.175	1500.33
RSA5-03-5	KWT3-5 (U)	C3	Co	2	11.1109	158.123	0.231186	4.38738	1.84655	1.81	25.1688	26.3129	25.0171	250.123	242.781	13.7002	16.3026	41.6205	49.5262	300.182	1499.4
RSA5-03-5	KWT3-5 (U)	C3	Co	2	16.6314	246.567	0.205058	4.0739	1.92732	1.81	25.2281	26.6309	25.0177	399.926	388.942	13.7263	16.1433	41.5482	48.8641	300.158	1501.44
RSA5-03-5	KWT3-5 (U)	C3	Co	2	21.0865	457.039	0.306281	5.4535	1.74573	1.81	25.1843	26.061	25.0173	600.027	585.386	13.5795	16.8128	41.2218	51.0367	300.156	1498.93
RSA5-03-5	KWT3-5 (U)	C3	Co	2	24.3218	574.128	0.212054	4.25604	1.94907	1.81	25.1116	26.6695	25.0195	799.916	783.239	13.4719	15.9973	41.0739	48.7736	300.156	1500.49
RSA5-03-5	KWT3-5 (U)	C3	Co	2	24.9246	649.652	0.133026	3.05636	2.21229	1.81	25.2159	27.6293	25.0175	1000.12	983.283	13.5666	15.3812	41.1133	46.6123	300.177	1499.55
RSA5-03-5	KWT3-5 (U)	C3	Co	2	24.8971	688.73	0.0875539	2.09913	2.29855	1.81	25.1386	27.7499	25.0176	1199.88	1183.37	13.5183	14.7654	41.1586	44.9557	300.152	1500.46
RSA5-03-5	KWT3-5 (U)	C3	Co	3	-0.317722	35.4031	0.465386	5.72224	1.23252	1.61	25.1602	26.1059	25.0196	34.9247	34.9878	18.9114	21.9134	58.1478	67.378	300.167	1501.19
RSA5-03-5	KWT3-5 (U)	C3	Co	3	0.388907	46.7618	0.457107	5.63089	1.2337	1.61	25.1598	26.1392	25.0177	49.5127	49.1556	19.0157	21.9705	58.4662	67.5511	300.073	1498.91
RSA5-03-5	KWT3-5 (U)	C3	Co	3	2.60834	57.5129	0.449108	5.658	1.26048	1.61	25.2302	26.3121	25.0194	70.0746	68.4677	19.0858	22.0537	58.4349	67.5216	300.166	1499.98
RSA5-03-5	KWT3-5 (U)	C3	Co	3	3.76023	66.8925	0.438422	5.47	1.24735	1.61	25.1535	26.1663	25.0193	84.9195	82.6601	19.0184	21.8881	58.4945	67.3207	300.17	1500.7
RSA5-03-5	KWT3-5 (U)	C3	Co	3	4.85485	76.3393	0.426328	5.30764	1.24338	1.61	25.0999	26.1098	25.0194	99.8699	96.9895	19.0284	21.8134	58.7118	67.305	300.137	1500.24
RSA5-03-5	KWT3-5 (U)	C3	Co	3	6.46297	88.3021	0.416494	5.35295	1.2819	1.61	25.2006	26.3845	25.0177	119.96	116.161	19.179	21.9866	58.8207	67.4316	300.207	1502
RSA5-03-5	KWT3-5 (U)	C3	Co	3	8.62044	106.996	0.404844	5.26148	1.29498	1.61	25.1968	26.4143	25.0194	149.946	144.913	19.1535	21.9136	58.7617	67.2294	300.185	1500.75
RSA5-03-5	KWT3-5 (U)	C3	Co	3	15.9951	169.262	0.393221	5.06437	1.28232	1.61	25.1252	26.2766	25.0195	250.059	240.826	19.0997	21.7567	58.8517	67.0386	300.199	1498.72
RSA5-03-5	KWT3-5 (U)	C3	Co	3	24.3309	276.183	0.391031	5.00717	1.27456	1.61	25.1363	26.2698	25.0179	400.051	385.963	19.1953	21.8225	59.1033	67.1927	300.146	1499.64
RSA5-03-5	KWT3-5 (U)	C3	Co	3	30.8383	457.133	0.449328	5.60538	1.24877	1.61	25.1976	26.1534	25.02	600.071	581.781	18.9021	21.8429	57.9964	67.0195	300.174	1501.62
RSA5-03-5	KWT3-5 (U)	C3	Co	3	34.2704	625.68	0.410767	5.50959	1.33714	1.61	25.3462	26.6356	25.0186	799.979	779.294	19.0521	21.9425	57.9433	66.734	300.16	1501.1
RSA5-03-5	KWT3-5 (U)	C3	Co	3	35.7857	785.67	0.342391	4.87768	1.41101	1.61	25.3094	26.8303	25.0177	1000.06	978.31	19.045	21.6046	58.0451	65.8462	300.179	1499.64
RSA5-03-5	KWT3-5 (U)	C3	Co	3	36.7074	946.262	0.292898	4.35391	1.46538	1.61	25.2795	26.9283	25.0192	1199.94	1177.51	18.9792	21.2644	57.939	64.9153	300.22	1499.2
RSA5-03-5	KWT3-5 (U)	C3	Ju	4	-0.969719	44.9943	0.374086	5.88566	1.62186	1.61	25.1307	25.19	25.0323	41.4571	41.8452	12.5361	15.6443	39.8598	49.7425	300.101	1501.16
RSA5-03-5	KWT3-5 (U)	C3	Ju	4	-0.339385	50.1267	0.374715	6.00433	1.6513	1.61	25.2667	25.4567	25.0357	49.9342	49.9554	12.6903	15.8597	40.0255	50.022	300.167	1499.35
RSA5-03-5	KWT3-5 (U)	C3	Ju	4	1.20218	61.8157	0.36641	5.93365	1.66747	1.61	25.2904	25.5424	25.0357	69.8346	68.9701	12.7312	15.8639	40.0994	49.9665	300.11	1498.9
RSA5-03-5	KWT3-5 (U)	C3	Ju	4	2.14839	71.4172	0.357435	5.88069	1.69245	1.61	25.331	25.6739	25.0355	84.8327	83.4168	12.7661	15.8712	40.1125	49.8692	300.071	1501.15
RSA5-03-5	KWT3-5 (U)	C3	Ju	4	3.23128	79.9922	0.347116	5.76467	1.70668	1.61	25.3246	25.6975	25.037	99.7792	97.7436	12.7344	15.7781	40.026	49.5925	300.126	1500.77
RSA5-03-5	KWT3-5 (U)	C3	Ju	4	4.64119	91.2644	0.330364	5.45414	1.69442	1.61	25.2219	25.5249	25.0377	120.018	117.185	12.6867	15.5669	40.1199	49.2284	300.128	1500.51
RSA5-03-5	KWT3-5 (U)	C3	Ju	4	6.39358	108.067	0.303534	5.13643	1.73228	1.61	25.2335	25.6669	25.0366	149.976	146.143	12.7552	15.4678	40.3093	48.8817	300.148	1500.59
RSA5-03-5	KWT3-5 (U)	C3	Ju	4	12.412	163.533	0.276867	4.85504	1.79027	1.61	25.2942	25.9119	25.0351	250.025	242.734	12.8089	15.3733	40.3336	48.4089	300.116	1499.09
RSA5-03-5	KWT3-5 (U)	C3	Ju	4	20.1317	248.278	0.25173	4.58769	1.85598	1.61	25.3618	26.171	25.0364	400.132	388.377	12.8126	15.236	40.186	47.7871	300.135	1500.53
RSA5-03-5	KWT3-5 (U)	C3	Ju	4	26.281	391.161	0.239663	4.35605	1.84981	1.61	25.2023	25.8112	25.0389	600.028	584.563	12.2921	14.5948	38.9138	46.2038	300.113	1500.37
RSA5-03-5	KWT3-5 (U)	C3	Ju	4	27.9533	407.78	0.127095	2.72481	2.15672	1.61	25.378	26.987	25.0375	800.183	784.042	12.4946	13.9359	39.141	43.6561	300.133	1499.23
RSA5-03-5	KWT3-5 (U)	C3	Ju	4	29.779	441.901	0.0932505	2.12671	2.28547	1.61	25.4887	27.5583	25.0348	1000.09	982.992	12.7428	13.8678	39.6558	43.1568	300.134	1500.36
RSA5-03-5	KWT3-5 (U)	C3	Ju	4	32.6231	512.092	0.0823641	1.87211	2.27558	1.61	25.4244	27.4926	25.0338	1199.83	1181.14	12.8355	13.8258	40.0965	43.1903	300.138	1499.31
TAN2-01	L01A	C3-C4	Co	1	1.0507	28.4937	0.333403	6.10497	1.81245	1.22	25.2233	26.2554	25.0191	35.1227	34.6097	13.905	16.3458	42.5869	50.0623	300.164	1497.89
TAN2-01	L01A	C3-C4	Co	1	2.02964	37.9311	0.34055	6.24251	1.81506	1.22	25.2512	26.3682	25.0168	49.9676	49.0184	14.0565	16.5516	42.9792	50.6081	300.185	1500.53
TAN2-01	L01A	C3-C4	Co	1	3.62292	50.2829	0.357349	6.3526	1.76309	1.22	25.2149	26.1453	25.0188	70.3264	68.6767	14.0825	16.6213	43.1513	50.9306	300.197	1498.29
TAN2-01	L01A	C3-C4	Co	1	3.7288	62.6297	0.336982	6.09216	1.78957	1.22	25.2241	26.2842	25.0175	84.662	82.9408	14.2023	16.6376	43.4933	50.9512	300.119	1498.92
TAN2-01	L01A	C3-C4	Co	1	4.67496	71.9839	0.328685	6.01171	1.80889	1.22	25.2741	26.4229	25.0171	99.9884	97.849	14.3247	16.7275	43.7379	51.0743	300.138	1501.8
TAN2-01	L01A	C3-C4	Co	1	5.5938	85.8314	0.322654	5.96622	1.82761	1.22	25.3126	26.5282	25.0176	119.878	117.32	14.3721	16.7559	43.7831	51.0452	300.223	1500.06
TAN2-01	L01A	C3-C4	Co	1	6.71857	98.9908	0.248974	4.84484	1.91141	1.22	25.219	26.6753	25.0194	149.893	146.873	14.2766	16.2141	43.7341	49.6694	300.115	1498.19
TAN2-01	L01A	C3-C4	Co	1	9.0355	145.946	0.157074	3.4137	2.11673	1.22	25.2531	27.4189	25.0179	249.979	245.964	14.3555	15.7214	43.8865	48.0622	300.108	1498.89
TAN2-01	L01A	C3-C4	Co	1	14.4543	222.5	0.14592	3.27238	2.18143	1.22	25.2992	27.6809	25.0179	400.306	393.907	14.3313	15.6406	43.6904	47.682	300.149	1500.5
TAN2-01	L01A	C3-C4	Co	1	13.4705	271.808	0.0710704	1.77411	2.41273	1.22	25.2439	28.2317	25.0174	599.973	594.07	13.8156	14.5263	42.2644	44.4384	300.142	1498.47
TAN2-01	L01A	C3-C4	Co	1	16.2527	283.555	0.0535457	1.35558	2.44359	1.22	25.23	28.2334	25.0191	800.089	793.046	13.6741	14.2173	41.8665	43.5296	300.131	1499.76
TAN2-01	L01A	C3-C4	Co	1	15.0212	335.177	0.0382498	1.01303	2.55179	1.22	25.3009	28.6676	25.0168	1000.07	993.557	13.7109	14.1168	41.8025	43.0401	300.174	1500.7
TAN2-01	L01A	C3-C4	Co	1	21.7472	374.446	0.0445256	1.13878	2.46687	1.22	25.1649	28.2041	25.0193	1200.05	1190.66	13.4602	13.9167	41.3668	42.7695	300.148	1500.23
TAN2-01	L01A	C3-C4	Co	2	1.74114	26.2818	0.402513	7.36016	1.80505	1.08	25.1253	25.8915	25.0189	35.0349	34.3177	13.2016	15.8074	40.3458	48.3097	300.218	1500.31
TAN2-01	L01A	C3-C4	Co	2	3.10076	34.004	0.384026	7.20391	1.84835	1.08	25.2096	26.1559	25.0186	49.7985	48.557	13.3545	15.9051	40.6086	48.3646	300.18	1499.69
TAN2-01	L01A	C3-C4	Co	2	4.30944	47.5059	0.372655	7.00342	1.85006	1.08	25.1861	26.1121	25.0205	70.0204	68.2978	13.3187	15.7987	40.5537	48.105	300.173	1499.17
TAN2-01	L01A	C3-C4	Co	2	5.42214	56.3872	0.367326	6.79667	1.82136	1.08	25.0885	25.8918	25.0208	84.9032	82.75	13.2346	15.6418	40.5348	47.9076	300.166	1498.81
TAN2-01	L01A	C3-C4	Co	2	6.08734	66.7199	0.351516	6.5902	1.84281	1.08	25.1086	26.009	25.0194	100.086	97.664	13.327	15.6611	40.7688	47.9089	300.161	1497.98
TAN2-01	L01A	C3-C4	Co	2	6.96745	76.5965	0.30299	5.96515	1.92678	1.08	25.1547	26.3702	25.0183	120.079	117.321	13.4348	15.5474	40.9851	47.4301	300.199	1501.56
TAN2-01	L01A	C3-C4	Co	2	7.73683	89.3392	0.235021	4.96833	2.05647	1.08	25.2122	26.8662	25.0182	150.022	146.975	13.5071	15.2674	41.0646	46.4164	300.164	1499.79
TAN2-01	L01A	C3-C4	Co	2	10.8862	129.992	0.161886	3.69328	2.20504	1.08	25.2421	27.3678	25.0186	250.035	245.791	13.5245	14.8336	41.0435	45.0162	300.179	1498.29
TAN2-01	L01A	C3-C4	Co	2	17.2292	199.278	0.15218	3.43765	2.18276	1.08	25.1211	27.1432	25.0214	399.939	393.253	13.3512	14.5701	40.8173	44.5438	300.149	1501.22
TAN2-01	L01A	C3-C4	Co	2	14.99	285.018	0.0494749	1.29533	2.50645	1.08	25.1507	28.1368	25.0188	799.982	794.219	13.0101	13.4698	39.7011	41.1041	300.183	1501.68
TAN2-01	L01A	C3-C4	Co	2	17.3198	320.827	0.0430955	1.13129	2.51222	1.08	25.1314	28.0723	25.021	1000.19	993.558	12.8624	13.264	39.2964	40.5233	300.201	1501.28
TAN2-01	L01A	C3-C4	Co	2	19.6055	396.107	0.041292	1.11562	2.58425	1.08	25.228	28.4182	25.0189	1200.04	1192.51	12.9231	13.3191	39.2574	40.4605	300.172	1498.5
TAN2-01	L01A	C3-C4	Ju	3	2.36647	33.4512	0.543299	7.67443	1.42928	0.94	25.3417	25.928	25.0358	42.4105	41.5671	17.0393	19.4028	52.2477	59.4949	299.301	1500.51
TAN2-01	L01A	C3-C4	Ju	3	3.25293	37.7533	0.530689	7.11712	1.35678	0.94	25.1277	25.354	25.0394	50.0224	48.8915	16.8068	18.9997	52.198	59.0085	299.285	1498.9
TAN2-01	L01A	C3-C4	Ju	3	4.78068	51.707	0.516185	6.82603	1.33643	0.94	25.0849	25.2508	25.0367	70.0292	68.3806	16.9011	19.005	52.6239	59.1744	299.195	1500.53
TAN2-01	L01A	C3-C4	Ju	3	6.04919	60.8225	0.487986	6.55572	1.3544	0.94	25.1182	25.3758	25.0354	85.0071	82.936	17.0469	19.0671	52.9711	59.2485	299.227	1499.73
TAN2-01	L01A	C3-C4	Ju	3	6.63874	71.5077	0.45315	6.20985	1.37738	0.94	25.1494	25.5075	25.0359	99.885	97.609	17.1819	19.0955	53.284	59.2186	299.207	1498.96
TAN2-01	L01A	C3-C4	Ju	3	7.57558	84.9058	0.415605	5.80343	1.39906	0.94	25.1763	25.6114	25.0354	119.842	117.248	17.2949	19.0832	53.5432	59.0798	299.22	1501.74
TAN2-01	L01A	C3-C4	Ju	3	8.7382	103.274	0.351732	5.07601	1.43835	0.94	25.1996	25.7524	25.0355	149.947	146.968	17.4035	18.9678	53.8013	58.6373	299.234	1501.09
TAN2-01	L01A	C3-C4	Ju	3	13.3525	159.916	0.270323	4.04835	1.48287	0.94	25.1981	25.8553	25.0362	249.907	245.4	17.4778	18.7257	54.0329	57.8911	299.215	1501.13
TAN2-01	L01A	C3-C4	Ju	3	20.0374	251.199	0.243001	3.6901	1.50014	0.94	25.2067	25.9245	25.0355	400.104	393.353	17.554	18.6915	54.2376	57.7523	299.237	1500.94
TAN2-01	L01A	C3-C4	Ju	3	26.8801	406.912	0.255954	4.0087	1.54962	0.94	25.238	25.9974	25.0356	599.883	590.695	17.0963	18.3325	52.7467	56.5606	299.241	1500.28
TAN2-01	L01A	C3-C4	Ju	3	27.2062	472.314	0.145687	2.37868	1.60173	0.94	25.1632	25.9533	25.036	799.975	790.837	16.9858	17.7199	52.6407	54.9156	299.205	1498.77
TAN2-01	L01A	C3-C4	Ju	3	26.7747	525.614	0.0969318	1.62297	1.63654	0.94	25.1202	25.9312	25.0366	999.953	991.038	16.8236	17.3245	52.2758	53.8322	299.287	1499.82
TAN2-01	L01A	C3-C4	Ju	3	28.0446	596.501	0.0793423	1.41378	1.73828	0.94	25.2791	26.4126	25.0376	1200.16	1190.82	16.8407	17.2771	51.8351	53.1784	299.243	1498.33
TAN1-04B	L04B-4 (J)	C3-C4	Co	1	0.589054	30.2571	0.27994	5.38489	1.87154	1.22	25.0802	26.0121	25.0197	35.0309	34.7155	13.2978	15.4525	40.5412	47.1103	300.178	1501.22
TAN1-04B	L04B-4 (J)	C3-C4	Co	1	1.27297	40.6124	0.277135	5.42707	1.90422	1.22	25.1689	26.2965	25.0163	50.1834	49.5567	13.5317	15.7029	41.0413	47.6266	300.153	1501.76
TAN1-04B	L04B-4 (J)	C3-C4	Co	1	2.39381	52.7888	0.278392	5.58839	1.95175	1.22	25.2936	26.5724	25.0195	69.9574	68.8281	13.5561	15.7915	40.8162	47.547	300.167	1500.12
TAN1-04B	L04B-4 (J)	C3-C4	Co	1	2.94586	64.388	0.286447	5.62332	1.91096	1.22	25.1896	26.2882	25.0199	84.9585	83.5702	13.3635	15.6134	40.4896	47.3063	300.17	1498.68
TAN1-04B	L04B-4 (J)	C3-C4	Co	1	3.89705	72.9904	0.282144	5.4671	1.88627	1.22	25.0915	26.0811	25.0202	100.071	98.2692	13.2493	15.4368	40.3822	47.0497	300.19	1501.57
TAN1-04B	L04B-4 (J)	C3-C4	Co	1	4.7046	85.1156	0.260088	5.05683	1.88957	1.22	25.0093	26.0481	25.0191	119.994	117.841	13.3097	15.3328	40.7722	46.9693	300.282	1501.31
TAN1-04B	L04B-4 (J)	C3-C4	Co	1	5.47067	104.708	0.232092	4.90329	2.04636	1.22	25.2839	26.9097	25.0175	149.932	147.415	13.5701	15.5321	40.8993	46.8127	300.157	1501.41
TAN1-04B	L04B-4 (J)	C3-C4	Co	1	9.13051	167.643	0.209044	4.52129	2.09102	1.22	25.255	26.9937	25.0195	250.054	245.892	13.4445	15.254	40.5924	46.0556	300.191	1501.04
TAN1-04B	L04B-4 (J)	C3-C4	Co	1	14.0328	271.888	0.206722	4.36959	2.04419	1.22	25.1344	26.6607	25.0201	400.017	393.615	13.2728	15.0221	40.3634	45.6831	300.166	1500.15
TAN1-04B	L04B-4 (J)	C3-C4	Co	1	16.4499	369.636	0.12988	3.06558	2.26334	1.22	25.2501	27.5517	25.0192	600.029	592.605	13.4931	14.7207	40.7112	44.4151	300.172	1501.47
TAN1-04B	L04B-4 (J)	C3-C4	Co	1	17.6049	461.534	0.056346	1.39334	2.35656	1.22	25.0467	27.6121	25.0196	1000.16	992.444	13.3416	13.9	40.738	42.4431	300.181	1499.47
TAN1-04B	L04B-4 (J)	C3-C4	Co	1	20.8425	520.647	0.0526978	1.33815	2.41818	1.22	25.1234	27.8768	25.0196	1199.99	1190.87	13.3258	13.8622	40.5003	42.1304	300.159	1500.83
TAN1-04B	L04B-4 (J)	C3-C4	Ju	2	1.2962	31.6053	0.267942	4.9816	1.86002	1.81	25.3435	25.9595	25.036	41.5299	40.6261	12.1297	15.089	37.3074	46.4095	300.088	1500.24
TAN1-04B	L04B-4 (J)	C3-C4	Ju	2	2.01717	34.3109	0.251696	4.65013	1.84554	1.81	25.2527	25.7855	25.0372	50.0222	48.6691	12.1281	14.8909	37.4981	46.0404	300.102	1499.31
TAN1-04B	L04B-4 (J)	C3-C4	Ju	2	2.78567	47.4836	0.241422	4.47619	1.84993	1.81	25.2269	25.8008	25.0353	69.9487	68.085	12.22	14.8794	37.8351	46.0687	300.128	1501.16
TAN1-04B	L04B-4 (J)	C3-C4	Ju	2	3.21918	58.7536	0.2418	4.65075	1.91774	1.81	25.4115	26.268	25.0344	84.9015	82.7278	12.3754	15.1379	37.8932	46.3521	300.101	1499.05
TAN1-04B	L04B-4 (J)	C3-C4	Ju	2	4.06897	65.684	0.228443	4.48287	1.95376	1.81	25.4221	26.3732	25.0359	100.079	97.362	12.329	14.9921	37.7245	45.8732	300.11	1498.13
TAN1-04B	L04B-4 (J)	C3-C4	Ju	2	4.36262	79.7032	0.208312	4.1424	1.97589	1.81	25.3685	26.3498	25.037	119.931	117.007	12.2629	14.7249	37.6363	45.1924	300.059	1499.67
TAN1-04B	L04B-4 (J)	C3-C4	Ju	2	5.268	94.0263	0.176089	3.61305	2.03221	1.81	25.3209	26.4563	25.0368	150.137	146.64	12.2311	14.3789	37.6426	44.253	300.092	1501.09
TAN1-04B	L04B-4 (J)	C3-C4	Ju	2	7.55834	138.774	0.122645	2.63675	2.1183	1.81	25.2244	26.5928	25.0374	250.056	245.107	12.2279	13.7962	37.8504	42.7051	300.104	1500.22
TAN1-04B	L04B-4 (J)	C3-C4	Ju	2	11.1331	223.51	0.113618	2.46968	2.13943	1.81	25.2259	26.698	25.0343	399.967	392.667	12.3335	13.8026	38.1723	42.7191	300.082	1501.62
TAN1-04B	L04B-4 (J)	C3-C4	Ju	2	11.355	368.173	0.0455159	1.15735	2.485	1.81	25.4397	27.9303	25.0339	800.025	792.622	12.2794	12.9684	37.5511	39.6582	300.074	1501.12
TAN1-04B	L04B-4 (J)	C3-C4	Ju	2	12.4048	378.002	0.102627	2.41828	2.31666	1.81	25.4316	27.4753	25.0355	599.918	591.573	12.2226	13.6614	37.3968	41.7987	300.079	1500.38
TAN1-04B	L04B-4 (J)	C3-C4	Ju	2	11.64	447.774	0.0362313	0.905873	2.44204	1.81	25.3144	27.6245	25.0357	999.89	992.326	12.1907	12.7302	37.5547	39.2166	300.069	1498.55
TAN1-04B	L04B-4 (J)	C3-C4	Ju	2	13.3038	537.021	0.0344624	0.865978	2.45407	1.81	25.3344	27.6487	25.0364	1200.04	1191.39	12.1457	12.6615	37.3742	38.9612	300.083	1500.9
TAN1-04B	L04B-4 (J)	C3-C4	Co	3	0.938365	28.1485	0.287506	5.68326	1.99616	1.22	25.1078	26.0944	25.0189	34.9564	34.4953	11.5681	13.8461	36.4714	43.6537	300.147	1500.6
TAN1-04B	L04B-4 (J)	C3-C4	Co	3	1.52475	39.0301	0.285885	5.7229	2.02091	1.22	25.1712	26.2859	25.0169	49.9241	49.1899	11.6884	13.982	36.7162	43.9209	300.155	1499.97
TAN1-04B	L04B-4 (J)	C3-C4	Co	3	2.8738	50.64	0.294753	5.9208	2.02933	1.22	25.2198	26.3692	25.0186	69.8756	68.5426	11.6923	14.065	36.6255	44.0576	300.164	1501.88
TAN1-04B	L04B-4 (J)	C3-C4	Co	3	3.75673	59.8272	0.288646	5.72842	2.00433	1.22	25.1497	26.1892	25.0189	85.1475	83.4262	11.6558	13.9518	36.6627	43.8847	300.139	1499.21
TAN1-04B	L04B-4 (J)	C3-C4	Co	3	4.32103	70.0516	0.278543	5.522	2.00069	1.22	25.1062	26.1397	25.018	100.091	98.1143	11.6749	13.8886	36.8198	43.801	300.109	1501.33
TAN1-04B	L04B-4 (J)	C3-C4	Co	3	5.15892	83.6666	0.274607	5.54287	2.03583	1.22	25.1962	26.3583	25.0164	120.025	117.663	11.7564	13.9781	36.8789	43.8483	300.115	1498.75
TAN1-04B	L04B-4 (J)	C3-C4	Co	3	5.9951	100.409	0.228825	4.78275	2.1	1.22	25.1619	26.5071	25.0177	149.985	147.261	11.7248	13.6426	36.8572	42.8856	300.115	1498.62
TAN1-04B	L04B-4 (J)	C3-C4	Co	3	9.1809	162.65	0.195584	4.12124	2.11158	1.22	25.0994	26.4334	25.0182	249.99	245.846	11.7253	13.378	36.9975	42.2126	300.145	1501.04
TAN1-04B	L04B-4 (J)	C3-C4	Co	3	14.1653	252.255	0.176804	3.92614	2.2208	1.22	25.2094	26.9798	25.0164	400.163	393.776	11.8396	13.4143	37.1213	42.0585	300.096	1498.37
TAN1-04B	L04B-4 (J)	C3-C4	Co	3	12.4506	296.503	0.0717216	1.87677	2.58942	1.22	25.2579	28.2126	25.0167	600.02	594.506	11.664	12.4173	36.4434	38.7972	300.154	1501.61
TAN1-04B	L04B-4 (J)	C3-C4	Co	3	15.3698	364.039	0.060939	1.56405	2.53857	1.22	25.1283	27.8828	25.0182	800.057	793.305	11.5686	12.1966	36.4244	38.4017	300.129	1500.77
TAN1-04B	L04B-4 (J)	C3-C4	Co	3	19.6237	479.955	0.0655819	1.68471	2.54216	1.22	25.1579	27.9045	25.0181	1000.11	991.459	11.5301	12.2066	36.2447	38.371	300.142	1499.14
TAN1-04B	L04B-4 (J)	C3-C4	Co	3	20.5167	569.267	0.0564172	1.48724	2.6058	1.22	25.2237	28.1633	25.0179	1199.92	1190.86	11.5479	12.145	36.1562	38.0258	300.165	1502.08
MAD1-03	Maj3 (D)	C4	Ju	1	3.09402	23.3224	0.299727	5.3424	1.73235	1.22	25.2952	25.8622	25.0354	42.5019	41.1506	14.4706	16.6129	43.4569	49.8903	299.192	1500.22
MAD1-03	Maj3 (D)	C4	Ju	1	4.04358	24.3938	0.290872	5.25711	1.75441	1.22	25.3728	26.0735	25.0334	49.9468	48.1947	14.7143	16.8219	43.9782	50.2775	299.192	1501.74
MAD1-03	Maj3 (D)	C4	Ju	1	5.46835	34.0226	0.27819	5.07208	1.76769	1.22	25.3751	26.1373	25.0353	70.0138	67.6444	14.7848	16.8179	44.1806	50.2562	299.23	1501.37
MAD1-03	Maj3 (D)	C4	Ju	1	6.53651	39.0258	0.258373	4.67465	1.75145	1.22	25.2878	26.0081	25.0361	84.8974	82.0759	14.845	16.7191	44.5905	50.2198	299.222	1500.37
MAD1-03	Maj3 (D)	C4	Ju	1	7.62718	42.5404	0.239294	4.40763	1.77978	1.22	25.308	26.1702	25.0334	99.824	96.5408	14.9955	16.7624	44.9876	50.2885	299.234	1500.49
MAD1-03	Maj3 (D)	C4	Ju	1	8.6119	49.3885	0.21814	4.18008	1.84739	1.22	25.3993	26.508	25.0333	119.878	116.169	15.0988	16.7744	45.0487	50.048	299.242	1501.2
MAD1-03	Maj3 (D)	C4	Ju	1	10.2977	55.3376	0.191845	3.75623	1.88339	1.22	25.3827	26.6035	25.0358	150.074	145.652	15.0991	16.605	45.0962	49.5939	299.256	1501
MAD1-03	Maj3 (D)	C4	Ju	1	14.6679	92.6443	0.163175	3.22977	1.8995	1.22	25.3063	26.5819	25.0358	249.922	243.622	15.0982	16.3934	45.2991	49.185	299.243	1500.2
MAD1-03	Maj3 (D)	C4	Ju	1	18.2564	188.177	0.152013	3.04741	1.92152	1.22	25.3336	26.7153	25.0339	399.866	391.936	15.2295	16.4515	45.6154	49.2754	299.242	1499.81
MAD1-03	Maj3 (D)	C4	Ju	1	16.82	482.281	0.294072	5.41297	1.7879	1.22	25.3993	26.0933	25.035	600.151	591.985	14.3439	16.5147	42.8131	49.2923	299.192	1500.75
MAD1-03	Maj3 (D)	C4	Ju	1	20.4414	576.278	0.0566053	1.3739	2.3087	1.22	25.3907	27.6346	25.0369	1199.99	1190.99	13.9118	14.4639	41.5538	43.2029	299.199	1500.51
MAD1-03	Maj3 (D)	C4	Ju	1	18.6752	582.816	0.163234	3.38053	1.98943	1.22	25.2784	26.5952	25.0339	799.859	791.155	14.1308	15.4877	42.4892	46.5692	299.234	1501.18
MAD1-03	Maj3 (D)	C4	Ju	1	19.8838	619.732	0.0936511	2.11117	2.15204	1.22	25.2775	27.0657	25.0364	1000.05	991.085	13.9761	14.8241	42.0248	44.5749	299.198	1500.66
MAD1-03	Maj3 (D)	C4	Co	2	2.55996	17.091	0.259714	4.67476	1.75934	1.36	25.0532	25.6829	25.0206	35.1613	33.9296	13.7657	15.8501	42.2602	48.6593	300.173	1498.47
MAD1-03	Maj3 (D)	C4	Co	2	3.3953	24.2048	0.240804	4.44293	1.80058	1.36	25.0051	25.6934	25.0227	49.9119	48.2763	13.4692	15.4511	41.4655	47.567	300.159	1498.41
MAD1-03	Maj3 (D)	C4	Co	2	4.58261	32.9934	0.223788	4.11	1.79074	1.36	24.8455	25.3813	25.0216	70.0366	67.834	13.0953	14.9297	40.7022	46.4036	300.17	1499.67
MAD1-03	Maj3 (D)	C4	Co	2	5.3516	38.2841	0.206298	3.87933	1.83096	1.36	24.8315	25.4102	25.0221	84.8672	82.298	12.8441	14.576	39.9546	45.3422	300.187	1500.18
MAD1-03	Maj3 (D)	C4	Co	2	6.13809	43.0658	0.192135	3.67279	1.85925	1.36	24.7992	25.3933	25.0236	100.062	97.1193	12.6135	14.2537	39.3131	44.4251	300.2	1500.96
MAD1-03	Maj3 (D)	C4	Co	2	6.70533	52.913	0.17794	3.46816	1.89358	1.36	24.7732	25.4196	25.0232	119.942	116.721	12.4054	13.9548	38.7252	43.5617	300.18	1501.8
MAD1-03	Maj3 (D)	C4	Co	2	7.53619	67.7235	0.162315	3.22815	1.92977	1.36	24.757	25.4652	25.0231	150.026	146.397	12.2326	13.6752	38.2238	42.7315	300.171	1499.58
MAD1-03	Maj3 (D)	C4	Co	2	12.4295	101.058	0.146265	2.96663	1.96551	1.36	24.7398	25.5152	25.0229	250.194	244.235	12.0827	13.4086	37.7968	41.9447	300.196	1498.31
MAD1-03	Maj3 (D)	C4	Co	2	16.3277	197.573	0.142957	2.90561	1.96911	1.36	24.7388	25.4765	25.0229	399.954	392.039	11.997	13.296	37.5285	41.592	300.16	1498.12
MAD1-03	Maj3 (D)	C4	Co	2	19.895	439.79	0.24039	4.3189	1.75367	1.36	24.9207	25.5092	25.021	599.922	589.754	13.6346	15.5609	42.1905	48.1512	300.178	1498.01
MAD1-03	Maj3 (D)	C4	Co	2	21.7066	473.346	0.0713025	1.59933	2.15447	1.36	25.0825	26.9383	25.02	1000.08	989.527	13.7025	14.4167	41.9923	44.1809	300.176	1498.1
MAD1-03	Maj3 (D)	C4	Co	2	22.3788	516.632	0.0560342	1.26659	2.16899	1.36	25.0084	26.8433	25.0224	1200.22	1189.4	13.4986	14.0643	41.5544	43.2959	300.2	1499.1
MAD1-03	Maj3 (D)	C4	Co	2	21.6131	524.283	0.144122	2.99827	2.01158	1.36	25.0993	26.5507	25.0212	799.878	789.014	13.7164	15.0544	41.9934	46.0898	300.166	1500.74
TAN1602-03c	TAN16-2-3c (T)	C3-C4	Co	1	1.47802	23.0713	0.233494	4.50872	1.89429	1.36	25.0788	26.2215	25.0213	35.0249	34.2851	13.4596	15.471	41.5152	47.7191	300.143	1499.01
TAN1602-03c	TAN16-2-3c (T)	C3-C4	Co	1	2.18912	32.3986	0.232753	4.39082	1.85115	1.36	24.9722	25.9691	25.0188	50.0586	48.9694	13.4353	15.3941	41.7062	47.7868	300.162	1499.73
TAN1602-03c	TAN16-2-3c (T)	C3-C4	Co	1	3.36876	42.9209	0.230643	4.42394	1.88133	1.36	25.0513	26.1745	25.0194	70.1121	68.4487	13.532	15.5052	41.8094	47.9059	300.188	1501.67
TAN1602-03c	TAN16-2-3c (T)	C3-C4	Co	1	4.17576	50.6732	0.22521	4.37114	1.90221	1.36	25.0937	26.2853	25.0184	85.0263	82.9702	13.5738	15.5234	41.8251	47.8325	300.183	1500.42
TAN1602-03c	TAN16-2-3c (T)	C3-C4	Co	1	4.44546	61.9638	0.217375	4.27727	1.92723	1.36	25.1117	26.3892	25.0196	99.9982	97.7946	13.5737	15.4816	41.7861	47.6593	300.184	1499.71
TAN1602-03c	TAN16-2-3c (T)	C3-C4	Co	1	5.36586	72.5401	0.209588	4.17447	1.94936	1.36	25.1324	26.4719	25.0185	119.896	117.243	13.5656	15.4278	41.7106	47.4364	300.165	1499.15
TAN1602-03c	TAN16-2-3c (T)	C3-C4	Co	1	6.299	90.4103	0.194576	3.95361	1.98598	1.36	25.136	26.5837	25.0195	150.023	146.906	13.5246	15.2886	41.577	46.9998	300.152	1498.56
TAN1602-03c	TAN16-2-3c (T)	C3-C4	Co	1	9.60764	150.083	0.176073	3.64277	2.01883	1.36	25.1013	26.6475	25.0191	249.973	245.215	13.4634	15.089	41.4736	46.4812	300.166	1499.56
TAN1602-03c	TAN16-2-3c (T)	C3-C4	Co	1	14.2272	248.672	0.172884	3.58682	2.02381	1.36	25.0956	26.6552	25.0187	399.985	392.9	13.4548	15.0554	41.4587	46.3907	300.174	1500.1
TAN1602-03c	TAN16-2-3c (T)	C3-C4	Co	1	17.9103	386.284	0.154902	3.4235	2.15059	1.36	25.2444	27.3804	25.0183	600.025	590.993	13.7891	15.3164	42.1169	46.782	300.172	1500.23
TAN1602-03c	TAN16-2-3c (T)	C3-C4	Co	1	20.0232	459.998	0.105325	2.43958	2.24386	1.36	25.1545	27.6	25.0184	799.956	790.011	13.7612	14.8501	42.2577	45.6014	300.181	1498.62
TAN1602-03c	TAN16-2-3c (T)	C3-C4	Co	1	20.3499	509.359	0.0725021	1.74725	2.32773	1.36	25.1688	27.8299	25.0207	1000.05	990.047	13.7264	14.5066	42.1182	44.5121	300.169	1501.52
TAN1602-03c	TAN16-2-3c (T)	C3-C4	Co	1	21.7272	581.519	0.0610313	1.52468	2.4096	1.36	25.2571	28.2133	25.0179	1200.05	1189.38	13.8554	14.5361	42.2948	44.3727	300.196	1499.75
TAN1602-03c	TAN16-2-3c (T)	C3-C4	Ju	2	2.14293	31.2205	0.394374	5.40154	1.36028	1.22	25.2862	25.8362	25.0356	41.9505	40.9865	17.9257	20.0837	54.6794	61.2618	299.243	1501.34
TAN1602-03c	TAN16-2-3c (T)	C3-C4	Ju	2	2.85466	36.0332	0.402235	5.60653	1.38459	1.22	25.4001	26.0708	25.0331	49.9798	48.7048	18.074	20.313	54.7537	61.5367	299.28	1498.52
TAN1602-03c	TAN16-2-3c (T)	C3-C4	Ju	2	3.94145	50.3515	0.397172	5.57102	1.39278	1.22	25.3999	26.0892	25.0355	69.8329	68.0716	18.0423	20.2672	54.6587	61.3992	299.282	1501.59
TAN1602-03c	TAN16-2-3c (T)	C3-C4	Ju	2	5.12524	59.1796	0.3828	5.31807	1.37809	1.22	25.3243	25.9326	25.0358	85.1101	82.8412	17.9752	20.0995	54.6994	61.1638	299.283	1500
TAN1602-03c	TAN16-2-3c (T)	C3-C4	Ju	2	5.87624	69.3895	0.370284	5.07498	1.35836	1.22	25.2616	25.7893	25.0354	99.9626	97.3659	17.9845	20.0117	54.9322	61.1242	299.303	1498.7
TAN1602-03c	TAN16-2-3c (T)	C3-C4	Ju	2	6.86342	82.9407	0.355788	5.0727	1.41077	1.22	25.3782	26.1209	25.0337	120.011	116.972	18.1234	20.1494	54.9749	61.1208	299.298	1499.1
TAN1602-03c	TAN16-2-3c (T)	C3-C4	Ju	2	7.85471	104.393	0.329427	4.80843	1.44107	1.22	25.3815	26.2052	25.0359	149.977	146.488	18.0927	20.0136	54.8729	60.6988	299.276	1498.45
TAN1602-03c	TAN16-2-3c (T)	C3-C4	Ju	2	12.5405	173.317	0.309181	4.48364	1.42975	1.22	25.3054	26.0555	25.036	250.241	244.682	18.0303	19.8217	54.937	60.3953	299.298	1500.53
TAN1602-03c	TAN16-2-3c (T)	C3-C4	Ju	2	17.594	289.516	0.304825	4.39508	1.42094	1.22	25.2915	26.0239	25.0339	399.895	392.021	18.0923	19.8483	55.1674	60.5219	299.289	1501.5
TAN1602-03c	TAN16-2-3c (T)	C3-C4	Ju	2	18.5462	462.497	0.261691	4.06738	1.52592	1.22	25.4118	26.4364	25.0329	600.023	591.481	17.9993	19.625	54.5038	59.4267	299.244	1498.24
TAN1602-03c	TAN16-2-3c (T)	C3-C4	Ju	2	20.5201	546.852	0.147085	2.48842	1.64469	1.22	25.3945	26.695	25.0365	800.01	790.842	17.9656	18.9609	54.4554	57.4723	299.239	1498.21
TAN1602-03c	TAN16-2-3c (T)	C3-C4	Ju	2	20.6049	606.391	0.0920044	1.68993	1.77625	1.22	25.5166	27.2336	25.0327	999.91	990.828	18.0968	18.7728	54.4571	56.4912	299.277	1499.05
TAN1602-03c	TAN16-2-3c (T)	C3-C4	Ju	2	20.2277	671.637	0.066117	1.21693	1.77615	1.22	25.4468	27.1422	25.0331	1199.97	1191.13	18.0915	18.5783	54.664	56.1352	299.262	1501.63
TAN1602-03c	TAN16-2-3c (T)	C3-C4	Co	3	1.80695	23.9983	0.31972	6.64263	2.08137	1.08	25.3066	26.5077	25.0145	34.9736	34.2416	11.6035	13.9602	35.8215	43.0968	300.164	1499.69
TAN1602-03c	TAN16-2-3c (T)	C3-C4	Co	3	2.69287	33.3842	0.314885	6.64841	2.11379	1.08	25.3502	26.6447	25.0188	49.886	48.8003	11.5608	13.9197	35.5927	42.8552	300.156	1499.95
TAN1602-03c	TAN16-2-3c (T)	C3-C4	Co	3	3.89319	45.6114	0.304377	6.40273	2.10433	1.08	25.2732	26.5321	25.0182	70.0505	68.4918	11.5116	13.7836	35.6007	42.6273	300.149	1498.46
TAN1602-03c	TAN16-2-3c (T)	C3-C4	Co	3	4.62532	55.2088	0.296422	6.26804	2.1138	1.08	25.2571	26.5528	25.0185	84.9545	83.1029	11.5082	13.7326	35.6216	42.5066	300.157	1498.78
TAN1602-03c	TAN16-2-3c (T)	C3-C4	Co	3	5.31483	64.6409	0.286337	6.08732	2.12313	1.08	25.2368	26.5653	25.018	99.9034	97.7769	11.5063	13.6666	35.6539	42.3479	300.164	1499.32
TAN1602-03c	TAN16-2-3c (T)	C3-C4	Co	3	6.20399	75.9999	0.265533	5.68474	2.13425	1.08	25.201	26.5513	25.0184	119.954	117.482	11.5109	13.5287	35.7393	42.004	300.161	1500.39
TAN1602-03c	TAN16-2-3c (T)	C3-C4	Co	3	7.25634	93.3664	0.239139	5.23801	2.17841	1.08	25.1823	26.7095	25.0183	149.934	147.046	11.5546	13.414	35.9123	41.6915	300.153	1501.65
TAN1602-03c	TAN16-2-3c (T)	C3-C4	Co	3	11.2516	153.356	0.215737	4.91548	2.26032	1.08	25.3008	27.0909	25.0174	249.977	245.495	11.65	13.3948	35.9483	41.3322	300.185	1500.28
TAN1602-03c	TAN16-2-3c (T)	C3-C4	Co	3	16.1236	249.234	0.19776	4.54787	2.27804	1.08	25.276	27.0975	25.018	400	393.554	11.6172	13.2319	35.8986	40.8882	300.165	1498.1
TAN1602-03c	TAN16-2-3c (T)	C3-C4	Co	3	18.335	391.463	0.163415	4.00511	2.42234	1.08	25.4078	27.6707	25.0186	600.089	592.638	11.5808	13.0031	35.546	39.9116	300.166	1498.89
TAN1602-03c	TAN16-2-3c (T)	C3-C4	Co	3	19.7697	444.865	0.0991661	2.58661	2.56398	1.08	25.3936	28.0953	25.0156	799.987	792.136	11.5992	12.5183	35.6388	38.4626	300.148	1500.97
TAN1602-03c	TAN16-2-3c (T)	C3-C4	Co	3	20.8887	514.493	0.0754487	1.97644	2.57069	1.08	25.2925	27.9739	25.0181	999.854	991.633	11.4796	12.1821	35.4842	37.6557	300.143	1497.97
TAN1602-03c	TAN16-2-3c (T)	C3-C4	Co	3	22.2964	598.744	0.0647597	1.74997	2.64861	1.08	25.373	28.2897	25.0183	1199.85	1191.08	11.4841	12.1061	35.329	37.2426	300.162	1500.21
TPE1-10	TWN10-2 (S)	C4	Co	1	3.43394	14.2252	0.29601	5.64799	1.87947	0.94	25.1422	25.9387	25.0184	35.0588	33.9235	13.2967	15.0387	40.8778	46.2333	300.185	1498.88
TPE1-10	TWN10-2 (S)	C4	Co	1	4.51656	21.8617	0.289002	5.51788	1.87972	0.94	25.1307	25.9289	25.019	49.9697	48.4716	13.314	15.0159	40.9601	46.196	300.184	1499.23
TPE1-10	TWN10-2 (S)	C4	Co	1	6.39251	29.4609	0.283037	5.43285	1.88888	0.94	25.1544	25.991	25.0185	69.9589	67.8416	13.3714	15.0471	41.0823	46.2309	300.166	1499.1
TPE1-10	TWN10-2 (S)	C4	Co	1	7.58609	36.104	0.277945	5.45073	1.92858	0.94	25.2337	26.2196	25.0183	85.042	82.5256	13.4284	15.1095	41.0649	46.2057	300.18	1501.18
TPE1-10	TWN10-2 (S)	C4	Co	1	8.06825	44.5625	0.259782	5.18956	1.96185	0.94	25.2258	26.2938	25.0189	100.16	97.4752	13.3222	14.9231	40.7621	45.6603	300.174	1500.17
TPE1-10	TWN10-2 (S)	C4	Co	1	8.99695	52.6996	0.237999	4.72952	1.94893	0.94	25.1046	26.0987	25.0192	119.93	116.939	13.1948	14.6543	40.6668	45.165	300.146	1499.91
TPE1-10	TWN10-2 (S)	C4	Co	1	10.1983	65.488	0.21353	4.32626	1.98302	0.94	25.101	26.2142	25.0186	149.934	146.542	13.2092	14.5443	40.7202	44.8359	300.171	1499.95
TPE1-10	TWN10-2 (S)	C4	Co	1	13.9887	108.541	0.173285	3.65228	2.05584	0.94	25.1134	26.4934	25.0184	249.979	245.318	13.2536	14.3809	40.8287	44.3014	300.168	1500.05
TPE1-10	TWN10-2 (S)	C4	Co	1	17.5889	186.328	0.144018	3.1994	2.16056	0.94	25.2448	26.9848	25.0177	400.04	394.138	13.3656	14.3531	40.8512	43.8695	300.174	1499.59
TPE1-10	TWN10-2 (S)	C4	Co	1	19.2627	324.011	0.122827	2.72909	2.15664	0.94	25.1499	26.8651	25.019	600.096	593.556	13.303	14.1456	40.8708	43.4593	300.171	1498.8
TPE1-10	TWN10-2 (S)	C4	Co	1	20.612	454.329	0.105213	2.38477	2.19633	0.94	25.1511	27.0082	25.0188	799.933	792.886	13.3128	14.0491	40.8919	43.1536	300.171	1498.76
TPE1-10	TWN10-2 (S)	C4	Co	1	21.7389	614.31	0.100307	2.25549	2.17856	0.94	25.148	26.9078	25.0187	1000.14	992.628	13.3176	14.0141	40.9195	43.0593	300.174	1498.95
TPE1-10	TWN10-2 (S)	C4	Co	1	20.8856	804.527	0.0956743	2.16671	2.19305	0.94	25.1253	26.9624	25.0188	1199.93	1192.58	13.315	13.9842	40.9637	43.0223	300.127	1499.71
TPE1-10	TWN10-2 (S)	C4	Co	2	2.41594	19.978	0.288105	3.94251	1.34363	0.94	25.1742	26.442	25.0199	35.072	34.2731	20.2684	21.4765	62.2699	65.9816	300.157	1498.6
TPE1-10	TWN10-2 (S)	C4	Co	2	3.77663	25.7521	0.278663	3.75221	1.32133	0.94	25.1192	26.3337	25.018	49.919	48.6793	20.328	21.4776	62.6617	66.2055	300.209	1501.61
TPE1-10	TWN10-2 (S)	C4	Co	2	5.48243	33.9307	0.269358	3.71574	1.35239	0.94	25.209	26.5488	25.0176	70.0596	68.2634	20.4679	21.6063	62.7617	66.2526	300.175	1498.88
TPE1-10	TWN10-2 (S)	C4	Co	2	6.48436	41.4808	0.264356	3.70201	1.37227	0.94	25.2467	26.6568	25.018	85.0033	82.8765	20.4945	21.6287	62.707	66.1775	300.161	1501.69
TPE1-10	TWN10-2 (S)	C4	Co	2	6.89044	49.8851	0.243462	3.31371	1.33221	0.94	25.1099	26.3695	25.0204	99.8361	97.5775	20.4199	21.4352	62.9976	66.1298	300.223	1501.36
TPE1-10	TWN10-2 (S)	C4	Co	2	8.01688	55.3728	0.216412	3.06203	1.38149	0.94	25.1897	26.6689	25.0181	120.157	117.534	20.6178	21.556	63.3123	66.1933	300.172	1499.58
TPE1-10	TWN10-2 (S)	C4	Co	2	9.02212	69.6249	0.19564	2.88916	1.43911	0.94	25.2651	26.9581	25.0175	149.98	147.021	20.6953	21.5806	63.2708	65.9772	300.168	1501.74
TPE1-10	TWN10-2 (S)	C4	Co	2	13.5325	112.748	0.170614	2.55374	1.45594	0.94	25.2338	26.9602	25.0192	249.953	245.519	20.6297	21.4123	63.1943	65.5917	300.157	1501.61
TPE1-10	TWN10-2 (S)	C4	Co	2	17.2822	214.585	0.162176	2.38296	1.42887	0.94	25.1565	26.7816	25.019	399.98	394.273	20.5751	21.3055	63.3279	65.5759	300.152	1499.69
TPE1-10	TWN10-2 (S)	C4	Co	2	18.737	425.101	0.194668	2.92011	1.46134	0.94	25.1957	26.8804	25.0179	600.016	593.606	20.3065	21.2014	62.3076	65.0537	300.2	1499.17
TPE1-10	TWN10-2 (S)	C4	Co	2	20.0873	523.521	0.128174	2.00251	1.51379	0.94	25.1293	26.9415	25.0198	799.928	793.14	20.1889	20.8029	62.1819	64.0732	300.173	1500.5
TPE1-10	TWN10-2 (S)	C4	Co	2	21.0129	652.593	0.106318	1.74677	1.58809	0.94	25.2326	27.2875	25.02	1000.1	992.979	20.2607	20.7963	62.006	63.6453	300.165	1501.59
TPE1-10	TWN10-2 (S)	C4	Co	2	22.3087	802.284	0.0988745	1.64536	1.60755	0.94	25.2568	27.3856	25.0177	1200.14	1192.54	20.3046	20.8092	62.0588	63.6008	300.178	1501.86
TPE1-10	TWN10-2 (S)	C4	Ju	3	2.81097	24.1145	0.284649	5.84825	2.06739	0.79	25.5343	26.4005	25.0335	42.1239	41.3176	12.2406	13.7641	37.597	42.2762	299.098	1499.85
TPE1-10	TWN10-2 (S)	C4	Ju	3	3.26786	28.8273	0.282113	5.69445	2.0314	0.79	25.4596	26.165	25.0355	49.9346	48.9979	12.1639	13.6472	37.5289	42.1052	299.146	1501.39
TPE1-10	TWN10-2 (S)	C4	Ju	3	5.5197	33.8626	0.27352	5.47166	2.01227	0.79	25.4029	26.0385	25.0363	69.9765	68.42	12.1596	13.5849	37.6431	42.0553	299.164	1500.2
TPE1-10	TWN10-2 (S)	C4	Ju	3	6.64901	39.0083	0.257701	5.32342	2.07454	0.79	25.5211	26.3727	25.0333	84.9407	83.0678	12.2499	13.6367	37.6558	41.9188	299.111	1500.31
TPE1-10	TWN10-2 (S)	C4	Ju	3	6.84309	49.6032	0.243018	5.08532	2.09909	0.79	25.5272	26.4433	25.0353	99.852	97.9135	12.2109	13.5356	37.5234	41.5941	299.164	1499.36
TPE1-10	TWN10-2 (S)	C4	Ju	3	7.49508	59.1956	0.218644	4.52939	2.0749	0.79	25.4289	26.2144	25.0361	119.958	117.838	12.1336	13.3137	37.5059	41.1539	299.16	1498.23
TPE1-10	TWN10-2 (S)	C4	Ju	3	8.34729	71.8449	0.18768	3.87818	2.06533	0.79	25.3529	26.0703	25.0365	149.946	147.59	12.1097	13.1205	37.6039	40.7426	299.137	1501.13
TPE1-10	TWN10-2 (S)	C4	Ju	3	12.5398	107.258	0.152474	3.31681	2.16728	0.79	25.4954	26.5397	25.0338	249.959	246.431	12.1888	13.0533	37.531	40.1928	299.155	1500.41
TPE1-10	TWN10-2 (S)	C4	Ju	3	17.6183	183.102	0.140988	3.05113	2.15468	0.79	25.4285	26.4018	25.0375	400.039	395.068	12.103	12.8983	37.4162	39.8748	299.171	1501.13
TPE1-10	TWN10-2 (S)	C4	Ju	3	20.0622	350.063	0.142315	3.07734	2.15254	0.79	25.4396	26.4104	25.0357	600.079	594.298	12.1382	12.9403	37.4906	39.9681	299.154	1498.6
TPE1-10	TWN10-2 (S)	C4	Ju	3	21.2197	414.872	0.0956895	2.16956	2.24785	0.79	25.5385	26.7866	25.0349	800.125	794.066	12.1986	12.7642	37.4533	39.1899	299.143	1499.29
TPE1-10	TWN10-2 (S)	C4	Ju	3	22.2327	522.186	0.0805158	1.80663	2.22238	0.79	25.4835	26.6178	25.0315	1000.12	993.777	12.1994	12.6705	37.5777	39.0287	299.134	1499.57
TPE1-10	TWN10-2 (S)	C4	Ju	3	24.2052	631.209	0.0735422	1.64116	2.2095	0.79	25.419	26.4825	25.0358	1200.1	1193.2	12.0947	12.5227	37.3977	38.7211	299.123	1499.37
TPE1-02	TWN2-1 (A)	C4	Co	1	3.34751	16.0454	0.319317	6.01875	1.8612	0.79	25.1585	26.1395	25.0195	34.8889	33.954	14.0428	15.6023	43.2105	48.009	300.148	1498.41
TPE1-02	TWN2-1 (A)	C4	Co	1	4.87535	21.9883	0.310955	5.72194	1.81663	0.79	25.0229	25.809	25.0215	50.0241	48.6676	13.9035	15.3862	43.1285	47.7281	300.163	1501.89
TPE1-02	TWN2-1 (A)	C4	Co	1	6.3558	32.3243	0.300941	5.52179	1.80984	0.79	24.9981	25.8054	25.0196	70.0883	68.3162	14.018	15.4488	43.5452	47.99	300.161	1499.03
TPE1-02	TWN2-1 (A)	C4	Co	1	7.52023	39.1416	0.29375	5.44215	1.82602	0.79	25.0424	25.946	25.0186	84.8633	82.7655	14.1574	15.5674	43.8625	48.2311	300.159	1498.35
TPE1-02	TWN2-1 (A)	C4	Co	1	8.67365	44.7045	0.279548	5.35138	1.88389	0.79	25.1537	26.2748	25.0177	99.9335	97.5132	14.2642	15.6506	43.8995	48.1665	300.148	1498.9
TPE1-02	TWN2-1 (A)	C4	Co	1	9.94227	53.2594	0.264162	4.97221	1.85101	0.79	25.019	26.0127	25.0193	119.945	117.175	14.1599	15.4483	43.9333	47.9311	300.15	1498.26
TPE1-02	TWN2-1 (A)	C4	Co	1	12.2823	63.481	0.249866	4.76947	1.87475	0.79	25.043	26.133	25.0191	150.15	146.734	14.2166	15.4524	44.0454	47.8744	300.161	1499.71
TPE1-02	TWN2-1 (A)	C4	Co	1	18.2482	112.188	0.233629	4.58717	1.92535	0.79	25.1236	26.4057	25.0186	249.946	244.847	14.3106	15.4992	44.124	47.7889	300.158	1500.27
TPE1-02	TWN2-1 (A)	C4	Co	1	23.7289	198.428	0.207738	4.14861	1.95437	0.79	25.1058	26.4619	25.0216	400.039	393.364	14.2466	15.3218	43.9727	47.2913	300.153	1499.06
TPE1-02	TWN2-1 (A)	C4	Co	1	26.1758	433.632	0.299084	5.60823	1.84911	0.79	25.0673	25.9785	25.0196	599.983	592.219	13.9452	15.3987	43.1426	47.6391	300.136	1501.77
TPE1-02	TWN2-1 (A)	C4	Co	1	28.3164	602.597	0.27629	5.30532	1.89017	0.79	25.0715	26.1124	25.0181	800.041	791.483	13.8783	15.2534	42.9271	47.1804	300.144	1502.06
TPE1-02	TWN2-1 (A)	C4	Co	1	29.9552	774.54	0.258508	4.97144	1.8909	0.79	24.99	25.9915	25.0195	1000.03	990.848	13.7123	15.0012	42.6197	46.6256	300.154	1499.59
TPE1-02	TWN2-1 (A)	C4	Co	1	30.7867	945.343	0.238578	4.8264	1.9848	0.79	25.1437	26.4612	25.0202	1199.91	1190.29	13.7614	15.0128	42.378	46.2314	300.133	1498.18
TPE1-02	TWN2-1 (A)	C4	Ju	2	3.68464	24.4658	0.373005	6.94925	1.83239	0.79	25.2548	25.468	25.0351	42.7297	41.6836	12.8809	14.6832	39.0516	44.5157	300.133	1499.01
TPE1-02	TWN2-1 (A)	C4	Ju	2	3.71376	31.6282	0.38091	7.19891	1.85925	0.79	25.3611	25.7027	25.0349	49.9516	48.8814	13.0114	14.8781	39.1967	44.8202	300.124	1499.64
TPE1-02	TWN2-1 (A)	C4	Ju	2	5.38435	43.9049	0.3871	6.96821	1.77261	0.79	25.2625	25.2046	25.0369	69.9496	68.4069	12.9694	14.7764	39.2975	44.7729	300.133	1499.05
TPE1-02	TWN2-1 (A)	C4	Ju	2	7.90302	45.6679	0.367794	6.73036	1.79885	0.79	25.2343	25.3592	25.0352	85.0651	82.8378	13.0678	14.8133	39.6593	44.9567	300.097	1499.65
TPE1-02	TWN2-1 (A)	C4	Ju	2	8.99201	52.8062	0.348029	6.57529	1.8536	0.79	25.3293	25.6932	25.034	99.986	97.4503	13.214	14.919	39.8763	45.0215	300.117	1500.86
TPE1-02	TWN2-1 (A)	C4	Ju	2	9.78646	65.6188	0.326081	6.31279	1.8958	0.79	25.3846	25.9	25.035	120.377	117.606	13.2681	14.905	39.9088	44.8323	300.134	1498.95
TPE1-02	TWN2-1 (A)	C4	Ju	2	12.1456	77.9119	0.30448	5.8632	1.8831	0.79	25.2941	25.7507	25.037	150.013	146.589	13.2117	14.7322	39.9554	44.554	300.131	1500.93
TPE1-02	TWN2-1 (A)	C4	Ju	2	18.537	126.168	0.267312	5.15855	1.88189	0.79	25.2318	25.6837	25.0352	250.187	244.976	13.2723	14.6102	40.2867	44.3477	300.152	1499.66
TPE1-02	TWN2-1 (A)	C4	Ju	2	23.871	222.452	0.24125	4.7804	1.92794	0.79	25.3045	25.9403	25.0347	400.068	393.29	13.4177	14.6576	40.5543	44.3016	300.135	1501.44
TPE1-02	TWN2-1 (A)	C4	Ju	2	25.2619	417.295	0.259153	5.26409	1.97984	0.79	25.3539	25.987	25.0345	600.188	592.717	12.8535	14.2195	38.7423	42.8595	300.112	1499.93
TPE1-02	TWN2-1 (A)	C4	Ju	2	28.2873	547.779	0.207046	4.22117	1.97985	0.79	25.2915	25.8203	25.0344	799.938	791.613	12.7847	13.8804	38.68	41.995	300.123	1501.92
TPE1-02	TWN2-1 (A)	C4	Ju	2	29.0389	672.731	0.161687	3.37853	2.02211	0.79	25.2305	25.8702	25.0367	999.904	991.379	12.6729	13.5502	38.4795	41.1431	300.127	1499.61
TPE1-02	TWN2-1 (A)	C4	Ju	2	31.3511	775.307	0.132972	2.9262	2.1239	0.79	25.3287	26.3275	25.0373	1200.06	1190.89	12.688	13.4479	38.301	40.595	300.107	1500.16
TPE1-02	TWN2-1 (A)	C4	Co	3	4.78379	11.3909	0.358714	6.02579	1.65289	0.79	25.1757	26.0517	25.0181	35.1858	33.8729	16.0721	17.6302	49.1315	53.8946	300.139	1499.37
TPE1-02	TWN2-1 (A)	C4	Co	3	5.16604	23.8	0.356636	5.91439	1.6315	0.79	25.1337	25.9608	25.0176	49.9581	48.5227	16.1352	17.6646	49.4439	54.1303	300.116	1501.92
TPE1-02	TWN2-1 (A)	C4	Co	3	8.03796	28.8652	0.351148	6.02936	1.68757	0.79	25.2677	26.3178	25.017	69.948	67.7247	16.2674	17.8262	49.4483	54.1865	300.127	1501.68
TPE1-02	TWN2-1 (A)	C4	Co	3	9.061	36.6944	0.336455	5.71536	1.66793	0.79	25.1802	26.1492	25.0186	84.9359	82.4272	16.2031	17.6808	49.5064	54.0211	300.166	1499.28
TPE1-02	TWN2-1 (A)	C4	Co	3	10.3305	40.787	0.310359	5.26636	1.6629	0.79	25.1095	26.0797	25.0191	99.935	97.0814	16.2286	17.5903	49.7917	53.9697	300.147	1500.41
TPE1-02	TWN2-1 (A)	C4	Co	3	11.2316	50.8446	0.287641	5.03853	1.71302	0.79	25.1901	26.3586	25.0174	120.053	116.942	16.3507	17.6535	49.926	53.9039	300.145	1500.16
TPE1-02	TWN2-1 (A)	C4	Co	3	12.8672	63.2127	0.261283	4.7374	1.76897	0.79	25.2422	26.6111	25.0172	150.075	146.505	16.3861	17.611	49.8772	53.6055	300.164	1499.87
TPE1-02	TWN2-1 (A)	C4	Co	3	19.8346	96.8405	0.226175	4.08382	1.75732	0.79	25.129	26.4403	25.0193	249.802	244.32	16.3169	17.3729	50.0016	53.2377	300.189	1500.83
TPE1-02	TWN2-1 (A)	C4	Co	3	23.5618	200.379	0.207678	3.83805	1.79566	0.79	25.1784	26.6458	25.0171	399.977	393.375	16.419	17.4119	50.1673	53.2013	300.033	1500.47
TPE1-02	TWN2-1 (A)	C4	Co	3	27.3638	392.77	0.240852	4.35782	1.7646	0.79	25.1379	26.3284	25.0189	599.901	592.021	15.9287	17.056	48.8168	52.2716	300.188	1501.53
TPE1-02	TWN2-1 (A)	C4	Co	3	30.3836	507.337	0.186957	3.63967	1.88961	0.79	25.2412	26.8406	25.017	799.908	791.156	15.9167	16.8582	48.4757	51.3431	300.252	1500.54
TPE1-02	TWN2-1 (A)	C4	Co	3	30.5165	644.713	0.153859	3.01292	1.89658	0.79	25.1316	26.7236	25.0182	1000.1	991.281	15.7577	16.5377	48.3119	50.7031	300.132	1501.69
TPE1-02	TWN2-1 (A)	C4	Co	3	32.712	775.19	0.137945	2.803	1.96515	0.79	25.2022	27.0015	25.0185	1199.92	1190.43	15.7037	16.4294	47.9465	50.1622	300.129	1498.65
ZAM1503-03	ZAM15-03-03 (G)	C3-C4	Co	1	2.6002	19.3019	0.312608	5.46869	1.72195	1.36	25.3747	26.7498	25.0179	34.9548	33.6931	15.9135	18.346	48.1525	55.5131	300.14	1500.1
ZAM1503-03	ZAM15-03-03 (G)	C3-C4	Co	1	3.23879	29.3449	0.294228	5.0006	1.67131	1.36	25.1839	26.3711	25.0198	50.0189	48.4416	15.8429	18.0677	48.4913	55.301	300.154	1500.38
ZAM1503-03	ZAM15-03-03 (G)	C3-C4	Co	1	4.26999	41.4265	0.280823	4.93643	1.72549	1.36	25.2888	26.6999	25.0157	69.9426	67.8559	16.0104	18.2066	48.6895	55.3683	300.127	1499.29
ZAM1503-03	ZAM15-03-03 (G)	C3-C4	Co	1	4.72992	50.9933	0.258476	4.64458	1.76035	1.36	25.2861	26.8013	25.0174	85.1396	82.8222	15.9991	18.0655	48.6645	54.95	300.155	1498.21
ZAM1503-03	ZAM15-03-03 (G)	C3-C4	Co	1	4.75428	61.8176	0.232199	4.2119	1.77314	1.36	25.2213	26.7583	25.0182	99.8627	97.5225	15.9705	17.8448	48.7647	54.4878	300.162	1500.07
ZAM1503-03	ZAM15-03-03 (G)	C3-C4	Co	1	5.74971	69.6853	0.208962	3.82835	1.78731	1.36	25.1758	26.7523	25.0184	120.017	117.209	15.9848	17.6885	48.9396	54.1557	300.194	1501.45
ZAM1503-03	ZAM15-03-03 (G)	C3-C4	Co	1	6.38647	83.5492	0.1729	3.2201	1.81072	1.36	25.1146	26.7699	25.0187	150.031	146.923	16.0588	17.4924	49.3327	53.7364	300.156	1498.91
ZAM1503-03	ZAM15-03-03 (G)	C3-C4	Co	1	8.42195	134.637	0.129321	2.54682	1.90634	1.36	25.1755	27.1871	25.0149	250.038	245.938	16.2781	17.4119	49.8218	53.2921	300.159	1499.01
ZAM1503-03	ZAM15-03-03 (G)	C3-C4	Co	1	12.2496	210.074	0.11365	2.34047	1.98949	1.36	25.2922	27.5863	25.0173	400.06	394.092	16.3969	17.4389	49.8325	52.9992	300.158	1498.18
ZAM1503-03	ZAM15-03-03 (G)	C3-C4	Co	1	17.1026	421.283	0.180172	3.5508	1.91739	1.36	25.2914	27.1853	25.0179	600.177	591.477	15.707	17.288	47.7647	52.5724	300.166	1498.6
ZAM1503-03	ZAM15-03-03 (G)	C3-C4	Co	1	17.8516	524.991	0.118626	2.5699	2.09554	1.36	25.4123	27.8099	25.0172	800.016	791.006	15.6982	16.8431	47.4051	50.8623	300.145	1499.65
ZAM1503-03	ZAM15-03-03 (G)	C3-C4	Co	1	19.8223	645.212	0.101226	2.22871	2.1264	1.36	25.3935	27.8654	25.0158	1000	990.02	15.6607	16.6538	47.3434	50.3456	300.126	1501.85
ZAM1503-03	ZAM15-03-03 (G)	C3-C4	Co	1	19.7923	806.171	0.0914192	1.97295	2.08397	1.36	25.2526	27.5237	25.0184	1199.76	1189.74	15.4468	16.3259	47.0973	49.7777	300.241	1500.67
ZAM1503-03	ZAM15-03-03 (G)	C3-C4	Co	2	1.65568	23.8497	0.285257	4.94248	1.76224	1.36	24.8406	25.2395	25.0214	34.9908	34.1641	12.21	14.417	39.3435	46.4549	300.178	1498.89
ZAM1503-03	ZAM15-03-03 (G)	C3-C4	Co	2	2.82974	30.7534	0.277156	4.89284	1.79391	1.36	24.8697	25.3633	25.0216	49.9753	48.5855	12.1561	14.3412	39.0981	46.1258	300.171	1502.12
ZAM1503-03	ZAM15-03-03 (G)	C3-C4	Co	2	4.07924	41.4357	0.266894	4.72705	1.79821	1.36	24.8232	25.3015	25.0213	69.9739	67.9797	12.071	14.1828	38.9282	45.7385	300.112	1499.16
ZAM1503-03	ZAM15-03-03 (G)	C3-C4	Co	2	4.8309	49.5746	0.252201	4.53638	1.82385	1.36	24.8202	25.3723	25.022	85.1236	82.7645	12.0378	14.0645	38.8287	45.3659	300.134	1499.03
ZAM1503-03	ZAM15-03-03 (G)	C3-C4	Co	2	5.94316	54.9538	0.243261	4.41168	1.8373	1.36	24.8372	25.4116	25.0209	99.916	97.029	12.0368	14.0078	38.7837	45.1345	300.141	1498.7
ZAM1503-03	ZAM15-03-03 (G)	C3-C4	Co	2	6.53708	66.5939	0.224342	4.12097	1.85781	1.36	24.8209	25.442	25.0223	119.95	116.77	12.0231	13.8644	38.775	44.7133	300.157	1498.83
ZAM1503-03	ZAM15-03-03 (G)	C3-C4	Co	2	7.48014	77.9206	0.186437	3.54454	1.91635	1.36	24.8108	25.6108	25.0212	150.132	146.508	12.0273	13.6111	38.8133	43.9246	300.213	1499.52
ZAM1503-03	ZAM15-03-03 (G)	C3-C4	Co	2	9.88893	117.109	0.130807	2.64399	2.0268	1.36	24.8391	25.9803	25.0219	249.99	245.215	12.0605	13.2427	38.8527	42.6612	300.134	1498.58
ZAM1503-03	ZAM15-03-03 (G)	C3-C4	Co	2	13.8977	178.823	0.109557	2.2845	2.08643	1.36	24.8555	26.2092	25.0212	399.842	393.138	12.087	13.1085	38.897	42.1846	300.139	1498.28
ZAM1503-03	ZAM15-03-03 (G)	C3-C4	Co	2	15.8375	320.884	0.0996946	2.08213	2.08858	1.36	24.8414	26.2705	25.0221	600.141	592.407	12.2728	13.2037	39.5457	42.5453	300.162	1498.53
ZAM1503-03	ZAM15-03-03 (G)	C3-C4	Co	2	16.0068	359.029	0.0622754	1.34487	2.15238	1.36	24.8605	26.4414	25.022	799.993	792.258	12.3157	12.9171	39.6402	41.5761	300.173	1498.66
ZAM1503-03	ZAM15-03-03 (G)	C3-C4	Co	2	17.8735	365.603	0.0477505	1.07977	2.24945	1.36	25.0148	26.9559	25.0216	999.942	991.358	12.5273	13.0102	39.9512	41.4911	300.152	1500.84
ZAM1503-03	ZAM15-03-03 (G)	C3-C4	Co	2	19.558	450.524	0.0442106	0.99824	2.24529	1.36	24.9934	27.0015	25.0196	1199.91	1190.51	12.6983	13.1446	40.5509	41.9762	300.164	1499.52
ZIM1503-f	ZIM15-03-f2 (L)	C3	Co	1	-0.745121	39.1472	0.23706	4.72604	1.97391	1.36	25.2407	27.8915	25.0168	34.9716	35.2337	15.9195	18.0217	49.2115	55.71	300.238	1501.02
ZIM1503-f	ZIM15-03-f2 (L)	C3	Co	1	0.310984	46.1234	0.244027	4.79364	1.94625	1.36	25.2063	27.7554	25.0191	49.985	49.736	15.8694	18.0023	49.1507	55.7565	300.161	1500.76
ZIM1503-f	ZIM15-03-f2 (L)	C3	Co	1	1.49025	56.5651	0.229874	4.53189	1.95076	1.36	25.1683	27.7392	25.0177	69.9582	69.141	15.9063	17.923	49.3727	55.6322	300.152	1498.77
ZIM1503-f	ZIM15-03-f2 (L)	C3	Co	1	2.34059	65.5315	0.242558	4.7707	1.94776	1.36	25.2712	27.812	25.0175	84.8947	83.6534	15.9929	18.1152	49.3319	55.8784	300.173	1499.31
ZIM1503-f	ZIM15-03-f2 (L)	C3	Co	1	3.51677	72.5207	0.247889	4.72016	1.8872	1.36	25.1864	27.4839	25.0199	100.113	98.309	15.909	18.0091	49.3172	55.8274	300.168	1501.28
ZIM1503-f	ZIM15-03-f2 (L)	C3	Co	1	4.20854	82.8789	0.21652	4.23402	1.9322	1.36	25.1575	27.6146	25.0179	119.825	117.692	15.9603	17.8445	49.552	55.402	300.153	1499.02
ZIM1503-f	ZIM15-03-f2 (L)	C3	Co	1	5.45121	95.8223	0.186869	3.86329	2.03632	1.36	25.2335	28.0476	25.0176	149.98	147.253	16.0346	17.7541	49.5542	54.8681	300.141	1500.94
ZIM1503-f	ZIM15-03-f2 (L)	C3	Co	1	9.75954	137.644	0.156506	3.36448	2.11129	1.36	25.2272	28.2704	25.0195	250.093	245.297	16.0039	17.5016	49.4746	54.1045	300.176	1499.95
ZIM1503-f	ZIM15-03-f2 (L)	C3	Co	1	16.1168	208.57	0.150497	3.19253	2.08282	1.36	25.1222	28.0826	25.02	400.103	392.234	15.9456	17.367	49.6026	54.024	300.171	1498.82
ZIM1503-f	ZIM15-03-f2 (L)	C3	Co	1	16.8475	264.095	0.0870469	2.0208	2.26723	1.36	25.2065	28.6059	25.0197	600.04	591.865	15.7879	16.6882	48.8957	51.6837	300.191	1500.87
ZIM1503-f	ZIM15-03-f2 (L)	C3	Co	1	18.4787	301.366	0.0634156	1.53925	2.36457	1.36	25.2632	28.9566	25.0178	800.13	791.206	15.8364	16.5223	48.8787	50.9956	300.173	1499.95
ZIM1503-f	ZIM15-03-f2 (L)	C3	Co	1	19.458	303.592	0.0472077	1.14526	2.36108	1.36	25.1822	28.8273	25.0175	1000.04	990.705	15.7433	16.2538	48.8357	50.4192	300.146	1498.49
ZIM1503-f	ZIM15-03-f2 (L)	C3	Co	1	20.6972	340.064	0.0405116	0.990018	2.37742	1.36	25.1654	28.8118	25.0195	1199.99	1190.08	15.6115	16.0528	48.479	49.8495	300.184	1499.62
ZIM1503-f	ZIM15-03-f2 (L)	C3	Ju	2	-0.0961251	41.1048	0.25555	4.45606	1.70794	1.49	25.4778	26.8583	25.0353	41.7136	41.669	16.5461	18.7237	49.7454	56.2922	299.201	1498.1
ZIM1503-f	ZIM15-03-f2 (L)	C3	Ju	2	0.682092	44.0045	0.246597	4.13623	1.64215	1.49	25.3209	26.4722	25.0352	50.2436	49.8013	16.5622	18.5839	50.2536	56.3881	299.171	1499.69
ZIM1503-f	ZIM15-03-f2 (L)	C3	Ju	2	1.29546	58.703	0.24338	4.22532	1.69801	1.49	25.472	26.8583	25.0335	69.9878	69.1968	16.7649	18.83	50.4064	56.6154	299.127	1498.61
ZIM1503-f	ZIM15-03-f2 (L)	C3	Ju	2	2.1522	67.1367	0.240032	4.14631	1.68919	1.49	25.4376	26.789	25.0345	85.1313	83.8863	16.7462	18.7724	50.454	56.5587	299.18	1499.37
ZIM1503-f	ZIM15-03-f2 (L)	C3	Ju	2	2.72496	76.1764	0.224141	3.8766	1.68911	1.49	25.3873	26.7225	25.0349	99.9846	98.4374	16.7377	18.6323	50.5809	56.3065	299.186	1500.63
ZIM1503-f	ZIM15-03-f2 (L)	C3	Ju	2	3.55637	86.846	0.205092	3.58566	1.70452	1.49	25.3438	26.7421	25.0355	119.94	117.959	16.7645	18.5171	50.7929	56.1029	299.196	1498.42
ZIM1503-f	ZIM15-03-f2 (L)	C3	Ju	2	4.92963	99.7388	0.181154	3.18082	1.70778	1.49	25.2861	26.697	25.0357	150.123	147.434	16.8393	18.3943	51.1795	55.9058	299.172	1499.96
ZIM1503-f	ZIM15-03-f2 (L)	C3	Ju	2	9.18076	144.223	0.155814	2.75719	1.71698	1.49	25.2329	26.6955	25.0359	250.168	245.259	16.9514	18.2995	51.6782	55.7881	299.16	1498.29
ZIM1503-f	ZIM15-03-f2 (L)	C3	Ju	2	13.7585	213.376	0.130931	2.49715	1.8445	1.49	25.44	27.3963	25.033	399.956	392.616	17.2857	18.5063	52.0475	55.7227	299.191	1499.47
ZIM1503-f	ZIM15-03-f2 (L)	C3	Ju	2	11.8506	244.757	0.0568544	1.21897	2.06128	1.49	25.3763	27.7124	25.0352	600.497	594.234	16.3903	16.9871	49.5647	51.3694	299.167	1498.19
ZIM1503-f	ZIM15-03-f2 (L)	C3	Ju	2	14.1712	300.27	0.0481393	1.06476	2.12449	1.49	25.4435	27.9464	25.0342	799.985	792.507	16.3438	16.8651	49.2308	50.8012	299.161	1499.54
ZIM1503-f	ZIM15-03-f2 (L)	C3	Ju	2	16.1105	346.5	0.0416509	0.946292	2.18067	1.49	25.5137	28.1786	25.0345	1000.34	991.853	16.3523	16.8157	49.0576	50.4478	299.172	1501.15
ZIM1503-f	ZIM15-03-f2 (L)	C3	Ju	2	17.5145	412.417	0.0375448	0.864112	2.20807	1.49	25.5409	28.2908	25.0322	1199.9	1190.66	16.3684	16.7915	49.0293	50.2967	299.188	1500.95
ZIM1503-f	ZIM15-03-f2 (L)	C3	Co	3	-0.464215	37.8127	0.183355	4.39513	2.37044	1.49	25.2911	27.9476	25.0186	34.9677	35.1215	12.003	14.1541	37.0326	43.6692	300.135	1498.75
ZIM1503-f	ZIM15-03-f2 (L)	C3	Co	3	0.208234	46.06	0.18056	4.27692	2.34209	1.49	25.228	27.7555	25.0191	49.9834	49.7743	11.9246	14.0178	36.9233	43.4048	300.172	1500.5
ZIM1503-f	ZIM15-03-f2 (L)	C3	Co	3	0.664781	60.681	0.172675	4.06239	2.32497	1.49	25.1419	27.6129	25.0197	69.8784	69.4085	11.8902	13.8786	37.0046	43.1931	300.177	1498.45
ZIM1503-f	ZIM15-03-f2 (L)	C3	Co	3	1.96834	61.2965	0.16139	3.74489	2.29141	1.49	25.0522	27.4071	25.0197	84.9241	83.7913	11.9365	13.7698	37.3484	43.0846	300.175	1502.06
ZIM1503-f	ZIM15-03-f2 (L)	C3	Co	3	2.44977	68.086	0.146324	3.60114	2.42455	1.49	25.2377	28.0858	25.016	99.8984	98.5062	12.1603	13.923	37.6252	43.0792	300.166	1501.88
ZIM1503-f	ZIM15-03-f2 (L)	C3	Co	3	3.49103	77.0673	0.151883	3.71662	2.41174	1.49	25.2736	28.0526	25.0193	120.111	118.16	12.1598	13.9789	37.5398	43.1558	300.165	1499.21
ZIM1503-f	ZIM15-03-f2 (L)	C3	Co	3	4.37101	87.4726	0.127471	3.19039	2.46132	1.49	25.215	28.134	25.0193	150.057	147.654	12.1014	13.6634	37.4898	42.3287	300.18	1500.92
ZIM1503-f	ZIM15-03-f2 (L)	C3	Co	3	8.18354	127.785	0.119723	2.97073	2.43891	1.49	25.1469	27.9686	25.0197	250.111	245.687	12.0665	13.5211	37.5308	42.0554	300.169	1498.47
ZIM1503-f	ZIM15-03-f2 (L)	C3	Co	3	12.192	173.152	0.0940779	2.37906	2.47992	1.49	25.0721	28.032	25.02	400.139	393.622	12.0849	13.2503	37.7573	41.3982	300.153	1501.66
ZIM1503-f	ZIM15-03-f2 (L)	C3	Co	3	11.1484	188.159	0.046087	1.28071	2.71438	1.49	25.1146	28.6859	25.0194	599.994	594.083	11.7394	12.3673	36.6139	38.5722	300.165	1499.59
ZIM1503-f	ZIM15-03-f2 (L)	C3	Co	3	12.3181	227.161	0.0364082	1.04309	2.79548	1.49	25.1887	28.9781	25.0188	800.063	793.537	11.7175	12.2289	36.3887	37.977	300.167	1501.79
ZIM1503-f	ZIM15-03-f2 (L)	C3	Co	3	16.0862	248.928	0.0361623	1.04796	2.82722	1.49	25.2442	29.1225	25.019	1000.07	991.57	11.7339	12.2477	36.3213	37.9118	300.171	1500.12
ZIM1503-f	ZIM15-03-f2 (L)	C3	Co	3	16.0149	285.387	0.029477	0.8696	2.87565	1.49	25.2896	29.3156	25.018	1200.14	1191.67	11.7915	12.2179	36.4009	37.7172	300.152	1498.98

## Sheet: Table S12. Estimated photosynth
Table S12. Estimated photosynthetic parameters and steady-state measurements
accession ID	alternative ID	photosynthetic/cross type	CE_amb	CCP	Asat	par.W	A400.obs	A400.mod	Ci400	gs400	Tleaf400	TBlk400	Tair400	Ci.Ca400		key to abbreviations
H05_EML11-200_E	H05	C3 x C4	0.0579131	13.5678	18.6047	0.859939	12.1104	11.6852	263.062	0.160095	27.039	25.0164	25.2883	0.66231
H05_EML11-200_E	H05	C3 x C4	0.0328299	20.2493	8.19857	1	8.3001	7.5606	250.546	0.0972235	25.6188	25.0184	24.9548	0.629259		CE_amb	maximum carboxylation efficiency (estimated)
H05_EML11-200_E	H05	C3 x C4	0.0738952	36.3074	18.1772	0.156003	11.4168	8.74031	247.046	0.131673	26.2515	25.0383	25.3565	0.621547		CCP	CO2 compensation point (estimated)
H08_EML11-200_I	H08	C3 x C4	0.0843101	16.7745	38.2321	0.945004	18.508	18.4846	247.306	0.216603	26.8634	25.0182	25.2498	0.624818		Asat	net photosynthetic rate at CO2 saturation (estimated)
H08_EML11-200_I	H08	C3 x C4	0.0903455	61.9056	49.0173	0.854384	18.6676	18.369	282.97	0.298516	26.2171	25.035	25.3874	0.715034		par.W	empirical curvature of the hyperbola (estimated)
H10_EML11-200_H	H10	C3 x C4	0.0608896	0	33.5512	0.826714	12.2167	12.2229	220.674	0.118043	25.7091	25.0213	25.1299	0.556401		A400.obs	net photosynthetic rate at 400 umol mol-1 (steady-state)
H10_EML11-200_H	H10	C3 x C4	0.0869609	27.268	43.9158	0.851563	18.9243	18.6979	265.948	0.261373	26.2691	25.0317	25.4224	0.674303		A400.mod	net photosynthetic rate at 400 umol mol-1 (estimated)
H10_EML11-200_H	H10	C3 x C4	0.0873409	22.8237	39.8797	0.926931	20.2597	19.6698	264.047	0.267062	26.0607	25.0363	25.2962	0.667933		Ci400	intercellular CO2 at 400 umol mol-1 (steady-state)
H10_EML11-200_H	H10	C3 x C4	0.0761681	30.4995	71.4304	1e-07	15.3728	15.2866	285.84	0.253935	26.5402	25.0169	25.2522	0.723055		gs400	stomatal conductance at 400 umol mol-1 (steady-state)
H12_KWT3-5_X1	H12	C3 x C4	0.0657338	12.2527	18.6888	0.986906	14.7639	15.1316	255.271	0.190134	26.5109	25.0355	25.3249	0.651471		Tleaf400	leaf temperature at 400 umol mol-1 (steady-state)
H12_KWT3-5_X1	H12	C3 x C4	0.0619234	14.2577	20.7053	0.903897	13.4252	13.4192	269.321	0.188484	27.2468	25.0181	25.2777	0.684694		TBlk400	block temperature at 400 umol mol-1 (steady-state)
H12_KWT3-5_X1	H12	C3 x C4	0.0737455	21.6279	19.6954	0.874136	14.5764	14.0273	271.089	0.213307	26.1784	25.0371	25.2937	0.690609		Tair400	air temperature at 400 umol mol-1 (steady-state)
H19_EML11-200_X1	H19	C3 x C4	0.0758886	4.97484	38.5405	0.309864	15.0263	15.1776	294.642	0.269172	25.7246	25.0172	24.8644	0.74533		Ci.Ca400	Ci/Ca ratio at 400 umol mol-1 (steady-state)
H19_EML11-200_X1	H19	C3 x C4	0.0762927	35.7051	52.4741	0.0135263	15.1692	14.5723	299.154	0.28337	26.9755	25.0186	25.2433	0.755024
H19_EML11-200_X1	H19	C3 x C4	0.0464619	18.3714	22.5761	0.952865	12.1857	11.5512	279.266	0.184624	26.3589	25.0371	25.3369	0.703344
H20_TWN11-1_X1	H20	C3 x C4	0.0597148	9.00577	28.0204	0.925478	15.5457	14.8438	278.453	0.239101	26.5693	25.0174	25.2567	0.707278
H20_TWN11-1_X1	H20	C3 x C4	0.0476789	32.9212	25.4388	0.957625	11.1522	10.978	270.576	0.15489	26.1196	25.019	25.0278	0.682986
H20_TWN11-1_X1	H20	C3 x C4	0.0524822	46.1553	27.8201	0.842356	11.952	11.7807	296.615	0.217982	25.7814	25.0373	25.2524	0.748211
H20_TWN11-1_X1	H20	C3 x C4	0.0530796	41.0593	25.0797	0.902164	12.5305	11.9826	287.015	0.207303	26.0927	25.0345	25.3526	0.725646
H21_EML11-2_hybrid_c3xc4	H21	C3 x C4	0.0508491	0	19.4746	0.906841	11.0942	10.749	235.65	0.119621	26.5724	25.0208	24.8396	0.593875
H21_EML11-2_hybrid_c3xc4	H21	C3 x C4	0.0956537	0	31.2137	0.49821	16.385	15.0451	230.728	0.170881	26.4689	25.0231	24.9002	0.583769
H21_EML11-2_hybrid_c3xc4	H21	C3 x C4	0.0791709	17.9192	43.2975	0.711111	16.8837	16.6139	265.514	0.22667	25.2378	25.0388	24.9938	0.670241
H26_EML11-200_G	H26	C3 x C4	0.0751333	4.36952	25.8373	0.907382	18.4258	17.5988	284.947	0.301813	25.8914	25.0349	25.2518	0.723757
H26_EML11-200_G	H26	C3 x C4	0.0778933	10.1985	40.9497	0.0190393	14.1075	14.1194	285.04	0.231243	26.7169	25.0186	25.2171	0.720305
H26_EML11-200_G	H26	C3 x C4	0.0717138	27.5215	27.3325	0.788123	15.2884	14.412	275.982	0.227112	26.8289	25.0204	25.1383	0.70033
H26_EML11-200_G	H26	C3 x C4	0.0891888	17.0045	45.0042	0.690024	19.7058	19.899	294.932	0.365027	25.9524	25.0361	25.3793	0.748417
H06_TAN16-2-3c_Y2	H06	C3+C4 x C4	0.353306	0	21.9331	1e-07	18.0736	17.1087	220.153	0.185935	27.0688	25.0182	25.3007	0.567017
H06_TAN16-2-3c_Y2	H06	C3+C4 x C4	0.151137	0	19.9067	1e-07	13.3196	13.2752	263.669	0.181154	26.8023	25.0363	25.3126	0.674632
H06_TAN16-2-3c_Y2	H06	C3+C4 x C4	0.246781	0	13.7216	1e-07	10.0089	9.94209	146.264	0.0680323	28.2158	25.0178	25.1951	0.370962
H07_TAN16-2-3c_X3	H07	C3+C4 x C4	0.164884	0	23.1428	1e-07	14.7081	14.6918	244.009	0.172433	26.9084	25.0189	25.1639	0.621409
H07_TAN16-2-3c_X3	H07	C3+C4 x C4	0.170807	0	22.7893	1e-07	14.2192	14.0139	213.068	0.13637	26.7249	25.0182	25.1188	0.543648
H07_TAN16-2-3c_X3	H07	C3+C4 x C4	0.182088	8.42754	25.6625	1e-07	15.4156	15.7857	233.677	0.169719	26.5243	25.0356	25.4033	0.596452
H07_TAN16-2-3c_X3	H07	C3+C4 x C4	0.143028	0	24.1302	1e-07	14.5356	14.223	242.203	0.167347	26.4804	25.0368	25.3791	0.615279
H11_TAN16-2-3c_Y1	H11	C3+C4 x C4	0.187893	0	24.2917	1e-07	16.5671	16.5104	274.319	0.249631	26.1841	25.0373	25.2287	0.700413
H11_TAN16-2-3c_Y1	H11	C3+C4 x C4	0.329897	0	22.3319	1e-07	18.0586	17.42	240.074	0.207075	27.1668	25.0172	25.2725	0.610976
H11_TAN16-2-3c_Y1	H11	C3+C4 x C4	0.284711	0.771825	20.8771	1e-07	16.5831	16.1617	252.097	0.201513	26.8438	25.0338	25.4139	0.639428
H14_TAN16-2-3c_X2	H14	C3+C4 x C4	0.219398	6.93367	12.3419	1e-07	10.0888	9.83851	228.017	0.104454	27.3292	25.0197	25.2022	0.576523
H14_TAN16-2-3c_X2	H14	C3+C4 x C4	0.196445	9.0925	17.5621	1e-07	12.9582	12.5694	234.161	0.139256	27.1038	25.0354	25.3011	0.595643
H14_TAN16-2-3c_X2	H14	C3+C4 x C4	0.186029	4.2285	13.1916	1e-07	10.1146	9.68598	200.157	0.0886838	27.7578	25.0171	25.1657	0.506591
H18_TWN10-2_X7	H18	C3+C4 x C4	0.24454	0	23.4219	1e-07	16.6179	17.3092	271.214	0.245365	26.1735	25.0194	25.1183	0.692333
H18_TWN10-2_X7	H18	C3+C4 x C4	0.116919	4.44298	20.6609	0.0915711	12.9151	12.9107	281.974	0.208635	25.4527	25.0357	25.0262	0.717755
H18_TWN10-2_X7	H18	C3+C4 x C4	0.0812473	0.0538329	16.1625	1e-07	9.38069	9.56203	288.241	0.157187	26.3829	25.0363	25.2861	0.730642
H18_TWN10-2_X7	H18	C3+C4 x C4	0.176008	0.0549474	20.3561	1e-07	14.9149	14.2691	271.174	0.218087	26.3364	25.019	25.1808	0.689632
H23_TAN16-2-3c_X1	H23	C3+C4 x C4	0.11531	6.10204	14.9757	0.559764	11.8119	11.6348	261.697	0.156242	25.3407	25.0393	24.9153	0.663091
H23_TAN16-2-3c_X1	H23	C3+C4 x C4	0.13712	15.7018	12.0718	1e-07	8.91212	8.61113	234.767	0.0943756	26.5573	25.0202	24.8422	0.591411
H23_TAN16-2-3c_X1	H23	C3+C4 x C4	0.194151	18.5215	12.8949	1e-07	10.7813	9.7372	223.326	0.107641	27.2985	25.0181	25.0927	0.563449
RSA9	EML11-200 (K)	C3	0.101667	48.128	34.3063	0.806625	19.5663	18.9796	279.517	0.308052	25.5584	25.0354	25.3098	0.711106
RSA9	EML11-200 (K)	C3	0.121375	48.1369	41.8355	0.787889	23.1872	23.2452	290.448	0.404094	26.0113	25.0347	25.3937	0.738642
RSA9	EML11-200 (K)	C3	0.0745609	48.8719	29.2703	0.808255	15.3261	14.4679	279.28	0.237516	26.3105	25.0199	25.0718	0.706491
RSA5-03-5	KWT3-5 (U)	C3	0.106955	54.5176	30.4178	0.74674	18.6385	17.6368	277.045	0.296284	26.1523	25.0366	25.2479	0.712407
RSA5-03-5	KWT3-5 (U)	C3	0.111224	31.2946	31.4265	0.511415	16.6314	15.935	246.567	0.205058	26.6309	25.0177	25.2281	0.633943
RSA5-03-5	KWT3-5 (U)	C3	0.138378	39.7764	39.893	0.774309	24.3309	24.2407	276.183	0.391031	26.2698	25.0179	25.1363	0.715568
RSA5-03-5	KWT3-5 (U)	C3	0.125596	52.8981	46.3176	0.631488	20.1317	19.3921	248.278	0.25173	26.171	25.0364	25.3618	0.639271
ZIM1503-f	ZIM15-03-f2 (L)	C3	0.1178	44.4879	25.0032	0.819624	16.1168	15.1384	208.57	0.150497	28.0826	25.02	25.1222	0.53175
ZIM1503-f	ZIM15-03-f2 (L)	C3	0.0904974	41.6417	19.6131	0.832563	13.7585	12.1899	213.376	0.130931	27.3963	25.033	25.44	0.543472
ZIM1503-f	ZIM15-03-f2 (L)	C3	0.104236	44.4608	21.1619	0.810765	12.192	11.0982	173.152	0.0940779	28.032	25.02	25.0721	0.439894
TAN2-01	L01A	C3+C4	0.0887113	13.5734	45.6702	1e-07	14.4543	13.1838	222.5	0.14592	27.6809	25.0179	25.2992	0.564855
TAN2-01	L01A	C3+C4	0.101626	5.58224	18.987	0.936404	17.2292	15.4292	199.278	0.15218	27.1432	25.0214	25.1211	0.506743
TAN2-01	L01A	C3+C4	0.0919478	1.61702	29.8959	0.936145	20.0374	20.2396	251.199	0.243001	25.9245	25.0355	25.2067	0.638609
TAN1-04B	L04B-4 (J)	C3+C4	0.0826419	23.4658	36.516	0.118154	14.0328	13.5202	271.888	0.206722	26.6607	25.0201	25.1344	0.690747
TAN1-04B	L04B-4 (J)	C3+C4	0.0625328	5.14139	12.7928	0.948534	11.1331	10.7479	223.51	0.113618	26.698	25.0343	25.2259	0.569211
TAN1-04B	L04B-4 (J)	C3+C4	0.0871542	16.3048	34.5925	1e-07	14.1653	12.8971	252.255	0.176804	26.9798	25.0164	25.2094	0.640605
TAN1602-03c	TAN16-2-3c (T)	C3+C4	0.0927573	5.39284	36.7914	1e-07	14.2272	13.987	248.672	0.172884	26.6552	25.0187	25.0956	0.632913
TAN1602-03c	TAN16-2-3c (T)	C3+C4	0.0935916	5.56279	22.2806	0.824854	17.594	16.9975	289.516	0.304825	26.0239	25.0339	25.2915	0.738523
TAN1602-03c	TAN16-2-3c (T)	C3+C4	0.0986217	4.75075	27.4605	0.562046	16.1236	15.435	249.234	0.19776	27.0975	25.018	25.276	0.63329
ZAM1503-03	ZAM15-03-03 (G)	C3+C4	0.107319	0	26.394	1e-07	12.2496	12.159	210.074	0.11365	27.5863	25.0173	25.2922	0.53306
ZAM1503-03	ZAM15-03-03 (G)	C3+C4	0.168591	12.5738	24.5191	1e-07	13.8977	13.0782	178.823	0.109557	26.2092	25.0212	24.8555	0.454859
AUS1-01	Aus1-1 (B)	C4	0.272552	0	26.8707	0.86359	25.7563	24.1964	198.346	0.225537	26.4246	25.0205	25.1752	0.502944
AUS1-01	Aus1-1 (B)	C4	0.29933	8.86509	31.7605	0.789802	27.4284	27.4625	223.835	0.274319	25.491	25.0355	25.1544	0.568268
BUR1-02	BF-2 (C)	C4	0.25509	0	16.0508	0.77829	16.5698	14.7185	199.03	0.144306	25.8952	25.0207	24.9927	0.505665
BUR1-02	BF-2 (C)	C4	0.334355	2.37854	21.6726	0.763817	19.5893	19.5289	186.457	0.160488	27.3341	25.0197	25.1421	0.473706
MAD1-03	Maj3 (D)	C4	0.233583	8.63136	19.2973	0.902272	18.2564	17.9789	188.177	0.152013	26.7153	25.0339	25.3336	0.480121
MAD1-03	Maj3 (D)	C4	0.151841	0	25.0573	0.582107	16.3277	16.5489	197.573	0.142957	25.4765	25.0229	24.7388	0.503962
TPE1-10	TWN10-2 (S)	C4	0.261707	0	23.6747	0.256768	17.5889	16.9563	186.328	0.144018	26.9848	25.0177	25.2448	0.472748
TPE1-10	TWN10-2 (S)	C4	0.243956	8.35708	23.6959	0.17683	17.2822	16.7817	214.585	0.162176	26.7816	25.019	25.1565	0.544255
TPE1-10	TWN10-2 (S)	C4	0.223559	8.68027	28.2643	1e-07	17.6183	16.3866	183.102	0.140988	26.4018	25.0375	25.4285	0.463469
TPE1-02	TWN2-1 (A)	C4	0.218016	0.102383	31.0069	0.729048	23.7289	23.4635	198.428	0.207738	26.4619	25.0216	25.1058	0.50444
TPE1-02	TWN2-1 (A)	C4	0.206374	9.16832	31.1563	0.729598	23.871	23.6902	222.452	0.24125	25.9403	25.0347	25.3045	0.565617
TPE1-02	TWN2-1 (A)	C4	0.32997	0	35.5823	0.144097	23.5618	23.9455	200.379	0.207678	26.6458	25.0171	25.1784	0.509383
