# Supplementary material for: Upregulation of C4 characteristics does not consistently improve photosynthetic performance in intraspecific hybrids of a grass
Source: Plant Cell Environ. 2022 Mar 10;45(5):1398–411. doi: 10.1111/pce.14301 (PMC9314825; doi:10.1111/pce.14301)
Supplement: Supplementary file 3 — Supporting information. [file PCE-45-1398-s003.xlsx]

## Sheet: TableS7. Transcript abundance c
Table S7. Transcript abundance data (in reads per million mapped reads, RPM) for the co-ortholog gene set
		data source	this study																				Dunning et al. (2017)	Dunning et al. (2019)	Dunning et al. (2019)	Dunning et al. (2019)	Dunning et al. (2019)	Dunning et al. (2019)	Dunning et al. (2019)	Dunning et al. (2019)	Dunning et al. (2017)	Dunning et al. (2017)	Dunning et al. (2019)	Dunning et al. (2019)	Dunning et al. (2019)	Dunning et al. (2019)	Dunning et al. (2019)	Dunning et al. (2019)	Dunning et al. (2019)	Dunning et al. (2017)	Dunning et al. (2017)	Dunning et al. (2017)	Dunning et al. (2017)	Dunning et al. (2017)	Dunning et al. (2017)	Dunning et al. (2017)	Dunning et al. (2017)	Dunning et al. (2019)	Dunning et al. (2019)
		photosynthetic/cross type	C3 x C4	C3 x C4	C3 x C4	C3 x C4	C3 x C4	C3 x C4	C3 x C4	C3+C4 x C4	C3+C4 x C4	C3+C4 x C4	C3+C4 x C4	C3+C4 x C4	C3+C4 x C4	C3+C4 x C4	C3	C3	C3+C4	C4	C4	C4	C3	C3	C3	C3	C3	C3	C3	C3	C3+C4	C3+C4	C3+C4	C3+C4	C3+C4	C3+C4	C3+C4	C3+C4	C3+C4	C4	C4	C4	C4	C4	C4	C4	C4	C4	C4
Gene ID	Homologs in Arabidopsis thaliana	Annotation	H05_EML11.200_E	H08_EML11.200_I	H10_EML11.200_H	H12_KWT3.5_X1	H19_EML11.200_X1	H21_EML11.2	H26_EML11.200_G	H06_TAN16.2.3C_Y2	H07_TAN16.2.3C_X3	H11_TAN16.2.3C_Y1	H14_TAN16.2.3C_X2	H18_TWN10.2_X7	H20_TWN11.1_X1	H23_TAN16.2.3C_X1	parent_K_EML11.200	parent_U_KWT3.5	parent_T_TAN16.2.3C	parent_B_Aus1.1	parent_S_TWN10.2	parent_A_TWN2.1	KWT3_B_1_14_merged	GMT.1_TGACCA_L001	GMT.7_GTGAAA_L001	GMT.9_GTCCGC_L001	ZIM02.10_GAGTGG_L001	ZIM02.1_GTTTCG_L001	ZIM02.5_CGTACG_L001	ZIM03.13_ACTGAT_L001	LO1_B_1_14_merged	LO4_B_14_AGTCAA_L002	TAN02.1_ACTTGA_L001	TAN02.2_GATCAG_L001	TAN02.3_TAGCTT_L001	ZAM03.2_AGTTCC_L001	ZAM03.4_ATGTCA_L001	ZAM03.8_CCGTCC_L001	ZAM07.11_ATTCCT_L001	TW10_B_1_14_merged	AUS2_B_1_14_merged	BF3_B_1_14_merged	CAM01.2_ATCACG_L001	CAM01.7_CGATGT_L001	LO2_B_1_14_ATCACG_L002	MAJ_B_1_14_merged	MDB8_B_1_14_merged	PHIL.13_GCCAAT_L001	PHIL.17_CAGATC_L001
Homolog9001-G01__ak1P1	AT5G63400,AT5G50370,AT5G47840,AT5G35170	adenylate kinase 1,Adenylate kinase family protein,adenosine monophosphate kinase,adenylate kinase family protein	1600.2	1388.25	1637.15	1547.47	2100.02	931.069	2144.94	1361.21	1663.27	1555.16	1709.72	1018.11	1339.43	1384.93	622.588	781.771	694.246	2135.56	2113.73	1826.35	452.792	333.676	324.077	599.154	320.664	203.299	186.684	310.067	1099.84	551.565	418.717	493.235	162.45	301.272	348.563	262.213	456.988	1553.15	1314.8	1742.24	1783.66	1751.16	1529.46	1400.35	1922.55	1364.24	1365.86
Homolog9001-G02__ak2P2	AT5G63400,AT5G50370,AT5G47840,AT5G35170	adenylate kinase 1,Adenylate kinase family protein,adenosine monophosphate kinase,adenylate kinase family protein	133.07	127.675	151.033	189.108	194.001	108.978	174.37	129.539	125.682	104.246	184.097	194.158	88.8198	129.392	113.312	172.207	114.678	209.033	174.314	176.615	88.9175	5.85396	98.658	149.449	33.8678	13.5533	23.1652	195.986	253.69	131.637	30.6666	57.0488	29.7164	22.764	12.7783	35.0325	31.0509	242.662	163.267	238.991	123.451	61.1154	177.93	131.906	73.2588	75.0501	74.2174
Homolog9002-G01__alaat1P1	AT1G23310,AT1G70580,AT1G17290,AT1G72330	glutamate:glyoxylate aminotransferase,alanine-2-oxoglutarate aminotransferase 2,alanine aminotransferas,alanine aminotransferase 2	2.99034	4.81792	7.42785	5.87099	5.72838	10.6053	6.03358	8.63595	8.63055	1.26359	7.18008	8.11891	2.91744	0.983967	3.75619	4.20872	0	4.0589	12.0217	15.9833	2.66087	1.67256	5.97927	4.41554	0.720592	3.87236	0	2.60014	0	20.2518	3.14529	2.77321	47.5462	0.562075	1.41981	0	0.67502	20.3486	6.03721	17.4078	3.1927	17.1123	0.741376	0	16.5822	6.67112	17.5778
Homolog9002-G02__alaat1P2	AT1G23310,AT1G70580,AT1G17290,AT1G72330	glutamate:glyoxylate aminotransferase,alanine-2-oxoglutarate aminotransferase 2,alanine aminotransferas,alanine aminotransferase 2	51.9571	71.9247	78.6802	60.5638	52.7011	88.1334	49.777	101.249	67.4261	62.8634	39.3469	53.8168	76.8259	59.53	107.364	80.3165	90.7757	65.2323	49.1321	46.8842	110.648	63.5573	68.7616	85.5935	84.3093	54.213	111.738	146.583	85.0758	64.925	104.974	93.4967	69.3382	66.8869	66.731	66.8802	108.678	61.0458	102.37	56.2905	35.1197	83.9319	146.792	99.6963	48.5092	51.7012	72.9153
Homolog9002-G03__alaat1P3	AT1G23310,AT1G70580,AT1G17290,AT1G72330	glutamate:glyoxylate aminotransferase,alanine-2-oxoglutarate aminotransferase 2,alanine aminotransferas,alanine aminotransferase 2	0.747584	4.81792	3.30127	0.308999	0	0	0.603358	14.5918	12.6761	28.4307	8.90331	4.40741	0.648319	19.1874	3.13016	0	121.124	0	3.13609	4.79498	0	0	0	0.679313	2.88237	11.6171	2.72532	1.62509	1.53751	7.14771	127.384	69.7263	124.809	87.1216	29.816	8.49272	85.7275	0	0	1.95227	30.8628	8.14872	6.67239	0	43.8068	0	3.90618
Homolog9002-G04__alaat1P5	AT1G23310,AT1G70580,AT1G17290,AT1G72330	glutamate:glyoxylate aminotransferase,alanine-2-oxoglutarate aminotransferase 2,alanine aminotransferas,alanine aminotransferase 2	12979.6	4449.69	4354.65	6844.64	3117	5607.99	7508.49	1987.46	4360.04	5368.35	7466.71	8083.42	10078.4	2435.81	662.028	2026.85	1123.42	2184.27	9540.52	10170.9	878.31	1491.09	306.139	451.404	696.813	534.386	528.711	661.411	565.805	406.824	1126.41	1002.32	487.349	865.314	971.149	1475.61	992.279	2942.75	2555.32	7115.54	14908.9	985.181	3313.95	9081.57	5901.54	8961.82	16153.4
Homolog9003-G01__aspat1P1	AT5G11520,AT1G62800,AT4G31990,AT2G30970,AT5G19550	aspartate aminotransferase 3,aspartate aminotransferase 4,aspartate aminotransferase 5,aspartate aminotransferase 1,aspartate aminotransferase 2	115.502	77.775	129.85	64.2718	72.5595	93.6189	101.062	116.734	136.201	161.423	92.1923	159.131	140.685	138.739	123.328	36.8263	193.1	35.9502	145.044	122.006	32.8174	86.9732	53.2155	66.9124	51.8827	104.554	94.0234	67.2786	128.639	56.5861	90.8204	130.737	229.807	106.513	81.639	80.1501	110.703	131.79	54.5974	128.199	232.003	187.421	179.413	530.691	78.7037	235.991	305.984
Homolog9003-G02__aspat1P2	AT5G11520,AT1G62800,AT4G31990,AT2G30970,AT5G19550	aspartate aminotransferase 3,aspartate aminotransferase 4,aspartate aminotransferase 5,aspartate aminotransferase 1,aspartate aminotransferase 2	106.905	142.817	129.85	107.223	214.623	147.742	115.241	139.664	96.8239	94.4531	104.255	107.402	188.337	68.3857	133.658	100.308	208.408	206.134	98.7869	80.4491	79.8262	139.659	85.5036	194.623	136.192	195.554	437.413	130.657	206.539	281.143	169.453	133.114	386.313	222.301	317.327	708.612	313.884	93.9458	145.943	143.492	121.323	116.527	100.086	124.237	85.1386	220.147	159.502
Homolog9003-G03__aspat2P3	AT5G11520,AT1G62800,AT4G31990,AT2G30970,AT5G19550	aspartate aminotransferase 3,aspartate aminotransferase 4,aspartate aminotransferase 5,aspartate aminotransferase 1,aspartate aminotransferase 2	950.554	647.322	1125.46	797.527	518.228	750.048	762.644	1249.24	1253.05	1073.42	1125.55	1048.5	891.115	1001.68	935.604	864.191	1114.82	558.678	807.805	700.866	1128.21	712.511	556.67	1230.58	882.005	890.643	1647.45	801.818	1494.98	1081.09	853.554	1214.66	857.813	1115.72	1436.14	1225.61	1660.55	1121.26	657.269	688.664	1978.41	1212.53	1774.11	1395.75	613.79	1503.5	1639.29
Homolog9003-G04__aspat3P4	AT5G11520,AT1G62800,AT4G31990,AT2G30970,AT5G19550	aspartate aminotransferase 3,aspartate aminotransferase 4,aspartate aminotransferase 5,aspartate aminotransferase 1,aspartate aminotransferase 2	3160.41	3417.28	3675.14	4064.58	3862.84	3304.45	3666.3	4722.68	5851.78	7006.9	5685.19	7125.16	3336.25	5228.8	603.494	240.599	2562.94	9151.95	9209.66	9098.47	390.04	682.405	381.478	389.926	330.031	526.641	850.298	172.909	2343.17	1744.04	2573.24	3123.42	1547.23	5253.43	4891.95	7431.66	4829.77	7919.6	9794.46	12030.2	9190.72	5376.53	7389.3	11150.6	8586.87	7649.27	8046.08
Homolog9004-G01__ca1P1	AT3G01500,AT1G70410,AT1G58180,AT4G33580,AT1G23730,AT5G14740	carbonic anhydrase 1,beta carbonic anhydrase 4,beta carbonic anhydrase 6,beta carbonic anhydrase 5,beta carbonic anhydrase 3,carbonic anhydrase 2	72.8895	123.201	102.614	118.965	119.914	199.672	155.968	337.696	220.888	242.609	270.258	137.326	119.291	367.512	134.597	159.581	322.28	111.04	114.206	134.259	117.965	104.535	95.6684	99.8591	131.148	121.979	275.257	81.2544	130.176	194.775	200.906	259.493	192.166	198.693	128.493	141.722	144.454	96.7984	91.6082	93.8718	188.369	259.129	105.275	127.305	107.908	145.931	124.347
Homolog9004-G02__ca2P2	AT3G01500,AT1G70410,AT1G58180,AT4G33580,AT1G23730,AT5G14740	carbonic anhydrase 1,beta carbonic anhydrase 4,beta carbonic anhydrase 6,beta carbonic anhydrase 5,beta carbonic anhydrase 3,carbonic anhydrase 2	6.35447	3.44137	7.15275	2.16299	0.381892	1.82849	6.33526	1.78675	0	0	0	3.24757	7.45567	0.491983	4.69524	2.45509	0.268567	0.579843	12.8057	9.58996	6.87392	5.85396	1.79378	7.13279	0	0	0	10.4006	0	1.19129	1.17949	0	0	4.77764	3.54952	14.3315	1.35004	13.6925	0	0.488068	0	6.51898	0	0	4.20743	6.67112	13.6716
Homolog9004-G03__ca2P3	AT3G01500,AT1G70410,AT1G58180,AT4G33580,AT1G23730,AT5G14740	carbonic anhydrase 1,beta carbonic anhydrase 4,beta carbonic anhydrase 6,beta carbonic anhydrase 5,beta carbonic anhydrase 3,carbonic anhydrase 2	213.435	233.325	81.7064	253.997	218.824	151.765	260.349	90.8264	146.719	75.8152	300.702	151.244	117.346	70.3536	77.6279	147.656	296.498	117.128	146.09	178.48	236.596	106.208	69.9575	116.502	172.942	63.8939	50.4183	226.862	493.03	575.391	260.666	275.34	53.4895	119.722	146.95	205.418	159.305	192.456	286.636	458.621	207.526	87.1913	336.585	285.285	647.449	160.941	374.993
Homolog9005-G01__dic1P1	AT4G24570,AT5G09470,AT4G03115,AT2G22500,AT5G19760	dicarboxylate carrier 2,dicarboxylate carrier 3,Mitochondrial substrate carrier family protein,uncoupling protein 5,Mitochondrial substrate carrier family protein	2643.08	2727.98	671.808	1671.69	2558.68	1641.26	2640.29	583.969	1427.28	817.224	1315.68	1377.2	2230.22	540.69	1499.97	2793.89	1018.67	3472.1	2533.44	2365.52	640.827	694.949	452.033	609.684	748.696	592.471	618.647	361.745	1567.24	1131.13	689.606	806.211	406.124	801.8	692.157	443.745	702.696	1476.89	2555.32	1452.33	1228.13	460.403	1046.82	1093.59	837.526	2497.5	763.658
Homolog9005-G02__dic2P2	AT4G24570,AT5G09470,AT4G03115,AT2G22500,AT5G19760	dicarboxylate carrier 2,dicarboxylate carrier 3,Mitochondrial substrate carrier family protein,uncoupling protein 5,Mitochondrial substrate carrier family protein	138.303	130.428	396.152	187.872	133.662	241.361	175.275	131.922	421.548	151.63	173.471	121.32	136.147	38.8667	567.185	171.155	229.625	22.3239	80.2317	50.8801	565.879	796.139	557.866	336.26	193.839	853.855	771.264	169.659	213.715	713.58	350.7	214.329	764.702	243.659	433.042	95.5431	386.786	154.041	280.337	159.436	122.387	83.117	81.5514	47.5475	361.839	173.449	91.1442
Homolog9006-G01__dit1P1	AT5G12860,AT5G64290,AT5G64280	dicarboxylate transporter 1,dicarboxylate transport 2.1,dicarboxylate transporter 2.2	431.73	219.215	266.852	98.8798	322.699	277.2	193.074	184.631	142.134	173.427	216.264	234.289	214.918	142.675	354.96	152.917	388.079	77.409	92.5147	58.3389	217.305	269.282	373.705	239.798	413.62	302.044	193.497	284.065	170.152	241.831	344.803	275.34	148.582	150.074	246.337	201.171	193.731	110.111	112.607	221.42	211.783	124.675	155.689	263.812	228.934	75.0501	186.195
Homolog9006-G02__dit2P2	AT5G12860,AT5G64290,AT5G64280	dicarboxylate transporter 1,dicarboxylate transport 2.1,dicarboxylate transporter 2.2	70.2729	59.1916	51.7199	168.405	52.3192	59.6089	71.4979	54.7936	28.5887	35.0645	44.5165	42.6823	57.7004	30.503	89.2095	277.074	152.009	13.9162	10.715	15.1841	196.461	83.6281	62.1844	108.011	203.928	100.681	88.5728	208.661	128.639	109.003	71.5555	61.8029	53.4895	51.7109	73.8301	133.76	151.204	14.8336	43.048	15.7809	53.2117	83.9319	48.9308	0	50.7367	35.0234	23.4371
Homolog9006-G03__dit2P3	AT5G12860,AT5G64290,AT5G64280	dicarboxylate transporter 1,dicarboxylate transport 2.1,dicarboxylate transporter 2.2	108.4	93.2612	64.0996	83.1208	117.241	113.732	95.3305	60.1539	48.5468	81.1854	81.2786	61.4718	64.1836	86.0971	125.206	148.007	133.209	37.9797	52.5295	21.8438	180.052	67.7387	155.461	114.804	142.677	63.8939	72.2209	106.931	198.852	107.216	62.9059	82.8	21.792	96.1148	76.6697	37.1557	43.2013	67.1313	25.7238	85.4119	23.4131	57.0411	103.793	69.0205	38.6094	45.8639	23.4371
Homolog9007-G02__gapdh1P2	AT3G26650,AT1G13440,AT3G04120,AT1G16300,AT1G12900,AT1G79530,AT1G42970	glyceraldehyde 3-phosphate dehydrogenase A subunit,glyceraldehyde-3-phosphate dehydrogenase C2,glyceraldehyde-3-phosphate dehydrogenase C subunit 1,glyceraldehyde-3-phosphate dehydrogenase of plastid 2,glyceraldehyde 3-phosphate dehydrogenase A subunit 2,glyceraldehyde-3-phosphate dehydrogenase of plastid 1,glyceraldehyde-3-phosphate dehydrogenase B subunit	23.1751	41.6406	33.5629	38.0069	22.9135	37.667	35.5981	41.9886	34.5222	37.5917	30.7308	81.4211	24.312	38.8667	34.7448	28.4089	31.4223	29.2821	17.2485	30.3682	37.6957	27.5973	62.1844	69.29	28.8237	25.1703	38.1544	71.1788	93.7884	45.8645	40.1025	55.068	61.4139	34.5676	38.3348	53.6103	64.1269	45.0712	22.5739	26.0303	55.3402	45.6329	16.3103	15.3379	31.927	23.3489	38.4108
Homolog9007-G03__gapdh2P1	AT3G26650,AT1G13440,AT3G04120,AT1G16300,AT1G12900,AT1G79530,AT1G42970	glyceraldehyde 3-phosphate dehydrogenase A subunit,glyceraldehyde-3-phosphate dehydrogenase C2,glyceraldehyde-3-phosphate dehydrogenase C subunit 1,glyceraldehyde-3-phosphate dehydrogenase of plastid 2,glyceraldehyde 3-phosphate dehydrogenase A subunit 2,glyceraldehyde-3-phosphate dehydrogenase of plastid 1,glyceraldehyde-3-phosphate dehydrogenase B subunit	99.0549	77.4309	47.8684	46.9679	70.2681	108.978	51.5871	163.488	107.612	87.5034	127.806	153.795	74.5567	158.911	89.5225	92.2412	172.151	53.3455	14.8964	12.2538	141.691	266.773	108.225	111.747	120.339	164.575	130.815	187.86	114.289	209.666	181.641	143.811	227.826	308.017	147.66	211.787	126.229	9.31851	34.6484	77.7655	60.6613	67.6344	74.1376	0	40.5893	37.525	74.8684
Homolog9007-G04__gapdh2P2	AT3G26650,AT1G13440,AT3G04120,AT1G16300,AT1G12900,AT1G79530,AT1G42970	glyceraldehyde 3-phosphate dehydrogenase A subunit,glyceraldehyde-3-phosphate dehydrogenase C2,glyceraldehyde-3-phosphate dehydrogenase C subunit 1,glyceraldehyde-3-phosphate dehydrogenase of plastid 2,glyceraldehyde 3-phosphate dehydrogenase A subunit 2,glyceraldehyde-3-phosphate dehydrogenase of plastid 1,glyceraldehyde-3-phosphate dehydrogenase B subunit	4513.91	4353.68	4139.24	4169.02	4059.51	4754.08	3427.68	3326.93	4996.28	6881.18	4340.79	5288.89	4562.87	3560.98	2701.95	3441.33	4665.55	7188.31	6513.14	4263.27	1904.74	3212.15	2098.13	2165.99	1790.67	2269.2	2343.77	1331.27	1388.89	2210.43	3429.94	4025.11	3050.88	2824.99	2496.73	1688.99	3013.96	3003.6	5875.52	1972.28	4940.17	2873.24	4245.12	2627.38	2935.05	4130.26	5502.5
Homolog9007-G05__gapdh3P1	AT3G26650,AT1G13440,AT3G04120,AT1G16300,AT1G12900,AT1G79530,AT1G42970	glyceraldehyde 3-phosphate dehydrogenase A subunit,glyceraldehyde-3-phosphate dehydrogenase C2,glyceraldehyde-3-phosphate dehydrogenase C subunit 1,glyceraldehyde-3-phosphate dehydrogenase of plastid 2,glyceraldehyde 3-phosphate dehydrogenase A subunit 2,glyceraldehyde-3-phosphate dehydrogenase of plastid 1,glyceraldehyde-3-phosphate dehydrogenase B subunit	10203	8864.63	8043.81	8252.44	13373.1	6241.38	7380.57	3121.45	11328.4	3328.92	9844.18	9674.27	8869.66	3008.48	3492	8268.74	9887.83	7398.79	9613.95	8259.88	5345.91	3760.75	4230.34	3834.72	4599.54	2819.08	2271.55	4075.39	12898.2	10443.4	7231.03	7958.31	1004.41	2095.42	4583.14	1738.88	3315.7	13778.5	13548.3	10913.9	6371.57	2663.82	2898.04	5806.93	5232.31	10221	6909.38
Homolog9007-G06__gapdh4P1	AT3G26650,AT1G13440,AT3G04120,AT1G16300,AT1G12900,AT1G79530,AT1G42970	glyceraldehyde 3-phosphate dehydrogenase A subunit,glyceraldehyde-3-phosphate dehydrogenase C2,glyceraldehyde-3-phosphate dehydrogenase C subunit 1,glyceraldehyde-3-phosphate dehydrogenase of plastid 2,glyceraldehyde 3-phosphate dehydrogenase A subunit 2,glyceraldehyde-3-phosphate dehydrogenase of plastid 1,glyceraldehyde-3-phosphate dehydrogenase B subunit	7339.41	5620.1	3894.67	5179.75	6824.03	4162.02	4460.02	2882.92	4961.75	1992.04	7232.64	8711.36	3444.52	1966.95	2404.59	4099.65	6468.97	3933.07	6213.91	3544.29	5961.46	1017.75	2578.86	2540.29	3203.03	1289.5	1126.92	4710.15	7392.37	4688.3	5553.8	4505.27	584.422	1798.64	3940.68	1371.57	2654.18	6834.46	5982.62	10495.4	2746.79	589.153	2396.13	3371.27	6979.14	3760.01	4030.53
Homolog9008-G01__nadmdh1P1	AT1G53240,AT4G17260,AT3G53910,AT3G47520,AT2G22780,AT3G15020,AT5G09660	Lactate/malate dehydrogenase family protein,Lactate/malate dehydrogenase family protein,malate dehydrogenase-related,malate dehydrogenase,peroxisomal NAD-malate dehydrogenase 1,Lactate/malate dehydrogenase family protein,peroxisomal NAD-malate dehydrogenase 2	511.348	675.885	120.771	89.6098	198.584	232.219	172.862	486.591	122.446	772.683	89.8947	40.5946	305.034	404.41	453.247	95.7485	246.813	224.979	81.2771	30.1018	306	279.318	997.941	295.501	97.28	377.555	314.774	116.681	319.803	798.757	185.966	473.03	459.613	487.038	143.401	98.7279	396.237	102.504	335.722	38.8828	160.699	207.792	315.826	256.143	85.8811	251.835	74.2174
Homolog9008-G02__nadmdh1P8	AT1G53240,AT4G17260,AT3G53910,AT3G47520,AT2G22780,AT3G15020,AT5G09660	Lactate/malate dehydrogenase family protein,Lactate/malate dehydrogenase family protein,malate dehydrogenase-related,malate dehydrogenase,peroxisomal NAD-malate dehydrogenase 1,Lactate/malate dehydrogenase family protein,peroxisomal NAD-malate dehydrogenase 2	577.135	267.395	377.72	416.531	376.546	206.254	280.863	138.771	506.505	143.101	341.198	416.848	315.732	79.2093	16.9029	166.245	144.489	271.366	1012.17	626.81	127.5	155.548	72.3492	6.11382	27.3825	17.4256	28.6158	23.0762	82.0008	168.567	55.4358	47.9369	59.4328	47.2143	19.1674	26.009	65.4769	682.343	334.409	455.367	166.02	39.9287	60.7928	388.049	346.989	1098.23	1124.33
Homolog9008-G04__nadmdh2P4	AT1G53240,AT4G17260,AT3G53910,AT3G47520,AT2G22780,AT3G15020,AT5G09660	Lactate/malate dehydrogenase family protein,Lactate/malate dehydrogenase family protein,malate dehydrogenase-related,malate dehydrogenase,peroxisomal NAD-malate dehydrogenase 1,Lactate/malate dehydrogenase family protein,peroxisomal NAD-malate dehydrogenase 2	206.707	191.684	206.879	163.152	124.879	274.274	179.801	236.149	180.972	256.508	218.562	191.374	191.578	222.868	255.421	168.7	203.305	147.86	167.52	137.456	381.835	568.671	397.622	348.148	301.208	387.236	348.84	220.687	168.614	256.722	239.436	276.132	400.181	405.818	467.827	377.926	297.684	147.955	191.616	191.485	312.885	283.576	309.154	464.738	179.435	137.592	291.01
Homolog9008-G05__nadmdh3P5	AT1G53240,AT4G17260,AT3G53910,AT3G47520,AT2G22780,AT3G15020,AT5G09660	Lactate/malate dehydrogenase family protein,Lactate/malate dehydrogenase family protein,malate dehydrogenase-related,malate dehydrogenase,peroxisomal NAD-malate dehydrogenase 1,Lactate/malate dehydrogenase family protein,peroxisomal NAD-malate dehydrogenase 2	2430.77	1934.74	2564.26	2908.61	2732.06	1669.41	2622.49	2231.65	3980.84	2148.41	4654.71	2770.17	1902.17	1800.17	2047.44	3544.1	4340.58	1122	2053.62	2707.83	2318.06	2971.3	1524.71	2790.96	2650.34	1295.3	1437.6	1973.18	3546.53	3603.64	5074.93	4153.07	2720.04	2137.29	3452.27	2957.59	3150.32	1353.85	1640.02	1812.03	1674.04	658.417	1018.65	438.664	1746.58	2680.12	1860.64
Homolog9009-G01__nadme1P1	AT2G19900,AT5G25880,AT2G13560,AT1G79750,AT4G00570,AT5G11670	NADP-malic enzyme 1,NADP-malic enzyme 3,NAD-dependent malic enzyme 1,NADP-malic enzyme 4,NAD-dependent malic enzyme 2,NADP-malic enzyme 2	130.08	247.435	220.635	354.731	166.123	235.876	187.041	205.774	218.461	245.452	165.142	226.634	194.82	219.917	326.162	349.675	208.677	160.616	146.09	124.669	284.713	268.446	342.612	297.2	203.928	334.959	373.368	354.269	216.277	186.436	191.077	230.968	213.958	219.49	229.299	178.878	290.259	202.155	185.054	151.138	220.296	202.088	196.465	337.434	208.144	181.788	156.898
Homolog9009-G02__nadme2P2	AT2G19900,AT5G25880,AT2G13560,AT1G79750,AT4G00570,AT5G11670	NADP-malic enzyme 1,NADP-malic enzyme 3,NAD-dependent malic enzyme 1,NADP-malic enzyme 4,NAD-dependent malic enzyme 2,NADP-malic enzyme 2	245.208	229.195	308.669	261.722	191.328	235.876	240.136	200.116	221.158	321.899	242.4	166.554	347.175	271.083	478.601	297.066	191.488	263.538	178.496	197.926	281.831	206.561	340.221	239.118	158.53	273.001	385.632	522.303	182.452	316.286	229.213	214.725	342.729	222.02	274.733	191.617	260.558	169.825	197.916	227.114	323.527	342.246	182.379	222.399	195.522	266.011	207.679
Homolog9010-G01__nadpmdh1P1	AT5G43330,AT5G58330,AT1G04410,AT5G56720	Lactate/malate dehydrogenase family protein,lactate/malate dehydrogenase family protein,Lactate/malate dehydrogenase family protein,Lactate/malate dehydrogenase family protein	2815.03	1659.09	1496.3	1787.25	1826.21	3213.03	2118.09	2287.34	1661.65	2268.77	2653.47	2221.57	2178.03	1677.17	542.143	521.882	1623.22	1051.83	1966.85	2089.28	677.414	836.281	1164.16	1109.32	741.49	726.067	663.614	1302.35	1096.25	2461.2	1170.84	1614.4	879.605	1158.72	1642.01	888.551	2149.26	2125	1598.81	2343.38	2525.43	1482.25	2702.32	4395.84	2083.42	1446.8	2274.7
Homolog9010-G02__nadpmdh1P2	AT5G43330,AT5G58330,AT1G04410,AT5G56720	Lactate/malate dehydrogenase family protein,lactate/malate dehydrogenase family protein,Lactate/malate dehydrogenase family protein,Lactate/malate dehydrogenase family protein	1255.94	1839.41	344.157	483.584	467.818	1161.82	677.269	390.702	613.848	581.566	951.505	87.6843	1443.16	521.994	1923.8	849.11	1436.03	178.592	0.522682	0	941.284	1813.06	1603.04	516.618	378.311	609.897	70.8582	585.682	1919.84	268.039	1843.54	5023.86	237.731	718.051	643.883	383.765	450.238	0.950869	580.36	129.663	250.095	288.465	62.2756	0	243.784	576.218	272.781
Homolog9011-G01__nadpme1P1	AT2G19900,AT5G25880,AT2G13560,AT1G79750,AT4G00570,AT5G11670	NADP-malic enzyme 1,NADP-malic enzyme 3,NAD-dependent malic enzyme 1,NADP-malic enzyme 4,NAD-dependent malic enzyme 2,NADP-malic enzyme 2	61.6757	161.056	252.822	196.833	261.214	758.825	238.025	317.148	248.937	226.498	498.585	59.848	244.092	369.971	652.012	260.239	314.761	222.37	88.3333	136.657	282.939	750.144	254.717	298.898	229.869	393.044	926.607	624.034	277.778	843.43	1364.66	858.109	2339.67	755.71	693.577	1257.45	870.776	275.181	680.63	529.554	784.34	1160.38	1038.67	786.834	477.915	198.466	201.819
Homolog9011-G02__nadpme1P2	AT2G19900,AT5G25880,AT2G13560,AT1G79750,AT4G00570,AT5G11670	NADP-malic enzyme 1,NADP-malic enzyme 3,NAD-dependent malic enzyme 1,NADP-malic enzyme 4,NAD-dependent malic enzyme 2,NADP-malic enzyme 2	0	0.688274	4.6768	0	0	0.365699	0.603358	0.595583	0	0.631793	1.72322	2.55166	0.648319	0	1.25206	0.701454	0	0	0	0	0	1.67256	0	0	0	5.80854	96.7487	3.90021	0	0.595643	34.2051	0.792345	83.2059	40.1884	9.93866	40.3404	2.02506	0	0	1.30151	0	4.07436	0	0	0	0	6.5103
Homolog9011-G03__nadpme1P3	AT2G19900,AT5G25880,AT2G13560,AT1G79750,AT4G00570,AT5G11670	NADP-malic enzyme 1,NADP-malic enzyme 3,NAD-dependent malic enzyme 1,NADP-malic enzyme 4,NAD-dependent malic enzyme 2,NADP-malic enzyme 2	121.482	260.856	113.344	124.836	86.6895	153.593	142.996	212.921	124.064	326.953	87.3098	155.651	129.34	153.991	126.458	62.0787	106.621	85.8167	56.4497	45.0195	73.8392	52.6857	154.265	37.0226	58.368	257.512	136.266	46.4775	75.3382	59.5643	95.5383	129.945	59.4328	84.0302	53.9527	28.6629	91.1277	19.9682	30.711	14.3167	64.9183	8.9636	54.1205	7.66895	7.91987	60.874	82.6808
Homolog9011-G04__nadpme1P4	AT2G19900,AT5G25880,AT2G13560,AT1G79750,AT4G00570,AT5G11670	NADP-malic enzyme 1,NADP-malic enzyme 3,NAD-dependent malic enzyme 1,NADP-malic enzyme 4,NAD-dependent malic enzyme 2,NADP-malic enzyme 2	4201.05	6128.39	8494.16	8173.03	6218.73	2123.25	5884.25	6862.9	9716.38	6981.31	9841.02	9785.38	5968.1	5061.52	3116.07	2211.33	3414.02	7717.99	14599.6	13640.6	359.883	973.431	589.556	351.545	196.722	542.13	746.736	637.684	1867.57	1181.75	2293.31	2145.27	1230.26	1112.35	991.737	330.155	1790.83	2994.67	3001.02	1408.73	5350.97	915.917	1433.08	483.144	1890.62	4437.13	1490.21
Homolog9012-G01__pck1P1_LGT	AT5G65690,AT4G37870	phosphoenolpyruvate carboxykinase 2,phosphoenolpyruvate carboxykinase 1 (laterally acquired copy)	6242.33	7709.36	10752	6807.56	13782.9	5407.22	7129.88	18237.1	24198.4	11064.3	14743.3	19696.5	6660.19	10503.4	110.182	30.5133	7866.6	56457.8	33987.1	33122.6	39.9131	27.5973	53.2155	66.9124	6.48533	73.5748	28.6158	45.1774	5221.4	2727.45	8392.04	8842.17	16383.6	8338.66	6005.79	1106.18	3931.99	6674.91	36431.4	17999.8	16759.6	4956.05	7672.5	8093.81	15736.3	26886.3	11337.7
Homolog9012-G02__pck1P1_native	AT5G65690,AT4G37870	phosphoenolpyruvate carboxykinase 2,phosphoenolpyruvate carboxykinase 1 (native copy)	395.846	642.16	1594.24	235.766	488.44	567.564	771.091	409.166	713.369	778.053	902.106	481.336	500.503	386.207	1420.15	336.698	996.384	654.352	533.397	349.234	491.596	1043.68	501.063	711.581	168.619	555.684	607.745	478.751	489.442	856.534	706.905	650.119	1156.96	877.68	1130.17	503.725	2005.48	694.515	853.347	559.326	489.548	268.093	217.965	881.929	2272.26	392.762	536.449
Homolog9013-G01__pgk1P1	AT1G79550,AT1G56190,AT3G12780	phosphoglycerate kinase,Phosphoglycerate kinase family protein,phosphoglycerate kinase 1	705.346	645.601	717.476	774.043	449.869	631.927	514.966	881.463	859.279	1130.91	831.741	1064.74	619.793	868.843	331.797	490.667	724.057	885.42	1233.53	962.725	249.013	669.861	308.531	264.253	255.09	611.833	500.095	176.81	342.353	636.146	666.802	848.601	465.557	555.33	585.671	393.85	586.592	495.593	639.157	483.513	1596.35	571.226	1054.98	406.454	643.489	1206.64	1451.8
Homolog9013-G02__pgk1P2	AT1G79550,AT1G56190,AT3G12780	phosphoglycerate kinase,Phosphoglycerate kinase family protein,phosphoglycerate kinase 1	152.507	141.096	232.739	291.386	205.076	234.413	196.393	91.1242	167.217	259.351	73.2369	225.706	208.759	85.1131	216.92	245.158	111.187	198.306	248.535	318.333	321.079	674.042	143.503	191.906	189.516	288.491	348.84	120.256	81.4883	82.7943	152.547	142.622	374.426	303.801	195.934	112.529	207.231	311.124	243.588	54.989	239.453	181.717	101.569	516.887	300.708	314.377	419.914
Homolog9013-G04__pgk2P2	AT1G79550,AT1G56190,AT3G12780	phosphoglycerate kinase,Phosphoglycerate kinase family protein,phosphoglycerate kinase 1	8029.06	5802.84	2823.96	4659.71	4454.01	3669.06	3980.65	3558.91	4148.33	2025.21	7621.8	6370.56	2602.03	2579.47	2357.63	5777.53	7316.03	4907.21	4665.46	3550.68	5012.64	4566.09	3799.23	4496.38	6356.35	3558.7	3369.85	2980.41	12718.3	3407.67	6851.24	5314.26	1202.52	3516.62	7399.34	5066.44	7587.22	7368.66	4039.68	7733.6	3788.67	1394.25	3923.36	4515.48	3880.74	4744.83	4647.7
Homolog9014-G01__ppa2P1	AT2G18230,AT2G46860,AT4G01480,AT1G01050,AT5G09650,AT3G53620	pyrophosphorylase 2,pyrophosphorylase 3,pyrophosphorylase 5,pyrophosphorylase 1,pyrophosphorylase 6,pyrophosphorylase 4	243.713	350.676	67.1258	225.878	274.198	226.368	150.236	122.095	319.33	185.115	291.224	215.267	232.098	204.173	167.776	58.2207	179.134	626.81	490.014	298.088	530.622	240.013	417.353	928.621	389.12	470.492	211.212	543.429	759.532	498.553	338.119	281.282	602.252	385.302	542.367	227.18	720.246	541.425	900.595	540.291	323.527	227.349	452.239	923.341	1035.77	670.448	393.222
Homolog9014-G02__ppa3P1	AT2G18230,AT2G46860,AT4G01480,AT1G01050,AT5G09650,AT3G53620	pyrophosphorylase 2,pyrophosphorylase 3,pyrophosphorylase 5,pyrophosphorylase 1,pyrophosphorylase 6,pyrophosphorylase 4	89.3363	172.757	123.247	153.573	46.5908	137.868	147.219	87.5507	62.5715	151.63	64.908	49.6414	117.022	83.6372	246.343	78.5629	105.815	111.04	36.8491	23.4421	287.596	296.043	201.502	170.168	87.1917	687.344	190.772	91.6549	140.939	90.5377	188.718	153.715	241.693	135.741	249.177	114.652	196.431	79.873	152.768	53.0367	299.05	272.167	111.948	193.257	272.246	85.0568	75.5195
Homolog9014-G04__ppa4P1.4	AT2G18230,AT2G46860,AT4G01480,AT1G01050,AT5G09650,AT3G53620	pyrophosphorylase 2,pyrophosphorylase 3,pyrophosphorylase 5,pyrophosphorylase 1,pyrophosphorylase 6,pyrophosphorylase 4	386.501	248.811	226.962	290.459	345.23	441.398	220.527	233.469	231.676	252.401	177.204	197.406	369.218	240.58	444.169	315.654	174.031	152.499	180.064	185.406	311.987	778.577	332.448	264.253	293.281	323.342	340.664	234.988	202.439	203.71	292.906	266.624	437.821	497.998	549.466	433.66	357.085	141.109	205.528	245.498	211.783	230.609	297.292	371.177	268.286	329.387	265.62
Homolog9014-G05__ppa4P1.5	AT2G18230,AT2G46860,AT4G01480,AT1G01050,AT5G09650,AT3G53620	pyrophosphorylase 2,pyrophosphorylase 3,pyrophosphorylase 5,pyrophosphorylase 1,pyrophosphorylase 6,pyrophosphorylase 4	9.7186	35.4461	18.7072	19.776	14.5119	20.8448	13.5755	81.8927	21.037	72.9721	25.2739	14.846	20.7462	76.2574	25.9803	17.1856	142.609	23.1937	9.93096	4.79498	8.4261	49.3406	17.3399	21.0587	23.059	108.426	174.42	34.4519	48.1755	45.2688	19.6581	34.0708	55.4706	50.0247	32.6556	33.9709	43.8763	14.0729	24.1489	8.62254	39.3767	57.8559	54.1205	10.7365	14.3548	40.8606	18.8799
Homolog9014-G06__ppa4P1.6	AT2G18230,AT2G46860,AT4G01480,AT1G01050,AT5G09650,AT3G53620	pyrophosphorylase 2,pyrophosphorylase 3,pyrophosphorylase 5,pyrophosphorylase 1,pyrophosphorylase 6,pyrophosphorylase 4	3.36413	3.09723	2.20085	3.39899	3.43703	3.65699	2.11175	0.297792	2.96675	0.94769	6.03127	1.62378	3.2416	3.44388	0	0.701454	1.6114	2.31937	2.09073	4.52859	0.665218	0	0	1.35863	2.88237	0	10.9013	0.650035	0.512505	2.38257	14.547	2.77321	7.92437	2.81037	1.41981	2.65398	0	1.90174	0	8.29716	0	1.62974	1.48275	0	20.2947	10.0067	9.11442
Homolog9015-G01__ppc1P2	AT1G68750,AT1G53310,AT2G42600,AT3G14940,AT3G42628	phosphoenolpyruvate carboxylase 4,phosphoenolpyruvate carboxylase 1,phosphoenolpyruvate carboxylase 2,phosphoenolpyruvate carboxylase 3,phosphoenolpyruvate carboxylase-related / PEP carboxylase-related	0.373792	0	0	0	0	0	0	0	0	0	0.574407	0	0.972479	0	0	1.05218	1.07427	0	0	0	1.33044	0	0	0	0	0	2.72532	1.30007	0	154.867	0	0	1.98109	0	0	0	0	0	0	0	0	0	0	0	2.96995	0	0
Homolog9015-G02__ppc1P3_LGT_A	AT1G68750,AT1G53310,AT2G42600,AT3G14940,AT3G42628	phosphoenolpyruvate carboxylase 4,phosphoenolpyruvate carboxylase 1,phosphoenolpyruvate carboxylase 2,phosphoenolpyruvate carboxylase 3,phosphoenolpyruvate carboxylase-related / PEP carboxylase-related	7.10205	8.25929	2.47595	1.854	26529.3	24949.8	3.62015	2.68012	0	2.21128	3.73364	4.63938	6.48319	3.93587	2.19111	3.50727	1.34284	30861	2.09073	1.59833	1.33044	0	1.19585	1.69828	0	0	2.72532	5.20028	0	0.595643	11.0085	3.56555	37.6408	0	0	3.18477	2.70008	0.760695	33357.4	0.650757	0	3.25949	0	1.53379	1.73247	48026.2	48702.2
Homolog9015-G03__ppc1P3_LGT_C	AT1G68750,AT1G53310,AT2G42600,AT3G14940,AT3G42628	phosphoenolpyruvate carboxylase 4,phosphoenolpyruvate carboxylase 1,phosphoenolpyruvate carboxylase 2,phosphoenolpyruvate carboxylase 3,phosphoenolpyruvate carboxylase-related / PEP carboxylase-related	0	0	0	0	0	7.31398	0	0	0	0	0	0	0	0	0	0	0	0.289921	0	0	12.6391	6.69024	3.58756	3.39657	2.88237	9.6809	5.45063	5.20028	12.8126	0	6.29059	0.792345	13.8676	3.09141	4.25943	3.71557	6.7502	3.80348	1.04995	6.67026	23299.3	7106.5	2.9655	88.9598	75238.3	5.00334	6.5103
Homolog9015-G04__ppc1P3_LGT_M	AT1G68750,AT1G53310,AT2G42600,AT3G14940,AT3G42628	phosphoenolpyruvate carboxylase 4,phosphoenolpyruvate carboxylase 1,phosphoenolpyruvate carboxylase 2,phosphoenolpyruvate carboxylase 3,phosphoenolpyruvate carboxylase-related / PEP carboxylase-related	0.747584	2.40896	0.550211	0.617998	0.763784	1.4628	0.603358	11805.3	1.61823	14979.5	29500.1	1.85575	1.29664	12818.6	3.13016	0.701454	2.4171	2.02945	1.04536	1.59833	10.8652	6.69024	1.19585	2.03794	13.6913	11.6171	10.9013	0	17.4252	2.97821	0.786324	0.792345	1.98109	1.68622	14.908	5.30795	2.70008	4.56417	4.72478	33395.4	442.721	67.6344	25809.5	9274.82	7779.05	1.66778	5.85927
Homolog9015-G05__ppc1P3_native	AT1G68750,AT1G53310,AT2G42600,AT3G14940,AT3G42628	phosphoenolpyruvate carboxylase 4,phosphoenolpyruvate carboxylase 1,phosphoenolpyruvate carboxylase 2,phosphoenolpyruvate carboxylase 3,phosphoenolpyruvate carboxylase-related / PEP carboxylase-related	7400.71	7001.81	5450.94	9464.96	2242.09	1899.44	7349.2	20067.6	17288.9	19772.6	24560.5	21943.8	10251.2	20807	826.049	1871.48	15308.6	515.77	18287.1	13878.3	2065.5	2130.84	1989.9	1595.03	1849.76	2906.21	1997.66	3238.8	9368.08	13527.6	12803.7	16643.2	9711.32	21825.6	23503.5	40816	14545.3	19871.4	202.903	50429	2020.98	7003.01	1734.08	48026	1422.36	22296.5	28289.8
Homolog9015-G06__ppc1P4	AT1G68750,AT1G53310,AT2G42600,AT3G14940,AT3G42628	phosphoenolpyruvate carboxylase 4,phosphoenolpyruvate carboxylase 1,phosphoenolpyruvate carboxylase 2,phosphoenolpyruvate carboxylase 3,phosphoenolpyruvate carboxylase-related / PEP carboxylase-related	654.136	991.803	354.886	411.278	348.286	577.804	429.289	395.765	418.312	399.609	407.254	280.682	411.035	450.165	919.327	351.779	410.639	453.727	184.768	266.654	1125.33	921.581	2229.67	857.294	352.37	820.94	780.803	404.322	395.141	1137.68	720.666	1074.02	2022.7	959.181	406.775	418.797	1102.98	604.182	982.491	456.669	802.432	1048.74	345.481	335.9	727.391	664.61	320.307
Homolog9015-G07__ppc1P5	AT1G68750,AT1G53310,AT2G42600,AT3G14940,AT3G42628	phosphoenolpyruvate carboxylase 4,phosphoenolpyruvate carboxylase 1,phosphoenolpyruvate carboxylase 2,phosphoenolpyruvate carboxylase 3,phosphoenolpyruvate carboxylase-related / PEP carboxylase-related	76.6274	107.371	184.871	213.209	168.796	199.306	166.225	95.8889	139.168	100.139	138.145	198.102	115.401	92.4929	231.632	139.239	271.521	92.195	74.2209	87.1088	370.305	595.432	366.529	238.439	289.678	294.299	213.937	248.313	172.202	187.032	388.837	315.749	511.122	102.86	217.941	274.952	179.555	251.6	170.354	91.106	148.993	186.606	786.6	573.637	222.746	101.735	100.91
Homolog9015-G08__ppc1P6	AT1G68750,AT1G53310,AT2G42600,AT3G14940,AT3G42628	phosphoenolpyruvate carboxylase 4,phosphoenolpyruvate carboxylase 1,phosphoenolpyruvate carboxylase 2,phosphoenolpyruvate carboxylase 3,phosphoenolpyruvate carboxylase-related / PEP carboxylase-related	50322.5	47046.6	44044.7	36843.5	237.155	205.157	51700.2	8162.76	47005.7	10242	14320.8	103397	44507.5	11387.9	296.739	454.542	12824.1	23.4836	103381	97965.9	716.44	435.702	762.955	1227.86	619.71	931.302	505.546	542.454	8523.98	7399.67	7980.4	11622.9	5737.24	16307.5	12350.2	12408.9	9758.09	122313	43.048	13054.2	234.131	318.615	128.999	2658.06	6360.89	3.33556	18366.2
Homolog9015-G09__ppc1P7	AT1G68750,AT1G53310,AT2G42600,AT3G14940,AT3G42628	phosphoenolpyruvate carboxylase 4,phosphoenolpyruvate carboxylase 1,phosphoenolpyruvate carboxylase 2,phosphoenolpyruvate carboxylase 3,phosphoenolpyruvate carboxylase-related / PEP carboxylase-related	9.7186	15.8303	22.5587	11.433	20.2403	41.324	8.74869	20.5476	14.8338	9.4769	14.9346	53.1209	24.9603	11.8076	30.3625	2.10436	8.05701	6.08835	4.18146	7.72524	49.8914	23.4159	60.9886	37.7019	18.0148	60.0216	235.74	32.8268	44.5879	3.57386	39.3162	24.5627	138.676	58.7368	179.606	20.701	51.3015	113.153	89.2458	10.7375	5.32117	0	56.3446	498.482	3.21745	135.924	33.2025
Homolog9016-G01__ppdk1P1	AT4G15530	pyruvate orthophosphate dikinase	1.86896	0	0.275106	0	0.763784	0.731398	0	0.595583	0	0	0	0	2.91744	0	0	1.05218	0	5.21858	0	0	2.21739	0.836281	2.39171	3.39657	3.60296	9.6809	2.72532	5.20028	3.58753	0	0	0	0	0	1.41981	0	0	0	0	0	0	2.44462	0	0	63.854	1.66778	17.5778
Homolog9016-G02__ppdk1P2	AT4G15530	pyruvate orthophosphate dikinase	15641	18013.9	11387.7	19609.1	13444.1	8613.67	18958.1	7661.58	15841.9	9509.43	18359.2	17051.8	12483.4	10926.5	1881.22	3313.32	5613.32	17346.6	20663.7	30017.9	1434.21	1130.65	1228.14	1242.12	807.064	584.726	649.988	2967.41	4499.28	3880.61	2381.77	3289.82	992.527	2045.67	2388.83	1513.3	2358.52	31059.6	22167.6	27174	16955.4	15644.7	14702.2	15106.3	31220.4	29270.4	20873.3
Homolog9017-G01__ppdkrp1P1	AT4G21210,AT3G01200	PPDK regulatory protein,PPDK regulatory protein 2	774.124	716.838	538.107	512.63	895.919	748.951	644.688	355.861	569.616	467.527	711.403	975.662	644.754	389.651	745.604	569.23	367.4	724.803	646.035	525.05	274.957	240.849	245.748	220.437	82.1475	127.788	133.54	201.186	336.716	359.768	325.931	329.615	130.752	305.488	401.096	222.403	325.36	466.686	634.17	680.692	588.521	751.312	578.273	438.664	695.216	441.128	401.685
Homolog9018-G01__ppt1P3	AT5G46110,AT4G03950,AT5G17630,AT3G01550,AT5G33320,AT1G61800,AT5G54800	Glucose-6-phosphate/phosphate translocator-related,Nucleotide/sugar transporter family protein,Nucleotide/sugar transporter family protein,phosphoenolpyruvate (pep)/phosphate translocator 2,Glucose-6-phosphate/phosphate translocator-related,glucose-6-phosphate/phosphate translocator 2,glucose 6-phosphate/phosphate translocator 1	187.27	251.908	261.35	112.785	218.442	153.593	145.409	144.429	195.806	154.789	131.539	285.09	315.732	88.065	104.86	71.899	69.0217	211.063	477.731	247.741	52.9957	25.9247	29.2984	132.806	126.824	273.001	392.445	154.383	115.826	81.0074	134.855	170.354	63.395	120.846	64.6013	63.1646	96.5278	67.3215	117.594	123.807	178.791	101.859	69.6894	527.624	94.5435	215.144	140.622
Homolog9018-G02__ppt1P4	AT5G46110,AT4G03950,AT5G17630,AT3G01550,AT5G33320,AT1G61800,AT5G54800	Glucose-6-phosphate/phosphate translocator-related,Nucleotide/sugar transporter family protein,Nucleotide/sugar transporter family protein,phosphoenolpyruvate (pep)/phosphate translocator 2,Glucose-6-phosphate/phosphate translocator-related,glucose-6-phosphate/phosphate translocator 2,glucose 6-phosphate/phosphate translocator 1	420.89	340.696	335.079	279.026	322.699	347.414	339.992	59.5583	230.597	71.0767	175.768	244.031	318.001	90.5249	340.874	394.568	159.529	111.04	199.665	239.216	258.105	26.761	75.9368	13.9259	107.368	102.618	55.869	190.785	126.589	351.429	220.171	211.952	29.7164	28.1037	109.325	47.2408	107.328	109.54	27.8237	78.2536	85.1387	22.0016	88.2238	273.015	64.3489	123.416	187.497
Homolog9018-G03__ppt1P5	AT5G46110,AT4G03950,AT5G17630,AT3G01550,AT5G33320,AT1G61800,AT5G54800	Glucose-6-phosphate/phosphate translocator-related,Nucleotide/sugar transporter family protein,Nucleotide/sugar transporter family protein,phosphoenolpyruvate (pep)/phosphate translocator 2,Glucose-6-phosphate/phosphate translocator-related,glucose-6-phosphate/phosphate translocator 2,glucose 6-phosphate/phosphate translocator 1	64.6661	64.3537	151.033	67.9798	31.3151	137.868	70.5929	178.377	81.9902	201.542	41.0701	57.9922	51.2172	116.6	222.867	66.6381	130.792	79.4384	32.4063	52.4784	206.218	237.504	327.664	219.758	203.207	273.001	168.97	459.25	96.8634	293.056	94.3588	100.628	215.939	274.011	203.033	323.785	162.005	99.4609	52.4975	66.7026	432.079	541.075	569.377	348.17	176.217	94.2296	99.6076
Homolog9018-G04__ppt1P6	AT5G46110,AT4G03950,AT5G17630,AT3G01550,AT5G33320,AT1G61800,AT5G54800	Glucose-6-phosphate/phosphate translocator-related,Nucleotide/sugar transporter family protein,Nucleotide/sugar transporter family protein,phosphoenolpyruvate (pep)/phosphate translocator 2,Glucose-6-phosphate/phosphate translocator-related,glucose-6-phosphate/phosphate translocator 2,glucose 6-phosphate/phosphate translocator 1	31.3985	34.0696	18.4321	22.5569	38.5711	44.2496	38.3132	212.921	24.0037	41.3825	131.826	32.4757	31.1193	197.285	9.07746	12.6262	8.32558	70.161	26.1341	33.2985	6.2087	15.8893	13.7523	12.2276	10.8089	11.6171	8.17595	17.2259	6.66256	8.339	16.5128	13.4699	53.4895	18.5485	17.0377	17.5162	7.42522	147.575	55.1224	178.145	37.2482	78.2278	283.947	188.656	111.621	49.1995	26.0412
Homolog9019-G01__sbas1P1	AT3G25410,AT1G78560,AT4G12030,AT4G22840,AT2G26900	Sodium Bile acid symporter family,Sodium Bile acid symporter family,bile acid transporter 5,Sodium Bile acid symporter family,Sodium Bile acid symporter family	1035.4	629.771	602.481	522.827	385.329	837.084	538.195	199.223	333.894	173.743	188.98	382.053	525.139	109.712	841.073	635.167	155.232	309.346	364.309	532.509	371.413	432.357	380.282	206.851	301.928	247.831	393.808	537.579	249.077	144.146	101.436	149.357	128.771	136.022	56.7924	96.0739	103.278	281.457	379.557	84.2731	43.6336	78.2278	52.6377	207.062	0.494992	406.938	327.468
Homolog9020-G01__tpt1P1	AT5G46110,AT4G03950,AT5G17630,AT3G01550,AT5G33320,AT1G61800,AT5G54800	Glucose-6-phosphate/phosphate translocator-related,Nucleotide/sugar transporter family protein,Nucleotide/sugar transporter family protein,phosphoenolpyruvate (pep)/phosphate translocator 2,Glucose-6-phosphate/phosphate translocator-related,glucose-6-phosphate/phosphate translocator 2,glucose 6-phosphate/phosphate translocator 1	4772.58	4102.46	2186.26	4601	5842.18	3472.31	4108.26	2816.81	4040.98	2248.87	5811.27	5707.37	3029.92	3017.83	1571.03	2374.07	4983.26	4963.45	5541.74	5050.98	2968.42	1257.77	1728.01	2290.31	2620.79	1330.16	1231.84	5280.56	4609.98	2999.06	2639.3	2207.87	780.55	1577.74	2716.8	2587.1	3011.26	8222.35	5021.65	12733.5	3251.23	2254.75	5460.24	7241.02	7352.36	5326.89	4848.87
Homolog0000-G01	AT5G65770,AT5G65780,AT1G67230,AT1G68790,AT1G13220	little nuclei4,branched-chain amino acid aminotransferase 5 / branched-chain amino acid transaminase 5 (BCAT5),little nuclei1,little nuclei3,nuclear matrix constituent protein-related	26.1655	41.2965	92.1604	64.2718	48.1184	37.667	62.4475	53.6025	44.5013	69.4972	65.4824	93.2515	33.3885	107.744	73.5587	64.8845	76.0045	48.4169	29.7929	70.8591	54.7696	1.67256	72.3492	46.533	12.9707	5.80854	9.5386	90.6799	56.888	42.2906	24.7692	36.4479	25.7542	23.0451	17.0377	23.8858	36.4511	41.8382	33.0734	40.347	36.184	61.9303	133.448	118.102	38.8569	27.5184	20.833
Homolog0000-G02	AT5G65770,AT5G65780,AT1G67230,AT1G68790,AT1G13220	little nuclei4,branched-chain amino acid aminotransferase 5 / branched-chain amino acid transaminase 5 (BCAT5),little nuclei1,little nuclei3,nuclear matrix constituent protein-related	31.0248	84.3136	112.243	88.0648	85.5438	96.5445	88.6936	62.2384	73.3596	103.298	104.542	145.677	66.7769	105.776	125.832	75.4063	109.844	42.6184	62.1992	52.212	45.9001	8.36281	70.5554	63.5158	17.2942	5.80854	12.2639	72.1539	48.688	72.6684	26.735	33.6746	29.7164	33.1624	29.816	29.1937	22.2757	46.2122	18.8991	34.8155	31.927	66.8195	123.068	21.4731	43.3118	15.8439	20.1819
Homolog0001-G01	AT4G16845,AT4G16810,AT2G35670,AT5G51230	VEFS-Box of polycomb protein,VEFS-Box of polycomb protein,VEFS-Box of polycomb protein,VEFS-Box of polycomb protein	14.2041	16.1744	15.1308	22.2479	7.63784	16.0907	20.2125	9.82712	11.867	13.8994	15.2218	39.8987	11.3456	12.7916	10.3295	17.8871	23.9025	5.5085	9.40828	7.45886	33.4826	11.7079	4.78342	5.09485	12.9707	29.0427	31.3411	18.526	13.3251	28.5908	5.1111	7.52727	5.94328	11.5225	19.8773	15.3931	25.6508	7.2266	24.9363	1.30151	6.3854	9.77847	14.8275	0	19.0572	7.50501	22.135
Homolog0001-G02	AT4G16845,AT4G16810,AT2G35670,AT5G51230	VEFS-Box of polycomb protein,VEFS-Box of polycomb protein,VEFS-Box of polycomb protein,VEFS-Box of polycomb protein	185.027	159.336	211.556	158.517	169.942	192.723	189.153	170.932	151.574	165.53	142.166	126.423	172.129	199.253	239.77	121.001	147.712	133.654	122.046	141.718	143.465	162.238	148.286	141.297	157.81	154.894	132.178	273.665	119.414	139.38	163.948	143.414	253.58	165.25	154.049	170.916	221.406	130.84	122.319	185.303	192.626	201.273	144.568	447.866	222.251	142.595	170.57
Homolog0004-G01	AT1G73160,AT5G59070,AT4G19460	UDP-Glycosyltransferase superfamily protein,UDP-Glycosyltransferase superfamily protein,UDP-Glycosyltransferase superfamily protein	0	0	0	0	0	0	0	0	0	0.631793	0	0	0	0	0	0	0	0	0	0	0	0	0	0	0	0	0	0	0	0	0	0	0	0.562075	0	0	0	0	0	0	0	0	0	0	10.6423	0	0
Homolog0006-G01	AT4G29940,AT3G19510	pathogenesis related homeodomain protein A,Homeodomain-like protein with RING/FYVE/PHD-type zinc finger domain	1.12138	5.50619	8.80338	10.506	7.63784	13.1652	4.52518	13.4006	8.09114	9.4769	12.6369	11.3665	7.77983	9.34768	8.45143	6.66381	8.86271	9.5674	6.01084	5.59414	4.87827	0.836281	2.98964	6.45348	0	1.93618	0	7.4754	1.53751	2.38257	1.57265	9.11196	5.94328	3.09141	6.38914	5.30795	4.05012	8.74799	0.524975	3.57917	2.12847	10.5933	5.93101	0	2.96995	0	3.90618
Homolog0006-G02	AT4G29940,AT3G19510	pathogenesis related homeodomain protein A,Homeodomain-like protein with RING/FYVE/PHD-type zinc finger domain	2.99034	10.3241	13.2051	14.832	5.34649	9.14247	16.5923	12.805	10.2488	22.4287	15.7962	14.614	10.3731	21.1553	14.3987	16.4842	20.1425	8.40772	10.715	10.1227	10.6435	0.836281	8.96891	20.3794	4.32355	3.87236	2.72532	19.176	4.61254	7.74335	4.32478	5.15024	3.96218	7.58801	9.93866	4.77716	3.3751	9.69886	2.0999	9.1106	13.835	11.4082	10.3793	0	12.1273	0	1.95309
Homolog0006-G03	AT4G29940,AT3G19510	pathogenesis related homeodomain protein A,Homeodomain-like protein with RING/FYVE/PHD-type zinc finger domain	9.7186	9.63584	42.6414	23.4839	10.3111	32.9129	21.7209	10.7205	23.734	12.32	12.6369	22.733	15.2355	11.8076	17.8419	23.4987	9.93698	22.034	22.7367	20.5119	17.9609	1.67256	22.1233	16.6432	10.8089	0	5.45063	33.8018	20.5002	24.4213	1.96581	5.94259	19.8109	11.5225	41.8844	13.8007	37.8011	20.3486	34.3859	7.80909	18.092	24.4462	25.2068	21.4731	16.0872	25.0167	6.5103
Homolog0009-G01	AT3G29310	calmodulin-binding protein-related	0	0	0	0	0	2.19419	0.603358	0	0.539409	0.631793	0.287203	0.695907	0.648319	0	2.19111	0	0.805701	0.289921	0	0	1.55218	0.836281	0.597927	2.3776	2.16178	0	1.36266	1.95011	0.512505	0.595643	3.53846	2.77321	5.94328	3.37245	4.96933	2.12318	2.02506	1.71156	3.14985	2.60303	0	2.44462	0.741376	0	4.45493	0.83389	2.60412
Homolog0010-G01	AT5G53280	plastid division1	0.373792	1.03241	0.550211	0.308999	1.90946	0	0.603358	2.38233	1.61823	0.315897	0.287203	0.463938	1.29664	0	1.25206	1.40291	2.14854	0.579843	1.82939	0.799163	1.77391	0.836281	0.597927	1.35863	2.16178	1.93618	1.36266	0.650035	0.512505	2.38257	1.96581	1.18852	11.8866	2.2483	4.96933	2.12318	2.70008	1.52139	0	1.95227	3.1927	2.44462	3.70688	0	2.47496	0	1.30206
Homolog0010-G02	AT5G53280	plastid division1	5.23309	7.22688	2.47595	3.70799	8.78352	8.04537	2.71511	2.68012	3.50616	1.57948	4.30805	3.7115	5.83487	4.42785	3.75619	8.76818	4.02851	4.92866	4.70414	5.32775	4.87827	0.836281	5.38135	3.73622	5.76474	5.80854	12.2639	3.25018	4.10004	3.57386	3.53846	1.98086	0	2.52934	0	2.65398	6.07518	3.80348	10.237	2.11496	3.1927	12.2231	6.67239	12.2703	3.71244	8.3389	1.95309
Homolog0011-G01	AT1G74190,AT1G54470,AT1G74180,AT1G74170,AT3G53240,AT1G58190,AT2G25470,AT1G07390,AT5G49290	receptor like protein 15,RNI-like superfamily protein,receptor like protein 14,receptor like protein 13,receptor like protein 45,receptor like protein 9,receptor like protein 21,receptor like protein 1,receptor like protein 56	0	0	0	0	0	0	0	2.08454	0.539409	5.05435	0.574407	0	0	0	0	0	1.87997	0	0	0	0	0	0	0	0	0	0	0.650035	0	0	0.393162	0	15.8487	1.40519	0	0	0	0	3.14985	0	0	0.814872	0	0	0.989984	0	0
Homolog0011-G02	AT1G74190,AT1G54470,AT1G74180,AT1G74170,AT3G53240,AT1G58190,AT2G25470,AT1G07390,AT5G49290	receptor like protein 15,RNI-like superfamily protein,receptor like protein 14,receptor like protein 13,receptor like protein 45,receptor like protein 9,receptor like protein 21,receptor like protein 1,receptor like protein 56	0.747584	2.06482	2.47595	2.47199	8.78352	2.92559	3.01679	0.595583	0.809114	0.631793	1.72322	1.39181	3.2416	1.47595	0	0	0.537134	6.08835	6.79487	4.52859	0	0	0	0	4.32355	1.93618	8.17595	0	0	1.19129	0.786324	0.792345	1.98109	5.90179	4.96933	1.06159	0	5.89539	1.31244	3.74185	0	4.88923	2.22413	0	4.45493	2.50167	18.2288
Homolog0013-G01	AT2G35890,AT4G35310,AT5G04870,AT2G17290,AT1G35670,AT3G10660,AT2G38910,AT4G09570,AT5G23580,AT4G38230	calcium-dependent protein kinase 25,calmodulin-domain protein kinase 5,calcium dependent protein kinase 1,Calcium-dependent protein kinase family protein,calcium-dependent protein kinase 2,calmodulin-domain protein kinase cdpk isoform 2,calcium-dependent protein kinase 20,calcium-dependent protein kinase 4,calmodulin-like domain protein kinase 9,calcium-dependent protein kinase 26	34.0151	52.653	73.1781	63.3448	30.5514	81.9165	33.788	171.826	63.3806	220.812	73.2369	34.7953	41.8166	232.708	82.6362	29.1103	77.6159	120.897	48.3481	31.9665	33.4826	51.0131	114.204	65.8934	37.4708	92.9366	77.6715	45.1774	105.063	67.3076	47.1794	73.2919	138.676	98.0821	55.3726	55.2027	84.3775	50.7764	47.2478	61.822	92.5884	118.971	134.189	67.4867	45.7868	80.0534	94.3993
Homolog0013-G02	AT2G35890,AT4G35310,AT5G04870,AT2G17290,AT1G35670,AT3G10660,AT2G38910,AT4G09570,AT5G23580,AT4G38230	calcium-dependent protein kinase 25,calmodulin-domain protein kinase 5,calcium dependent protein kinase 1,Calcium-dependent protein kinase family protein,calcium-dependent protein kinase 2,calmodulin-domain protein kinase cdpk isoform 2,calcium-dependent protein kinase 20,calcium-dependent protein kinase 4,calmodulin-like domain protein kinase 9,calcium-dependent protein kinase 26	306.136	278.407	402.204	266.048	272.289	291.828	317.366	228.406	301.799	171.848	237.23	264.677	310.221	251.895	257.299	262.344	453.341	301.518	297.667	343.64	154.996	155.548	319.293	159.299	133.31	451.13	399.259	305.191	354.141	415.163	159.231	219.876	184.242	238.601	196.644	183.124	256.508	259.777	266.687	196.529	216.039	294.984	262.447	203.994	252.446	230.988	361.973
Homolog0013-G03	AT2G35890,AT4G35310,AT5G04870,AT2G17290,AT1G35670,AT3G10660,AT2G38910,AT4G09570,AT5G23580,AT4G38230	calcium-dependent protein kinase 25,calmodulin-domain protein kinase 5,calcium dependent protein kinase 1,Calcium-dependent protein kinase family protein,calcium-dependent protein kinase 2,calmodulin-domain protein kinase cdpk isoform 2,calcium-dependent protein kinase 20,calcium-dependent protein kinase 4,calmodulin-like domain protein kinase 9,calcium-dependent protein kinase 26	40.3696	61.6006	54.4709	34.9169	32.0789	69.8485	48.5703	38.1173	39.6466	45.1732	33.89	43.6102	42.7891	37.3907	76.3759	55.7656	44.5821	30.7317	20.1233	47.417	102	50.1768	58.5969	80.8383	54.0444	121.979	92.6607	93.28	77.3882	56.5861	44.0341	30.5053	45.5651	50.8678	50.4032	58.3875	60.0768	20.5388	54.0724	25.5422	63.854	83.117	103.051	125.771	57.1716	32.5217	44.27
Homolog0013-G04	AT2G35890,AT4G35310,AT5G04870,AT2G17290,AT1G35670,AT3G10660,AT2G38910,AT4G09570,AT5G23580,AT4G38230	calcium-dependent protein kinase 25,calmodulin-domain protein kinase 5,calcium dependent protein kinase 1,Calcium-dependent protein kinase family protein,calcium-dependent protein kinase 2,calmodulin-domain protein kinase cdpk isoform 2,calcium-dependent protein kinase 20,calcium-dependent protein kinase 4,calmodulin-like domain protein kinase 9,calcium-dependent protein kinase 26	167.833	137.655	143.605	216.917	193.619	192.723	150.538	151.576	210.37	121.936	262.791	189.055	97.2479	193.841	155.882	286.544	195.785	240.055	227.105	203.52	193.357	80.2829	139.915	138.58	108.809	91.0004	88.5728	295.441	159.902	149.506	105.761	93.4967	77.2626	94.1475	100.097	124.206	120.154	177.432	151.455	198.806	118.13	101.044	227.602	36.8109	159.882	81.7212	121.743
Homolog0013-G05	AT2G35890,AT4G35310,AT5G04870,AT2G17290,AT1G35670,AT3G10660,AT2G38910,AT4G09570,AT5G23580,AT4G38230	calcium-dependent protein kinase 25,calmodulin-domain protein kinase 5,calcium dependent protein kinase 1,Calcium-dependent protein kinase family protein,calcium-dependent protein kinase 2,calmodulin-domain protein kinase cdpk isoform 2,calcium-dependent protein kinase 20,calcium-dependent protein kinase 4,calmodulin-like domain protein kinase 9,calcium-dependent protein kinase 26	11.2138	12.7331	4.12658	21.3209	11.8387	11.7024	6.33526	54.4958	8.36084	20.8492	16.0834	8.11891	4.53824	29.027	12.8336	17.1856	60.4276	16.5255	6.53353	2.93026	14.4131	25.9247	10.7627	30.2294	41.7944	75.511	88.5728	30.8767	35.3628	27.9952	25.1624	29.3168	67.3571	25.2934	14.908	9.55431	14.1754	10.0792	9.44955	9.43598	10.6423	17.9272	39.2929	49.0813	8.90985	7.50501	7.16133
Homolog0013-G06	AT2G35890,AT4G35310,AT5G04870,AT2G17290,AT1G35670,AT3G10660,AT2G38910,AT4G09570,AT5G23580,AT4G38230	calcium-dependent protein kinase 25,calmodulin-domain protein kinase 5,calcium dependent protein kinase 1,Calcium-dependent protein kinase family protein,calcium-dependent protein kinase 2,calmodulin-domain protein kinase cdpk isoform 2,calcium-dependent protein kinase 20,calcium-dependent protein kinase 4,calmodulin-like domain protein kinase 9,calcium-dependent protein kinase 26	70.2729	91.8846	67.1258	75.3958	71.7957	91.7904	83.2634	79.2125	71.202	64.4429	56.2919	77.0137	55.7555	87.0811	93.9047	48.4003	73.0502	105.821	67.1646	67.9289	39.2479	35.1238	78.3285	52.9864	82.1475	44.5321	79.0341	88.0798	88.1508	69.6902	80.5982	95.8737	99.0546	70.5404	84.4786	55.2027	73.5772	49.6354	74.0215	43.1127	52.1475	67.6344	82.2928	47.5475	42.3218	49.1995	142.576
Homolog0013-G07	AT2G35890,AT4G35310,AT5G04870,AT2G17290,AT1G35670,AT3G10660,AT2G38910,AT4G09570,AT5G23580,AT4G38230	calcium-dependent protein kinase 25,calmodulin-domain protein kinase 5,calcium dependent protein kinase 1,Calcium-dependent protein kinase family protein,calcium-dependent protein kinase 2,calmodulin-domain protein kinase cdpk isoform 2,calcium-dependent protein kinase 20,calcium-dependent protein kinase 4,calmodulin-like domain protein kinase 9,calcium-dependent protein kinase 26	369.307	463.897	617.337	330.32	546.488	485.648	473.334	412.441	547.77	448.889	246.708	355.145	350.741	528.882	567.185	217.451	447.433	296.01	198.881	261.593	155.439	245.03	327.066	543.111	257.972	302.044	252.092	447.224	468.429	229.918	228.82	274.547	314.994	302.115	309.518	235.673	491.414	215.657	202.903	117.136	209.654	236.313	803.652	924.875	221.014	150.934	207.027
Homolog0013-G08	AT2G35890,AT4G35310,AT5G04870,AT2G17290,AT1G35670,AT3G10660,AT2G38910,AT4G09570,AT5G23580,AT4G38230	calcium-dependent protein kinase 25,calmodulin-domain protein kinase 5,calcium dependent protein kinase 1,Calcium-dependent protein kinase family protein,calcium-dependent protein kinase 2,calmodulin-domain protein kinase cdpk isoform 2,calcium-dependent protein kinase 20,calcium-dependent protein kinase 4,calmodulin-like domain protein kinase 9,calcium-dependent protein kinase 26	100.924	93.2612	155.985	95.7898	82.4887	152.131	94.7272	80.9993	86.5752	92.2418	72.6625	72.1424	123.181	104.3	120.511	107.673	211.094	50.4463	53.5749	78.8508	54.3261	50.1768	59.1948	74.3848	67.0151	61.9577	119.914	168.684	85.0758	74.4553	155.299	162.431	39.6218	62.6713	69.5706	179.94	130.279	78.9221	95.5455	76.6267	136.222	132.824	169.034	102.764	96.0284	61.7079	80.0767
Homolog0014-G01	AT1G67170,AT1G55170,AT3G14750,AT5G61920,AT2G30120	unknown protein	28.4082	25.122	18.7072	22.5569	14.5119	22.6733	17.7991	36.3306	24.5431	18.0061	30.4436	22.9649	16.8563	30.995	25.0413	13.6784	16.114	18.555	12.8057	17.3152	20.8435	12.5442	16.742	21.738	33.8678	19.3618	19.0772	35.1019	25.1127	40.5037	29.8803	28.1282	37.6408	26.4175	27.6863	18.047	31.7259	10.2694	23.3614	29.4468	34.0555	48.8923	34.8447	81.2908	31.6795	19.1795	33.2025
Homolog0014-G02	AT1G67170,AT1G55170,AT3G14750,AT5G61920,AT2G30120	unknown protein	50.462	57.1268	74.2785	68.2888	82.8706	49.735	56.7156	73.8523	71.7414	79.9218	83.8634	65.1833	80.7158	58.054	43.5092	56.1163	46.4621	94.2244	55.4043	73.523	37.0305	54.3582	39.4632	28.1915	56.2062	56.1492	62.6823	19.8261	32.2878	47.6514	66.4443	46.3522	83.2059	63.2334	61.7617	78.0269	76.9523	38.9856	52.235	95.0106	84.0745	103.489	42.9998	39.8785	70.2889	115.911	99.6076
Homolog0014-G03	AT1G67170,AT1G55170,AT3G14750,AT5G61920,AT2G30120	unknown protein	11.2138	16.1744	26.6852	23.4839	20.6222	17.9192	17.1957	15.4852	22.1158	29.0625	23.8379	18.5575	28.2019	19.6793	19.094	22.7973	27.6624	14.2061	9.93096	21.5774	18.8478	10.8716	20.3295	22.4173	9.3677	1.93618	10.9013	10.7256	12.8126	17.2736	7.86324	15.0545	13.8676	12.3656	17.7476	19.1086	12.1504	13.8827	23.0989	10.7375	20.2204	24.4462	26.6895	0	14.3548	8.3389	11.0675
Homolog0014-G04	AT1G67170,AT1G55170,AT3G14750,AT5G61920,AT2G30120	unknown protein	7.84964	11.7007	18.7072	13.596	13.3662	10.971	14.7823	11.9117	16.452	24.324	10.6265	17.8616	15.5597	17.2194	15.3378	19.29	15.5769	23.1937	12.0217	11.4547	13.5261	0.836281	18.5357	15.9639	13.6913	5.80854	1.36266	15.2758	19.9877	22.0388	14.547	18.2239	13.8676	16.5812	8.51886	12.7391	6.07518	8.36765	8.3996	7.6464	24.4774	18.7421	19.2758	0	14.6023	3.33556	3.25515
Homolog0014-G05	AT1G67170,AT1G55170,AT3G14750,AT5G61920,AT2G30120	unknown protein	16.8207	17.2069	35.2135	11.433	18.3308	30.353	19.6091	17.5697	13.7549	16.7425	23.5507	18.3256	25.6086	15.7435	31.3016	20.3422	23.9025	15.3658	9.40828	9.85635	11.5304	10.0354	20.9275	14.2656	12.9707	13.5533	4.08797	16.5759	19.4752	23.2301	10.2222	19.4124	1.98109	25.5744	14.908	22.2934	27.6758	12.9318	7.61214	18.872	5.32117	11.4082	25.2068	0	18.3147	14.1761	13.0206
Homolog0014-G06	AT1G67170,AT1G55170,AT3G14750,AT5G61920,AT2G30120	unknown protein	4.8593	9.63584	10.454	14.523	9.5473	13.1652	6.93861	14.8896	14.2943	11.3723	8.0417	9.51073	5.51072	11.8076	11.5816	6.31309	6.71418	11.017	9.66962	9.05718	29.2696	5.01768	22.7212	14.9449	22.3384	17.4256	21.8025	32.5018	19.9877	22.0388	15.3333	18.2239	19.8109	23.8882	14.1981	29.1937	24.9757	14.8336	9.44955	28.796	27.6701	58.6708	34.1033	0	18.5622	13.3422	7.16133
Homolog0015-G01	AT1G27480	alpha/beta-Hydrolases superfamily protein	22.0537	22.3689	13.4802	12.978	9.16541	15.725	14.1789	4.46687	16.1823	5.05435	7.75449	6.95907	14.9113	6.39578	7.19936	9.1189	0.805701	12.1767	15.9418	12.2538	47.674	96.1723	38.2674	38.3812	17.2942	32.9151	40.8797	5.5253	5.12505	35.7386	9.43588	11.0928	9.90546	12.3656	9.22876	9.55431	7.42522	17.8763	24.6738	26.8437	40.4409	30.9652	3.70688	0	26.7296	24.1828	35.8066
Homolog0015-G02	AT1G27480	alpha/beta-Hydrolases superfamily protein	2.61655	5.50619	0	4.32599	4.5827	0.731398	1.81007	2.97792	5.12439	2.84307	5.16966	0.231969	0.32416	1.96793	4.38222	2.80582	4.83421	9.27748	2.61341	0.266388	25.7218	22.5796	24.515	29.8898	41.7944	106.49	31.3411	9.10049	9.22509	11.9129	15.7265	6.73493	29.7164	19.1105	23.4269	7.96193	7.42522	5.32487	8.3996	14.642	5.32117	7.33385	1.48275	0	15.8397	4.16945	0
Homolog0015-G03	AT1G27480	alpha/beta-Hydrolases superfamily protein	17.942	11.7007	9.9038	38.6249	2.67324	7.31398	11.1621	13.6984	14.0246	23.3763	24.9867	14.614	10.049	4.91983	9.39047	65.9367	25.5139	0	12.0217	15.7169	127.722	143.004	89.0912	93.0659	69.1769	75.511	87.2101	16.5759	24.0877	38.7168	81.7777	87.5541	59.4328	37.659	16.3278	35.0325	56.7017	29.6671	2.0999	39.0454	21.2847	27.7057	3.70688	7.66895	87.1186	100.067	137.367
Homolog0015-G04	AT1G27480	alpha/beta-Hydrolases superfamily protein	1.49517	0	1.65063	1.854	0	2.19419	0	6.25362	0	5.05435	19.5298	1.15984	0	3.44388	0	2.80582	0	0	0	0	1.33044	0.836281	0.597927	0.679313	2.16178	0	4.08797	0.325018	1.02501	0	0	0	0	3.09141	1.41981	0	0	0	0	8.94791	3.1927	0	6.67239	0	13.3648	0	0
Homolog0015-G05	AT1G27480	alpha/beta-Hydrolases superfamily protein	52.7047	110.468	23.6591	197.142	50.7916	74.9682	49.1737	139.069	51.5136	194.908	90.4691	22.0371	64.5078	143.167	148.369	86.2789	133.209	4.0589	30.8382	16.7824	279.613	195.69	422.137	113.785	292.561	940.983	651.35	28.2765	194.239	526.548	716.734	988.45	77.2626	12.6467	155.469	105.097	64.8019	54.77	8.92458	12.3644	15.9635	0.814872	0	32.2096	88.6036	78.3857	76.8215
Homolog0015-G06	AT1G27480	alpha/beta-Hydrolases superfamily protein	56.0688	91.5405	239.617	50.6759	37.4254	143.354	70.8945	80.1059	98.7119	90.3464	69.216	26.6764	79.095	68.8777	141.17	67.3396	24.4396	85.5268	63.5059	102.293	111.535	153.039	78.3285	150.468	290.399	557.62	591.393	56.5531	85.0758	0	87.6751	99.8354	27.7353	52.554	39.7547	42.9944	36.4511	62.5672	146.993	60.3577	89.3957	107.563	208.327	0	219.529	204.303	197.913
Homolog0018-G01	AT2G39670,AT3G19630,AT1G60230	Radical SAM superfamily protein,Radical SAM superfamily protein,Radical SAM superfamily protein	3.73792	2.7531	8.80338	5.56199	2.67324	4.02269	5.43022	3.27571	3.77586	6.94972	3.44644	6.03119	3.2416	5.41182	5.32127	3.15654	4.02851	1.73953	2.35207	4.52859	5.32174	2.50884	1.19585	6.11382	2.16178	7.74472	5.45063	5.85032	0.512505	5.36078	3.93162	5.15024	0	2.52934	5.67924	4.77716	4.72514	4.94452	3.93731	5.85682	5.32117	7.33385	2.9655	0	3.95994	2.50167	2.60412
Homolog0018-G02	AT2G39670,AT3G19630,AT1G60230	Radical SAM superfamily protein,Radical SAM superfamily protein,Radical SAM superfamily protein	23.9227	18.9275	22.2836	23.7929	17.567	19.382	32.2796	23.5255	21.3067	9.79279	17.5194	13.4542	27.2294	12.2996	44.1352	69.444	36.5251	18.555	10.1923	15.4505	79.8262	37.6326	44.2466	82.5366	84.3093	32.9151	44.9677	108.231	9.22509	25.017	26.3418	30.5053	61.4139	54.8023	46.1438	45.1176	21.6006	14.8336	9.97453	38.0693	10.6423	14.6677	40.7757	0	33.1645	7.50501	16.2757
Homolog0018-G03	AT2G39670,AT3G19630,AT1G60230	Radical SAM superfamily protein,Radical SAM superfamily protein,Radical SAM superfamily protein	11.9614	13.0772	15.1308	12.36	8.78352	6.94828	9.9554	8.04037	7.55173	8.8451	12.6369	7.65498	11.0214	8.8557	16.5898	17.8871	10.4741	5.21858	8.62425	5.06137	21.7305	5.01768	13.1544	13.9259	46.1179	7.74472	49.0557	37.377	12.8126	27.9952	12.5812	19.8086	5.94328	7.30697	6.38914	10.0851	16.8755	4.18382	3.67483	11.2256	7.44964	40.7436	8.89651	7.66895	14.1073	5.00334	6.5103
Homolog0020-G01	AT5G50380,AT5G13990,AT3G29400,AT5G58430,AT5G13150,AT3G14090,AT1G54090,AT5G61010,AT1G72470,AT1G07000	exocyst subunit exo70 family protein F1,exocyst subunit exo70 family protein C2,exocyst subunit exo70 family protein E1,exocyst subunit exo70 family protein B1,exocyst subunit exo70 family protein C1,exocyst subunit exo70 family protein D3,exocyst subunit exo70 family protein D2,exocyst subunit exo70 family protein E2,exocyst subunit exo70 family protein D1,exocyst subunit exo70 family protein B2	0	0.688274	0	0.308999	0	0.731398	0.603358	0.297792	0.809114	1.26359	1.14881	0	0	0	0.626032	0.350727	0.268567	0	0	0	0.221739	0	0	0.679313	1.44118	0	0	0	0	2.38257	1.96581	0.792345	0	0.562075	0	0	0.67502	0	0	0.162689	0	0	0	0	0.247496	0	0
Homolog0020-G03	AT5G50380,AT5G13990,AT3G29400,AT5G58430,AT5G13150,AT3G14090,AT1G54090,AT5G61010,AT1G72470,AT1G07000	exocyst subunit exo70 family protein F1,exocyst subunit exo70 family protein C2,exocyst subunit exo70 family protein E1,exocyst subunit exo70 family protein B1,exocyst subunit exo70 family protein C1,exocyst subunit exo70 family protein D3,exocyst subunit exo70 family protein D2,exocyst subunit exo70 family protein E2,exocyst subunit exo70 family protein D1,exocyst subunit exo70 family protein B2	7.47584	13.0772	10.454	12.36	6.11027	9.87387	9.35205	6.25362	8.09114	6.00204	9.19051	8.81482	9.72479	8.8557	10.9556	15.0813	5.90848	12.1767	7.05621	5.32775	18.6261	1.67256	10.7627	8.15176	13.6913	7.74472	5.45063	5.20028	17.4252	7.14771	12.188	5.54641	7.92437	7.30697	7.09905	5.30795	3.3751	13.122	27.5612	17.0824	11.7066	16.2974	21.4999	0	27.2246	14.1761	3.90618
Homolog0020-G04	AT5G50380,AT5G13990,AT3G29400,AT5G58430,AT5G13150,AT3G14090,AT1G54090,AT5G61010,AT1G72470,AT1G07000	exocyst subunit exo70 family protein F1,exocyst subunit exo70 family protein C2,exocyst subunit exo70 family protein E1,exocyst subunit exo70 family protein B1,exocyst subunit exo70 family protein C1,exocyst subunit exo70 family protein D3,exocyst subunit exo70 family protein D2,exocyst subunit exo70 family protein E2,exocyst subunit exo70 family protein D1,exocyst subunit exo70 family protein B2	11.9614	26.1544	30.5367	28.7369	9.92919	29.9873	42.5367	57.4738	27.2402	17.3743	25.8483	17.1657	25.6086	53.1342	25.6673	17.5364	32.4966	22.034	10.4536	12.5202	9.53479	13.3805	10.7627	13.9259	15.853	25.1703	53.1437	13.9758	22.5502	73.264	11.7949	15.4507	23.7731	45.8091	18.4575	45.6484	33.076	22.8209	42.2605	11.0629	36.184	103.489	37.8102	0	42.0743	25.0167	11.0675
Homolog0020-G05	AT5G50380,AT5G13990,AT3G29400,AT5G58430,AT5G13150,AT3G14090,AT1G54090,AT5G61010,AT1G72470,AT1G07000	exocyst subunit exo70 family protein F1,exocyst subunit exo70 family protein C2,exocyst subunit exo70 family protein E1,exocyst subunit exo70 family protein B1,exocyst subunit exo70 family protein C1,exocyst subunit exo70 family protein D3,exocyst subunit exo70 family protein D2,exocyst subunit exo70 family protein E2,exocyst subunit exo70 family protein D1,exocyst subunit exo70 family protein B2	1.86896	3.09723	9.9038	4.63499	4.5827	9.14247	3.62015	0.893375	7.01232	1.57948	5.45686	4.63938	3.2416	0.983967	15.0248	3.15654	0.805701	1.15969	1.30671	2.66388	3.99131	4.1814	5.97927	13.2466	5.76474	0	1.36266	10.7256	4.10004	8.339	9.04272	2.77321	0	8.15009	9.22876	2.65398	10.8003	3.42313	3.41234	3.74185	1.06423	6.51898	3.70688	0	15.3447	6.67112	2.60412
Homolog0020-G06	AT5G50380,AT5G13990,AT3G29400,AT5G58430,AT5G13150,AT3G14090,AT1G54090,AT5G61010,AT1G72470,AT1G07000	exocyst subunit exo70 family protein F1,exocyst subunit exo70 family protein C2,exocyst subunit exo70 family protein E1,exocyst subunit exo70 family protein B1,exocyst subunit exo70 family protein C1,exocyst subunit exo70 family protein D3,exocyst subunit exo70 family protein D2,exocyst subunit exo70 family protein E2,exocyst subunit exo70 family protein D1,exocyst subunit exo70 family protein B2	19.811	25.8103	24.4844	16.068	29.0238	28.5245	19.3074	23.2277	25.8916	26.8512	21.2531	19.9493	13.9389	21.1553	32.5536	31.2147	36.5251	30.4417	19.3392	21.0446	26.8305	20.907	23.9171	25.8139	15.853	15.4894	28.6158	29.5766	33.3128	39.9081	24.376	26.5435	13.8676	33.1624	29.816	42.4636	18.2255	26.6243	33.3359	38.0693	15.9635	35.0395	56.3446	39.8785	26.4821	24.1828	21.484
Homolog0020-G07	AT5G50380,AT5G13990,AT3G29400,AT5G58430,AT5G13150,AT3G14090,AT1G54090,AT5G61010,AT1G72470,AT1G07000	exocyst subunit exo70 family protein F1,exocyst subunit exo70 family protein C2,exocyst subunit exo70 family protein E1,exocyst subunit exo70 family protein B1,exocyst subunit exo70 family protein C1,exocyst subunit exo70 family protein D3,exocyst subunit exo70 family protein D2,exocyst subunit exo70 family protein E2,exocyst subunit exo70 family protein D1,exocyst subunit exo70 family protein B2	12.7089	14.7979	15.4059	17.613	12.6024	10.2396	19.3074	23.2277	18.8793	25.9035	17.5194	21.3411	12.6422	19.1874	29.1105	19.6407	15.8455	21.1643	7.31755	20.5119	13.0826	12.5442	25.1129	20.7191	32.4267	23.2342	28.6158	24.3763	31.2628	48.2471	19.2649	26.5435	9.90546	24.4503	28.3962	24.4166	45.2263	19.2075	25.1988	20.4989	39.3767	47.2626	35.5861	50.615	33.1645	26.6845	20.1819
Homolog0020-G08	AT5G50380,AT5G13990,AT3G29400,AT5G58430,AT5G13150,AT3G14090,AT1G54090,AT5G61010,AT1G72470,AT1G07000	exocyst subunit exo70 family protein F1,exocyst subunit exo70 family protein C2,exocyst subunit exo70 family protein E1,exocyst subunit exo70 family protein B1,exocyst subunit exo70 family protein C1,exocyst subunit exo70 family protein D3,exocyst subunit exo70 family protein D2,exocyst subunit exo70 family protein E2,exocyst subunit exo70 family protein D1,exocyst subunit exo70 family protein B2	4.8593	7.22688	13.4802	8.96098	9.16541	14.628	7.54197	17.8675	9.70936	8.52921	11.2009	19.4854	6.80735	8.36372	17.2159	12.6262	12.3541	7.24803	7.84023	10.3891	19.5131	16.7256	9.56684	11.2087	10.0883	25.1703	20.4399	13.9758	9.22509	13.1041	24.7692	14.6584	23.7731	24.7313	28.3962	21.2318	17.5505	11.7908	18.3741	12.6898	26.6058	15.4826	34.8447	33.7434	24.2546	6.67112	9.76545
Homolog0020-G09	AT5G50380,AT5G13990,AT3G29400,AT5G58430,AT5G13150,AT3G14090,AT1G54090,AT5G61010,AT1G72470,AT1G07000	exocyst subunit exo70 family protein F1,exocyst subunit exo70 family protein C2,exocyst subunit exo70 family protein E1,exocyst subunit exo70 family protein B1,exocyst subunit exo70 family protein C1,exocyst subunit exo70 family protein D3,exocyst subunit exo70 family protein D2,exocyst subunit exo70 family protein E2,exocyst subunit exo70 family protein D1,exocyst subunit exo70 family protein B2	34.7627	45.4261	50.3443	44.4959	35.1341	46.4437	45.5535	61.6428	51.2439	35.6963	37.9108	51.9611	42.1408	47.2304	45.3873	22.7973	49.4163	52.1858	46.5187	50.6137	42.3522	15.053	41.8549	34.3053	41.0738	92.9366	113.101	20.8011	62.0131	54.2035	51.8974	36.4479	53.4895	65.4817	46.8537	53.6103	47.9264	47.1631	50.3976	64.5877	41.5051	56.2262	63.017	9.20274	51.4792	63.3756	44.27
Homolog0020-G10	AT5G50380,AT5G13990,AT3G29400,AT5G58430,AT5G13150,AT3G14090,AT1G54090,AT5G61010,AT1G72470,AT1G07000	exocyst subunit exo70 family protein F1,exocyst subunit exo70 family protein C2,exocyst subunit exo70 family protein E1,exocyst subunit exo70 family protein B1,exocyst subunit exo70 family protein C1,exocyst subunit exo70 family protein D3,exocyst subunit exo70 family protein D2,exocyst subunit exo70 family protein E2,exocyst subunit exo70 family protein D1,exocyst subunit exo70 family protein B2	13.4565	29.5958	21.7333	23.7929	27.1143	30.353	21.4192	17.5697	24.8128	25.5876	25.8483	25.5166	25.2845	19.6793	26.2933	21.7451	14.7712	43.4882	20.3846	24.5077	36.1435	35.1238	34.6798	28.5312	20.8972	32.9151	47.693	12.6757	37.4129	39.3124	25.1624	32.09	3.96218	44.685	37.6249	25.4782	33.076	37.8446	40.1606	26.5184	36.184	44.818	25.9482	24.5406	37.6194	26.6845	33.8535
Homolog0020-G11	AT5G50380,AT5G13990,AT3G29400,AT5G58430,AT5G13150,AT3G14090,AT1G54090,AT5G61010,AT1G72470,AT1G07000	exocyst subunit exo70 family protein F1,exocyst subunit exo70 family protein C2,exocyst subunit exo70 family protein E1,exocyst subunit exo70 family protein B1,exocyst subunit exo70 family protein C1,exocyst subunit exo70 family protein D3,exocyst subunit exo70 family protein D2,exocyst subunit exo70 family protein E2,exocyst subunit exo70 family protein D1,exocyst subunit exo70 family protein B2	15.6993	19.6158	32.1874	30.5909	23.6773	38.3984	18.1007	27.3968	14.2943	30.3261	25.5611	10.9025	13.6147	33.9469	37.5619	27.3567	31.1538	31.8913	7.05621	5.86053	21.287	25.9247	46.6383	33.9657	38.912	29.0427	19.0772	21.4512	17.9377	9.53028	10.6154	12.2813	9.90546	21.9209	14.908	21.7626	14.1754	14.6434	26.5112	4.39261	38.3124	29.3354	27.4309	33.7434	14.8498	15.01	11.7185
Homolog0021-G01	AT5G58380,AT5G07070,AT5G01810,AT5G45820	SOS3-interacting protein 1,CBL-interacting protein kinase 2,CBL-interacting protein kinase 15,CBL-interacting protein kinase 20	182.784	19.96	187.622	208.574	184.072	460.78	159.286	72.3633	77.6749	123.516	78.6937	63.7915	365.328	72.8135	61.9771	212.891	289.784	30.4417	43.1213	126.268	264.979	202.38	86.6995	122.956	108.089	89.0643	64.0449	44.8524	68.1631	15.4867	187.538	61.4067	106.979	33.7245	153.339	140.13	94.5028	73.0267	39.3731	121.366	219.232	94.5252	99.3444	156.447	27.2246	282.689	334.629
Homolog0021-G02	AT5G58380,AT5G07070,AT5G01810,AT5G45820	SOS3-interacting protein 1,CBL-interacting protein kinase 2,CBL-interacting protein kinase 15,CBL-interacting protein kinase 20	4.48551	2.40896	0.825317	3.39899	1.52757	2.92559	3.01679	0.893375	6.47291	2.21128	6.89288	3.0156	3.2416	5.9038	0.626032	12.6262	9.93698	2.89921	2.09073	0.799163	0.665218	0	0	0	2.16178	0	0	0.975053	0	0	5.89743	2.37703	7.92437	0.562075	2.83962	2.12318	3.3751	3.80348	3.67483	2.44034	2.12847	4.88923	1.48275	0	0.494992	0	1.30206
Homolog0021-G03	AT5G58380,AT5G07070,AT5G01810,AT5G45820	SOS3-interacting protein 1,CBL-interacting protein kinase 2,CBL-interacting protein kinase 15,CBL-interacting protein kinase 20	39.2482	51.2764	60.7984	60.5638	37.8073	45.7123	49.4753	64.9186	49.8953	50.2276	45.6653	68.4309	57.0521	83.1452	45.0743	60.3251	70.6331	38.8495	38.1558	51.1464	34.5913	11.7079	41.8549	36.3433	21.6178	17.4256	16.3519	31.2017	34.8503	58.373	42.4615	65.7646	53.4895	48.6195	46.8537	35.5633	31.0509	42.0284	23.8864	30.5856	51.0832	27.7057	96.3789	0	42.3218	17.5117	31.2494
Homolog0021-G04	AT5G58380,AT5G07070,AT5G01810,AT5G45820	SOS3-interacting protein 1,CBL-interacting protein kinase 2,CBL-interacting protein kinase 15,CBL-interacting protein kinase 20	12.3351	30.2841	13.2051	13.905	16.0395	14.9936	13.5755	9.23154	18.6096	24.9558	10.3393	15.31	13.2905	30.503	18.7809	10.5218	21.7539	29.2821	7.05621	6.92608	12.4174	5.01768	13.1544	9.17073	5.04415	9.6809	6.81329	4.55025	7.17507	24.4213	16.1196	24.5627	17.8298	13.4898	17.7476	9.55431	9.45028	15.4041	23.6239	1.78958	11.7066	17.1123	12.6034	55.2164	7.42488	10.8406	10.4165
Homolog0021-G05	AT5G58380,AT5G07070,AT5G01810,AT5G45820	SOS3-interacting protein 1,CBL-interacting protein kinase 2,CBL-interacting protein kinase 15,CBL-interacting protein kinase 20	8.97101	12.0448	5.22701	6.48898	1.52757	0.365699	2.71511	6.8492	9.43966	5.68614	7.18008	9.51073	2.26912	3.93587	4.06921	2.80582	13.6969	13.0465	9.93096	2.93026	4.21305	2.50884	7.17513	1.01897	2.88237	3.87236	4.08797	0.650035	13.3251	6.55207	16.1196	10.6967	11.8866	8.9932	10.6486	3.18477	5.40016	0.570521	0	0.813447	8.51387	4.88923	1.48275	26.0744	1.73247	8.3389	6.5103
Homolog0021-G06	AT5G58380,AT5G07070,AT5G01810,AT5G45820	SOS3-interacting protein 1,CBL-interacting protein kinase 2,CBL-interacting protein kinase 15,CBL-interacting protein kinase 20	130.08	172.757	171.391	162.843	208.131	196.015	142.091	181.057	193.378	215.441	202.191	213.643	203.572	167.766	228.189	325.825	352.629	56.2447	110.025	131.596	151.448	112.898	186.553	105.294	165.736	238.15	231.652	112.131	244.465	187.032	158.444	162.431	346.691	274.293	189.545	116.244	266.633	59.144	93.9706	78.579	134.093	176.012	138.637	39.8785	84.3961	73.3823	101.561
Homolog0021-G07	AT5G58380,AT5G07070,AT5G01810,AT5G45820	SOS3-interacting protein 1,CBL-interacting protein kinase 2,CBL-interacting protein kinase 15,CBL-interacting protein kinase 20	10.84	4.81792	37.4144	29.0459	9.5473	78.6252	60.0341	10.1249	5.9335	3.47486	12.6369	3.94347	58.9971	12.2996	17.5289	62.4294	0	1.15969	42.8599	244.81	89.8044	144.677	144.1	111.747	244.281	21.298	130.815	23.7263	0	58.9686	7.47007	1.58469	3.96218	10.1173	37.6249	0	14.1754	52.8683	10.237	12.3644	19.1562	47.2626	5.93101	98.1625	82.4162	48.3656	39.7128
Homolog0021-G08	AT5G58380,AT5G07070,AT5G01810,AT5G45820	SOS3-interacting protein 1,CBL-interacting protein kinase 2,CBL-interacting protein kinase 15,CBL-interacting protein kinase 20	36.2578	13.4213	9.6287	23.1749	32.8427	45.3466	17.7991	49.1356	28.319	77.3947	106.265	12.2944	14.263	40.8346	64.4813	34.0205	35.988	9.5674	8.62425	0.532775	14.8565	121.261	3.58756	10.869	20.8972	48.4045	68.1329	13.6507	14.8626	25.6126	8.64956	9.90431	122.828	13.2088	17.0377	6.90034	11.4753	2.66243	24.4113	54.0129	117.066	70.079	0.741376	36.8109	18.3147	14.1761	11.0675
Homolog0022-G01	AT5G40470	RNI-like superfamily protein	87.4674	127.331	124.073	65.1988	90.5084	91.4247	100.459	75.3413	113.276	54.3342	105.116	82.581	69.046	72.3216	51.9606	35.4234	54.7877	105.531	165.168	176.082	48.7827	31.7787	19.7316	11.2087	10.8089	32.9151	40.8797	10.4006	58.9381	86.3682	80.205	82.4038	53.4895	43.2798	78.7994	68.4726	70.8771	71.3152	123.369	141.702	57.4686	43.1882	75.6204	76.6895	164.337	207.639	177.08
Homolog0023-G01	AT3G57140,AT5G04040	sugar-dependent 1-like,Patatin-like phospholipase family protein	4.11171	11.3565	20.3578	21.0119	17.1851	19.0163	17.7991	25.6101	14.2943	17.6902	21.2531	26.6764	11.6697	18.6954	15.6508	21.0436	16.9197	12.7565	17.2485	32.7657	16.187	3.34512	11.3606	9.17073	10.0883	13.5533	13.6266	15.9259	8.20008	14.8911	32.2393	37.2402	7.92437	10.6794	9.22876	10.0851	13.5004	18.4469	0	20.8242	13.835	21.1867	25.9482	7.66895	23.0171	10.0067	3.25515
Homolog0023-G02	AT3G57140,AT5G04040	sugar-dependent 1-like,Patatin-like phospholipase family protein	17.1944	19.6158	29.4363	36.7709	20.2403	18.2849	24.7377	28.588	25.0825	23.0605	15.509	25.5166	26.5811	30.995	36.3098	24.9016	27.1253	10.4372	6.53353	7.72524	30.1566	3.34512	17.3399	16.6432	15.1324	13.5533	17.7146	22.7512	15.8877	17.8693	20.4444	11.8852	19.8109	10.3984	16.3278	49.8947	21.6006	12.9318	42.7855	11.3883	20.2204	36.6693	28.9137	1.53379	38.6094	10.0067	6.5103
Homolog0025-G01	AT3G57420,AT2G41770	Protein of unknown function (DUF288),Protein of unknown function (DUF288)	14.9517	21.3365	8.52828	10.197	7.25595	9.87387	6.03358	8.33816	11.867	9.161	8.0417	13.2222	9.40063	4.42785	18.7809	7.716	14.5026	8.69764	2.35207	6.3933	16.187	6.69024	16.144	9.17073	18.7354	0	5.45063	24.3763	23.5752	7.14771	12.188	11.8852	9.90546	8.9932	11.3585	9.55431	20.2506	8.17747	39.3731	9.27329	11.7066	6.51898	8.15514	21.4731	8.41486	2.50167	6.5103
Homolog0025-G02	AT3G57420,AT2G41770	Protein of unknown function (DUF288),Protein of unknown function (DUF288)	17.5682	77.775	22.8338	39.8609	14.5119	31.8158	13.5755	60.7495	20.7673	90.6623	30.1564	28.0682	8.75231	85.6051	29.4235	19.9914	39.2108	79.7284	21.6913	12.5202	72.0653	16.7256	164.43	47.8916	32.4267	120.043	61.3196	24.3763	64.0631	33.356	34.2051	52.2947	49.5273	42.9987	35.4952	20.1702	27.6758	37.8446	30.1861	31.399	32.9913	28.5205	29.655	64.4192	21.0372	21.6811	20.833
Homolog0027-G01	AT3G23210,AT4G14410,AT1G51070,AT3G19860,AT5G54680,AT3G47640,AT4G36060	basic helix-loop-helix (bHLH) DNA-binding superfamily protein,basic helix-loop-helix (bHLH) DNA-binding superfamily protein,basic helix-loop-helix (bHLH) DNA-binding superfamily protein,basic helix-loop-helix (bHLH) DNA-binding superfamily protein,basic helix-loop-helix (bHLH) DNA-binding superfamily protein,basic helix-loop-helix (bHLH) DNA-binding superfamily protein,basic helix-loop-helix (bHL…	4.48551	2.40896	0	5.25299	10.693	4.02269	6.03358	8.63595	2.42734	2.84307	9.76492	4.17544	1.94496	5.9038	1.56508	9.46963	4.02851	4.63874	0	0	1.33044	0	1.19585	1.01897	9.3677	1.93618	4.08797	2.27512	0	4.76514	2.75213	5.54641	7.92437	5.05867	7.09905	5.30795	1.35004	0	9.97453	10.5748	5.32117	2.44462	3.70688	0	12.3748	0	0
Homolog0027-G02	AT3G23210,AT4G14410,AT1G51070,AT3G19860,AT5G54680,AT3G47640,AT4G36060	basic helix-loop-helix (bHLH) DNA-binding superfamily protein,basic helix-loop-helix (bHLH) DNA-binding superfamily protein,basic helix-loop-helix (bHLH) DNA-binding superfamily protein,basic helix-loop-helix (bHLH) DNA-binding superfamily protein,basic helix-loop-helix (bHLH) DNA-binding superfamily protein,basic helix-loop-helix (bHLH) DNA-binding superfamily protein,basic helix-loop-helix (bHL…	2.24275	3.09723	2.20085	3.08999	2.29135	2.92559	3.62015	4.46687	0.539409	1.89538	3.73364	0.927876	1.29664	1.96793	2.50413	1.75364	0.805701	1.73953	1.04536	2.66388	1.99565	0	1.79378	0.679313	2.16178	3.87236	2.72532	4.87526	1.02501	7.14771	0.393162	0.396172	0	2.2483	1.41981	3.18477	2.70008	0.380348	2.62488	2.27765	1.06423	4.07436	8.15514	0	1.48498	0	1.95309
Homolog0027-G03	AT3G23210,AT4G14410,AT1G51070,AT3G19860,AT5G54680,AT3G47640,AT4G36060	basic helix-loop-helix (bHLH) DNA-binding superfamily protein,basic helix-loop-helix (bHLH) DNA-binding superfamily protein,basic helix-loop-helix (bHLH) DNA-binding superfamily protein,basic helix-loop-helix (bHLH) DNA-binding superfamily protein,basic helix-loop-helix (bHLH) DNA-binding superfamily protein,basic helix-loop-helix (bHLH) DNA-binding superfamily protein,basic helix-loop-helix (bHL…	39.622	27.1868	63.2743	23.7929	24.4411	24.1361	20.8158	41.6908	56.0985	28.7466	22.9763	14.614	26.9053	29.519	25.3543	14.0291	20.6797	23.1937	29.7929	16.2497	17.7391	16.7256	35.2777	28.8708	19.456	29.0427	32.7038	30.2266	24.0877	16.678	15.3333	22.1857	53.4895	24.1692	24.8467	32.9093	42.5262	52.8683	47.5103	27.3318	60.6613	60.3006	54.1205	58.284	43.0643	42.5284	24.0881
Homolog0027-G04	AT3G23210,AT4G14410,AT1G51070,AT3G19860,AT5G54680,AT3G47640,AT4G36060	basic helix-loop-helix (bHLH) DNA-binding superfamily protein,basic helix-loop-helix (bHLH) DNA-binding superfamily protein,basic helix-loop-helix (bHLH) DNA-binding superfamily protein,basic helix-loop-helix (bHLH) DNA-binding superfamily protein,basic helix-loop-helix (bHLH) DNA-binding superfamily protein,basic helix-loop-helix (bHLH) DNA-binding superfamily protein,basic helix-loop-helix (bHL…	135.687	102.897	89.6844	109.077	121.442	76.431	109.811	84.275	71.202	82.449	52.271	82.349	78.4467	40.8346	92.6527	135.381	54.2505	100.603	106.366	86.8424	33.0392	51.0131	62.1844	77.1021	79.9858	77.4472	79.0341	59.1532	50.738	50.034	46.7863	49.5215	33.6786	58.7368	63.1815	54.6719	74.9272	48.6845	53.0225	31.7244	75.5606	64.3749	103.051	82.8246	33.412	68.379	76.1705
Homolog0027-G05	AT3G23210,AT4G14410,AT1G51070,AT3G19860,AT5G54680,AT3G47640,AT4G36060	basic helix-loop-helix (bHLH) DNA-binding superfamily protein,basic helix-loop-helix (bHLH) DNA-binding superfamily protein,basic helix-loop-helix (bHLH) DNA-binding superfamily protein,basic helix-loop-helix (bHLH) DNA-binding superfamily protein,basic helix-loop-helix (bHLH) DNA-binding superfamily protein,basic helix-loop-helix (bHLH) DNA-binding superfamily protein,basic helix-loop-helix (bHL…	62.7971	51.2764	53.9207	53.1479	83.2525	46.4437	53.0955	69.3854	52.5924	49.2799	56.8663	65.6472	61.2662	64.4498	52.8997	92.5919	62.3076	53.6354	66.642	75.9205	39.9131	16.7256	29.2984	48.5709	36.7502	32.9151	46.3304	39.9772	54.838	38.7168	41.282	37.6364	17.8298	40.4694	33.3655	29.7245	24.9757	36.5134	30.711	48.156	32.9913	59.4857	68.2066	15.3379	38.8569	24.1828	25.3902
Homolog0027-G06	AT3G23210,AT4G14410,AT1G51070,AT3G19860,AT5G54680,AT3G47640,AT4G36060	basic helix-loop-helix (bHLH) DNA-binding superfamily protein,basic helix-loop-helix (bHLH) DNA-binding superfamily protein,basic helix-loop-helix (bHLH) DNA-binding superfamily protein,basic helix-loop-helix (bHLH) DNA-binding superfamily protein,basic helix-loop-helix (bHLH) DNA-binding superfamily protein,basic helix-loop-helix (bHLH) DNA-binding superfamily protein,basic helix-loop-helix (bHL…	18.6896	19.6158	22.0085	16.995	16.8033	13.8966	21.1175	20.8454	22.3855	22.4287	22.4019	21.5731	24.6361	37.3907	27.8584	10.5218	28.4681	22.6139	20.1233	19.1799	15.0783	15.8893	13.7523	5.09485	17.2942	15.4894	17.7146	23.7263	13.8376	25.6126	12.188	15.0545	35.6597	21.6399	16.3278	21.7626	20.9256	15.0237	35.1733	16.1062	20.2204	18.7421	34.1033	23.0068	17.8197	11.6745	17.5778
Homolog0027-G07	AT3G23210,AT4G14410,AT1G51070,AT3G19860,AT5G54680,AT3G47640,AT4G36060	basic helix-loop-helix (bHLH) DNA-binding superfamily protein,basic helix-loop-helix (bHLH) DNA-binding superfamily protein,basic helix-loop-helix (bHLH) DNA-binding superfamily protein,basic helix-loop-helix (bHLH) DNA-binding superfamily protein,basic helix-loop-helix (bHLH) DNA-binding superfamily protein,basic helix-loop-helix (bHLH) DNA-binding superfamily protein,basic helix-loop-helix (bHL…	5.23309	9.97998	2.75106	9.88798	20.6222	20.8448	9.9554	17.5697	10.7882	9.79279	10.0521	1.62378	8.10399	17.2194	3.13016	5.26091	7.25131	40.0091	6.01084	6.65969	1.1087	1.67256	8.37098	2.71725	10.0883	0	4.08797	7.4754	6.66256	4.76514	4.32478	4.75407	7.92437	9.27423	2.83962	4.24636	8.77526	2.47226	22.8364	3.0911	10.6423	11.4082	14.0861	0	30.1945	7.50501	12.3696
Homolog0028-G01	AT1G36990,AT4G08510	unknown protein	4.11171	6.88274	5.22701	8.96098	3.81892	5.48548	5.12854	5.95583	5.12439	5.68614	8.0417	4.17544	5.83487	5.41182	8.13841	4.91018	5.63991	4.0589	4.18146	7.72524	3.76957	0.836281	6.5772	2.03794	7.20592	1.93618	12.2639	11.0506	3.58753	6.55207	3.14529	3.96172	3.96218	4.4966	4.25943	0.530795	6.7502	6.84626	7.87463	9.92405	5.32117	10.5933	11.862	15.3379	9.65234	3.33556	4.55721
Homolog0028-G02	AT1G36990,AT4G08510	unknown protein	29.5296	23.7455	30.5367	24.1019	27.4962	22.3076	28.6595	23.8233	26.1613	21.7969	26.4227	28.7642	22.0429	25.5831	21.2851	24.2002	25.5139	25.5131	22.998	22.9093	12.8609	13.3805	12.5565	15.6242	7.20592	0	5.45063	12.6757	10.2501	17.2736	17.2991	21.7895	19.8109	13.7708	10.6486	9.02352	6.07518	11.2203	20.2115	18.3839	19.1562	32.5949	14.0861	0	19.5522	16.6778	11.7185
Homolog0029-G01	AT5G13570	decapping 2	109.895	130.084	120.221	176.13	117.623	135.674	105.588	55.687	86.8449	83.0808	77.2577	84.9007	131.609	68.8777	119.572	182.027	95.3413	97.4136	131.716	138.788	119.296	131.296	138.121	111.068	108.809	94.8728	89.9354	145.608	96.8634	97.6854	92.393	91.912	71.3193	116.349	101.516	102.974	89.1026	101.553	66.6718	99.5659	148.993	178.457	58.5687	50.615	79.9412	132.589	154.945
Homolog0030-G01	AT1G03360	ribosomal RNA processing 4	29.9034	22.0248	44.5671	20.7029	22.5316	37.3013	29.2629	31.8637	25.3522	26.8512	19.5298	21.3411	42.1408	32.9629	55.7168	30.864	28.1995	7.24803	6.53353	19.9791	47.2305	87.8095	65.772	85.5935	67.7357	27.1065	61.3196	78.6542	30.7503	69.6902	59.3674	54.6718	116.884	79.8146	87.3183	93.9507	61.4268	34.6116	40.4231	19.36	31.927	57.0411	58.5687	0	29.2045	21.6811	37.7597
Homolog0031-G01	AT4G24880	unknown protein	18.3158	12.3889	26.6852	15.45	19.4765	27.4274	16.5923	15.1874	18.0702	18.9538	21.8275	17.6296	21.0704	31.9789	38.814	19.29	16.6512	29.8619	24.3047	38.6262	21.0652	15.8893	19.7316	21.738	20.1766	7.74472	76.3088	31.8517	37.4129	28.5908	37.7435	41.2019	29.7164	38.2211	29.1061	27.0706	34.426	20.3486	35.1733	26.0303	47.8905	38.299	28.9137	190.19	37.6194	27.5184	32.5515
Homolog0032-G01	AT3G05010,AT5G27210	Protein of unknown function, transmembrane-40,Protein of unknown function, transmembrane-40	55.695	73.9895	82.2566	63.6538	77.906	88.1334	63.0509	119.117	84.4175	79.29	73.2369	50.5692	68.0735	111.68	96.0958	71.5483	76.8102	69.5811	56.1883	57.007	69.4044	144.677	94.4725	55.7037	97.28	67.7663	113.101	73.1289	82.5133	64.925	82.1708	90.7235	136.695	139.676	118.554	118.367	134.329	71.6955	49.8726	47.1799	95.7811	127.935	93.4134	46.0137	71.0313	91.7279	74.8684
Homolog0033-G01	AT5G56930	CCCH-type zinc finger family protein	40.7434	43.0171	42.3663	10.506	14.5119	26.696	51.8888	15.4852	18.6096	19.9015	22.6891	37.8109	19.1254	16.7274	11.5816	7.36527	14.5026	26.3828	46.2574	44.7531	7.98262	1.67256	7.77306	12.2276	4.32355	5.80854	5.45063	15.9259	3.58753	18.4649	6.68375	8.31962	7.92437	10.1173	4.25943	6.90034	11.4753	46.2122	28.3487	21.9631	18.092	30.9652	20.7585	15.3379	18.8097	40.8606	46.8741
Homolog0035-G02	AT1G17640,AT4G36960,AT3G13224,AT5G40490	RNA-binding (RRM/RBD/RNP motifs) family protein,RNA-binding (RRM/RBD/RNP motifs) family protein,RNA-binding (RRM/RBD/RNP motifs) family protein,RNA-binding (RRM/RBD/RNP motifs) family protein	24.2965	33.3813	54.746	40.4789	30.9333	34.7414	31.0729	28.2902	33.1737	55.5978	30.7308	42.6823	22.0429	47.7224	53.5257	28.4089	37.5994	29.8619	22.998	29.8354	22.3957	10.0354	22.1233	22.0777	19.456	13.5533	10.9013	52.9779	16.4002	34.5473	29.4871	31.6938	29.7164	41.8746	30.5259	39.8096	37.8011	22.2503	17.3242	20.8242	30.8628	44.0031	82.2928	0	27.4721	13.3422	26.6922
Homolog0035-G03	AT1G17640,AT4G36960,AT3G13224,AT5G40490	RNA-binding (RRM/RBD/RNP motifs) family protein,RNA-binding (RRM/RBD/RNP motifs) family protein,RNA-binding (RRM/RBD/RNP motifs) family protein,RNA-binding (RRM/RBD/RNP motifs) family protein	32.5199	42.3289	63.2743	49.1309	45.0633	49.735	42.235	58.6649	34.5222	68.2337	40.7829	56.1365	52.1897	61.9899	70.4286	57.5192	56.6676	42.9084	35.0197	38.0934	31.0435	11.7079	44.8446	38.3812	30.2649	19.3618	24.5278	44.2024	37.9254	53.6078	36.564	40.4096	29.7164	41.0315	28.3962	32.9093	48.6014	37.6544	17.8492	22.2884	48.9548	55.4113	106.758	0	30.442	24.1828	20.833
Homolog0035-G04	AT1G17640,AT4G36960,AT3G13224,AT5G40490	RNA-binding (RRM/RBD/RNP motifs) family protein,RNA-binding (RRM/RBD/RNP motifs) family protein,RNA-binding (RRM/RBD/RNP motifs) family protein,RNA-binding (RRM/RBD/RNP motifs) family protein	35.8841	63.6654	70.7022	60.8728	53.4649	54.8548	68.4811	56.5804	45.3104	69.1814	59.7383	45.4659	56.0796	42.3106	79.819	62.4294	46.7307	53.9254	41.0305	42.3556	23.5044	16.7256	58.5969	58.421	32.4267	30.9789	32.7038	42.2523	24.6002	53.0122	22.0171	38.0325	37.6408	39.3452	24.1368	40.3404	37.1261	28.1457	27.0362	29.9348	55.3402	72.5236	68.948	0	28.7095	21.6811	18.2288
Homolog0038-G01	AT5G47680		7.10205	3.44137	10.454	8.34298	4.9646	8.41107	8.44701	5.06246	4.31527	10.1087	2.01042	6.49513	5.18656	7.37975	12.2076	6.66381	7.25131	4.0589	3.13609	5.06137	6.65218	27.5973	5.97927	6.45348	8.64711	11.6171	1.36266	14.6258	8.71258	7.14771	15.3333	20.9971	11.8866	5.90179	6.38914	20.1702	14.8504	6.27573	11.287	2.27765	7.44964	16.2974	14.8275	13.8041	8.90985	4.16945	10.4165
Homolog0039-G01	AT3G47930	L-galactono-1,4-lactone dehydrogenase	17.942	13.7655	34.6633	19.776	14.13	34.3757	20.5142	31.8637	22.6552	34.7486	29.2947	22.733	24.6361	24.1072	65.1073	22.7973	36.7937	16.5255	18.0325	27.9707	67.8522	62.721	83.1119	67.5917	63.4121	83.2557	57.2316	71.1788	41.0004	35.7386	46.7863	41.9943	95.0924	64.6386	106.486	96.0739	74.2522	33.0902	13.1244	45.0649	67.0467	64.3749	72.6549	58.284	55.9341	19.1795	43.619
Homolog0040-G01	AT1G23560,AT1G23510,AT1G23660,AT1G23520,AT2G27670,AT1G23640,AT1G23690,AT1G23600,AT1G23580,AT1G70480,AT1G23570,AT1G23670,AT1G23590,AT1G23610	Domain of unknown function (DUF220),unknown protein	7.10205	7.22688	16.7814	7.72498	11.4568	12.4338	9.05037	4.76466	10.2488	5.68614	2.58483	5.10332	8.75231	3.93587	18.7809	9.82036	6.44561	7.53795	6.79487	5.86053	20.6218	27.5973	18.5357	16.9828	20.8972	29.0427	28.6158	31.8517	6.15006	9.53028	18.0854	11.0928	9.90546	21.3588	19.8773	10.6159	47.9264	13.122	6.56219	5.20606	18.092	40.7436	16.3103	21.4731	17.0772	5.00334	20.1819
Homolog0041-G01	AT5G01290,AT3G09100,AT5G28210	mRNA capping enzyme family protein,mRNA capping enzyme family protein,mRNA capping enzyme family protein	240.722	228.163	350.21	250.907	224.934	254.526	261.254	289.453	257.568	248.295	201.33	212.484	241.823	322.741	324.91	293.909	237.145	235.416	171.962	220.569	249.457	432.357	228.408	155.902	440.282	178.129	741.286	673.436	162.464	198.945	246.119	272.963	449.708	225.673	266.214	240.981	240.982	180.855	134.394	164.316	243.71	286.835	286.913	176.386	222.004	150.1	231.767
Homolog0043-G01	AT2G21170,AT3G55440	triosephosphate isomerase,triosephosphate isomerase	2556.74	2214.18	2156.55	2650.6	2328.01	2094.72	2868.66	1116.12	2198.63	1176.71	3165.27	2787.11	2149.18	903.281	1139.38	1516.19	2148.8	2450.12	3512.42	3135.92	782.74	614.666	778.501	1352.17	987.932	362.066	470.117	885.023	1396.06	1098.37	904.665	885.049	348.672	721.704	1382.18	1046.73	1431.72	4443.03	2700.21	3810.51	1297.3	1142.45	2815.01	2078.28	3119.19	1924.62	2088.5
Homolog0043-G02	AT2G21170,AT3G55440	triosephosphate isomerase,triosephosphate isomerase	1109.42	1174.54	1819.82	1540.05	1508.09	1233.14	1458.62	985.094	1537.05	1304.02	1508.68	1062.19	1120.62	847.687	1337.52	2062.28	2008.34	1596.89	1514.47	1376.16	1810.28	3836.86	1540.26	2056.28	1658.8	1744.5	1359.93	1101.16	1628.23	1054.29	1585.23	1553	1804.78	1416.15	1470.92	1860.97	1381.77	1197.52	2036.9	1329.99	1170.66	875.988	1092.05	1839.01	953.849	1275.02	1513.64
Homolog0043-G03	AT2G21170,AT3G55440	triosephosphate isomerase,triosephosphate isomerase	37.3792	29.9399	30.2616	29.0459	27.4962	27.0617	23.531	73.2567	35.601	50.5435	28.1459	32.0117	44.4099	44.7705	90.7746	47.6989	76.0045	32.7611	15.6805	21.5774	35.7	3.34512	47.2363	104.614	55.4856	83.2557	23.1652	26.6514	41.0004	84.5813	88.0682	138.66	172.355	95.5527	138.431	51.4871	149.179	26.8145	113.657	32.5379	27.6701	75.7831	52.6377	3.06758	27.2246	31.6878	36.4577
Homolog0044-G01	AT2G21385	unknown protein	277.354	176.198	218.434	258.941	223.025	163.833	189.756	95.5911	121.637	91.2941	143.027	191.142	210.055	92.4929	199.391	313.55	108.233	128.435	181.893	182.476	316.2	143.84	176.986	270.706	247.163	178.129	163.519	292.191	196.289	207.879	159.624	142.226	53.4895	94.4286	149.79	164.016	182.93	197.591	183.479	256.236	83.0102	118.156	171.999	602.779	177.95	99.2329	167.966
Homolog0045-G01	AT5G48020	2-oxoglutarate (2OG) and Fe(II)-dependent oxygenase superfamily protein	20.9324	25.122	36.3139	40.1699	23.2954	38.0327	26.8494	61.9406	33.4434	27.7989	17.2322	48.0176	18.8013	32.9629	30.0495	36.1249	48.3421	28.7022	35.0197	24.2413	72.0653	97.8448	144.1	81.5176	79.2652	77.4472	117.189	83.8545	55.3505	88.7508	80.5982	56.2565	114.903	163.564	133.462	174.101	105.303	48.3041	35.9608	26.3557	38.3124	58.6708	164.586	0	28.462	28.3523	23.4371
Homolog0046-G01	AT3G11890	Sterile alpha motif (SAM) domain-containing protein	5.60688	2.40896	7.97806	4.32599	6.49216	5.85118	3.31847	6.55141	8.36084	7.26562	6.89288	5.10332	4.21408	6.39578	3.13016	3.858	5.63991	6.08835	3.65877	4.2622	7.53914	12.5442	1.79378	4.75519	6.48533	7.74472	9.5386	2.27512	4.61254	4.76514	17.2991	13.0737	3.96218	5.62075	5.67924	6.90034	0.67502	1.14104	0	12.6898	6.3854	15.4826	0.741376	0	5.44491	2.50167	6.5103
Homolog0047-G01	AT5G24380,AT5G53550,AT4G24120	YELLOW STRIPE like 2,YELLOW STRIPE like 3,YELLOW STRIPE like 1	154.002	105.306	241.268	108.768	51.1735	54.1234	144.504	44.0731	116.782	14.5312	77.8321	141.037	116.373	33.9469	106.112	64.5338	87.0157	37.9797	138.772	228.827	130.161	768.542	321.087	73.3659	72.0592	162.639	132.178	107.906	113.264	441.371	263.025	273.755	57.4517	132.369	102.936	59.4491	139.729	107.258	46.4603	23.9153	77.6891	101.044	17.0517	3.06758	99.4934	232.655	209.632
Homolog0047-G02	AT5G24380,AT5G53550,AT4G24120	YELLOW STRIPE like 2,YELLOW STRIPE like 3,YELLOW STRIPE like 1	714.691	536.854	588.451	1298.72	588.114	633.39	687.828	430.309	512.978	218.6	537.07	571.108	708.613	589.888	361.533	480.496	269.641	216.861	533.136	239.749	1393.19	1023.61	682.235	950.36	480.635	1521.84	977.026	1241.24	308.528	587.899	1571.07	1479.31	2405.05	2020.94	1546.88	803.624	3355.52	1649	1289.86	768.87	467.199	368.322	553.808	978.558	1473.34	1219.98	1624.97
Homolog0047-G04	AT5G24380,AT5G53550,AT4G24120	YELLOW STRIPE like 2,YELLOW STRIPE like 3,YELLOW STRIPE like 1	128.958	128.363	66.3005	270.683	161.158	105.321	151.744	168.252	166.947	108.668	197.596	79.5654	144.899	196.301	51.0216	125.21	85.9415	111.04	170.656	122.538	33.2609	10.8716	117.792	32.2674	32.4267	63.8939	43.605	121.232	106.089	82.1987	66.4443	52.2947	227.826	70.8214	95.8371	48.3024	159.305	304.658	105.52	344.901	62.7898	44.0031	182.379	631.921	332.14	159.273	398.43
Homolog0047-G05	AT5G24380,AT5G53550,AT4G24120	YELLOW STRIPE like 2,YELLOW STRIPE like 3,YELLOW STRIPE like 1	21.3062	25.122	35.4886	31.5179	15.2757	54.8548	19.0058	34.8416	39.3769	28.7466	32.1668	22.9649	25.9328	33.9469	79.193	40.6843	38.1365	12.1767	13.3284	10.6555	89.8044	45.9954	69.9575	79.8193	113.854	89.0643	100.837	201.836	18.9627	86.9638	36.564	44.3713	93.1113	87.6837	147.66	97.6663	139.054	32.7099	33.3359	60.3577	37.2482	99.4144	74.1376	3.06758	65.0914	25.8506	38.4108
Homolog0047-G06	AT5G24380,AT5G53550,AT4G24120	YELLOW STRIPE like 2,YELLOW STRIPE like 3,YELLOW STRIPE like 1	0	0	0	0	0	0	0	0	0	0	0	0	0	0	0	0	0	0	0	0	0	0	0	0	0	0	0	0	4.61254	0	0	0	0	0	0	0	0	0	0	0	0	0	45.9653	0	0	0	0
Homolog0047-G07	AT5G24380,AT5G53550,AT4G24120	YELLOW STRIPE like 2,YELLOW STRIPE like 3,YELLOW STRIPE like 1	111.016	216.806	157.636	130.398	76.3784	118.486	214.192	143.238	124.334	77.7106	139.581	83.5088	131.285	159.895	183.74	68.041	92.6556	35.6603	125.966	141.452	97.1218	40.9777	126.761	92.047	104.486	98.7452	87.2101	84.5046	306.99	173.928	89.2477	69.7263	126.79	224.549	212.261	235.142	212.631	235.625	64.047	232.32	91.5241	163.789	237.982	61.3516	135.628	100.901	65.103
Homolog0050-G01	AT2G39170	unknown protein	7.84964	17.2069	17.8819	15.141	17.567	12.7995	13.8772	16.0807	10.7882	13.5836	11.2009	11.8304	8.75231	13.7755	18.1549	15.432	13.1598	6.95811	11.2377	9.05718	18.1826	5.85396	20.9275	22.0777	13.6913	1.93618	10.9013	21.7762	16.4002	15.4867	18.8718	20.9971	17.8298	24.4503	14.1981	29.1937	16.8755	14.4532	16.2742	9.92405	7.44964	13.038	22.2413	19.9393	9.65234	13.3422	5.20824
Homolog0052-G02	AT1G52750,AT2G40095,AT3G55880,AT1G15490,AT1G80280,AT3G10840	alpha/beta-Hydrolases superfamily protein,Alpha/beta hydrolase related protein,Alpha/beta hydrolase related protein,alpha/beta-Hydrolases superfamily protein,alpha/beta-Hydrolases superfamily protein,alpha/beta-Hydrolases superfamily protein	1.49517	0	0.275106	0	0.381892	0	0.301679	0.893375	0	0	1.43602	0	0.648319	0	1.56508	1.05218	0	0.289921	0.261341	0	0.665218	0	0	0	0	1.93618	0	0.650035	0	1.19129	1.17949	0	0	0.562075	0.709905	1.59239	0	0	0	1.30151	0	0	1.48275	0	2.72246	1.66778	0
Homolog0054-G01	AT2G20760,AT3G51890,AT2G40060	Clathrin light chain protein,Clathrin light chain protein,Clathrin light chain protein	79.6177	92.5729	100.138	96.7168	82.8706	93.2532	98.9507	103.929	87.654	110.248	62.3231	98.8188	66.7769	109.712	98.6	69.7947	81.1072	69.0013	91.7307	90.039	45.4566	86.9732	83.1119	50.9485	46.1179	44.5321	73.5835	63.0534	56.3755	64.3294	85.7093	81.2153	87.1681	118.598	77.3796	110.936	121.504	47.3533	46.4603	37.7439	83.0102	66.8195	106.017	78.2233	64.5964	61.7079	95.0504
Homolog0054-G02	AT2G20760,AT3G51890,AT2G40060	Clathrin light chain protein,Clathrin light chain protein,Clathrin light chain protein	34.7627	65.7302	34.9384	59.3279	38.953	57.7804	43.4418	55.0914	34.5222	72.6562	39.6341	45.6979	55.7555	61.9899	73.8717	38.9307	43.5079	61.7532	33.4517	27.1715	58.3175	58.5396	135.132	59.1003	49.7209	85.1919	96.7487	51.0278	42.5379	69.0945	69.9828	91.912	71.3193	112.415	72.4103	59.4491	81.0024	29.0966	27.8237	13.8286	47.8905	71.7088	66.7239	7.66895	26.4821	55.8706	46.8741
Homolog0056-G01	AT1G66680	S-adenosyl-L-methionine-dependent methyltransferases superfamily protein	52.3309	64.3537	50.6194	45.7319	52.3192	68.7514	58.5257	67.3009	50.7045	47.3845	55.4303	57.9922	50.2448	58.054	74.8108	50.5047	41.0908	63.4928	43.3826	58.3389	74.2827	86.1369	60.3907	59.4399	69.1769	38.7236	59.9569	80.9294	53.813	65.5207	74.3076	76.0651	59.4328	116.349	68.8607	88.112	105.303	45.6417	42.2605	55.4771	76.6248	58.6708	74.879	85.8922	65.0914	45.0301	42.3169
Homolog0056-G02	AT1G66680	S-adenosyl-L-methionine-dependent methyltransferases superfamily protein	4.8593	11.0124	16.7814	14.523	4.5827	18.2849	12.9722	15.1874	14.0246	11.6882	13.7858	9.27876	15.5597	8.8557	16.2768	10.8725	9.39985	4.0589	5.7495	12.7866	7.76088	35.1238	10.7627	12.5673	20.1766	19.3618	21.8025	11.0506	7.68757	16.678	11.7949	6.73493	23.7731	32.6003	36.915	30.2553	19.5756	9.88904	7.08716	8.62254	27.6701	15.4826	20.0172	0	10.3948	7.50501	3.90618
Homolog0059-G01	AT2G24940,AT5G52240,AT4G14965,AT3G48890	membrane-associated progesterone binding protein 2,membrane steroid binding protein 1,membrane-associated progesterone binding protein 4,membrane-associated progesterone binding protein 3	0	2.06482	3.30127	1.854	0.763784	2.92559	1.81007	4.16908	0.539409	2.84307	0.574407	0.463938	0.972479	4.91983	3.44317	0	4.56564	1.73953	1.30671	1.86471	0	0	1.79378	1.35863	2.16178	0	2.72532	0	0	0.595643	0	0.792345	7.92437	0.562075	2.83962	2.12318	0	1.14104	0	2.11496	12.7708	22.8164	6.67239	0	1.23748	0	1.95309
Homolog0059-G02	AT2G24940,AT5G52240,AT4G14965,AT3G48890	membrane-associated progesterone binding protein 2,membrane steroid binding protein 1,membrane-associated progesterone binding protein 4,membrane-associated progesterone binding protein 3	90.0839	111.5	141.129	126.999	80.9611	164.199	91.107	163.785	113.006	144.997	121.774	70.0546	132.257	137.263	235.075	154.671	92.6556	98.8632	81.2771	79.3835	227.726	406.432	481.332	359.696	379.032	745.429	543.7	71.5039	137.864	279.952	161.196	186.201	154.525	397.106	333.655	354.571	206.556	98.1297	135.181	195.227	323.527	462.848	199.43	67.4867	198.987	130.087	151.039
Homolog0059-G03	AT2G24940,AT5G52240,AT4G14965,AT3G48890	membrane-associated progesterone binding protein 2,membrane steroid binding protein 1,membrane-associated progesterone binding protein 4,membrane-associated progesterone binding protein 3	27.2868	36.1344	41.541	18.231	29.7876	57.049	60.0341	8.04037	26.7008	12.32	17.2322	21.8051	67.7494	18.6954	94.2178	31.9162	26.3196	15.0759	35.0197	23.7085	39.2479	70.2476	71.7513	67.252	15.853	13.5533	43.605	43.2273	1.02501	25.017	28.7008	24.5627	43.584	49.4626	61.0518	49.3639	29.7009	41.4579	46.9853	15.4555	102.166	57.0411	37.8102	7.66895	33.6595	76.7179	62.4989
Homolog0062-G01	AT2G42900	Plant basic secretory protein (BSP) family protein	0	1.03241	1.10042	0	0	0	0	0	0	0	0	0	0.648319	0	0	0.350727	0	0	1.56805	0	1.1087	0.836281	5.97927	7.47245	6.48533	0	0	1.62509	1.02501	2.38257	0.393162	0	0	1.40519	0.709905	1.59239	4.05012	0.950869	2.0999	2.60303	0	0.814872	0	0	0.494992	0	0
Homolog0064-G01	AT2G47120,AT3G29260,AT2G47140,AT1G52340,AT2G47150,AT2G47130,AT3G29250	NAD(P)-binding Rossmann-fold superfamily protein,NAD(P)-binding Rossmann-fold superfamily protein,NAD(P)-binding Rossmann-fold superfamily protein,NAD(P)-binding Rossmann-fold superfamily protein,NAD(P)-binding Rossmann-fold superfamily protein,NAD(P)-binding Rossmann-fold superfamily protein,NAD(P)-binding Rossmann-fold superfamily protein	0	27.531	10.7291	38.0069	10.693	0	19.0058	0	0	0	0	0	8.42815	0	8.76444	48.0496	0	0	0	0	82.487	91.1546	100.452	141.637	4.32355	0	0	1.30007	3.58753	0.595643	0	0	0	0	1.41981	3.18477	2.02506	0.190174	0	0	0	0	0	0	0	0	1.30206
Homolog0064-G02	AT2G47120,AT3G29260,AT2G47140,AT1G52340,AT2G47150,AT2G47130,AT3G29250	NAD(P)-binding Rossmann-fold superfamily protein,NAD(P)-binding Rossmann-fold superfamily protein,NAD(P)-binding Rossmann-fold superfamily protein,NAD(P)-binding Rossmann-fold superfamily protein,NAD(P)-binding Rossmann-fold superfamily protein,NAD(P)-binding Rossmann-fold superfamily protein,NAD(P)-binding Rossmann-fold superfamily protein	90.8315	83.2812	24.2093	176.13	61.8665	74.9682	47.0619	52.4113	38.0283	82.1331	50.835	35.9552	58.6729	64.4498	112.999	339.855	44.3136	174.533	39.2012	27.9707	937.071	826.245	889.716	1291.37	1151.51	973.898	275.257	94.5801	59.4506	257.913	195.401	148.961	116.884	100.049	75.2499	110.405	124.879	41.0775	190.303	287.797	151.121	220.83	41.5171	115.034	138.35	137.592	63.1499
Homolog0065-G01	AT2G28520,AT4G39080,AT2G21410	vacuolar proton ATPase A1,vacuolar proton ATPase A3,vacuolar proton ATPase A2	444.439	634.245	539.207	661.876	512.881	584.021	673.347	859.724	763.803	883.879	773.152	761.09	607.799	964.779	598.486	568.529	895.403	641.596	587.756	651.584	594.262	648.117	893.901	926.923	518.106	667.982	786.254	749.815	737.494	674.267	480.051	555.037	396.218	740.253	707.065	684.195	444.163	633.088	477.727	627.33	681.11	699.975	995.668	673.334	373.966	558.706	515.616
Homolog0065-G02	AT2G28520,AT4G39080,AT2G21410	vacuolar proton ATPase A1,vacuolar proton ATPase A3,vacuolar proton ATPase A2	99.8025	143.161	174.692	152.337	119.914	174.073	120.068	158.723	127.57	168.373	116.03	156.347	122.857	201.221	202.834	170.804	170.272	120.317	108.195	118.276	123.287	75.2652	151.276	101.557	84.3093	135.533	145.804	221.662	80.4633	147.124	104.974	105.778	106.979	153.165	122.104	119.429	112.728	112.963	59.8472	95.6613	147.929	143.418	134.189	122.703	110.631	62.5417	77.4725
Homolog0066-G01	AT3G12430,AT3G12460,AT4G13870,AT3G12440,AT3G12470,AT3G12420,AT4G13885,AT3G12410,AT2G36110	Polynucleotidyl transferase, ribonuclease H-like superfamily protein,Polynucleotidyl transferase, ribonuclease H-like superfamily protein,Werner syndrome-like exonuclease,Polynucleotidyl transferase, ribonuclease H-like superfamily protein,Polynucleotidyl transferase, ribonuclease H-like superfamily protein,Polynucleotidyl transferase, ribonuclease H-like superfamily protein,Polynucleotidyl trans…	2.61655	4.81792	3.02616	3.08999	3.43703	4.02269	2.11175	2.08454	1.88793	3.15897	3.15924	7.42301	5.18656	3.44388	4.38222	1.05218	7.51988	3.18913	2.35207	1.33194	4.87827	1.67256	1.19585	0.679313	3.60296	13.5533	6.81329	5.85032	10.7626	3.57386	9.04272	7.1311	1.98109	7.86905	6.38914	6.36954	5.40016	2.85261	0	5.85682	2.12847	7.33385	2.9655	0	5.69241	5.83723	4.55721
Homolog0069-G01	AT1G65230	Uncharacterized conserved protein (DUF2358)	597.32	529.627	481.71	483.893	526.629	404.829	584.05	372.835	586.877	301.681	679.81	447.7	465.818	405.394	448.239	616.929	505.443	196.277	505.172	587.651	496.696	383.016	300.16	297.879	577.195	356.257	363.83	350.694	547.355	409.206	621.589	490.858	259.523	268.11	528.879	265.398	478.589	309.793	354.621	414.695	292.664	193.125	227.602	200.926	486.082	466.978	397.779
Homolog0071-G01	AT5G04950,AT5G56080,AT1G09240,AT1G56430	nicotianamine synthase 1,nicotianamine synthase 2,nicotianamine synthase 3,nicotianamine synthase 4	90.0839	48.8675	207.155	207.956	193.237	251.235	201.22	138.771	506.775	132.677	192.713	316.406	257.707	61.9899	167.463	70.4961	409.296	39.4293	382.865	110.285	65.6349	36.7963	183.564	299.577	18.0148	56.1492	76.3088	125.782	40.4879	222.77	740.717	325.257	1180.73	662.405	612.648	739.398	835	567.098	438.092	303.253	96.8453	81.4872	211.292	271.481	763.773	402.769	415.357
Homolog0072-G01	AT2G45530	RING/U-box superfamily protein	32.1461	19.6158	24.7595	22.8659	51.9373	24.1361	25.341	12.5072	25.0825	6.94972	44.8037	24.3567	28.2019	19.1874	24.4152	50.154	23.9025	17.9751	25.0887	22.9093	39.6913	20.907	35.2777	54.0054	29.5443	27.1065	12.2639	33.8018	22.0377	26.8039	25.5555	22.978	9.90546	23.6071	18.4575	20.701	14.1754	25.6735	13.9118	18.872	10.6423	19.5569	17.0517	0	29.6995	32.5217	9.11442
Homolog0075-G01	AT1G11800	endonuclease/exonuclease/phosphatase family protein	1.86896	0.344137	3.57637	2.16299	3.05514	2.92559	2.11175	2.38233	2.15764	5.05435	1.14881	1.15984	2.59328	4.42785	0	0	0.268567	6.37827	3.13609	6.92608	0	0	0	0	0	0	0	19.5011	0	0	0	0	0	0	0	0	0	4.56417	8.3996	7.15833	0	2.44462	3.70688	0	2.72246	5.83723	7.81236
Homolog0075-G02	AT1G11800	endonuclease/exonuclease/phosphatase family protein	1.86896	1.37655	2.47595	1.545	1.14568	2.55989	3.31847	2.08454	2.15764	3.79076	5.45686	3.7115	0.648319	2.9519	1.25206	1.40291	2.95424	0.869764	1.82939	3.99582	0.665218	0.836281	0.597927	1.01897	0	3.87236	1.36266	0.650035	4.10004	4.1695	9.43588	3.16938	9.90546	5.62075	4.25943	19.1086	6.07518	2.09191	5.77473	8.29716	0	1.62974	9.63789	0	8.16737	2.50167	5.85927
Homolog0077-G01	AT2G17250	CCAAT-binding factor	48.2192	36.8227	55.2962	46.9679	25.5868	67.6543	44.9502	38.4151	47.7377	50.8593	24.4123	49.8733	50.2448	25.5831	70.7416	54.012	54.7877	23.4836	43.9053	40.4909	73.6175	39.3052	56.2052	64.1951	74.221	73.5748	36.7918	183.31	55.863	79.2205	46.3931	46.3522	59.4328	54.8023	46.1438	58.3875	49.9515	54.1995	41.998	22.2884	55.3402	46.4477	83.7755	104.298	57.9141	39.1928	52.0824
Homolog0078-G01	AT1G73980,AT1G26190,AT2G01460	Phosphoribulokinase / Uridine kinase family,Phosphoribulokinase / Uridine kinase family,P-loop containing nucleoside triphosphate hydrolases superfamily protein	0	1.72069	7.97806	4.32599	2.29135	4.02269	2.41343	2.38233	2.69705	2.21128	3.15924	7.65498	2.26912	7.37975	3.13016	3.858	4.56564	0.289921	3.13609	1.86471	0.665218	1.67256	1.19585	4.07588	0.720592	1.93618	1.36266	8.12544	2.05002	1.19129	1.57265	5.94259	0	3.93452	2.83962	3.71557	1.35004	0.760695	0	2.44034	0	4.07436	3.70688	0	3.46494	0.83389	1.95309
Homolog0079-G01	AT5G67230,AT1G27600,AT4G36890,AT2G37090	Nucleotide-diphospho-sugar transferases superfamily protein,Nucleotide-diphospho-sugar transferases superfamily protein,Nucleotide-diphospho-sugar transferases superfamily protein,Nucleotide-diphospho-sugar transferases superfamily protein	4.48551	8.60343	3.30127	5.87099	5.34649	2.92559	4.2235	19.0587	6.2032	13.8994	4.88246	3.24757	2.59328	15.7435	8.45143	5.61163	6.71418	13.3364	2.87475	2.66388	8.64784	2.50884	19.1337	7.47245	6.48533	1.93618	5.45063	8.77547	9.22509	8.339	3.53846	4.75407	1.98109	9.27423	2.12971	3.71557	10.1253	3.6133	1.57493	3.57917	5.32117	3.25949	7.41376	0	2.22746	8.3389	13.0206
Homolog0079-G02	AT5G67230,AT1G27600,AT4G36890,AT2G37090	Nucleotide-diphospho-sugar transferases superfamily protein,Nucleotide-diphospho-sugar transferases superfamily protein,Nucleotide-diphospho-sugar transferases superfamily protein,Nucleotide-diphospho-sugar transferases superfamily protein	0.373792	1.37655	1.10042	0.308999	0	0	0.301679	4.76466	0	5.68614	0.86161	0.927876	0.972479	2.9519	0.313016	1.05218	1.34284	3.47906	0	0	2.21739	0.836281	3.58756	0	0.720592	1.93618	1.36266	1.30007	2.56252	0.595643	1.17949	2.77321	1.98109	3.37245	2.12971	0	0.67502	0	0	0.976136	1.06423	0	0.741376	0	0.247496	0	0
Homolog0079-G03	AT5G67230,AT1G27600,AT4G36890,AT2G37090	Nucleotide-diphospho-sugar transferases superfamily protein,Nucleotide-diphospho-sugar transferases superfamily protein,Nucleotide-diphospho-sugar transferases superfamily protein,Nucleotide-diphospho-sugar transferases superfamily protein	1.49517	2.06482	1.65063	1.854	3.81892	2.19419	2.11175	3.5735	0.539409	7.89741	0.287203	0.927876	2.59328	14.2675	2.81714	3.15654	1.6114	5.79843	1.04536	0.799163	1.99565	0	3.58756	2.3776	1.44118	5.80854	2.72532	0.975053	2.56252	0.595643	3.93162	4.75407	3.96218	2.81037	0.709905	3.71557	1.35004	2.47226	2.36239	1.4642	1.06423	0.814872	2.9655	0	1.48498	1.66778	0
Homolog0079-G04	AT5G67230,AT1G27600,AT4G36890,AT2G37090	Nucleotide-diphospho-sugar transferases superfamily protein,Nucleotide-diphospho-sugar transferases superfamily protein,Nucleotide-diphospho-sugar transferases superfamily protein,Nucleotide-diphospho-sugar transferases superfamily protein	2.61655	2.06482	1.37553	6.79798	5.34649	2.19419	2.71511	3.5735	1.88793	2.84307	5.45686	0.927876	3.2416	2.45992	0.313016	3.50727	2.68567	5.79843	3.65877	5.06137	1.33044	2.50884	3.58756	1.01897	3.60296	1.93618	8.17595	0.975053	8.20008	2.97821	0.393162	1.18852	0	3.37245	0	1.59239	1.35004	1.52139	13.1244	2.76572	4.25694	2.44462	2.9655	0	4.20743	0.83389	1.95309
Homolog0079-G05	AT5G67230,AT1G27600,AT4G36890,AT2G37090	Nucleotide-diphospho-sugar transferases superfamily protein,Nucleotide-diphospho-sugar transferases superfamily protein,Nucleotide-diphospho-sugar transferases superfamily protein,Nucleotide-diphospho-sugar transferases superfamily protein	0	0.344137	0.275106	1.236	1.90946	0.731398	0.603358	2.38233	1.88793	0.631793	0.287203	0.927876	0.32416	0.491983	0.626032	0.350727	2.68567	0.579843	1.04536	0	0	0.836281	1.19585	1.35863	0	0	0	0.650035	0	1.78693	0.786324	1.58469	0	1.96726	1.41981	0.530795	0.67502	0	0	0.488068	0	0.814872	0.741376	0	1.23748	0.83389	0.65103
Homolog0079-G06	AT5G67230,AT1G27600,AT4G36890,AT2G37090	Nucleotide-diphospho-sugar transferases superfamily protein,Nucleotide-diphospho-sugar transferases superfamily protein,Nucleotide-diphospho-sugar transferases superfamily protein,Nucleotide-diphospho-sugar transferases superfamily protein	0	0	0	0	0	0	0.301679	0	0	0.631793	0	0	0.32416	2.9519	0	0	0.537134	0	0.261341	0	0.221739	0	0	0	0	0	1.36266	1.30007	0	0	1.17949	0	0	0.281037	0	1.06159	0	0	0	0.976136	0	0.814872	0.741376	0	0.742488	0	0
Homolog0079-G07	AT5G67230,AT1G27600,AT4G36890,AT2G37090	Nucleotide-diphospho-sugar transferases superfamily protein,Nucleotide-diphospho-sugar transferases superfamily protein,Nucleotide-diphospho-sugar transferases superfamily protein,Nucleotide-diphospho-sugar transferases superfamily protein	0	0.344137	0	0	0	0	0	2.97792	0.269705	5.05435	0	0	0	3.44388	0	0.701454	0.268567	4.63874	0.522682	0	1.77391	0	5.97927	1.35863	0	9.6809	6.81329	0	0	0.595643	0	0.792345	0	2.52934	1.41981	0.530795	1.35004	0	1.31244	0.162689	0	1.62974	0	0	0.494992	0	0.65103
Homolog0079-G08	AT5G67230,AT1G27600,AT4G36890,AT2G37090	Nucleotide-diphospho-sugar transferases superfamily protein,Nucleotide-diphospho-sugar transferases superfamily protein,Nucleotide-diphospho-sugar transferases superfamily protein,Nucleotide-diphospho-sugar transferases superfamily protein	0	0	0	0	0	0.731398	0	0	0	0	0	0	0	0	0	0	0	0	0	0	0	0	0	0	0	0	0	0	0.512505	0	0	0	0	0.281037	2.83962	0	0	0	0	0.162689	0	0	0	0	0	0	0
Homolog0079-G09	AT5G67230,AT1G27600,AT4G36890,AT2G37090	Nucleotide-diphospho-sugar transferases superfamily protein,Nucleotide-diphospho-sugar transferases superfamily protein,Nucleotide-diphospho-sugar transferases superfamily protein,Nucleotide-diphospho-sugar transferases superfamily protein	4.11171	3.78551	0	2.16299	1.52757	3.29129	1.20672	9.52933	1.07882	8.21331	1.72322	1.15984	0.32416	9.83967	3.75619	1.75364	5.90848	8.69764	0.784023	0	7.3174	0.836281	15.5461	5.09485	9.3677	9.6809	6.81329	3.25018	2.05002	5.36078	5.50427	8.31962	1.98109	7.58801	7.80895	3.18477	1.35004	0.760695	9.71204	1.95227	5.32117	1.62974	1.48275	0	0.247496	2.50167	0.65103
Homolog0082-G01	AT3G20720	unknown protein	26.5392	42.673	50.0692	55.3109	43.5357	39.1298	41.33	38.4151	44.2315	42.9619	49.6862	35.9552	35.6576	57.5621	65.1073	44.5423	60.4276	25.803	22.4753	31.1674	68.5175	12.5442	52.6176	43.1364	24.5001	21.298	20.4399	78.6542	33.3128	38.1211	33.0256	32.8823	71.3193	36.5349	31.2358	38.2173	44.5513	32.5197	27.5612	31.5617	58.5329	62.7452	66.7239	95.0949	48.7567	16.6778	22.786
Homolog0084-G01	AT3G18480	CCAAT-displacement protein alternatively spliced product	75.1322	106.683	168.64	153.573	99.2919	161.639	112.526	111.374	106.533	132.361	76.6833	102.53	124.477	168.75	183.114	125.911	120.855	88.7159	100.094	148.911	141.026	129.623	188.945	195.642	100.162	174.256	138.991	218.412	85.0758	71.4771	95.9315	96.2699	85.187	109.605	106.486	103.505	108.003	120.57	89.5083	55.9651	153.25	187.421	171.999	76.6895	60.1415	94.2296	107.42
Homolog0085-G01	AT2G04305	Magnesium transporter CorA-like family protein	0	0.344137	0	0	0	0	0	1.48896	0	0.631793	0	0.463938	0	0.983967	0	0	0	0.579843	0.522682	1.06555	0	0	1.19585	0	2.88237	3.87236	1.36266	0	0	0	0	0	0	0	0	0	0	0	0	0	1.06423	0	0	0	0	0	0
Homolog0086-G01	AT1G79280	nuclear pore anchor	34.7627	68.1392	105.916	84.9748	52.7011	76.0653	84.1684	121.499	73.0899	96.0326	83.0018	101.602	55.4313	169.242	118.633	121.001	112.261	55.085	51.2228	53.8103	91.1349	3.34512	62.1844	81.178	10.0883	5.80854	51.781	117.656	47.663	41.695	26.735	34.0708	112.922	19.6726	26.9764	31.3169	29.7009	42.9793	25.7238	98.5897	48.9548	51.337	96.3789	0	83.4061	11.6745	34.5046
Homolog0089-G01	AT4G02570,AT1G59800,AT1G59790,AT1G02980,AT1G43140	cullin 1,Cullin family protein,Cullin family protein,cullin 2,Cullin family protein	7.84964	7.22688	0.550211	7.41598	1.14568	2.19419	7.24029	0.893375	3.23645	0	1.14881	1.39181	2.59328	0	0	0	0.537134	0.869764	0	1.33194	0.886957	0	0	0.679313	1.44118	0	0	0.975053	0	1.19129	0	0	1.98109	0	0	0	1.35004	0.380348	0	0.813447	1.06423	0	9.63789	0	0	0	0
Homolog0089-G04	AT4G02570,AT1G59800,AT1G59790,AT1G02980,AT1G43140	cullin 1,Cullin family protein,Cullin family protein,cullin 2,Cullin family protein	11.9614	9.2917	17.8819	13.596	16.0395	17.9192	6.63694	7.74258	11.0579	7.58152	2.87203	19.9493	12.6422	11.3156	13.1467	12.2754	6.71418	9.27748	16.2031	12.7866	7.76088	5.85396	17.3399	15.6242	13.6913	9.6809	12.2639	13.6507	9.73759	20.2518	10.6154	10.3005	9.90546	24.4503	18.4575	26.009	17.5505	13.8827	5.24975	9.1106	29.7986	11.4082	20.7585	111.967	8.66236	20.8472	11.0675
Homolog0090-G01	AT1G74700,AT2G04530	tRNAse Z1,Metallo-hydrolase/oxidoreductase superfamily protein	11.2138	5.50619	40.7156	8.03398	2.29135	51.5635	13.2739	5.36025	24.0037	1.57948	4.02085	34.7953	31.7677	1.96793	12.8336	60.3251	7.51988	0.579843	53.0522	73.2566	132.822	199.871	147.09	200.397	102.324	56.1492	80.3968	147.233	25.6252	6.55207	20.0513	14.6584	140.658	81.2198	68.8607	227.711	64.1269	67.3215	20.2115	2.44034	12.7708	47.2626	77.8445	0	3.21745	10.0067	50.7803
Homolog0090-G02	AT1G74700,AT2G04530	tRNAse Z1,Metallo-hydrolase/oxidoreductase superfamily protein	9.34481	9.63584	16.2312	20.3939	11.0749	14.9936	12.0672	10.4227	10.5185	12.0041	14.9346	9.04679	14.263	5.41182	25.0413	25.9538	13.1598	11.017	8.36291	23.9749	23.7261	33.4512	28.1026	36.6829	74.9416	58.0854	91.2981	21.1261	7.68757	26.8039	18.8718	34.8632	37.6408	21.0778	25.5566	51.4871	10.1253	8.55782	24.6738	13.5032	70.2394	197.199	61.5342	0	19.7997	14.1761	21.484
Homolog0090-G03	AT1G74700,AT2G04530	tRNAse Z1,Metallo-hydrolase/oxidoreductase superfamily protein	11.9614	7.57102	10.7291	8.65198	8.78352	14.628	5.12854	11.3161	9.16995	7.58152	6.89288	9.27876	14.9113	5.41182	24.4152	16.4842	6.17704	9.5674	1.04536	8.79079	19.5131	29.2698	19.7316	13.2466	23.059	60.0216	28.6158	24.3763	0	3.57386	27.9145	24.9589	51.5084	25.8554	17.7476	23.355	19.5756	3.23295	0.524975	1.30151	13.835	60.3006	42.9998	0	28.462	20.0134	3.90618
Homolog0092-G01	AT5G20170	RNA polymerase II transcription mediators	89.7101	133.869	189.548	137.814	109.985	144.817	128.515	61.9406	52.053	79.29	60.8871	65.4153	119.615	76.2574	249.787	245.158	59.0848	48.1269	52.5295	60.47	334.826	412.286	221.233	230.967	95.1182	98.7452	102.199	142.358	42.5379	57.7773	75.8802	86.7617	116.884	66.6059	70.2806	66.3494	63.4519	67.892	69.5592	38.7201	98.9738	65.1898	81.5514	23.0068	60.389	38.3589	43.619
Homolog0096-G01	AT1G11560,AT1G61790	Oligosaccharyltransferase complex/magnesium transporter family protein,Oligosaccharyltransferase complex/magnesium transporter family protein	40.3696	38.1992	52.8203	53.4569	17.9489	68.02	45.2518	61.0473	49.0862	57.4932	47.1014	65.6472	41.8166	40.8346	60.7251	36.8263	67.4103	25.5131	55.6656	38.3598	62.087	57.7034	67.5658	41.4381	82.1475	102.618	61.3196	47.4526	45.6129	81.0074	75.0939	85.5732	89.1492	132.088	98.6767	86.5196	104.628	34.8018	42.523	40.0216	62.7898	134.454	68.948	35.2772	46.7767	80.8873	74.8684
Homolog0098-G01	AT3G63190,AT3G01800	ribosome recycling factor, chloroplast precursor,Ribosome recycling factor	7.84964	1.37655	9.6287	7.72498	2.29135	9.50817	5.12854	4.76466	2.96675	15.4789	0.574407	4.63938	10.6973	3.93587	14.3987	8.76818	6.44561	6.66819	2.61341	4.2622	16.4087	35.1238	17.9378	19.7001	23.059	38.7236	24.5278	29.5766	13.8376	7.74335	10.6154	12.6775	35.6597	24.4503	12.0684	37.1557	16.2005	7.03643	0.524975	4.39261	3.1927	16.2974	15.5689	53.6826	11.6323	3.33556	9.11442
Homolog0098-G02	AT3G63190,AT3G01800	ribosome recycling factor, chloroplast precursor,Ribosome recycling factor	160.731	131.46	156.26	160.68	210.804	206.62	157.175	64.9186	155.08	47.0686	176.917	123.871	156.245	45.2625	226.31	405.09	213.779	82.9175	128.841	154.771	205.552	324.477	187.151	418.457	485.679	218.788	219.388	498.577	276.753	357.981	187.931	141.434	152.544	161.315	248.467	206.479	213.981	78.7319	64.5719	119.577	154.314	153.196	292.102	211.663	120.036	89.2262	154.945
Homolog0100-G01	AT1G63855	Putative methyltransferase family protein	1.49517	1.72069	1.92574	3.39899	0	0.365699	1.50839	4.76466	4.31527	1.57948	1.14881	0.927876	1.29664	2.45992	3.75619	3.15654	3.75994	0	2.61341	0.266388	7.3174	6.69024	7.17513	7.13279	7.92652	23.2342	8.17595	5.20028	1.02501	11.9129	3.14529	7.92345	25.7542	4.77764	4.25943	11.6775	5.40016	12.9318	8.66209	1.95227	5.32117	7.33385	12.6034	0	5.19742	4.16945	1.30206
Homolog0103-G01	AT2G24200,AT4G30920,AT4G30910	Cytosol aminopeptidase family protein,Cytosol aminopeptidase family protein,Cytosol aminopeptidase family protein	457.148	390.596	614.861	565.778	235.246	521.121	414.808	492.547	360.865	561.664	382.268	437.262	434.698	325.693	631.353	422.275	397.479	440.101	279.896	321.53	399.574	837.117	692.998	585.568	549.091	970.026	491.919	370.845	502.255	637.338	446.632	488.877	709.231	917.868	660.211	583.875	947.053	421.045	765.939	423.48	807.754	823.021	527.118	490.813	496.724	543.696	1382.79
Homolog0104-G02	AT4G17520,AT4G16830,AT5G47210	Hyaluronan / mRNA binding family,Hyaluronan / mRNA binding family,Hyaluronan / mRNA binding family	7.10205	10.6683	14.5806	10.197	3.05514	12.4338	6.33526	13.9962	10.2488	13.2677	7.46729	5.33529	10.3731	8.8557	15.9638	16.1334	9.39985	5.5085	4.18146	3.19665	16.187	18.3982	14.9482	13.2466	25.9413	17.4256	13.6266	17.5509	11.2751	20.2518	14.547	20.2048	23.7731	18.8295	22.7169	24.9474	20.2506	11.0301	0	4.22992	17.0277	14.6677	13.3448	0	7.17738	7.50501	17.5778
Homolog0104-G03	AT4G17520,AT4G16830,AT5G47210	Hyaluronan / mRNA binding family,Hyaluronan / mRNA binding family,Hyaluronan / mRNA binding family	18.3158	10.3241	20.3578	10.815	8.78352	17.5535	11.1621	15.4852	12.4064	18.6379	8.6161	21.1092	8.75231	13.2836	17.8419	16.8349	16.6512	7.82787	8.62425	14.1185	12.1957	20.907	11.9585	9.17073	12.2501	3.87236	14.9892	13.9758	26.6503	29.1865	23.5897	15.0545	19.8109	24.4503	14.908	23.355	20.2506	10.4596	7.87463	7.6464	15.9635	13.8528	27.4309	35.2772	5.19742	5.00334	5.20824
Homolog0104-G04	AT4G17520,AT4G16830,AT5G47210	Hyaluronan / mRNA binding family,Hyaluronan / mRNA binding family,Hyaluronan / mRNA binding family	50.8357	35.4461	55.0211	46.9679	43.5357	49.735	39.5199	48.2422	45.8498	56.8614	36.762	28.9961	56.0796	43.2945	48.2044	55.0641	43.7764	35.0805	29.0089	28.7699	33.4826	46.8317	53.8135	49.9295	63.4121	29.0427	51.781	37.052	35.3628	53.0122	43.641	53.0871	19.8109	42.7177	36.915	37.6865	31.0509	25.6735	31.236	24.7288	32.9913	44.818	54.1205	30.6758	35.6394	30.8539	39.7128
Homolog0105-G01	AT2G03667	Asparagine synthase family protein	26.5392	11.0124	20.3578	16.068	17.567	29.6216	23.531	24.7167	21.3067	21.7969	16.945	26.6764	23.9878	28.0431	25.9803	14.0291	19.874	5.21858	12.283	10.6555	25.5	16.7256	22.7212	19.0208	28.1031	67.7663	91.2981	78.0042	15.3751	25.6126	30.6666	29.3168	65.3761	50.3057	39.7547	45.6484	45.2263	15.9746	3.14985	16.9197	29.7986	78.2278	20.7585	15.3379	27.4721	18.3456	41.6659
Homolog0106-G01	AT1G14330,AT1G26930,AT1G74510,AT2G02870,AT5G60570,AT5G40680,AT3G27150	Galactose oxidase/kelch repeat superfamily protein,Galactose oxidase/kelch repeat superfamily protein,Galactose oxidase/kelch repeat superfamily protein,Galactose oxidase/kelch repeat superfamily protein,Galactose oxidase/kelch repeat superfamily protein,Galactose oxidase/kelch repeat superfamily protein,Galactose oxidase/kelch repeat superfamily protein	4.8593	9.97998	10.1789	2.16299	3.81892	7.31398	1.20672	6.55141	5.12439	9.4769	5.16966	6.95907	8.42815	5.9038	5.63428	5.96236	11.817	3.47906	1.04536	3.19665	6.2087	11.7079	3.58756	9.51039	8.64711	9.6809	27.2532	2.27512	0	7.14771	12.9743	9.90431	0	10.9605	14.1981	11.6775	10.8003	2.09191	13.6494	0.650757	3.1927	2.44462	4.44826	0	1.48498	0.83389	2.60412
Homolog0106-G02	AT1G14330,AT1G26930,AT1G74510,AT2G02870,AT5G60570,AT5G40680,AT3G27150	Galactose oxidase/kelch repeat superfamily protein,Galactose oxidase/kelch repeat superfamily protein,Galactose oxidase/kelch repeat superfamily protein,Galactose oxidase/kelch repeat superfamily protein,Galactose oxidase/kelch repeat superfamily protein,Galactose oxidase/kelch repeat superfamily protein,Galactose oxidase/kelch repeat superfamily protein	29.1558	25.122	44.0169	34.6079	35.8979	38.7641	24.436	34.246	48.8165	86.5557	49.399	50.8012	52.1897	136.771	61.6641	21.7451	86.21	17.9751	10.9763	26.3724	38.1392	12.5442	32.2881	23.0967	46.8385	48.4045	44.9677	26.3264	88.1508	78.6248	75.4871	71.7072	626.025	66.6059	107.905	28.6629	196.431	32.9001	56.4348	71.9087	31.927	62.7452	84.5169	486.211	72.2688	65.8773	19.5309
Homolog0106-G03	AT1G14330,AT1G26930,AT1G74510,AT2G02870,AT5G60570,AT5G40680,AT3G27150	Galactose oxidase/kelch repeat superfamily protein,Galactose oxidase/kelch repeat superfamily protein,Galactose oxidase/kelch repeat superfamily protein,Galactose oxidase/kelch repeat superfamily protein,Galactose oxidase/kelch repeat superfamily protein,Galactose oxidase/kelch repeat superfamily protein,Galactose oxidase/kelch repeat superfamily protein	17.942	19.96	32.4625	14.214	10.3111	15.725	17.1957	69.981	19.9581	74.2357	12.0625	12.5263	30.471	54.6102	57.2819	8.06672	73.8559	35.3704	20.3846	8.52441	19.7348	36.7963	22.1233	15.6242	16.5736	71.6386	70.8582	21.4512	14.3501	23.2301	38.5299	29.3168	71.3193	39.3452	28.3962	32.3785	74.9272	19.2075	42.523	8.62254	34.0555	53.7816	139.379	3.06758	11.8798	21.6811	8.46339
Homolog0106-G04	AT1G14330,AT1G26930,AT1G74510,AT2G02870,AT5G60570,AT5G40680,AT3G27150	Galactose oxidase/kelch repeat superfamily protein,Galactose oxidase/kelch repeat superfamily protein,Galactose oxidase/kelch repeat superfamily protein,Galactose oxidase/kelch repeat superfamily protein,Galactose oxidase/kelch repeat superfamily protein,Galactose oxidase/kelch repeat superfamily protein,Galactose oxidase/kelch repeat superfamily protein	53.0785	76.3985	70.7022	81.2668	75.2327	77.5281	53.6988	87.5507	81.7205	93.8213	85.5866	64.4874	65.4803	72.8135	63.5422	75.0556	72.2445	73.64	59.5858	62.8675	84.9262	46.8317	97.4622	75.4038	75.6622	83.2557	99.474	42.9023	82.0008	69.6902	77.0597	80.423	168.393	87.1216	94.4173	101.382	81.6774	58.1932	141.218	77.9282	134.093	125.49	60.0515	102.764	78.7037	65.8773	50.1293
Homolog0106-G05	AT1G14330,AT1G26930,AT1G74510,AT2G02870,AT5G60570,AT5G40680,AT3G27150	Galactose oxidase/kelch repeat superfamily protein,Galactose oxidase/kelch repeat superfamily protein,Galactose oxidase/kelch repeat superfamily protein,Galactose oxidase/kelch repeat superfamily protein,Galactose oxidase/kelch repeat superfamily protein,Galactose oxidase/kelch repeat superfamily protein,Galactose oxidase/kelch repeat superfamily protein	64.6661	59.1916	83.9072	63.6538	58.0476	46.8094	33.4864	72.3633	56.638	113.407	64.0464	30.3879	64.8319	90.5249	95.1568	79.615	105.547	67.5517	35.8037	42.0893	75.1696	52.6857	89.6891	81.178	51.8827	118.107	107.65	45.1774	44.5879	63.1381	110.872	95.0814	253.58	67.1679	80.2192	57.3259	79.6523	28.7162	61.4221	40.835	36.184	57.8559	71.1721	78.2233	46.7767	55.8706	39.0618
Homolog0108-G01	AT3G46510,AT1G71020,AT1G23030,AT2G28830,AT3G54850	plant U-box 13,ARM repeat superfamily protein,ARM repeat superfamily protein,PLANT U-BOX 12,plant U-box 14	20.1848	18.9275	15.1308	14.214	27.4962	11.7024	23.2293	26.5034	14.0246	18.6379	18.0938	22.0371	7.45567	21.6473	13.4597	22.4465	66.0675	71.6106	14.8964	16.516	17.0739	1.67256	6.5772	7.47245	4.32355	30.9789	27.2532	6.50035	3.58753	4.1695	15.3333	6.33876	3.96218	7.02594	12.0684	3.18477	8.77526	4.75434	8.3996	10.7375	2.12847	4.07436	7.41376	0	6.92989	7.50501	10.4165
Homolog0108-G02	AT3G46510,AT1G71020,AT1G23030,AT2G28830,AT3G54850	plant U-box 13,ARM repeat superfamily protein,ARM repeat superfamily protein,PLANT U-BOX 12,plant U-box 14	67.2826	77.4309	167.539	122.364	43.9176	153.228	127.912	135.495	168.026	88.7669	109.712	84.6687	132.905	145.135	192.192	124.157	129.986	73.64	76.3116	91.371	142.135	102.863	131.544	120.578	142.677	131.66	216.663	110.181	129.151	146.528	111.265	90.3273	148.582	168.622	105.776	165.077	149.854	118.098	87.9333	136.334	155.378	247.721	197.947	0	109.888	129.253	123.696
Homolog0108-G03	AT3G46510,AT1G71020,AT1G23030,AT2G28830,AT3G54850	plant U-box 13,ARM repeat superfamily protein,ARM repeat superfamily protein,PLANT U-BOX 12,plant U-box 14	10.4662	20.9924	31.362	32.4449	34.3703	30.7187	29.2629	22.3344	14.8338	30.3261	23.5507	20.6452	15.2355	30.503	25.9803	48.4003	20.4111	9.5674	16.2031	14.6513	20.4	5.01768	22.7212	22.757	6.48533	19.3618	19.0772	25.0264	30.7503	21.4431	12.5812	13.866	7.92437	17.4243	9.93866	14.3315	16.8755	25.6735	23.8864	28.1453	18.092	30.9652	48.1894	0	22.7696	16.6778	12.3696
Homolog0108-G04	AT3G46510,AT1G71020,AT1G23030,AT2G28830,AT3G54850	plant U-box 13,ARM repeat superfamily protein,ARM repeat superfamily protein,PLANT U-BOX 12,plant U-box 14	48.593	223.001	66.0254	63.9628	157.34	198.209	50.9837	74.7457	62.5715	99.1915	62.3231	61.0078	145.224	89.049	252.917	49.4525	99.3698	60.8835	36.8491	30.1018	54.9914	69.4113	39.4632	28.8708	90.0741	29.0427	103.562	72.1539	60.4756	85.7725	108.119	103.005	176.317	93.0234	170.377	140.13	108.678	67.1313	55.3849	42.2992	87.2672	94.5252	169.775	118.102	91.0785	95.0635	67.0561
Homolog0109-G01	AT2G26780	ARM repeat superfamily protein	87.0936	125.954	178.268	152.337	67.5949	121.412	149.029	172.719	139.168	146.26	141.878	216.427	117.346	227.296	235.388	123.456	185.848	90.4554	97.7415	106.289	118.409	29.2698	162.636	121.257	92.2358	77.4472	85.8474	262.289	125.564	103.046	110.872	122.021	166.412	82.906	84.4786	101.382	60.0768	119.239	114.445	103.47	108.552	170.308	28.9137	49.0813	157.407	60.0401	101.561
Homolog0110-G01	AT3G03140,AT3G21295,AT1G51745	Tudor/PWWP/MBT superfamily protein,Tudor/PWWP/MBT superfamily protein,Tudor/PWWP/MBT superfamily protein	1.12138	2.06482	1.65063	1.236	4.20081	3.65699	0.905037	2.38233	1.34852	0.94769	3.15924	1.85575	1.29664	4.42785	3.44317	1.75364	1.87997	0.289921	2.61341	2.1311	1.33044	0.836281	3.58756	0.339657	2.16178	5.80854	0	3.25018	3.07503	1.78693	3.53846	0	1.98109	2.2483	1.41981	0	2.02506	0.380348	0	2.76572	3.1927	2.44462	2.9655	0	0.742488	0	0
Homolog0110-G02	AT3G03140,AT3G21295,AT1G51745	Tudor/PWWP/MBT superfamily protein,Tudor/PWWP/MBT superfamily protein,Tudor/PWWP/MBT superfamily protein	1.12138	0.688274	0.550211	0.308999	0.763784	0.731398	0.603358	0.297792	1.61823	0.631793	0.287203	1.39181	0	1.96793	0.626032	0	0.805701	0.289921	0.522682	1.59833	1.1087	0	1.19585	2.3776	0.720592	0	4.08797	1.62509	0	0.595643	1.57265	0.792345	1.98109	0.562075	0.709905	2.12318	0.67502	1.71156	0	0.488068	0	0.814872	1.48275	0	1.48498	1.66778	0.65103
Homolog0110-G03	AT3G03140,AT3G21295,AT1G51745	Tudor/PWWP/MBT superfamily protein,Tudor/PWWP/MBT superfamily protein,Tudor/PWWP/MBT superfamily protein	0.373792	1.37655	1.92574	0.308999	1.52757	3.29129	2.41343	2.97792	1.88793	2.21128	0	1.15984	1.29664	4.91983	3.13016	2.45509	2.4171	0.579843	0.522682	1.33194	3.76957	1.67256	4.78342	0.679313	2.16178	1.93618	2.72532	2.27512	4.10004	3.57386	4.71794	2.77321	1.98109	4.21556	5.67924	1.59239	0	2.28209	0	2.92841	1.06423	3.25949	5.18963	0	3.21745	0	1.95309
Homolog0111-G01	AT3G50960,AT2G18990,AT5G66410,AT3G25580	phosducin-like protein 3 homolog,thioredoxin domain-containing protein 9 homolog,phosducin-like protein 3 homolog,Thioredoxin superfamily protein	15.6993	18.2393	23.384	14.832	14.5119	20.4791	13.8772	38.7129	19.6884	27.1671	13.4986	13.2222	18.1529	22.6312	33.1797	15.432	11.817	10.7271	17.2485	15.1841	40.3566	55.1945	40.0611	47.5519	46.8385	56.1492	83.1221	34.1268	12.8126	30.9734	29.8803	31.2976	51.5084	65.4817	39.7547	65.8186	50.6265	18.4469	33.3359	20.3362	52.1475	59.4857	33.3619	7.66895	18.5622	20.0134	42.968
Homolog0111-G02	AT3G50960,AT2G18990,AT5G66410,AT3G25580	phosducin-like protein 3 homolog,thioredoxin domain-containing protein 9 homolog,phosducin-like protein 3 homolog,Thioredoxin superfamily protein	47.8454	44.0496	92.1604	55.6199	56.9019	69.1171	53.0955	43.4776	42.0739	60.968	35.9004	26.6764	60.942	44.7705	77.6279	68.041	46.9992	37.3998	38.6785	62.3347	70.7349	260.083	104.039	87.2918	114.574	123.915	160.794	55.253	23.5752	41.695	58.5811	45.956	75.2815	59.2989	95.8371	95.0123	85.7275	34.992	47.5103	37.9066	84.0745	59.4857	83.7755	49.0813	59.6465	35.8573	57.9417
Homolog0112-G01	AT5G22340	unknown protein	191.755	239.519	228.888	209.501	390.294	333.517	318.573	171.826	165.059	168.373	251.303	206.22	356.576	153.499	334.301	464.012	163.289	274.845	170.656	230.692	526.631	386.362	358.158	805.326	644.93	360.129	370.643	629.234	369.516	521.187	211.914	228.195	174.336	192.792	305.969	486.208	242.332	336.608	268	408.025	441.657	425.363	318.792	256.143	205.422	224.316	261.714
Homolog0114-G01	AT1G79970,AT3G22550,AT3G63210,AT2G25690,AT5G11460	unknown protein	0	0	0	0	0	0	0	0.297792	0	0	0	0.463938	0	0	0	0.350727	0	0.289921	0	0	0.221739	0	0	0	0	0	0	0.325018	0.512505	0	0	0	0	0	0	0	0	0	0	0.162689	0	0.814872	0	0	1.73247	0	0
Homolog0114-G02	AT1G79970,AT3G22550,AT3G63210,AT2G25690,AT5G11460	unknown protein	2.24275	3.09723	4.40169	2.78099	0.763784	6.58258	1.20672	0.595583	1.61823	2.52717	2.01042	0.695907	3.56576	0.983967	1.87809	0.701454	1.34284	1.73953	0.261341	0.266388	5.10001	5.85396	4.78342	4.75519	2.88237	3.87236	1.36266	2.92516	2.56252	0.595643	0.786324	2.37703	3.96218	3.65349	3.54952	2.65398	4.72514	1.14104	0	2.44034	5.32117	4.88923	3.70688	0	0.989984	3.33556	5.20824
Homolog0114-G03	AT1G79970,AT3G22550,AT3G63210,AT2G25690,AT5G11460	unknown protein	0.373792	0	0.550211	0	0.381892	2.19419	0.603358	0	0	0	0.287203	0.231969	0.32416	0	0	0.701454	0	0	1.04536	1.06555	0.443479	0.836281	0	0.679313	0	0	0	1.62509	0	0.595643	0	0	0	0.281037	0.709905	0	0	1.14104	0	1.62689	0	1.62974	0	1.53379	1.48498	4.16945	1.30206
Homolog0114-G04	AT1G79970,AT3G22550,AT3G63210,AT2G25690,AT5G11460	unknown protein	0.373792	0	0.275106	0	0.381892	0.365699	0.603358	0	0	0.315897	0.287203	0.463938	0	0	0	0	0.268567	0	0.261341	0	0.665218	0	1.19585	0.339657	0	0	0	0	0	0	0.393162	0.792345	0	0.562075	1.41981	0	0.67502	0.950869	0	0.325379	0	0	0.741376	0	0	0	0
Homolog0116-G01	AT3G16230,AT3G16220	Predicted eukaryotic LigT,Predicted eukaryotic LigT	97.9336	66.0743	67.676	79.4128	79.4335	78.2595	43.7434	92.3154	94.936	94.4531	58.8767	44.0741	63.5353	75.7654	70.1155	60.3251	76.273	76.5392	74.2209	107.088	94.461	144.677	96.8642	90.3487	139.074	141.341	130.815	178.11	61.5006	154.867	85.7093	90.3273	239.712	96.3958	90.8678	59.4491	278.108	85.388	85.8334	73.0475	73.4321	123.046	66.7239	141.109	74.7438	110.073	119.789
Homolog0117-G01	AT5G55390,AT5G48090	ENHANCED DOWNY MILDEW 2,EDM2-like protein1	7.47584	12.0448	15.1308	12.051	9.16541	7.31398	6.03358	9.82712	18.3399	28.1148	11.2009	13.4542	5.83487	27.0591	14.3987	12.6262	28.4681	7.24803	5.22682	9.05718	8.4261	0	7.17513	8.49142	3.60296	3.87236	5.45063	14.6258	9.22509	7.74335	1.57265	7.1311	9.90546	1.68622	4.25943	3.18477	1.35004	12.3613	5.51224	4.88068	2.12847	8.14872	14.0861	0	11.6323	0.83389	0.65103
Homolog0117-G02	AT5G55390,AT5G48090	ENHANCED DOWNY MILDEW 2,EDM2-like protein1	0	1.72069	6.87764	4.32599	2.67324	1.82849	6.33526	7.44479	11.3276	14.8471	16.3706	10.4386	1.94496	10.8236	0	0	12.3541	2.02945	4.70414	6.65969	0	0	0	0	0	0	0	0	5.12505	5.95643	1.57265	3.16938	7.92437	1.68622	5.67924	4.24636	3.3751	5.32487	1.31244	4.5553	1.06423	0.814872	0	0	5.44491	4.16945	5.20824
Homolog0117-G03	AT5G55390,AT5G48090	ENHANCED DOWNY MILDEW 2,EDM2-like protein1	3.73792	6.88274	13.2051	12.36	3.81892	9.87387	9.35205	2.97792	10.7882	4.42255	2.58483	7.65498	5.18656	4.91983	7.82539	8.76818	2.95424	4.0589	10.9763	15.7169	7.76088	3.34512	7.17513	3.05691	4.32355	3.87236	2.72532	11.0506	5.12505	4.76514	2.35897	2.77321	3.96218	4.4966	0.709905	9.55431	1.35004	15.2139	1.83741	1.30151	6.3854	3.25949	11.862	0	8.90985	5.83723	4.55721
Homolog0117-G04	AT5G55390,AT5G48090	ENHANCED DOWNY MILDEW 2,EDM2-like protein1	2.99034	7.91516	3.57637	6.79798	8.78352	6.94828	1.50839	5.95583	7.01232	3.79076	6.03127	3.7115	4.53824	4.91983	6.26032	7.716	5.63991	3.76898	1.56805	4.79498	11.9739	1.67256	10.7627	10.869	3.60296	3.87236	2.72532	9.10049	10.2501	8.339	6.68375	6.73493	7.92437	9.83631	4.25943	2.12318	4.72514	6.27573	35.1733	8.62254	10.6423	13.038	2.9655	0	1.73247	0.83389	4.55721
Homolog0118-G01	AT1G64050	unknown protein	45.2289	63.3212	55.2962	29.3549	67.5949	61.0717	55.8106	52.1135	53.6712	68.8655	40.7829	78.8695	58.9971	72.3216	54.4647	41.0351	42.7022	60.8835	65.8579	77.2524	49.0044	24.2521	40.0611	49.2502	69.1769	67.7663	51.781	67.2786	66.1131	44.6732	44.8204	43.1828	69.3382	71.9456	72.4103	83.3348	78.9773	68.6527	86.3584	81.182	48.9548	68.4493	91.9306	87.426	67.3189	65.0434	61.8478
Homolog0119-G01	AT3G21300,AT2G28450	RNA methyltransferase family protein,zinc finger (CCCH-type) family protein	3.73792	3.44137	5.22701	4.32599	5.34649	4.02269	4.82686	3.27571	4.58498	6.31793	6.60568	4.87135	3.88992	2.9519	7.19936	3.858	7.51988	4.63874	4.18146	1.86471	7.09566	6.69024	6.5772	6.79313	4.32355	11.6171	0	6.50035	14.3501	5.95643	1.96581	4.75407	5.94328	2.81037	4.25943	4.24636	1.35004	1.71156	7.34965	4.88068	6.3854	6.51898	5.18963	0	5.19742	0	3.90618
Homolog0119-G02	AT3G21300,AT2G28450	RNA methyltransferase family protein,zinc finger (CCCH-type) family protein	1.12138	3.09723	10.7291	4.32599	3.05514	8.04537	3.01679	5.95583	1.34852	1.26359	3.73364	6.7271	4.53824	5.9038	6.88635	5.61163	0.268567	2.02945	2.35207	1.59833	9.09131	5.85396	8.37098	13.2466	5.04415	0	2.72532	23.0762	7.17507	4.76514	3.14529	3.56555	0	8.71216	10.6486	19.6394	10.8003	6.08556	0.524975	4.5553	4.25694	5.70411	6.67239	6.13516	1.97997	1.66778	3.25515
Homolog0120-G01	AT4G30470,AT5G14700,AT2G23910	NAD(P)-binding Rossmann-fold superfamily protein,NAD(P)-binding Rossmann-fold superfamily protein,NAD(P)-binding Rossmann-fold superfamily protein	7.47584	13.0772	12.1046	8.03398	10.693	9.87387	9.65372	23.5255	21.3067	15.7948	21.5403	12.7583	13.9389	17.7114	8.76444	10.8725	26.8567	22.3239	5.7495	10.6555	17.7391	5.01768	16.144	15.9639	11.5295	7.74472	24.5278	15.9259	15.3751	33.9516	31.4529	30.9014	51.5084	12.3656	36.915	70.5958	20.9256	7.79712	15.7493	19.36	20.2204	63.56	28.9137	0	17.3247	10.0067	18.8799
Homolog0120-G02	AT4G30470,AT5G14700,AT2G23910	NAD(P)-binding Rossmann-fold superfamily protein,NAD(P)-binding Rossmann-fold superfamily protein,NAD(P)-binding Rossmann-fold superfamily protein	5.98068	4.81792	8.52828	4.32599	0.763784	8.41107	3.92183	56.8782	4.04557	34.4327	8.90331	1.39181	1.94496	26.5671	9.07746	5.96236	1.34284	13.9162	2.09073	1.86471	9.31305	24.2521	16.742	4.41554	7.20592	9.6809	23.1652	6.50035	0.512505	15.4867	3.53846	5.15024	9.90546	32.8814	3.54952	5.30795	10.8003	2.47226	7.61214	16.5943	13.835	16.2974	15.5689	0	13.6123	10.8406	23.4371
Homolog0120-G03	AT4G30470,AT5G14700,AT2G23910	NAD(P)-binding Rossmann-fold superfamily protein,NAD(P)-binding Rossmann-fold superfamily protein,NAD(P)-binding Rossmann-fold superfamily protein	15.6993	15.8303	5.77722	17.304	16.4214	8.04537	9.65372	17.5697	10.5185	21.481	9.19051	7.88695	7.45567	15.2515	8.45143	32.6176	2.4171	10.4372	12.0217	11.7211	23.9479	9.19909	11.9585	11.888	9.3677	15.4894	14.9892	12.3507	6.66256	2.38257	2.75213	2.77321	5.94328	1.40519	0.709905	2.12318	0.67502	9.31851	8.3996	19.0347	18.092	5.70411	11.1206	32.2096	44.3018	5.83723	3.90618
Homolog0121-G01	AT4G15180	SET domain protein 2	189.139	254.317	294.913	190.035	186.363	289.999	237.723	274.266	196.884	251.138	247.569	265.141	205.517	368.988	314.894	200.616	254.602	185.84	174.576	194.197	269.192	111.225	263.088	190.547	162.133	102.618	200.311	575.606	179.377	267.444	215.846	212.745	360.559	197.288	202.323	203.825	252.457	165.261	237.551	308.784	131.965	251.796	321.757	355.839	319.27	129.253	182.288
Homolog0122-G01	AT4G29100,AT1G27660,AT2G20100	basic helix-loop-helix (bHLH) DNA-binding superfamily protein,basic helix-loop-helix (bHLH) DNA-binding superfamily protein,basic helix-loop-helix (bHLH) DNA-binding superfamily protein	0	0	0	0.617998	0	0	0	0	0.269705	0.315897	0	0	0	0	0	0	0	0	0	0	1.1087	0	0	0	2.16178	9.6809	0	0.325018	0.512505	0	0	0	0	0	0	0	0	0	0	0	0	0.814872	0	0	0	0	0
Homolog0122-G02	AT4G29100,AT1G27660,AT2G20100	basic helix-loop-helix (bHLH) DNA-binding superfamily protein,basic helix-loop-helix (bHLH) DNA-binding superfamily protein,basic helix-loop-helix (bHLH) DNA-binding superfamily protein	4.11171	4.81792	1.37553	6.79798	4.5827	2.55989	5.43022	2.08454	1.88793	3.47486	4.02085	2.08772	2.91744	3.44388	1.87809	0	2.14854	4.0589	2.61341	1.06555	0.886957	1.67256	7.17513	1.35863	0	0	8.17595	3.25018	5.63755	2.38257	0.786324	1.98086	0	1.96726	1.41981	0.530795	3.3751	0.380348	2.36239	2.60303	4.25694	3.25949	6.67239	0	1.23748	4.16945	1.95309
Homolog0122-G03	AT4G29100,AT1G27660,AT2G20100	basic helix-loop-helix (bHLH) DNA-binding superfamily protein,basic helix-loop-helix (bHLH) DNA-binding superfamily protein,basic helix-loop-helix (bHLH) DNA-binding superfamily protein	5.60688	14.4538	12.6549	8.34298	11.8387	10.6053	9.65372	8.33816	17.2611	8.52921	8.90331	10.2066	6.80735	13.2836	6.26032	4.91018	5.10277	16.2356	11.499	9.58996	5.32174	3.34512	1.79378	4.41554	1.44118	0	0	1.95011	7.17507	4.1695	4.32478	4.3579	17.8298	3.37245	3.54952	2.65398	3.3751	9.88904	11.5495	23.7526	3.1927	4.07436	9.63789	6.13516	10.3948	5.00334	4.55721
Homolog0122-G04	AT4G29100,AT1G27660,AT2G20100	basic helix-loop-helix (bHLH) DNA-binding superfamily protein,basic helix-loop-helix (bHLH) DNA-binding superfamily protein,basic helix-loop-helix (bHLH) DNA-binding superfamily protein	0.747584	7.91516	6.87764	7.10698	11.0749	8.77677	5.43022	8.33816	17.8005	8.52921	10.3393	12.7583	8.75231	8.36372	8.45143	5.26091	12.8912	17.9751	10.9763	6.65969	7.09566	4.1814	8.96891	4.75519	6.48533	3.87236	8.17595	8.45046	6.66256	5.95643	10.6154	7.92345	13.8676	10.6794	15.6179	4.77716	8.10024	7.41678	17.3242	17.2451	11.7066	8.9636	9.63789	15.3379	8.90985	4.16945	1.30206
Homolog0123-G02	AT2G44680,AT4G17640,AT5G47080,AT3G60250	casein kinase II beta subunit 4,casein kinase II beta chain 2,casein kinase II beta chain 1,casein kinase II beta chain 3	72.8895	86.0343	100.414	117.729	114.186	106.418	92.0121	120.308	87.3843	121.62	94.4899	81.4211	147.493	110.696	113.625	121.702	93.4613	152.789	84.4132	128.932	85.8131	83.6281	105.235	102.576	126.104	147.15	208.487	57.8531	98.9134	101.259	83.3503	80.0268	81.2248	130.963	98.6767	115.183	108.678	109.73	154.868	115.672	136.222	162.974	159.396	157.98	80.6837	105.07	72.9153
Homolog0123-G03	AT2G44680,AT4G17640,AT5G47080,AT3G60250	casein kinase II beta subunit 4,casein kinase II beta chain 2,casein kinase II beta chain 1,casein kinase II beta chain 3	199.605	264.641	261.075	279.953	330.719	363.139	291.723	180.164	284.538	213.23	190.416	247.279	324.16	306.014	274.202	355.637	242.785	358.343	245.399	318.866	320.413	226.632	230.8	340.676	379.752	129.724	265.718	223.612	297.253	284.717	302.341	305.053	316.975	270.358	286.801	340.24	329.41	324.436	332.572	403.632	366.096	405.806	363.274	493.88	466.282	282.689	282.547
Homolog0124-G01	AT3G08840	D-alanine--D-alanine ligase family	161.104	210.268	104.54	82.8118	125.261	123.972	149.934	48.8378	78.2143	74.5516	107.414	101.138	96.2754	54.1182	208.782	122.053	168.66	29.8619	38.1558	142.784	217.083	106.208	135.132	123.635	109.53	158.767	65.4076	283.74	181.427	219.792	104.188	90.7235	103.017	137.146	236.398	142.253	104.628	37.6544	85.046	46.8545	65.9825	149.937	106.758	108.899	59.6465	65.8773	111.326
Homolog0125-G01	AT2G44280,AT3G60070	Major facilitator superfamily protein,Major facilitator superfamily protein	0.373792	7.22688	1.10042	0	0	1.4628	0	2.38233	1.34852	0.631793	0	0.927876	1.29664	0	0.626032	0	1.07427	0.579843	0	0.532775	0	0	0	0.679313	0	0	0	0	0	0	0	1.18852	3.96218	11.2415	4.25943	5.30795	3.3751	0	0	0	22.3489	0	36.3274	0	0	3.33556	4.55721
Homolog0125-G02	AT2G44280,AT3G60070	Major facilitator superfamily protein,Major facilitator superfamily protein	42.2385	75.7102	91.3351	70.1428	54.2287	49.735	65.766	48.8378	85.766	62.2316	84.4378	77.7096	36.63	83.1452	104.86	61.0265	92.9242	67.2617	44.1666	37.8271	82.9305	15.053	72.3492	62.4968	49.0003	34.8512	34.0664	116.681	112.751	73.8597	71.1623	67.3493	130.752	79.8146	90.1579	55.7335	76.9523	60.6654	86.6209	66.8653	43.6336	44.0031	73.3962	53.6826	70.0414	46.6978	6.5103
Homolog0126-G01	AT2G02820,AT1G09770,AT1G14350	myb domain protein 88,cell division cycle 5,Duplicated homeodomain-like superfamily protein	0	0	0	0.617998	0.763784	0	0.301679	1.78675	1.61823	0.631793	1.14881	0.695907	0.32416	2.9519	2.81714	0.350727	0	1.73953	0	1.06555	0.886957	0	0.597927	1.01897	0	0	0	1.30007	2.05002	2.97821	0.393162	0	0	0	1.41981	0	0	1.33122	0	0.650757	0	2.44462	0	0	2.22746	0	0
Homolog0126-G02	AT2G02820,AT1G09770,AT1G14350	myb domain protein 88,cell division cycle 5,Duplicated homeodomain-like superfamily protein	1.49517	1.37655	4.12658	2.78099	1.90946	2.55989	3.31847	4.76466	2.96675	3.47486	4.30805	3.24757	3.2416	3.93587	2.81714	4.55945	2.95424	1.73953	1.82939	1.59833	2.21739	0.836281	3.58756	4.07588	0	0	0	2.27512	3.58753	1.19129	0.786324	1.98086	9.90546	2.52934	1.41981	0.530795	0	2.85261	0.262488	2.92841	1.06423	4.88923	3.70688	0	2.47496	0.83389	0.65103
Homolog0127-G01	AT3G61620,AT3G46210,AT4G27490	3-5-exoribonuclease family protein,Ribosomal protein S5 domain 2-like superfamily protein,3-5-exoribonuclease family protein	4.48551	1.72069	7.42785	2.78099	1.14568	9.14247	3.31847	5.06246	6.47291	6.31793	2.58483	5.79922	6.80735	4.42785	6.88635	5.26091	8.86271	10.7271	1.30671	1.33194	5.32174	1.67256	7.77306	13.9259	12.2501	23.2342	17.7146	7.15039	2.05002	4.76514	5.50427	10.6967	15.8487	22.764	16.3278	33.9709	24.9757	4.56417	13.1244	2.44034	14.8993	12.2231	14.8275	0	11.3848	2.50167	3.90618
Homolog0127-G02	AT3G61620,AT3G46210,AT4G27490	3-5-exoribonuclease family protein,Ribosomal protein S5 domain 2-like superfamily protein,3-5-exoribonuclease family protein	6.35447	4.12965	6.60254	4.01699	9.92919	15.3593	5.43022	7.44479	5.12439	8.8451	7.46729	3.24757	10.3731	3.44388	15.0248	8.06672	5.10277	20.0046	3.92012	4.79498	15.3	7.52652	15.5461	21.0587	10.0883	3.87236	27.2532	23.4013	17.9377	10.1259	12.188	12.6775	9.90546	14.0519	14.1981	36.0941	17.5505	11.6006	37.5357	5.69413	7.44964	23.6313	11.862	0	16.5822	11.6745	19.5309
Homolog0129-G01	AT5G39740,AT3G25520	ribosomal protein L5 B,ribosomal protein L5	634.325	316.95	822.841	528.389	275.344	728.472	391.277	533.94	402.129	928.42	309.605	318.957	515.738	505.759	945.934	615.526	839.272	473.731	306.814	277.043	834.627	1351.43	774.316	796.495	793.372	971.962	865.288	905.174	334.666	541.439	634.956	933.382	768.664	1112.91	817.1	1426.25	956.503	413.248	515.001	215.401	988.673	1024.29	1014.94	730.084	432.128	445.297	750.637
Homolog0130-G01	AT4G39120,AT3G02870,AT1G31190	myo-inositol monophosphatase like 2,Inositol monophosphatase family protein,myo-inositol monophosphatase like 1	4.48551	15.142	13.2051	11.124	5.72838	5.11978	6.03358	8.04037	12.9458	11.6882	9.19051	9.27876	13.9389	8.8557	17.5289	15.432	12.8912	9.85732	11.499	18.1144	14.1913	32.6149	22.7212	26.8329	16.5736	15.4894	19.0772	20.8011	10.7626	13.1041	15.3333	10.6967	51.5084	17.1433	4.25943	15.9239	20.2506	7.03643	6.03721	1.62689	24.4774	30.1503	15.5689	42.9461	17.3247	29.1861	18.2288
Homolog0130-G02	AT4G39120,AT3G02870,AT1G31190	myo-inositol monophosphatase like 2,Inositol monophosphatase family protein,myo-inositol monophosphatase like 1	48.2192	55.7502	44.5671	43.8779	36.6616	68.7514	54.3022	63.4296	55.5591	48.3322	45.9525	51.0332	53.4864	48.7064	64.7943	51.9076	59.6219	43.7781	50.7002	48.2162	81.1566	162.238	74.7409	80.8383	103.765	174.256	70.8582	64.3535	71.7507	80.4118	136.034	114.89	53.4895	62.9524	95.1272	68.4726	94.5028	67.3215	38.0607	44.9023	131.965	105.119	68.2066	0	42.8168	130.921	88.5401
Homolog0130-G03	AT4G39120,AT3G02870,AT1G31190	myo-inositol monophosphatase like 2,Inositol monophosphatase family protein,myo-inositol monophosphatase like 1	18.6896	18.5834	15.4059	27.8099	42.0081	45.3466	12.9722	22.0366	20.2278	20.2174	33.3156	28.0682	19.4496	13.2836	24.1022	30.5133	41.8965	39.1394	11.499	15.4505	47.0087	19.2345	34.6798	55.364	59.8092	44.5321	72.2209	38.3521	72.2632	32.7603	50.7179	51.1062	55.4706	41.3125	39.0448	53.0795	74.2522	31.5688	36.7483	20.0108	34.0555	20.3718	70.4307	30.6758	18.8097	20.0134	31.2494
Homolog0131-G01	AT3G44890	ribosomal protein L9	568.164	322.801	615.411	468.443	479.275	463.706	455.233	269.501	630.839	268.512	639.028	377.182	466.79	271.083	362.785	882.079	731.308	263.828	477.731	694.473	475.187	752.652	524.98	963.266	943.976	424.023	542.338	774.842	677.531	764.21	712.409	570.092	554.706	403.851	613.358	862.011	685.82	363.612	308.16	348.806	706.651	507.666	828.859	306.758	260.861	415.277	583.974
Homolog0132-G01	AT1G14620	decoy	3.36413	4.12965	6.32743	3.08999	2.29135	14.2623	4.52518	7.147	3.50616	7.26562	4.02085	3.7115	4.53824	4.91983	15.0248	7.36527	4.56564	6.66819	1.82939	0.799163	18.8478	10.8716	30.4943	16.9828	20.8972	21.298	12.2639	14.9508	6.66256	17.2736	21.6239	25.7512	21.792	29.79	24.8467	19.1086	29.0259	4.56417	8.3996	6.83295	17.0277	19.5569	30.3964	99.6963	5.9399	5.83723	16.2757
Homolog0133-G01	AT1G70790,AT1G23140,AT1G73580,AT5G37740,AT3G17980,AT1G70800,AT1G48590,AT1G70810,AT2G01540,AT1G66360	Calcium-dependent lipid-binding (CaLB domain) family protein,Calcium-dependent lipid-binding (CaLB domain) family protein,Calcium-dependent lipid-binding (CaLB domain) family protein,Calcium-dependent lipid-binding (CaLB domain) family protein,Calcium-dependent lipid-binding (CaLB domain) family protein,Calcium-dependent lipid-binding (CaLB domain) family protein,Calcium-dependent lipid-binding (…	791.692	1030.69	137.278	472.46	145.119	112.27	670.934	7182.14	281.032	6085.75	640.751	277.435	311.842	6638.33	980.052	382.643	249.499	5281.79	627.48	152.374	107.544	438.211	295.376	353.243	452.532	3024.31	1757.83	78.9793	287.515	543.822	571.264	959.133	206.034	2124.92	2376.05	397.035	1264.31	127.416	377.982	369.142	772.634	1537.66	849.617	325.163	127.708	516.178	503.246
Homolog0134-G01	AT5G32470	Haem oxygenase-like, multi-helical	35.5103	48.5233	47.0431	53.4569	71.0319	59.6089	48.5703	61.6428	58.7956	78.0265	66.344	57.0644	50.5689	68.8777	54.7778	50.5047	69.5589	89.0058	56.9723	63.4003	36.587	25.0884	39.4632	33.626	43.9561	60.0216	44.9677	65.9786	43.0504	54.7991	46.3931	55.068	53.4895	56.4885	48.9834	48.8332	42.5262	35.3723	52.4975	57.104	93.6526	85.5616	112.689	154.913	46.5292	60.874	47.5252
Homolog0135-G01	AT2G16370,AT2G21550,AT4G34570	thymidylate synthase 1,Bifunctional dihydrofolate reductase/thymidylate synthase,thymidylate synthase 2	56.4426	80.5281	114.719	73.2328	65.6854	82.2822	48.872	97.6756	87.9237	107.721	44.8037	106.706	71.3151	94.9528	103.608	100.659	89.1643	77.6989	53.8363	78.0516	87.1436	35.1238	121.379	119.22	49.0003	34.8512	68.1329	117.331	75.3382	101.855	47.9657	64.9723	108.96	113.82	70.2806	100.851	83.7025	102.123	75.3339	46.5292	105.359	137.713	102.31	133.44	379.906	45.0301	70.9622
Homolog0137-G01	AT4G08540,AT1G77890	DNA-directed RNA polymerase II protein,DNA-directed RNA polymerase II protein	78.1226	85.0019	85.833	76.0138	102.347	96.1788	94.1238	99.1646	77.4052	75.1834	75.8217	59.616	98.8687	99.3806	127.71	82.7716	69.2903	86.9764	69.5167	86.3096	103.109	137.15	85.5036	93.7453	143.398	203.299	196.223	173.234	214.74	153.08	123.846	98.6469	192.166	110.729	154.759	167.731	108.003	70.5545	79.5337	115.672	91.5241	181.717	128.999	88.9598	103.206	122.582	110.675
Homolog0138-G01	AT1G21370	unknown protein	19.811	39.9199	41.8161	32.7539	63.776	59.9746	34.9947	49.4334	29.1281	46.7527	40.7829	39.2028	38.575	48.2144	60.412	30.1625	38.6737	54.7951	23.782	23.7085	42.1305	57.7034	62.7824	55.364	56.9268	42.596	85.8474	31.2017	37.4129	49.4383	44.0341	41.2019	29.7164	64.0765	51.1131	99.7895	70.2021	33.6608	35.1733	37.5812	61.7256	96.9698	57.8273	58.284	63.359	47.5317	50.1293
Homolog0141-G01	AT4G39280	phenylalanyl-tRNA synthetase, putative / phenylalanine--tRNA ligase, putative	95.317	69.5157	108.392	106.914	74.469	112.635	80.8499	102.44	79.5628	139.942	69.5032	63.7915	83.309	104.792	118.007	125.56	101.25	88.426	59.8471	51.1464	99.1175	166.42	148.286	166.771	116.015	152.958	153.98	218.737	74.8257	111.981	115.983	140.245	184.242	141.643	122.104	179.94	128.254	72.266	65.8844	48.156	161.764	179.272	168.292	217.798	83.6536	93.3957	116.534
Homolog0142-G01	AT2G25500,AT5G42770,AT5G66550	Inosine triphosphate pyrophosphatase family protein,Maf-like protein,Maf-like protein	58.3116	50.244	39.065	48.8219	54.2287	38.7641	48.872	59.2605	53.6712	72.3403	50.5478	36.1872	29.8227	36.4068	50.0825	39.9829	48.8792	42.0386	31.6223	29.8354	42.1305	82.7918	74.7409	52.9864	110.971	102.618	115.826	73.1289	62.0131	78.0292	53.0768	53.8794	81.2248	58.7368	56.0825	83.3348	63.4519	41.6481	61.9471	39.8589	90.4599	114.082	93.4134	49.0813	50.7367	55.8706	42.968
Homolog0142-G02	AT2G25500,AT5G42770,AT5G66550	Inosine triphosphate pyrophosphatase family protein,Maf-like protein,Maf-like protein	0	0.344137	1.65063	0.617998	0	0	0	0	0	0	0	0	0	0	0	0	1.87997	0	0	0	0	0	0	0	0	0	0	0	0	0.595643	0.786324	4.75407	1.98109	0.281037	0	1.59239	0	0.380348	0	0	2.12847	1.62974	1.48275	0	0	0	0
Homolog0142-G03	AT2G25500,AT5G42770,AT5G66550	Inosine triphosphate pyrophosphatase family protein,Maf-like protein,Maf-like protein	23.9227	17.551	30.5367	23.1749	30.1695	29.2559	34.9947	22.0366	16.452	13.8994	20.6786	19.9493	24.6361	19.6793	65.4203	35.7742	15.0398	11.017	14.6351	16.516	49.2261	70.2476	44.2466	47.5519	95.8388	73.5748	79.0341	135.857	47.1504	36.3342	57.0085	38.4287	71.3193	58.4558	41.8844	57.3259	51.9765	21.4896	22.5739	21.9631	48.9548	28.5205	48.1894	156.447	40.8368	11.6745	14.9737
Homolog0143-G01	AT5G15540	PHD finger family protein	87.8412	143.161	169.74	138.432	109.985	131.286	168.94	134.006	115.703	125.727	143.027	138.485	121.236	202.205	180.297	126.262	128.375	121.187	104.014	115.346	131.048	40.9777	116.596	83.8952	63.4121	69.7025	100.837	298.041	104.038	127.468	150.581	131.925	116.884	95.2717	112.165	89.7044	89.7776	119.239	123.632	154.88	73.4321	129.565	157.172	165.649	220.766	86.7246	84.6339
Homolog0146-G01	AT5G23590	DNAJ heat shock N-terminal domain-containing protein	5.98068	6.88274	11.0042	8.34298	6.49216	4.38839	4.2235	7.74258	5.9335	9.161	7.46729	3.7115	4.53824	8.36372	9.70349	6.31309	6.44561	4.0589	6.53353	3.72943	6.87392	7.52652	10.1648	8.49142	2.88237	7.74472	10.9013	4.55025	2.05002	9.53028	6.29059	7.52727	5.94328	6.46386	12.7783	11.1467	5.40016	3.80348	9.97453	4.71799	4.25694	6.51898	4.44826	0	6.1874	4.16945	3.90618
Homolog0147-G01	AT5G04860,AT3G11760,AT2G10560,AT2G25460	unknown protein	10.0924	11.7007	15.4059	11.433	9.92919	13.5309	6.93861	18.1653	8.09114	16.7425	13.4986	8.35088	8.10399	11.8076	19.407	10.8725	4.02851	20.8743	8.10157	5.06137	12.4174	16.7256	34.0819	10.869	21.6178	87.1281	57.2316	20.8011	9.73759	18.4649	18.0854	28.1282	21.792	23.6071	17.7476	14.8623	14.8504	3.6133	18.1116	16.5943	22.3489	28.5205	10.3793	9.20274	11.6323	24.1828	22.135
Homolog0147-G02	AT5G04860,AT3G11760,AT2G10560,AT2G25460	unknown protein	9.34481	14.7979	23.1089	6.48898	7.63784	24.8675	12.0672	45.2643	18.0702	40.4348	39.3469	20.4133	17.8288	50.1823	9.70349	4.55945	31.4223	51.3161	23.2594	16.516	8.20436	0.836281	4.78342	3.73622	5.04415	17.4256	35.4291	6.82537	18.4502	13.6998	10.2222	15.4507	23.7731	9.27423	6.38914	9.55431	24.3007	27.385	19.4241	21.9631	30.8628	59.4857	21.4999	4.60137	15.3447	10.0067	11.0675
Homolog0147-G03	AT5G04860,AT3G11760,AT2G10560,AT2G25460	unknown protein	8.97101	19.96	28.8861	9.26998	12.6024	19.0163	17.4974	34.8416	12.4064	28.1148	27.5715	10.9025	13.9389	60.022	18.4679	5.96236	8.86271	27.8324	13.3284	15.1841	12.8609	8.36281	5.97927	7.47245	1.44118	5.80854	6.81329	6.82537	14.3501	12.5085	18.4786	15.0545	21.792	17.1433	19.1674	9.55431	22.2757	17.3058	19.4241	39.0454	4.25694	11.4082	10.3793	115.034	55.9341	13.3422	16.9268
Homolog0148-G01	AT4G17460,AT2G44910,AT3G60390,AT4G16780,AT5G47370,AT2G22800,AT4G37790,AT5G06710	Homeobox-leucine zipper protein 4 (HB-4) / HD-ZIP protein,homeobox-leucine zipper protein 4,homeobox-leucine zipper protein 3,homeobox protein 2,Homeobox-leucine zipper protein 4 (HB-4) / HD-ZIP protein,Homeobox-leucine zipper protein family,Homeobox-leucine zipper protein family,homeobox from Arabidopsis thaliana	9.34481	10.6683	5.50211	11.742	13.7481	14.9936	8.74869	4.16908	9.43966	2.21128	14.3602	6.7271	7.13151	5.41182	6.26032	5.26091	3.75994	10.4372	9.66962	11.1883	8.4261	16.7256	6.5772	11.5483	10.0883	15.4894	14.9892	4.87526	8.20008	17.2736	26.735	11.0928	9.90546	8.71216	12.0684	11.1467	16.8755	7.2266	22.5739	11.5509	10.6423	12.2231	3.70688	0	24.7496	20.8472	15.6247
Homolog0148-G02	AT4G17460,AT2G44910,AT3G60390,AT4G16780,AT5G47370,AT2G22800,AT4G37790,AT5G06710	Homeobox-leucine zipper protein 4 (HB-4) / HD-ZIP protein,homeobox-leucine zipper protein 4,homeobox-leucine zipper protein 3,homeobox protein 2,Homeobox-leucine zipper protein 4 (HB-4) / HD-ZIP protein,Homeobox-leucine zipper protein family,Homeobox-leucine zipper protein family,homeobox from Arabidopsis thaliana	0	0	0.550211	0	0.381892	0	0	0	0	0	0.287203	0.231969	0	0.491983	0	0	0	3.18913	0	0.266388	0.221739	0	0	0	1.44118	1.93618	0	0	0.512505	1.78693	0.393162	0.792345	0	0	0.709905	0.530795	0	0	0.787463	0.325379	0	0	0	0	1.48498	0.83389	0
Homolog0148-G03	AT4G17460,AT2G44910,AT3G60390,AT4G16780,AT5G47370,AT2G22800,AT4G37790,AT5G06710	Homeobox-leucine zipper protein 4 (HB-4) / HD-ZIP protein,homeobox-leucine zipper protein 4,homeobox-leucine zipper protein 3,homeobox protein 2,Homeobox-leucine zipper protein 4 (HB-4) / HD-ZIP protein,Homeobox-leucine zipper protein family,Homeobox-leucine zipper protein family,homeobox from Arabidopsis thaliana	14.9517	18.5834	26.9604	25.6469	23.6773	12.7995	19.0058	18.1653	22.6552	17.6902	28.1459	13.2222	14.5872	26.5671	33.8057	34.722	29.8109	19.4247	13.0671	13.5858	29.7131	0	11.3606	12.907	37.4708	17.4256	5.45063	34.4519	24.6002	19.0606	29.4871	12.6775	29.7164	14.6139	16.3278	23.355	14.8504	12.5515	19.1616	58.2428	9.57811	13.038	28.9137	7.66895	24.5021	25.0167	16.9268
Homolog0148-G04	AT4G17460,AT2G44910,AT3G60390,AT4G16780,AT5G47370,AT2G22800,AT4G37790,AT5G06710	Homeobox-leucine zipper protein 4 (HB-4) / HD-ZIP protein,homeobox-leucine zipper protein 4,homeobox-leucine zipper protein 3,homeobox protein 2,Homeobox-leucine zipper protein 4 (HB-4) / HD-ZIP protein,Homeobox-leucine zipper protein family,Homeobox-leucine zipper protein family,homeobox from Arabidopsis thaliana	0.747584	2.06482	3.30127	2.47199	1.14568	1.82849	2.71511	10.1249	4.85468	1.26359	1.14881	4.40741	4.8624	3.93587	12.5206	0	1.6114	4.0589	2.61341	2.66388	1.77391	2.50884	4.18549	3.73622	7.20592	3.87236	21.8025	3.25018	2.05002	10.7216	5.89743	2.37703	39.6218	15.4571	17.0377	12.7391	11.4753	4.18382	3.41234	7.48371	15.9635	7.33385	11.1206	0	2.47496	4.16945	1.30206
Homolog0149-G01	AT2G34360,AT5G52450,AT1G73700	MATE efflux family protein,MATE efflux family protein,MATE efflux family protein	28.4082	31.6606	44.8422	19.467	36.2797	31.0844	23.2293	15.1874	22.9249	11.3723	12.9242	14.1501	32.0918	16.7274	35.0578	31.2147	28.4681	26.0929	26.3954	30.901	41.9087	34.2875	27.5047	48.2313	49.7209	25.1703	38.1544	73.779	52.788	26.2083	9.04272	17.8278	33.6786	35.1297	30.5259	41.9328	57.3767	42.5989	55.9099	20.9869	29.7986	30.9652	20.7585	33.7434	43.8068	28.3523	31.9005
Homolog0149-G02	AT2G34360,AT5G52450,AT1G73700	MATE efflux family protein,MATE efflux family protein,MATE efflux family protein	0.747584	0	0.825317	0.617998	0.381892	2.19419	0.603358	2.08454	1.07882	1.26359	0	2.55166	3.56576	0	1.87809	0	1.34284	3.47906	1.56805	0.799163	0	2.50884	0	0.679313	5.04415	3.87236	8.17595	10.4006	0	0.595643	1.57265	1.18852	0	3.93452	1.41981	6.90034	3.3751	0.760695	0	0.162689	8.51387	9.77847	1.48275	0	0.742488	0	0
Homolog0149-G03	AT2G34360,AT5G52450,AT1G73700	MATE efflux family protein,MATE efflux family protein,MATE efflux family protein	60.1805	57.815	250.346	166.86	53.083	163.467	228.069	9.82712	127.301	12.6359	92.7667	78.6375	161.107	36.4068	203.773	288.648	107.427	0.579843	72.1301	53.0112	293.805	126.278	188.945	224.513	117.457	34.8512	21.8025	85.4796	119.414	183.458	44.0341	43.9751	27.7353	50.8678	78.7994	72.7189	89.7776	137.686	14.4368	103.47	125.58	83.9319	158.654	354.305	170.277	187.625	197.262
Homolog0149-G04	AT2G34360,AT5G52450,AT1G73700	MATE efflux family protein,MATE efflux family protein,MATE efflux family protein	0	0	4.40169	0.617998	0	0	0	0	0	0	0	0	0	0.983967	0	0	0	1.73953	0	0	0	0.836281	0	0	0	0	0	0	0	0	0	3.56555	0	0	1.41981	0	0	0	0	0	0	0	0	0	0.494992	0	0
Homolog0149-G05	AT2G34360,AT5G52450,AT1G73700	MATE efflux family protein,MATE efflux family protein,MATE efflux family protein	37.3792	50.244	83.6321	44.4959	27.1143	53.0263	30.7712	29.1836	45.0407	35.0645	35.9004	31.5478	63.5353	20.1713	84.5143	49.4525	34.9137	8.1178	20.9073	15.1841	64.0827	33.4512	50.8238	47.8916	222.663	280.746	283.433	76.0541	80.4633	306.756	64.0854	69.7263	49.5273	162.721	101.516	97.6663	101.253	11.0301	56.1723	25.2168	36.184	47.2626	84.5169	0	25.4921	15.01	12.3696
Homolog0149-G06	AT2G34360,AT5G52450,AT1G73700	MATE efflux family protein,MATE efflux family protein,MATE efflux family protein	145.405	121.48	292.988	211.046	129.461	319.255	265.477	131.624	350.346	80.5536	184.959	255.63	384.129	122.504	380.001	68.041	202.768	85.5268	338.959	474.17	405.118	229.977	331.252	567.227	1051.34	511.151	291.609	182.335	24.6002	892.868	896.016	549.491	1571.01	750.651	1151.47	2366.82	839.05	955.623	4.98726	883.24	503.383	946.882	1062.39	684.07	517.514	0	13.6716
Homolog0149-G07	AT2G34360,AT5G52450,AT1G73700	MATE efflux family protein,MATE efflux family protein,MATE efflux family protein	142.789	197.879	302.891	259.559	121.442	183.581	242.248	31.5659	305.845	202.174	93.6283	215.963	210.38	108.236	134.91	34.3713	204.38	229.328	211.686	301.018	52.9957	57.7034	29.8964	62.8365	14.4118	3.87236	17.7146	108.231	150.164	81.603	333.008	291.979	213.958	120.003	163.988	209.133	155.255	206.148	229.152	42.2992	170.277	177.642	80.81	624.252	345.752	218.479	218.095
Homolog0150-G01	AT3G57000	nucleolar essential protein-related	82.2343	57.815	109.767	80.9578	73.7052	123.606	78.1348	83.9772	64.4594	80.8695	65.1952	42.4503	80.7158	69.3697	112.686	91.5398	51.5649	70.7408	62.9832	53.8103	88.2523	121.261	90.885	95.7832	118.898	104.554	149.892	87.1047	37.4129	70.8815	66.8375	77.2536	79.2437	93.5855	83.7687	77.4961	84.3775	73.5972	110.507	65.4011	134.093	142.603	108.241	92.0274	73.2588	70.0468	108.071
Homolog0151-G01	AT1G18700	DNAJ heat shock N-terminal domain-containing protein	13.8303	28.9075	29.4363	25.6469	19.4765	23.4047	32.5813	22.9299	18.6096	21.1651	29.2947	26.2125	35.3334	21.1553	37.5619	41.0351	27.6624	8.98756	18.2939	25.0404	27.4957	22.5796	28.1026	34.3053	9.3677	17.4256	23.1652	37.702	60.9881	34.5473	12.5812	14.6584	33.6786	22.764	12.0684	18.047	23.6257	14.6434	3.67483	18.0585	18.092	30.1503	34.1033	21.4731	14.6023	11.6745	5.85927
Homolog0152-G01	AT5G48130,AT3G22104,AT1G50280,AT3G03510,AT5G17580,AT3G19850	Phototropic-responsive NPH3 family protein,Phototropic-responsive NPH3 family protein,Phototropic-responsive NPH3 family protein,Phototropic-responsive NPH3 family protein,Phototropic-responsive NPH3 family protein,Phototropic-responsive NPH3 family protein	0	0	0	0	0.381892	1.0971	0	0	0	0.315897	0.86161	0	0	0	0	0	0.268567	0	0.261341	0	0.443479	0	0	0.339657	0	0	0	0	0	1.78693	1.17949	1.18852	3.96218	0.281037	0	0	0.67502	1.14104	3.14985	0.325379	0	0	1.48275	0	0	3.33556	2.60412
Homolog0152-G02	AT5G48130,AT3G22104,AT1G50280,AT3G03510,AT5G17580,AT3G19850	Phototropic-responsive NPH3 family protein,Phototropic-responsive NPH3 family protein,Phototropic-responsive NPH3 family protein,Phototropic-responsive NPH3 family protein,Phototropic-responsive NPH3 family protein,Phototropic-responsive NPH3 family protein	4.11171	4.81792	0	2.78099	1.52757	0.731398	2.11175	3.27571	2.69705	1.26359	1.14881	4.87135	0.648319	0	1.56508	3.15654	1.87997	2.60929	0.784023	1.33194	5.76522	0.836281	21.5254	3.05691	5.76474	7.74472	4.08797	4.55025	2.56252	5.95643	7.07691	5.94259	9.90546	5.33971	6.38914	2.65398	12.1504	3.23295	1.57493	9.1106	7.44964	0.814872	5.18963	0	9.89984	1.66778	0
Homolog0152-G03	AT5G48130,AT3G22104,AT1G50280,AT3G03510,AT5G17580,AT3G19850	Phototropic-responsive NPH3 family protein,Phototropic-responsive NPH3 family protein,Phototropic-responsive NPH3 family protein,Phototropic-responsive NPH3 family protein,Phototropic-responsive NPH3 family protein,Phototropic-responsive NPH3 family protein	0.747584	2.40896	1.65063	0	0	2.55989	0.603358	4.16908	1.07882	0.94769	1.72322	0.927876	0.32416	1.96793	0.626032	0	0.268567	0.869764	0	0	0	0	0	0	0	0	8.17595	1.30007	0	0	1.57265	0	3.96218	1.40519	0.709905	4.77716	2.70008	0.190174	0.262488	0.488068	2.12847	4.07436	2.22413	0	0	0	0.65103
Homolog0154-G01	AT1G27470,AT4G07410	transducin family protein / WD-40 repeat family protein,Transducin family protein / WD-40 repeat family protein	81.8605	64.6978	113.344	88.3738	78.2879	111.904	87.4869	80.9993	62.8412	98.5597	67.4928	79.7973	84.9298	75.7654	114.877	74.0034	81.1072	86.3965	67.6873	75.6541	74.7262	53.522	71.7513	81.5176	72.7798	77.4472	76.3088	123.507	91.2259	70.8815	57.4016	74.0842	67.3571	57.6127	64.6013	97.1355	63.4519	92.2343	72.7091	55.9651	71.3037	89.636	116.396	124.237	77.7137	56.7045	65.754
Homolog0155-G01	AT1G04110	Subtilase family protein	226.892	157.615	184.046	154.809	94.3273	324.741	270.003	43.1798	121.097	200.278	193.288	283.466	282.991	93.9688	110.808	17.5364	71.7074	361.532	353.856	35.1632	465.653	1003.54	1399.75	177.98	0	0	0	6.17533	463.817	1561.77	576.768	1295.48	176.317	510.926	2953.91	747.36	18.2255	726.844	877.496	1301.35	685.367	1111.49	106.758	328.231	395.499	1502.67	451.164
Homolog0156-G01	AT3G50400,AT2G23540,AT4G28780,AT3G04290,AT5G33370,AT5G18430	GDSL-like Lipase/Acylhydrolase superfamily protein,GDSL-like Lipase/Acylhydrolase superfamily protein,GDSL-like Lipase/Acylhydrolase superfamily protein,Li-tolerant lipase 1,GDSL-like Lipase/Acylhydrolase superfamily protein,GDSL-like Lipase/Acylhydrolase superfamily protein	0	0	0	0	0	0	0.603358	0	0	0	0	0	0	0	0	0	0	0	0	0	0	0	0	0	1.44118	0	0	0.325018	0	0	0	0	0	2.81037	0	1.06159	1.35004	0.950869	0	0	2.12847	0	0	0	0.247496	0	0
Homolog0159-G01	ATCG00160,ADH10428	ribosomal protein S2	16.4469	8.94757	3.85148	2.78099	25.9687	9.87387	6.93861	5.95583	5.6638	6.63383	6.60568	3.0156	12.9664	4.42785	14.0857	11.2233	7.78844	7.24803	5.7495	15.4505	5.76522	24.2521	2.98964	3.39657	65.5739	123.915	50.4183	3.25018	0	17.2736	15.3333	16.2431	83.2059	5.90179	25.5566	10.6159	16.8755	3.04278	0	13.5032	3.1927	0	2.9655	0	5.9399	15.01	16.2757
Homolog0163-G01	AT3G10580,AT3G10585,AT1G49010,AT5G23650,AT5G04760,AT4G09450,AT5G08520	Homeodomain-like superfamily protein,Homeodomain-like superfamily protein,Duplicated homeodomain-like superfamily protein,Homeodomain-like transcriptional regulator,Duplicated homeodomain-like superfamily protein,Duplicated homeodomain-like superfamily protein,Duplicated homeodomain-like superfamily protein	16.4469	12.0448	9.9038	24.1019	17.567	45.7123	15.6873	19.6542	24.8128	6.94972	23.5507	23.4289	18.4771	11.3156	24.7282	17.5364	10.7427	24.9332	13.8511	14.9177	27.2739	13.3805	25.1129	40.0795	31.7061	7.74472	29.9785	43.5524	11.2751	58.9686	45.9999	34.8632	11.8866	38.2211	24.1368	9.55431	33.751	21.87	20.474	31.8871	52.1475	27.7057	13.3448	1.53379	19.5522	28.3523	37.1087
Homolog0163-G02	AT3G10580,AT3G10585,AT1G49010,AT5G23650,AT5G04760,AT4G09450,AT5G08520	Homeodomain-like superfamily protein,Homeodomain-like superfamily protein,Duplicated homeodomain-like superfamily protein,Homeodomain-like transcriptional regulator,Duplicated homeodomain-like superfamily protein,Duplicated homeodomain-like superfamily protein,Duplicated homeodomain-like superfamily protein	31.7723	20.9924	29.4363	27.1919	29.0238	42.0554	46.1569	29.1836	29.9372	31.2738	31.3052	28.0682	41.8166	32.9629	36.9359	32.6176	23.3653	30.7317	32.4063	35.4296	22.8392	31.7787	50.8238	43.1364	28.8237	36.7874	62.6823	21.1261	28.1878	41.0993	23.9829	36.844	53.4895	61.8282	29.816	48.8332	33.076	28.1457	19.6866	19.1973	46.8263	56.2262	62.2756	44.4799	37.3719	19.1795	35.8066
Homolog0164-G01	AT3G23650,AT4G29654,AT1G24650,AT1G66150,AT3G23750,AT2G16620,AT2G01820,AT1G34290	protein kinase-related,Protein kinase superfamily protein,Leucine-rich repeat protein kinase family protein,transmembrane kinase 1,Leucine-rich repeat protein kinase family protein,Protein kinase superfamily protein,Leucine-rich repeat protein kinase family protein,receptor like protein 5	13.0827	15.8303	11.0042	10.197	14.13	18.6506	6.93861	60.4517	38.5678	35.6963	43.3677	62.1677	4.53824	61.0059	7.19936	9.1189	101.25	28.1224	6.79487	5.06137	37.474	20.907	18.5357	16.3035	30.2649	67.7663	34.0664	37.377	77.9007	163.802	71.5555	59.0297	138.676	42.4367	63.8914	47.2408	52.6515	7.2266	5.51224	24.8915	40.4409	37.4841	41.5171	13.8041	28.957	34.1895	17.5778
Homolog0164-G02	AT3G23650,AT4G29654,AT1G24650,AT1G66150,AT3G23750,AT2G16620,AT2G01820,AT1G34290	protein kinase-related,Protein kinase superfamily protein,Leucine-rich repeat protein kinase family protein,transmembrane kinase 1,Leucine-rich repeat protein kinase family protein,Protein kinase superfamily protein,Leucine-rich repeat protein kinase family protein,receptor like protein 5	20.9324	24.7779	17.8819	18.231	29.0238	25.2332	16.2907	25.3123	16.9914	53.0706	15.509	24.5887	16.5321	37.8827	21.2851	59.9743	149.86	116.548	29.0089	25.3068	69.1827	20.0707	49.628	42.1174	56.9268	73.5748	103.562	46.8025	25.6252	0.595643	48.7521	41.2019	47.5462	23.8882	40.4646	45.6484	33.751	17.496	16.2742	24.7288	37.2482	15.4826	36.3274	0	14.8498	20.8472	20.833
Homolog0164-G03	AT3G23650,AT4G29654,AT1G24650,AT1G66150,AT3G23750,AT2G16620,AT2G01820,AT1G34290	protein kinase-related,Protein kinase superfamily protein,Leucine-rich repeat protein kinase family protein,transmembrane kinase 1,Leucine-rich repeat protein kinase family protein,Protein kinase superfamily protein,Leucine-rich repeat protein kinase family protein,receptor like protein 5	11.9614	18.5834	13.7553	18.54	12.2205	23.039	8.14533	29.1836	14.0246	17.6902	11.2009	17.8616	10.6973	37.8827	19.72	23.148	26.051	4.0589	3.65877	3.72943	50.3348	17.5619	28.1026	24.7949	35.309	25.1703	16.3519	22.1012	19.4752	21.4431	29.094	22.978	21.792	23.3261	27.6863	25.4782	18.9006	9.50869	4.72478	10.5748	24.4774	11.4082	17.0517	104.298	27.4721	1.66778	1.95309
Homolog0164-G04	AT3G23650,AT4G29654,AT1G24650,AT1G66150,AT3G23750,AT2G16620,AT2G01820,AT1G34290	protein kinase-related,Protein kinase superfamily protein,Leucine-rich repeat protein kinase family protein,transmembrane kinase 1,Leucine-rich repeat protein kinase family protein,Protein kinase superfamily protein,Leucine-rich repeat protein kinase family protein,receptor like protein 5	0	0	0	0	0	0	0	0	0	0	0	0	0	0	0	0	0	0	0	0	0	0	0	0	0	0	0	0	0	0	0	0	0	0.562075	0	0	0	0	0	0	0	0	0	0	0	0	0
Homolog0165-G01	AT5G10700	Peptidyl-tRNA hydrolase II (PTH2) family protein	1.49517	0.344137	1.65063	0.617998	2.29135	3.29129	1.81007	3.87129	3.50616	1.26359	1.43602	1.39181	1.29664	0.983967	0.939047	1.40291	2.4171	2.89921	2.35207	1.86471	3.76957	9.19909	4.78342	6.11382	14.4118	19.3618	20.4399	3.57519	9.73759	5.36078	9.82905	8.31962	13.8676	8.9932	1.41981	13.2699	14.1754	0	2.36239	0.976136	3.1927	9.77847	11.862	0	0.494992	0.83389	13.0206
Homolog0167-G01	AT5G21140	embryo defective 1379	1.12138	2.06482	1.92574	1.854	3.05514	4.38839	4.52518	2.97792	4.04557	0.315897	3.44644	25.2846	2.59328	8.36372	6.88635	5.26091	3.2228	1.44961	6.01084	0	4.21305	0.836281	10.1648	3.73622	11.5295	1.93618	1.36266	13.6507	2.05002	8.339	1.96581	1.58469	9.90546	29.79	61.7617	65.2878	52.6515	5.32487	5.77473	1.62689	18.092	46.4477	8.15514	0	40.3418	1.66778	9.11442
Homolog0168-G02	AT1G02990,AT3G62900,AT4G15730	BEST Arabidopsis thaliana protein match is: CW-type Zinc Finger (TAIR:CW-type Zinc Finger.1); Has 5847 Blast hits to 4410 proteins in 438 species: Archae - 17; Bacteria - 452; Metazoa - 2463; Fungi - 354; Plants - 306; Viruses - 11; Other Eukaryotes - 2244 (s /.../ NCBI BLink).,CW-type Zinc Finger,CW-type Zinc Finger	29.1558	42.3289	35.7637	35.8439	25.2049	34.7414	38.9166	60.7495	24.5431	57.8091	38.1981	38.9708	26.9053	87.0811	45.0743	26.6553	39.4794	37.9797	30.8382	31.4337	28.6044	4.1814	28.7005	22.0777	18.0148	7.74472	13.6266	58.5032	21.0127	35.1429	31.4529	37.2402	57.4517	19.6726	25.5566	16.4546	21.6006	19.9682	30.1861	39.8589	37.2482	52.9667	31.8792	24.5406	33.9069	30.02	26.6922
Homolog0168-G03	AT1G02990,AT3G62900,AT4G15730	BEST Arabidopsis thaliana protein match is: CW-type Zinc Finger (TAIR:CW-type Zinc Finger.1); Has 5847 Blast hits to 4410 proteins in 438 species: Archae - 17; Bacteria - 452; Metazoa - 2463; Fungi - 354; Plants - 306; Viruses - 11; Other Eukaryotes - 2244 (s /.../ NCBI BLink).,CW-type Zinc Finger,CW-type Zinc Finger	5.23309	11.7007	15.4059	12.978	10.3111	20.4791	15.6873	19.6542	6.47291	21.481	12.0625	7.88695	14.5872	23.1232	10.0165	9.46963	14.7712	7.24803	9.14694	8.25802	10.2	8.36281	23.3192	15.2846	7.20592	21.298	5.45063	18.526	11.2751	8.339	13.3675	7.52727	23.7731	11.2415	7.80895	5.30795	9.45028	6.65608	2.88736	14.154	9.57811	29.3354	29.655	36.8109	22.2746	8.3389	5.85927
Homolog0169-G01	AT1G55000	peptidoglycan-binding LysM domain-containing protein	22.8013	23.0572	34.6633	23.1749	31.3151	29.2559	30.1679	33.3527	33.9828	35.3804	22.6891	20.1813	28.8502	19.1874	25.0413	17.1856	13.9655	33.6309	33.4517	35.696	13.7478	22.5796	14.9482	30.5691	24.5001	25.1703	50.4183	10.4006	43.0504	35.7386	39.7093	33.2785	81.2248	48.3384	14.908	69.0034	56.7017	49.4452	84.2585	39.2081	53.2117	76.598	28.1723	102.764	53.4591	63.3756	43.619
Homolog0170-G01	AT1G51540,AT3G27220	Galactose oxidase/kelch repeat superfamily protein,Galactose oxidase/kelch repeat superfamily protein	11.9614	13.0772	10.7291	10.815	9.16541	19.382	7.54197	22.9299	7.01232	33.8009	20.9658	6.7271	12.9664	35.4228	21.5981	11.9247	8.05701	13.6263	3.65877	6.12692	25.5	11.7079	32.886	31.2484	33.8678	42.596	59.9569	56.8781	14.8626	20.2518	30.6666	28.1282	7.92437	22.202	73.1202	20.701	24.9757	16.7353	14.6993	49.4576	19.1562	30.1503	16.3103	0	28.957	13.3422	23.4371
Homolog0170-G02	AT1G51540,AT3G27220	Galactose oxidase/kelch repeat superfamily protein,Galactose oxidase/kelch repeat superfamily protein	0	0	0	0	0	0	0	0	0	0	0	0.695907	0	0	0	0	0.537134	1.15969	0	0	0	0	0	0	0	3.87236	0	0	7.17507	0	0	0	0	0	0	29.7245	0	0	0	0	0	4.88923	0	0	0	0	1.30206
Homolog0172-G01	AT5G43860,AT1G19670	chlorophyllase 2,chlorophyllase 1	804.775	87.4108	45.1173	352.877	2.29135	0.731398	123.688	2378.46	7.28202	1260.43	153.367	22.733	129.664	1385.92	10.9556	576.595	330.069	1186.65	168.042	14.9177	73.3957	123.77	1935.49	470.085	199.604	13.5533	295.697	13.9758	272.14	83.39	91.2135	275.736	99.0546	232.699	173.927	59.4491	313.209	32.3295	38.0607	0.976136	320.334	594.857	72.6549	0	0.494992	110.907	24.0881
Homolog0172-G02	AT5G43860,AT1G19670	chlorophyllase 2,chlorophyllase 1	0	0	0	0.308999	0	0	0	0.297792	0.269705	0	0	0	0	0	0	0	0	0	0	0	0	0	0	0	0.720592	0	0	0	0	0	0	0	1.98109	0	0	0	0	0	0	0	0	0	0.741376	0	0	0	0
Homolog0172-G03	AT5G43860,AT1G19670	chlorophyllase 2,chlorophyllase 1	6.35447	2.06482	9.6287	7.41598	13.7481	9.14247	4.2235	16.6763	20.2278	2.84307	11.4881	17.8616	6.15903	3.44388	9.07746	10.8725	3.2228	8.1178	10.9763	14.9177	37.9174	40.1415	35.8756	32.607	22.3384	17.4256	20.4399	22.4262	9.73759	9.53028	18.4786	11.489	69.3382	17.1433	24.8467	48.3024	32.401	33.4706	89.7708	37.9066	40.4409	40.7436	21.4999	0	49.2517	53.369	34.5046
Homolog0173-G01	AT5G06830	unknown protein	69.5254	70.204	82.2566	77.2498	79.4335	91.4247	74.8164	88.7419	80.1023	92.2418	97.362	63.0956	81.0399	134.803	114.877	72.2498	102.055	54.5052	53.8363	68.9944	50.1131	148.022	79.5243	73.3659	87.9123	100.681	129.452	74.429	71.2382	96.4941	74.7007	84.7809	146.601	100.892	95.1272	106.159	91.1277	58.003	105.52	95.336	67.0467	105.933	97.1203	33.7434	65.0914	91.7279	91.7952
Homolog0175-G01	AT5G48240	unknown protein	20.5586	7.57102	27.7857	20.3939	6.49216	26.3303	15.6873	14.5918	12.6761	19.2697	6.31847	10.4386	23.6637	11.8076	18.7809	11.9247	12.0855	8.69764	7.31755	8.79079	19.9565	26.761	34.6798	32.2674	41.7944	29.0427	53.1437	27.3015	3.58753	33.356	18.8718	24.9589	55.4706	39.6263	24.8467	56.2643	64.1269	15.0237	14.1743	7.6464	26.6058	52.9667	42.9998	0	18.5622	18.3456	28.6453
Homolog0177-G01	AT1G65900	unknown protein	3.73792	6.88274	0.825317	3.39899	0	3.29129	0.905037	10.4227	1.61823	9.161	1.72322	2.31969	4.53824	19.6793	0.626032	0	0.537134	3.76898	0.784023	0	9.31305	14.2168	8.96891	6.45348	5.04415	3.87236	2.72532	5.20028	0	1.78693	1.57265	5.15024	1.98109	0	2.12971	1.06159	0	4.18382	4.72478	1.62689	6.3854	9.77847	0	35.2772	0.247496	18.3456	1.30206
Homolog0186-G01	AT5G06290,AT3G11630,AT1G48130	2-cysteine peroxiredoxin B,Thioredoxin superfamily protein,1-cysteine peroxiredoxin 1	392.108	332.437	255.023	233.294	177.58	299.873	260.349	221.557	225.743	150.367	287.491	331.948	195.792	117.092	437.909	636.219	397.748	226.718	155.498	83.9121	896.492	607.976	684.627	738.753	956.947	609.897	610.471	540.504	547.355	483.066	625.52	558.999	311.032	475.515	885.961	631.115	780.323	301.806	230.464	192.299	446.978	201.273	412.947	596.644	250.961	182.622	234.371
Homolog0187-G01	AT3G07560	peroxin 13	74.3847	86.7226	130.95	107.841	104.638	121.046	89.2969	140.558	97.9028	130.149	103.68	81.8851	113.132	145.627	115.19	103.815	94.8042	96.8337	85.9812	79.1171	89.361	114.57	105.235	89.6694	82.1475	110.362	122.639	70.2038	109.676	107.216	76.2734	78.4421	71.3193	111.572	110.035	90.766	95.8528	63.518	50.9226	95.824	59.5971	104.304	92.672	131.906	119.541	70.8806	69.0092
Homolog0187-G02	AT3G07560	peroxin 13	18.6896	13.7655	23.6591	16.995	19.8584	21.9419	19.0058	25.3123	23.1946	21.481	17.5194	15.5419	26.9053	27.0591	17.8419	17.8871	26.051	20.0046	11.7603	17.848	10.6435	23.4159	13.1544	31.2484	15.1324	17.4256	34.0664	14.9508	34.8503	40.5037	28.7008	24.1665	17.8298	36.2538	32.6556	54.1411	33.751	11.2203	28.0862	11.7136	48.9548	33.4098	22.9827	0	24.2546	25.0167	11.7185
Homolog0190-G01	AT4G34450,AT2G16200	coatomer gamma-2 subunit, putative / gamma-2 coat protein, putative / gamma-2 COP, putative,structural molecules	111.016	205.45	180.469	225.569	147.41	206.62	202.728	230.491	228.979	222.707	168.876	194.854	162.08	233.692	173.098	119.949	191.488	197.436	170.917	216.573	179.387	238.34	242.759	160.318	141.957	185.873	140.354	151.133	139.401	160.824	138.393	164.412	245.655	266.705	254.856	199.579	220.056	216.228	204.74	167.082	226.682	306.392	149.758	271.481	96.5234	167.612	145.18
Homolog0190-G02	AT4G34450,AT2G16200	coatomer gamma-2 subunit, putative / gamma-2 coat protein, putative / gamma-2 COP, putative,structural molecules	309.126	411.932	401.654	392.738	275.726	483.819	374.685	460.683	310.16	545.869	322.817	370.686	372.135	567.749	505.834	283.738	402.313	411.108	287.214	298.621	348.574	420.649	450.837	281.575	298.325	377.555	374.731	487.851	276.753	319.264	297.23	376.364	368.483	425.21	349.273	373.68	298.359	294.579	360.92	241.106	354.39	366.693	470.032	392.65	227.696	372.749	296.87
Homolog0194-G01	AT1G09160,AT1G68410,AT1G47380	Protein phosphatase 2C family protein,Protein phosphatase 2C family protein,Protein phosphatase 2C family protein	6.35447	6.88274	6.87764	9.88798	8.78352	6.94828	6.33526	6.55141	11.5973	24.324	11.4881	4.40741	5.51072	17.7114	9.39047	8.41745	9.39985	10.1472	2.09073	8.25802	13.7478	1.67256	19.7316	6.11382	1.44118	3.87236	0	6.17533	17.9377	10.1259	4.71794	9.90431	21.792	9.55527	7.80895	5.83875	5.40016	15.9746	6.82468	11.7136	2.12847	8.14872	2.9655	0	4.70242	4.16945	6.5103
Homolog0194-G02	AT1G09160,AT1G68410,AT1G47380	Protein phosphatase 2C family protein,Protein phosphatase 2C family protein,Protein phosphatase 2C family protein	0.747584	1.37655	0	0.617998	0.381892	1.4628	0.603358	3.27571	0	0.631793	0	0	0	0	1.56508	0	2.68567	3.18913	0	0	0.665218	0	0	3.05691	1.44118	0	13.6266	0.650035	0.512505	1.78693	0.786324	0	0	0.843112	0	1.06159	0.67502	0.950869	1.04995	1.78958	2.12847	0	0.741376	0	0	0	0
Homolog0194-G03	AT1G09160,AT1G68410,AT1G47380	Protein phosphatase 2C family protein,Protein phosphatase 2C family protein,Protein phosphatase 2C family protein	29.5296	34.0696	94.0861	67.9798	45.4452	62.5345	46.7602	106.014	99.2513	60.6521	100.808	73.0702	48.9481	85.6051	84.5143	51.2062	123.541	65.5222	22.998	31.7001	27.4957	10.8716	43.0508	60.4589	21.6178	19.3618	38.1544	99.1304	52.788	93.5159	27.1282	47.1445	25.7542	92.7423	48.9834	30.2553	43.8763	29.6671	41.998	34.1648	48.9548	109.193	30.3964	27.6082	35.6394	65.8773	26.0412
Homolog0194-G04	AT1G09160,AT1G68410,AT1G47380	Protein phosphatase 2C family protein,Protein phosphatase 2C family protein,Protein phosphatase 2C family protein	8.97101	10.3241	6.05232	7.10698	7.25595	6.21688	4.2235	18.7609	6.74261	10.7405	7.46729	7.65498	4.53824	18.6954	7.19936	9.82036	19.3368	7.82787	2.61341	3.72943	4.43479	6.69024	7.77306	6.45348	10.0883	19.3618	12.2639	11.3756	3.58753	12.5085	7.47007	2.77321	3.96218	5.05867	3.54952	19.6394	2.70008	5.32487	4.72478	7.32102	5.32117	13.8528	3.70688	27.6082	3.71244	5.00334	1.30206
Homolog0194-G05	AT1G09160,AT1G68410,AT1G47380	Protein phosphatase 2C family protein,Protein phosphatase 2C family protein,Protein phosphatase 2C family protein	8.59722	19.2717	23.1089	21.9389	15.2757	16.0907	12.0672	18.7609	20.4975	19.5856	26.7099	18.3256	21.0704	18.2034	25.9803	21.3944	23.6339	9.27748	14.1124	18.9135	19.7348	10.8716	34.6798	25.8139	28.1031	27.1065	13.6266	28.2765	22.5502	16.678	19.2649	24.5627	13.8676	25.5744	26.9764	38.2173	18.2255	19.5879	8.13712	20.3362	24.4774	20.3718	34.8447	0	4.70242	33.3556	13.6716
Homolog0194-G06	AT1G09160,AT1G68410,AT1G47380	Protein phosphatase 2C family protein,Protein phosphatase 2C family protein,Protein phosphatase 2C family protein	3.73792	6.88274	3.57637	4.32599	4.20081	2.92559	1.20672	4.16908	6.2032	1.89538	4.88246	2.78363	4.8624	3.44388	2.81714	6.66381	13.1598	6.66819	1.82939	1.33194	6.87392	4.1814	11.3606	7.47245	6.48533	19.3618	20.4399	10.0755	14.8626	10.7216	6.68375	3.16938	3.96218	2.81037	12.7783	13.2699	16.8755	4.56417	3.67483	10.5748	9.57811	3.25949	18.5344	0	5.19742	5.00334	5.20824
Homolog0194-G07	AT1G09160,AT1G68410,AT1G47380	Protein phosphatase 2C family protein,Protein phosphatase 2C family protein,Protein phosphatase 2C family protein	17.5682	29.5958	22.5587	32.1359	33.6065	34.3757	27.1511	26.2057	22.9249	41.3825	34.7516	21.5731	29.4985	31.9789	31.3016	19.9914	37.3308	28.1224	18.8166	23.7085	40.1348	13.3805	35.2777	32.2674	23.7796	25.1703	10.9013	40.6272	13.3251	23.2301	30.6666	35.2593	23.7731	29.2279	34.0754	32.9093	40.5012	16.7353	47.7727	19.5227	27.6701	40.7436	27.4309	19.9393	66.3289	15.01	11.0675
Homolog0196-G01	AT1G31300,AT4G19645,AT4G10360	TRAM, LAG1 and CLN8 (TLC) lipid-sensing domain containing protein,TRAM, LAG1 and CLN8 (TLC) lipid-sensing domain containing protein,TRAM, LAG1 and CLN8 (TLC) lipid-sensing domain containing protein	37.753	36.8227	55.8464	67.6708	45.4452	28.8902	49.777	19.3564	45.3104	29.3784	37.0492	25.5166	48.624	30.503	65.1073	49.4525	58.8162	46.6773	28.4862	48.749	33.9261	55.1945	28.1026	49.5899	59.8092	40.6598	59.9569	83.5295	21.5252	39.9081	6.29059	7.1311	21.792	19.1105	30.5259	22.2934	35.101	40.3168	45.1479	49.4576	36.184	48.8923	23.724	49.0813	39.1044	33.3556	39.0618
Homolog0196-G02	AT1G31300,AT4G19645,AT4G10360	TRAM, LAG1 and CLN8 (TLC) lipid-sensing domain containing protein,TRAM, LAG1 and CLN8 (TLC) lipid-sensing domain containing protein,TRAM, LAG1 and CLN8 (TLC) lipid-sensing domain containing protein	39.2482	58.1592	25.0346	39.8609	33.2246	27.0617	37.4082	60.1539	29.1281	46.1209	30.4436	20.6452	37.2784	60.022	55.0908	34.722	61.7704	50.4463	19.6006	18.1144	47.2305	66.0662	67.5658	49.2502	77.1034	195.554	98.1114	65.9786	44.0754	53.6078	52.6837	52.6909	29.7164	57.3316	56.0825	52.0179	56.0266	21.87	48.8227	33.514	26.6058	35.0395	17.0517	185.589	17.8197	44.1962	26.0412
Homolog0196-G03	AT1G31300,AT4G19645,AT4G10360	TRAM, LAG1 and CLN8 (TLC) lipid-sensing domain containing protein,TRAM, LAG1 and CLN8 (TLC) lipid-sensing domain containing protein,TRAM, LAG1 and CLN8 (TLC) lipid-sensing domain containing protein	25.7917	39.5758	34.1131	32.1359	23.2954	41.324	30.1679	48.2422	34.5222	54.6501	46.2397	38.2749	34.6851	58.546	35.9968	34.722	58.0105	21.1643	30.8382	39.6918	37.6957	23.4159	34.0819	20.3794	33.1473	30.9789	28.6158	27.9515	51.2505	47.6514	35.3846	38.8249	33.6786	66.8869	48.2735	36.6249	50.6265	34.6116	20.2115	34.9782	34.0555	35.8544	49.6722	139.575	31.432	21.6811	27.3433
Homolog0197-G01	AT3G61170,AT3G02010,AT4G02750,AT2G22070,AT1G09410,AT1G25360,AT5G46460,AT1G56690	Tetratricopeptide repeat (TPR)-like superfamily protein,Pentatricopeptide repeat (PPR) superfamily protein,Tetratricopeptide repeat (TPR)-like superfamily protein,pentatricopeptide (PPR) repeat-containing protein,pentatricopeptide (PPR) repeat-containing protein,Pentatricopeptide repeat (PPR) superfamily protein,Pentatricopeptide repeat (PPR) superfamily protein,Pentatricopeptide repeat (PPR) sup…	1.49517	0	1.92574	0	0	2.92559	0	0	0.809114	0.94769	2.29763	0	3.2416	1.96793	2.50413	1.75364	1.6114	0.579843	0.261341	0.532775	4.43479	5.01768	4.18549	8.15176	4.32355	0	8.17595	2.27512	0	4.76514	4.32478	1.98086	7.92437	8.71216	2.83962	6.36954	9.45028	1.52139	0	2.27765	0	7.33385	4.44826	0	3.46494	0.83389	2.60412
Homolog0197-G02	AT3G61170,AT3G02010,AT4G02750,AT2G22070,AT1G09410,AT1G25360,AT5G46460,AT1G56690	Tetratricopeptide repeat (TPR)-like superfamily protein,Pentatricopeptide repeat (PPR) superfamily protein,Tetratricopeptide repeat (TPR)-like superfamily protein,pentatricopeptide (PPR) repeat-containing protein,pentatricopeptide (PPR) repeat-containing protein,Pentatricopeptide repeat (PPR) superfamily protein,Pentatricopeptide repeat (PPR) superfamily protein,Pentatricopeptide repeat (PPR) sup…	0	0	1.37553	1.545	1.14568	1.4628	0.905037	1.78675	5.12439	1.89538	0.86161	1.85575	1.94496	0.983967	3.75619	5.96236	1.07427	0.579843	2.61341	2.66388	5.54348	2.50884	5.97927	3.05691	2.88237	3.87236	2.72532	6.17533	2.56252	6.55207	1.57265	6.73493	11.8866	6.46386	6.38914	14.8623	6.7502	1.14104	0	1.95227	4.25694	3.25949	1.48275	0	2.47496	0	3.90618
Homolog0197-G03	AT3G61170,AT3G02010,AT4G02750,AT2G22070,AT1G09410,AT1G25360,AT5G46460,AT1G56690	Tetratricopeptide repeat (TPR)-like superfamily protein,Pentatricopeptide repeat (PPR) superfamily protein,Tetratricopeptide repeat (TPR)-like superfamily protein,pentatricopeptide (PPR) repeat-containing protein,pentatricopeptide (PPR) repeat-containing protein,Pentatricopeptide repeat (PPR) superfamily protein,Pentatricopeptide repeat (PPR) superfamily protein,Pentatricopeptide repeat (PPR) sup…	0.373792	0	0.275106	1.236	0	1.4628	0.301679	0	0	0.631793	0.287203	0.463938	0.648319	0.983967	1.25206	0.701454	2.14854	0.289921	0	1.06555	3.10435	0	4.78342	2.03794	1.44118	0	0	2.27512	0	1.19129	0	3.56555	3.96218	2.81037	2.83962	1.06159	1.35004	0.380348	0	0.976136	4.25694	5.70411	7.41376	0	1.97997	1.66778	1.95309
Homolog0197-G04	AT3G61170,AT3G02010,AT4G02750,AT2G22070,AT1G09410,AT1G25360,AT5G46460,AT1G56690	Tetratricopeptide repeat (TPR)-like superfamily protein,Pentatricopeptide repeat (PPR) superfamily protein,Tetratricopeptide repeat (TPR)-like superfamily protein,pentatricopeptide (PPR) repeat-containing protein,pentatricopeptide (PPR) repeat-containing protein,Pentatricopeptide repeat (PPR) superfamily protein,Pentatricopeptide repeat (PPR) superfamily protein,Pentatricopeptide repeat (PPR) sup…	0	0	0	0	0.763784	1.0971	0	0.893375	0	0	0	0.695907	0	0.983967	1.25206	0	0.537134	1.15969	0	0	3.10435	0	1.79378	0.679313	0	0	0	0.650035	0	0	0	0.792345	0	0.562075	0	2.12318	4.05012	0	0	0	0	3.25949	5.18963	0	3.95994	0.83389	1.30206
Homolog0197-G05	AT3G61170,AT3G02010,AT4G02750,AT2G22070,AT1G09410,AT1G25360,AT5G46460,AT1G56690	Tetratricopeptide repeat (TPR)-like superfamily protein,Pentatricopeptide repeat (PPR) superfamily protein,Tetratricopeptide repeat (TPR)-like superfamily protein,pentatricopeptide (PPR) repeat-containing protein,pentatricopeptide (PPR) repeat-containing protein,Pentatricopeptide repeat (PPR) superfamily protein,Pentatricopeptide repeat (PPR) superfamily protein,Pentatricopeptide repeat (PPR) sup…	0	0	0	0	0	0.731398	0	0.297792	0.539409	0.631793	0.574407	0	0	0	0.313016	0	1.07427	0.289921	0	0.266388	0	1.67256	0.597927	1.35863	1.44118	1.93618	0	2.92516	2.05002	2.38257	0.786324	0	1.98109	0.562075	0	0.530795	2.70008	0	0	0.813447	0	1.62974	0.741376	0	0	0	0
Homolog0198-G01	AT3G52900,AT2G36355,AT2G27740,AT5G03660,AT2G36410,AT3G52920,AT3G09980	Family of unknown function (DUF662),Family of unknown function (DUF662),Family of unknown function (DUF662),Family of unknown function (DUF662),Family of unknown function (DUF662),Family of unknown function (DUF662),Family of unknown function (DUF662)	1.12138	0.688274	0	0	0	3.65699	0	0.893375	0	1.26359	0	0	0.648319	0	0.939047	0.701454	0	0	0.522682	0	0.886957	0	0	0	0	0	0	1.95011	0	0	0.393162	0	0	0.562075	0	0	0.67502	0	0	0	0	0	0	0	0	0	0
Homolog0198-G02	AT3G52900,AT2G36355,AT2G27740,AT5G03660,AT2G36410,AT3G52920,AT3G09980	Family of unknown function (DUF662),Family of unknown function (DUF662),Family of unknown function (DUF662),Family of unknown function (DUF662),Family of unknown function (DUF662),Family of unknown function (DUF662),Family of unknown function (DUF662)	13.0827	41.9847	7.70296	15.45	10.3111	11.7024	3.01679	177.484	10.2488	265.669	14.6474	15.5419	6.80735	369.971	4.69524	3.858	4.29707	469.672	26.6568	6.65969	25.5	8.36281	111.812	27.1725	20.1766	216.852	38.1544	9.75053	6.15006	8.339	11.0085	24.5627	17.8298	87.1216	38.3348	29.7245	16.2005	9.12834	70.0842	20.0108	62.7898	53.7816	8.15514	0	3.95994	83.389	36.4577
Homolog0199-G01	AT5G23990,AT5G51060,AT1G01580,AT5G47910,AT5G07390,AT5G50160,AT5G49740,AT5G23980,AT4G25090,AT1G09090,AT1G01590,AT1G23020,AT5G49730	ferric reduction oxidase 5,NADPH/respiratory burst oxidase protein D,ferric reduction oxidase 2,respiratory burst oxidase homologue D,respiratory burst oxidase homolog A,ferric reduction oxidase 8,ferric reduction oxidase 7,ferric reduction oxidase 4,Riboflavin synthase-like superfamily protein,respiratory burst oxidase homolog B,ferric reduction oxidase 1,ferric reduction oxidase 3,ferric reduct…	25.7917	29.5958	45.9426	43.8779	35.516	16.0907	38.0115	13.9962	59.8744	30.642	70.3648	43.1462	23.0153	18.6954	19.72	54.7134	50.7592	17.6852	21.1686	17.848	18.4044	0.836281	18.5357	8.49142	3.60296	3.87236	2.72532	7.15039	30.7503	47.6514	69.5896	55.4641	7.92437	8.71216	5.67924	2.65398	9.45028	7.03643	8.13712	8.29716	28.7343	15.4826	4.44826	19.9393	56.4291	20.8472	35.1556
Homolog0199-G02	AT5G23990,AT5G51060,AT1G01580,AT5G47910,AT5G07390,AT5G50160,AT5G49740,AT5G23980,AT4G25090,AT1G09090,AT1G01590,AT1G23020,AT5G49730	ferric reduction oxidase 5,NADPH/respiratory burst oxidase protein D,ferric reduction oxidase 2,respiratory burst oxidase homologue D,respiratory burst oxidase homolog A,ferric reduction oxidase 8,ferric reduction oxidase 7,ferric reduction oxidase 4,Riboflavin synthase-like superfamily protein,respiratory burst oxidase homolog B,ferric reduction oxidase 1,ferric reduction oxidase 3,ferric reduct…	7.10205	4.47378	0	4.63499	2.29135	1.4628	0.301679	1.48896	0.809114	3.15897	1.14881	1.39181	0.972479	2.45992	0	7.716	4.83421	5.79843	1.04536	0.532775	18.6261	2.50884	11.3606	4.41554	7.92652	0	1.36266	8.45046	9.73759	2.38257	1.57265	3.56555	0	4.21556	0.709905	1.59239	2.02506	1.52139	7.61214	3.0911	2.12847	1.62974	4.44826	0	1.48498	0	1.30206
Homolog0199-G03	AT5G23990,AT5G51060,AT1G01580,AT5G47910,AT5G07390,AT5G50160,AT5G49740,AT5G23980,AT4G25090,AT1G09090,AT1G01590,AT1G23020,AT5G49730	ferric reduction oxidase 5,NADPH/respiratory burst oxidase protein D,ferric reduction oxidase 2,respiratory burst oxidase homologue D,respiratory burst oxidase homolog A,ferric reduction oxidase 8,ferric reduction oxidase 7,ferric reduction oxidase 4,Riboflavin synthase-like superfamily protein,respiratory burst oxidase homolog B,ferric reduction oxidase 1,ferric reduction oxidase 3,ferric reduct…	1.49517	1.37655	1.10042	1.854	1.14568	0.731398	1.81007	1.78675	1.88793	3.47486	0.86161	1.15984	1.29664	3.93587	2.19111	1.05218	2.95424	1.44961	1.04536	1.06555	2.21739	0	0.597927	0.339657	1.44118	13.5533	2.72532	1.62509	1.53751	2.97821	2.75213	0.792345	5.94328	3.37245	2.83962	2.65398	4.05012	0.760695	2.36239	2.11496	2.12847	1.62974	2.9655	0	0.989984	0.83389	0.65103
Homolog0200-G01	AT2G46960,AT4G27710,AT2G46950,AT1G75130,AT2G26710	cytochrome P450, family 709, subfamily B, polypeptide 1,cytochrome P450, family 709, subfamily B, polypeptide 3,cytochrome P450, family 709, subfamily B, polypeptide 2,cytochrome P450, family 721, subfamily A, polypeptide 1,Cytochrome P450 superfamily protein	0	0.688274	0.550211	0.308999	0	0	0	1.78675	0	0	0	0	0.32416	0	0.939047	0	0	0.289921	0	0	0	0	0	0.339657	0	0	2.72532	0.325018	1.02501	0.595643	0.393162	0	0	1.68622	0	4.24636	2.70008	0.380348	0	0.162689	1.06423	0	2.9655	0	0	0	2.60412
Homolog0200-G02	AT2G46960,AT4G27710,AT2G46950,AT1G75130,AT2G26710	cytochrome P450, family 709, subfamily B, polypeptide 1,cytochrome P450, family 709, subfamily B, polypeptide 3,cytochrome P450, family 709, subfamily B, polypeptide 2,cytochrome P450, family 721, subfamily A, polypeptide 1,Cytochrome P450 superfamily protein	0	0	0	0	0	0	0	0	0	0	0	0	0	0	0	0	0	0.289921	0	0	0	0	0	0	0	0	0	0	0	0	0	0	0	0	0	0	0	0	0	0	0	0	0	0	0	0	0
Homolog0200-G03	AT2G46960,AT4G27710,AT2G46950,AT1G75130,AT2G26710	cytochrome P450, family 709, subfamily B, polypeptide 1,cytochrome P450, family 709, subfamily B, polypeptide 3,cytochrome P450, family 709, subfamily B, polypeptide 2,cytochrome P450, family 721, subfamily A, polypeptide 1,Cytochrome P450 superfamily protein	13.0827	20.6482	17.8819	19.776	4.9646	6.94828	20.2125	6.55141	3.77586	1.57948	1.72322	13.9181	6.15903	5.41182	15.3378	7.36527	3.75994	1.44961	6.27218	5.32775	6.2087	18.3982	2.39171	9.85004	16.5736	13.5533	4.08797	11.3756	6.15006	5.36078	6.68375	6.73493	9.90546	19.6726	9.93866	13.2699	24.9757	12.5515	8.13712	0.976136	3.1927	41.5585	13.3448	127.305	12.3748	0.83389	1.30206
Homolog0200-G04	AT2G46960,AT4G27710,AT2G46950,AT1G75130,AT2G26710	cytochrome P450, family 709, subfamily B, polypeptide 1,cytochrome P450, family 709, subfamily B, polypeptide 3,cytochrome P450, family 709, subfamily B, polypeptide 2,cytochrome P450, family 721, subfamily A, polypeptide 1,Cytochrome P450 superfamily protein	0	0.344137	0	0	1.90946	0	0	0	0	0	0.574407	0	0	0	0	0	0	1.15969	0	0	0	0	0	0	0	0	0	0	0	0	0	0	0	0	0	0	0	0	0	0.650757	0	0	0	0	0	0	0
Homolog0201-G01	AT5G26570,AT1G10760,AT4G24450	catalytics;carbohydrate kinases;phosphoglucan, water dikinases,Pyruvate phosphate dikinase, PEP/pyruvate binding domain,phosphoglucan, water dikinase	164.095	140.752	123.247	103.824	113.804	156.519	182.817	124.477	120.288	83.3967	117.753	122.944	158.19	108.236	106.112	166.946	86.7472	117.998	139.556	163.296	319.97	255.066	163.234	171.187	122.501	152.958	111.738	265.539	80.4633	85.7725	90.8204	66.1608	170.374	121.97	152.629	162.954	150.529	175.53	202.64	272.017	113.873	108.378	89.7065	467.806	177.702	170.947	179.033
Homolog0201-G02	AT5G26570,AT1G10760,AT4G24450	catalytics;carbohydrate kinases;phosphoglucan, water dikinases,Pyruvate phosphate dikinase, PEP/pyruvate binding domain,phosphoglucan, water dikinase	642.175	545.113	441.545	301.274	603.008	1373.56	613.313	599.454	416.424	616.314	380.832	384.605	752.375	807.837	1217.01	389.307	255.407	347.036	396.716	367.349	819.105	1657.51	1393.77	772.04	842.373	2166.59	1227.75	1453.15	442.804	679.033	573.623	704.394	1111.39	1025.22	1142.24	941.1	1423.62	491.98	681.418	732.753	562.98	1395.88	1017.91	2236.26	431.138	943.13	710.925
Homolog0202-G01	AT4G17060,AT5G05550,AT3G54390,AT3G58630,AT1G54060,AT3G24860,AT3G24490,AT3G14180,AT3G11100,AT2G44730	FRIGIDA interacting protein 2,sequence-specific DNA binding transcription factors,sequence-specific DNA binding transcription factors,sequence-specific DNA binding transcription factors,6B-interacting protein 1-like 1,Homeodomain-like superfamily protein,Alcohol dehydrogenase transcription factor Myb/SANT-like family protein,sequence-specific DNA binding transcription factors,sequence-specific DN…	0	0	0	0	0	0	0.301679	0	0	0.315897	0	0.231969	0	0	0	0	0	0.289921	0.261341	0.266388	1.33044	0.836281	0	0.339657	0	0	0	0	0	0	0	0	1.98109	0	0	0	0	0.380348	0	0.162689	0	0	0	0	0.989984	0	0
Homolog0202-G02	AT4G17060,AT5G05550,AT3G54390,AT3G58630,AT1G54060,AT3G24860,AT3G24490,AT3G14180,AT3G11100,AT2G44730	FRIGIDA interacting protein 2,sequence-specific DNA binding transcription factors,sequence-specific DNA binding transcription factors,sequence-specific DNA binding transcription factors,6B-interacting protein 1-like 1,Homeodomain-like superfamily protein,Alcohol dehydrogenase transcription factor Myb/SANT-like family protein,sequence-specific DNA binding transcription factors,sequence-specific DN…	0	0	0	0	0	0	0	0	0	0	0	0	0	0	0	0	0	0	0	0	0.665218	0	0	0	0	0	0	0	0.512505	1.19129	0	0	0	0	0	0	0	0	0.262488	0.813447	0	0	0.741376	0	1.97997	0	0
Homolog0202-G03	AT4G17060,AT5G05550,AT3G54390,AT3G58630,AT1G54060,AT3G24860,AT3G24490,AT3G14180,AT3G11100,AT2G44730	FRIGIDA interacting protein 2,sequence-specific DNA binding transcription factors,sequence-specific DNA binding transcription factors,sequence-specific DNA binding transcription factors,6B-interacting protein 1-like 1,Homeodomain-like superfamily protein,Alcohol dehydrogenase transcription factor Myb/SANT-like family protein,sequence-specific DNA binding transcription factors,sequence-specific DN…	0.373792	0	0.275106	0.308999	0.381892	1.4628	0	0.893375	0.269705	0.315897	0	0.231969	0.648319	0	0.313016	0.350727	0.268567	0.579843	0	0	0.665218	0	0	2.03794	0	0	0	0.650035	0	1.19129	1.57265	0.792345	0	1.40519	0	0.530795	0.67502	0	0	0.488068	1.06423	0.814872	1.48275	0	0.247496	0	0
Homolog0202-G04	AT4G17060,AT5G05550,AT3G54390,AT3G58630,AT1G54060,AT3G24860,AT3G24490,AT3G14180,AT3G11100,AT2G44730	FRIGIDA interacting protein 2,sequence-specific DNA binding transcription factors,sequence-specific DNA binding transcription factors,sequence-specific DNA binding transcription factors,6B-interacting protein 1-like 1,Homeodomain-like superfamily protein,Alcohol dehydrogenase transcription factor Myb/SANT-like family protein,sequence-specific DNA binding transcription factors,sequence-specific DN…	0.373792	0	0.550211	0.926998	0.381892	0	0.301679	0.893375	0.269705	0.315897	1.14881	1.15984	0.32416	0	0.626032	0.350727	0.268567	0.869764	0.522682	0.266388	0.443479	0	1.19585	0.679313	0.720592	0	1.36266	0	0	4.76514	0.786324	0.396172	0	1.12415	0	0.530795	2.02506	0.190174	0	1.4642	0	0	1.48275	0	2.22746	0.83389	0
Homolog0202-G05	AT4G17060,AT5G05550,AT3G54390,AT3G58630,AT1G54060,AT3G24860,AT3G24490,AT3G14180,AT3G11100,AT2G44730	FRIGIDA interacting protein 2,sequence-specific DNA binding transcription factors,sequence-specific DNA binding transcription factors,sequence-specific DNA binding transcription factors,6B-interacting protein 1-like 1,Homeodomain-like superfamily protein,Alcohol dehydrogenase transcription factor Myb/SANT-like family protein,sequence-specific DNA binding transcription factors,sequence-specific DN…	0.373792	0	0	0.308999	0	0	0.603358	0.595583	0	0	1.14881	0	0	0	0.313016	0	0.537134	0	0	0.266388	0.221739	0	0	0	0	0	0	0.325018	0	0	0.393162	0	0	0.281037	0	0.530795	0	0.380348	0.787463	0	0	0.814872	1.48275	0	0.247496	0	0
Homolog0202-G06	AT4G17060,AT5G05550,AT3G54390,AT3G58630,AT1G54060,AT3G24860,AT3G24490,AT3G14180,AT3G11100,AT2G44730	FRIGIDA interacting protein 2,sequence-specific DNA binding transcription factors,sequence-specific DNA binding transcription factors,sequence-specific DNA binding transcription factors,6B-interacting protein 1-like 1,Homeodomain-like superfamily protein,Alcohol dehydrogenase transcription factor Myb/SANT-like family protein,sequence-specific DNA binding transcription factors,sequence-specific DN…	0	0	0	0	0.381892	0.731398	0	0.893375	0	0.315897	0	0	0	0.983967	0	0	0	0.289921	0.261341	0.266388	0.665218	0	0	0	0	0	2.72532	0.650035	0	0.595643	0.393162	0	0	0.281037	0	0	0	1.90174	2.36239	0.813447	0	0	1.48275	0	0.742488	0	0
Homolog0203-G01	AT2G21090	Pentatricopeptide repeat (PPR-like) superfamily protein	0	0	0	0	0	0	0	0	0.269705	0	0	0	1.29664	0	0.626032	2.10436	0	0	0	0	1.33044	0.836281	0.597927	0.339657	0	0	0	0.325018	0	0	0	0	0	0	0	0	0	0	0	0	0	0.814872	0	0	0	0	0
Homolog0204-G01	AT1G15240,AT2G15900	Phox-associated domain;Phox-like;Sorting nexin, C-terminal,Phox-associated domain;Phox-like;Sorting nexin, C-terminal	40.3696	46.4585	80.0557	63.3448	49.646	51.5635	72.1013	50.9223	61.4926	64.7588	54.8558	65.6472	48.9481	81.6692	59.786	53.6612	61.2333	33.3409	55.4043	75.6541	40.3566	30.1061	51.4218	49.5899	18.0148	17.4256	35.4291	70.8538	52.2755	52.4166	42.0683	42.3904	39.6218	44.685	47.5636	48.3024	45.2263	63.3279	67.4593	46.8545	35.1197	52.1518	63.017	39.8785	49.9942	43.3623	37.7597
Homolog0204-G02	AT1G15240,AT2G15900	Phox-associated domain;Phox-like;Sorting nexin, C-terminal,Phox-associated domain;Phox-like;Sorting nexin, C-terminal	29.1558	53.3413	57.222	45.7319	26.7324	50.4664	57.6207	73.8523	40.7254	52.4388	44.5165	48.9455	45.0582	80.1933	71.9936	42.438	49.6849	57.4044	26.3954	31.7001	55.2131	26.761	44.2466	42.4571	35.309	27.1065	36.7918	99.4554	59.9631	55.3948	38.923	35.2593	19.8109	33.4435	36.915	29.1937	37.1261	25.4833	30.1861	46.0411	59.5971	76.598	68.2066	67.4867	47.0242	39.1928	31.2494
Homolog0205-G01	AT3G62160	HXXXD-type acyl-transferase family protein	29.9034	81.2164	46.768	67.3618	21.0041	55.2205	27.1511	62.2384	19.6884	94.4531	29.5819	17.6296	25.9328	100.365	63.8552	29.8118	34.108	97.9934	26.6568	14.6513	93.7958	168.092	228.408	99.1798	95.8388	197.49	167.607	30.2266	42.5379	141.167	46.7863	64.5761	71.3193	145.858	105.776	59.4491	62.7768	35.5625	61.9471	59.2189	75.5606	91.2657	44.4826	9.20274	28.2145	69.2129	40.3638
Homolog0205-G03	AT3G62160	HXXXD-type acyl-transferase family protein	28.0344	38.8875	27.5106	14.832	23.2954	30.353	15.6873	17.8675	26.7008	13.5836	18.9554	19.9493	20.7462	13.2836	29.7365	18.2378	18.7997	40.0091	18.5552	10.3891	42.7957	61.8848	56.2052	34.645	59.8092	108.426	76.3088	9.75053	43.5629	51.2253	44.8204	43.1828	39.6218	69.9783	46.1438	33.4401	56.7017	28.1457	67.4593	21.3123	41.5051	23.6313	8.15514	0	31.6795	40.0267	35.1556
Homolog0205-G04	AT3G62160	HXXXD-type acyl-transferase family protein	0	0.344137	0	0	0.381892	0	0	0.297792	0	0	0.287203	0.695907	0.32416	0	0.626032	0	0	1.15969	0.784023	0	1.33044	1.67256	1.79378	0.339657	0	0	1.36266	0.325018	0	0.595643	0	0.396172	0	0.843112	0	0	0	0	0	0.325379	0	0	0	0	0.247496	0	0.65103
Homolog0206-G01	AT3G16200	unknown protein	14.2041	8.25929	14.0304	3.08999	6.87406	7.31398	4.2235	11.3161	7.82143	10.7405	3.73364	4.63938	14.9113	9.34768	22.2241	10.5218	9.13128	4.0589	4.96548	5.59414	16.187	15.053	8.96891	9.51039	8.64711	25.1703	8.17595	4.87526	1.53751	23.8257	28.3077	29.3168	23.7731	20.7968	29.1061	24.9474	21.6006	3.99365	0	1.62689	8.51387	7.33385	13.3448	30.6758	10.3948	4.16945	5.85927
Homolog0207-G01	AT4G26760,AT1G27920,AT5G55230,AT2G38720	microtubule-associated protein 65-2,microtubule-associated protein 65-8,microtubule-associated proteins 65-1,microtubule-associated protein 65-5	27.6606	50.244	30.2616	27.1919	19.4765	36.2042	13.8772	116.139	31.016	82.7649	53.4198	47.5536	25.9328	203.681	30.0495	6.66381	15.8455	71.0307	32.1449	41.0237	17.5174	0.836281	32.886	23.4363	14.4118	13.5533	4.08797	26.9765	24.6002	9.53028	18.0854	22.1857	19.8109	15.176	6.38914	4.24636	14.8504	15.5942	59.5847	41.9739	62.7898	63.56	52.6377	188.656	40.0943	40.0267	26.6922
Homolog0207-G02	AT4G26760,AT1G27920,AT5G55230,AT2G38720	microtubule-associated protein 65-2,microtubule-associated protein 65-8,microtubule-associated proteins 65-1,microtubule-associated protein 65-5	16.4469	15.4862	22.0085	23.7929	26.3506	23.039	14.1789	27.099	30.2069	33.1691	32.1668	31.5478	18.8013	35.9148	31.6146	37.1771	27.931	45.2277	21.6913	27.4379	78.7175	20.907	67.5658	33.2864	49.7209	5.80854	20.4399	80.6044	21.5252	49.4383	51.5042	54.6718	71.3193	30.9141	14.908	33.4401	35.101	44.3105	38.5857	27.6572	39.3767	81.4872	25.9482	39.8785	28.462	23.3489	28.6453
Homolog0207-G03	AT4G26760,AT1G27920,AT5G55230,AT2G38720	microtubule-associated protein 65-2,microtubule-associated protein 65-8,microtubule-associated proteins 65-1,microtubule-associated protein 65-5	14.5779	11.3565	14.5806	18.54	7.25595	17.5535	10.5588	37.5217	19.4187	46.1209	19.2426	22.501	26.5811	35.4228	21.9111	17.8871	36.2566	11.017	7.05621	6.3933	39.2479	12.5442	40.6591	30.9088	28.1031	13.5533	34.0664	42.9023	18.4502	11.3172	29.8803	25.7512	9.90546	25.0123	21.2971	19.6394	8.77526	19.7781	8.13712	17.7331	18.092	13.8528	21.4999	0	4.70242	12.5083	18.2288
Homolog0207-G04	AT4G26760,AT1G27920,AT5G55230,AT2G38720	microtubule-associated protein 65-2,microtubule-associated protein 65-8,microtubule-associated proteins 65-1,microtubule-associated protein 65-5	0	0.688274	4.6768	0	0.381892	3.65699	0.603358	2.38233	2.96675	1.57948	0.574407	4.17544	0	0	1.25206	0.350727	0	4.0589	1.30671	3.99582	0	0	0	0	0	0	0	0	0	0	0	0	3.96218	0.281037	1.41981	0	0	3.6133	3.41234	0.650757	3.1927	8.14872	2.22413	0	0	1.66778	5.20824
Homolog0208-G01	AT3G54380,AT3G06290	SAC3/GANP/Nin1/mts3/eIF-3 p25 family,SAC3/GANP/Nin1/mts3/eIF-3 p25 family	0	2.7531	4.40169	4.01699	0.763784	1.0971	2.11175	1.48896	1.88793	2.21128	2.29763	3.7115	1.29664	2.9519	1.87809	1.40291	1.34284	0	0.522682	1.59833	3.76957	0	0.597927	1.01897	0	0	1.36266	2.92516	0.512505	1.78693	0	0	0	1.68622	0	2.12318	0	0.570521	0	1.30151	1.06423	0	0.741376	0	0.494992	0.83389	0
Homolog0208-G02	AT3G54380,AT3G06290	SAC3/GANP/Nin1/mts3/eIF-3 p25 family,SAC3/GANP/Nin1/mts3/eIF-3 p25 family	8.97101	4.81792	6.60254	4.63499	4.20081	6.21688	6.63694	6.8492	5.12439	8.52921	7.18008	8.81482	5.51072	10.8236	6.26032	7.716	7.78844	3.76898	4.4428	4.52859	10.4218	1.67256	3.58756	2.3776	1.44118	1.93618	2.72532	8.45046	3.58753	13.1041	8.2564	7.52727	13.8676	6.7449	4.96933	7.43113	7.42522	9.69886	5.77473	4.88068	12.7708	7.33385	6.67239	0	2.22746	0	3.90618
Homolog0209-G01	AT1G29025,AT2G34020,AT1G53210,AT1G29020,AT2G34030	Calcium-binding EF-hand family protein,Calcium-binding EF-hand family protein,sodium/calcium exchanger family protein / calcium-binding EF hand family protein,Calcium-binding EF-hand family protein,Calcium-binding EF-hand family protein	1.12138	0	0	0.308999	0	0	1.20672	0.893375	0.269705	0.94769	2.01042	2.31969	0	0.983967	0.626032	4.20872	1.87997	1.73953	0	0	13.7478	8.36281	8.96891	44.8347	39.6326	30.9789	36.7918	33.4768	3.07503	7.74335	1.57265	5.15024	0	8.9932	19.8773	1.06159	1.35004	0	0	1.95227	46.8263	13.8528	2.9655	32.2096	0.742488	0	0
Homolog0209-G02	AT1G29025,AT2G34020,AT1G53210,AT1G29020,AT2G34030	Calcium-binding EF-hand family protein,Calcium-binding EF-hand family protein,sodium/calcium exchanger family protein / calcium-binding EF hand family protein,Calcium-binding EF-hand family protein,Calcium-binding EF-hand family protein	287.446	247.435	141.679	316.106	500.279	526.241	391.881	229.002	410.76	176.27	466.993	398.059	459.334	268.623	359.968	407.896	620.121	297.459	377.376	498.678	1583.66	489.224	414.962	599.154	1335.98	747.365	760.363	645.16	698.032	283.526	1697.28	1371.94	1055.92	315.886	972.569	1024.97	380.711	642.787	619.208	1313.88	366.096	423.734	422.584	880.395	765.505	381.088	721.341
Homolog0210-G01	AT3G05345	Chaperone DnaJ-domain superfamily protein	91.2053	133.869	124.898	105.678	132.135	185.409	134.549	116.436	138.898	116.25	118.615	60.5439	70.991	122.012	136.475	122.053	111.992	263.828	103.23	106.555	74.5044	93.6634	42.4528	24.1156	66.2945	91.0004	138.991	59.4782	62.0131	54.2035	53.47	63.3876	77.2626	41.0315	45.4339	82.2732	137.704	91.6638	73.234	98.2644	114.937	113.267	37.8102	81.2908	136.618	175.117	100.259
Homolog0211-G01	AT5G39840,AT4G14790	ATP-dependent RNA helicase, mitochondrial, putative,ATP-dependent RNA helicase, mitochondrial (SUV3)	74.3847	73.6454	80.8811	82.8118	63.776	72.4084	71.7996	54.1981	67.4261	82.449	60.8871	77.4776	81.3641	71.8296	110.495	71.5483	75.7359	69.871	73.9595	76.1869	100.891	11.7079	55.0093	70.6486	72.0592	30.9789	72.2209	163.484	23.5752	64.3294	50.3247	50.7101	55.4706	42.4367	97.2569	46.1792	52.6515	64.2787	66.1469	69.3057	35.1197	95.3401	58.5687	59.8178	166.07	56.7045	51.4314
Homolog0211-G02	AT5G39840,AT4G14790	ATP-dependent RNA helicase, mitochondrial, putative,ATP-dependent RNA helicase, mitochondrial (SUV3)	1.86896	0.688274	4.9519	5.25299	0.763784	2.92559	2.71511	2.38233	2.42734	5.68614	3.44644	9.27876	2.91744	3.44388	10.6425	3.858	8.32558	0.289921	0.784023	3.46304	7.53914	3.34512	10.1648	7.47245	7.20592	0	5.45063	7.4754	3.58753	4.76514	4.71794	7.1311	7.92437	7.86905	6.38914	4.77716	6.07518	6.46591	0.524975	0.650757	8.51387	5.70411	10.3793	0	1.48498	1.66778	2.60412
Homolog0212-G01	AT4G36670,AT3G18830,AT2G18480,AT2G16120,AT2G16130	Major facilitator superfamily protein,polyol/monosaccharide transporter 5,Major facilitator superfamily protein,polyol/monosaccharide transporter 1,polyol/monosaccharide transporter 2	278.849	506.914	199.452	348.86	325.754	540.503	159.588	417.504	281.032	179.113	371.354	296.456	184.123	183.51	381.879	180.624	116.021	358.053	201.494	88.7071	582.288	268.446	694.792	204.134	392.723	925.494	801.243	206.386	234.215	950.05	389.23	370.025	233.769	417.341	176.056	164.016	209.931	403.739	860.959	353.524	333.105	132.009	240.947	64.4192	342.534	687.125	521.475
Homolog0212-G02	AT4G36670,AT3G18830,AT2G18480,AT2G16120,AT2G16130	Major facilitator superfamily protein,polyol/monosaccharide transporter 5,Major facilitator superfamily protein,polyol/monosaccharide transporter 1,polyol/monosaccharide transporter 2	1.49517	2.7531	0.825317	2.16299	3.43703	6.94828	1.20672	5.65804	0.809114	5.37024	1.14881	2.31969	2.91744	0.983967	7.82539	0.701454	4.29707	5.21858	1.04536	1.06555	3.10435	7.52652	10.7627	3.05691	2.16178	0	0	3.90021	0.512505	6.55207	1.17949	1.98086	0	22.202	0	3.71557	2.02506	1.14104	0.262488	0.976136	4.25694	4.88923	8.15514	0	1.73247	0	0
Homolog0212-G03	AT4G36670,AT3G18830,AT2G18480,AT2G16120,AT2G16130	Major facilitator superfamily protein,polyol/monosaccharide transporter 5,Major facilitator superfamily protein,polyol/monosaccharide transporter 1,polyol/monosaccharide transporter 2	19.811	37.8551	24.4844	19.776	26.3506	58.1461	28.9612	33.9482	11.867	24.6399	25.2739	20.6452	18.4771	16.2355	47.8914	3.50727	11.817	35.0805	14.3738	9.32357	19.7348	65.2299	34.6798	10.5294	14.4118	7.74472	68.1329	17.2259	22.5502	55.9904	26.735	32.8823	61.4139	166.374	33.3655	30.7861	32.401	13.3122	34.9108	5.85682	29.7986	32.5949	25.9482	0	5.9399	11.6745	11.0675
Homolog0212-G04	AT4G36670,AT3G18830,AT2G18480,AT2G16120,AT2G16130	Major facilitator superfamily protein,polyol/monosaccharide transporter 5,Major facilitator superfamily protein,polyol/monosaccharide transporter 1,polyol/monosaccharide transporter 2	191.755	336.566	385.973	221.861	42.0081	144.817	226.259	251.634	254.331	131.097	286.629	194.854	148.141	115.124	213.477	133.276	57.7419	144.381	63.7672	75.1213	44.5696	185.654	102.246	189.189	67.0151	265.257	280.707	93.6051	108.139	372.277	71.5555	70.5187	55.4706	114.101	215.101	80.1501	181.58	70.7446	178.492	130.965	190.498	171.123	310.637	73.6219	155.18	283.523	341.14
Homolog0212-G05	AT4G36670,AT3G18830,AT2G18480,AT2G16120,AT2G16130	Major facilitator superfamily protein,polyol/monosaccharide transporter 5,Major facilitator superfamily protein,polyol/monosaccharide transporter 1,polyol/monosaccharide transporter 2	0	0	0	0.308999	0.381892	0.365699	0	0	0	0	0	0	0.32416	1.47595	0	0	0	0	0	0	0	0	0	0	0	0	0	0	0.512505	0	0.786324	0	0	0.562075	0	0	0	0.570521	0	0	1.06423	0	0	0	0	1.66778	0
Homolog0214-G01	AT3G16270	ENTH/VHS family protein	65.0398	71.2364	39.065	80.3398	79.8154	72.7741	60.3358	93.5065	81.1811	90.0305	79.5553	83.0449	74.5567	93.4768	91.7136	86.9803	95.6099	66.6819	59.8471	56.4742	68.9609	31.7787	69.3596	37.0226	41.7944	38.7236	77.6715	29.5766	110.189	68.4989	48.7521	53.4833	69.3382	62.6713	70.2806	69.5342	56.0266	46.022	41.2106	50.7591	56.4044	94.5252	90.4479	16.8717	40.8368	41.6945	67.7071
Homolog0215-G01	AT4G19045,AT5G45550,AT5G20430,AT5G20440	Mob1/phocein family protein,Mob1/phocein family protein,Mob1/phocein family protein,Mob1/phocein family protein	0	0	0	0	0	0	0	0	0	0.631793	0	0	0	0	0	0	6.17704	0	0	0	0	0	0	0	0	0	0	0	0	0	1.57265	2.37703	11.8866	0.562075	0	1.06159	0	0	0	0	0	0	4.44826	0	1.48498	6.67112	0
Homolog0215-G02	AT4G19045,AT5G45550,AT5G20430,AT5G20440	Mob1/phocein family protein,Mob1/phocein family protein,Mob1/phocein family protein,Mob1/phocein family protein	38.5006	22.0248	9.9038	42.3329	35.8979	16.8221	8.74869	33.0549	8.90025	56.8614	47.6758	4.63938	8.75231	38.3747	14.7117	160.984	0	62.3331	36.8491	13.053	71.6218	24.2521	58.5969	75.0641	95.1182	50.3407	40.8797	74.104	0.512505	95.3028	0.393162	1.58469	0	0.843112	0	0	3.3751	3.04278	31.4985	22.9392	18.092	20.3718	0	0	16.5822	18.3456	30.5984
Homolog0215-G03	AT4G19045,AT5G45550,AT5G20430,AT5G20440	Mob1/phocein family protein,Mob1/phocein family protein,Mob1/phocein family protein,Mob1/phocein family protein	391.36	447.378	345.258	413.75	417.408	408.486	414.507	384.151	347.11	362.333	383.991	296.92	391.261	397.523	393.461	370.017	404.731	314.565	331.38	350.033	306	231.65	234.985	290.406	240.678	207.171	347.478	221.337	473.042	242.427	299.982	276.924	372.445	329.938	382.639	210.726	282.158	264.722	310.26	374.511	415.051	445.735	273.568	394.184	290.313	382.755	279.292
Homolog0216-G01	AT4G02530	chloroplast thylakoid lumen protein	284.456	151.764	67.676	203.939	184.836	152.131	145.409	53.6025	128.919	33.1691	258.483	170.033	127.071	54.1182	83.8882	358.443	144.758	117.128	181.109	159.566	353.231	277.645	125.565	466.349	680.96	234.278	222.113	256.439	313.653	138.189	121.487	84.7809	53.4895	181.269	362.761	385.357	321.984	250.839	177.967	453.09	283.086	98.5996	313.602	398.785	285.363	300.2	244.136
Homolog0217-G01	AT5G47430,AT4G17410	DWNN domain, a CCHC-type zinc finger,DWNN domain, a CCHC-type zinc finger	5.23309	6.19447	12.93	3.70799	7.63784	10.971	9.05037	7.74258	8.36084	8.8451	5.16966	5.33529	6.48319	17.2194	8.76444	9.46963	10.2055	4.63874	4.4428	6.3933	5.98696	2.50884	3.58756	2.3776	5.04415	15.4894	10.9013	8.45046	7.68757	7.14771	10.2222	2.37703	13.8676	4.77764	9.22876	5.83875	6.7502	6.46591	2.0999	7.6464	7.44964	6.51898	10.3793	0	4.45493	16.6778	9.76545
Homolog0217-G02	AT5G47430,AT4G17410	DWNN domain, a CCHC-type zinc finger,DWNN domain, a CCHC-type zinc finger	0.373792	0	0.825317	0.617998	0	0	0	0.297792	0	0.315897	0	0	0	0	0	0.701454	0	0.289921	0	0	1.55218	0	1.79378	1.01897	1.44118	0	0	1.30007	0	0	0.393162	0	0	0	0	0	0.67502	0	0	0.650757	0	0	0	0	0	0	0
Homolog0217-G03	AT5G47430,AT4G17410	DWNN domain, a CCHC-type zinc finger,DWNN domain, a CCHC-type zinc finger	3.73792	4.47378	12.3798	8.03398	8.78352	6.58258	9.35205	7.74258	7.01232	7.89741	7.18008	7.88695	11.0214	3.93587	7.82539	13.6784	13.4284	4.63874	3.92012	5.59414	14.1913	2.50884	7.17513	8.15176	11.5295	1.93618	1.36266	9.10049	5.63755	5.95643	2.75213	9.50814	7.92437	3.37245	3.54952	4.77716	9.45028	10.4596	7.61214	6.67026	6.3854	14.6677	12.6034	13.8041	8.16737	5.00334	9.11442
Homolog0218-G01	AT1G77170	Tetratricopeptide repeat (TPR)-like superfamily protein	0.373792	0.344137	0	1.236	0.763784	0	1.50839	1.19117	0	0	0	0.463938	0.32416	0	1.25206	0	0.805701	0.579843	2.09073	1.33194	0.443479	0	1.79378	2.3776	0	0	0	3.25018	0	0.595643	1.17949	0	0	0.843112	0	3.18477	2.70008	1.52139	0	0.813447	1.06423	3.25949	0.741376	0	0.989984	0	0
Homolog0219-G01	AT5G40850	urophorphyrin methylase 1	35.1365	31.6606	65.7503	25.9559	27.8781	23.7704	22.6259	11.9117	55.8288	8.52921	7.46729	40.5946	30.1469	5.9038	29.4235	39.6322	18.2626	26.0929	10.715	21.0446	15.5218	26.761	50.2259	61.1382	12.9707	40.6598	43.605	34.4519	11.7876	21.4431	16.1196	9.90431	27.7353	17.1433	14.908	53.6103	27.6758	9.50869	5.24975	6.83295	40.4409	56.2262	43.7412	46.0137	3.46494	6.67112	9.76545
Homolog0222-G01	AT1G23450	Tetratricopeptide repeat (TPR)-like superfamily protein	1.49517	0	4.12658	1.545	3.05514	2.19419	0.905037	1.19117	1.88793	0.631793	0.574407	0.927876	0.972479	1.96793	0.939047	0	4.02851	2.31937	2.61341	2.66388	1.33044	3.34512	4.18549	4.75519	1.44118	3.87236	0	6.17533	2.05002	2.38257	4.32478	4.75407	0	3.09141	1.41981	6.36954	0.67502	2.85261	3.41234	1.30151	4.25694	1.62974	6.67239	0	3.21745	6.67112	6.5103
Homolog0225-G01	AT1G22700	Tetratricopeptide repeat (TPR)-like superfamily protein	133.07	61.2564	162.312	120.819	83.2525	118.486	134.85	32.4593	138.358	66.3383	201.042	125.495	129.664	77.2414	179.358	192.198	66.6046	48.7068	113.945	155.038	258.548	325.313	157.255	369.207	378.311	303.98	322.95	343.544	181.427	179.288	211.128	192.144	97.0735	155.976	244.917	271.767	184.955	181.996	96.5954	252.982	260.737	313.726	391.447	240.805	264.326	108.406	207.679
Homolog0227-G01	AT3G17840,AT5G16590,AT1G64210,AT1G48480,AT3G02880,AT5G53320,AT5G41680,AT5G24100,AT4G23740	receptor-like kinase 902,Leucine-rich repeat protein kinase family protein,Leucine-rich repeat protein kinase family protein,receptor-like kinase 1,Leucine-rich repeat protein kinase family protein,Leucine-rich repeat protein kinase family protein,Protein kinase superfamily protein,Leucine-rich repeat protein kinase family protein,Leucine-rich repeat protein kinase family protein	1.12138	3.44137	1.10042	0.308999	1.90946	4.02269	0.603358	9.82712	0.269705	18.322	0.86161	1.15984	0.32416	10.3317	1.56508	1.05218	3.75994	2.60929	0	0.532775	0.221739	2.50884	0	3.73622	4.32355	1.93618	6.81329	1.95011	2.05002	0.595643	0.786324	1.58469	0	2.52934	0	3.18477	10.1253	0	0.787463	1.30151	1.06423	4.07436	4.44826	0	0.247496	0	2.60412
Homolog0227-G02	AT3G17840,AT5G16590,AT1G64210,AT1G48480,AT3G02880,AT5G53320,AT5G41680,AT5G24100,AT4G23740	receptor-like kinase 902,Leucine-rich repeat protein kinase family protein,Leucine-rich repeat protein kinase family protein,receptor-like kinase 1,Leucine-rich repeat protein kinase family protein,Leucine-rich repeat protein kinase family protein,Protein kinase superfamily protein,Leucine-rich repeat protein kinase family protein,Leucine-rich repeat protein kinase family protein	1.86896	3.09723	0.825317	1.545	0.763784	7.67967	0.603358	0.297792	1.34852	0.631793	0.574407	2.08772	1.94496	4.42785	1.56508	3.50727	4.29707	2.89921	1.82939	0.799163	3.76957	0.836281	0	0.339657	1.44118	0	5.45063	1.30007	0	7.14771	4.32478	3.16938	0	1.68622	3.54952	1.06159	0.67502	0.190174	1.31244	0	4.25694	0	0	3.06758	3.95994	1.66778	0
Homolog0227-G03	AT3G17840,AT5G16590,AT1G64210,AT1G48480,AT3G02880,AT5G53320,AT5G41680,AT5G24100,AT4G23740	receptor-like kinase 902,Leucine-rich repeat protein kinase family protein,Leucine-rich repeat protein kinase family protein,receptor-like kinase 1,Leucine-rich repeat protein kinase family protein,Leucine-rich repeat protein kinase family protein,Protein kinase superfamily protein,Leucine-rich repeat protein kinase family protein,Leucine-rich repeat protein kinase family protein	2.61655	13.0772	0.275106	8.65198	3.43703	1.82849	0.301679	5.06246	0	6.63383	2.58483	1.15984	0.972479	9.34768	0	1.05218	2.14854	16.2356	3.92012	0	14.4131	1.67256	26.3088	6.79313	6.48533	34.8512	5.45063	9.75053	8.71258	7.74335	3.93162	3.96172	3.96218	10.6794	9.22876	1.59239	0	3.80348	8.92458	3.0911	2.12847	4.88923	0	0	0.989984	5.00334	4.55721
Homolog0227-G04	AT3G17840,AT5G16590,AT1G64210,AT1G48480,AT3G02880,AT5G53320,AT5G41680,AT5G24100,AT4G23740	receptor-like kinase 902,Leucine-rich repeat protein kinase family protein,Leucine-rich repeat protein kinase family protein,receptor-like kinase 1,Leucine-rich repeat protein kinase family protein,Leucine-rich repeat protein kinase family protein,Protein kinase superfamily protein,Leucine-rich repeat protein kinase family protein,Leucine-rich repeat protein kinase family protein	0.747584	1.37655	2.20085	0.926998	3.43703	0	1.20672	4.76466	0.539409	2.84307	3.15924	1.39181	2.59328	0.983967	0.626032	0.350727	1.07427	2.60929	1.56805	3.19665	4.21305	0	3.58756	1.35863	2.16178	1.93618	0	3.25018	1.02501	2.38257	2.35897	3.56555	0	1.96726	1.41981	0	0.67502	4.56417	0	3.0911	3.1927	10.5933	6.67239	0	4.70242	0.83389	0
Homolog0228-G01	AT3G07565,AT2G43470,AT1G60670,AT1G10820,AT1G68160	Protein of unknown function (DUF3755),Protein of unknown function (DUF3755),Protein of unknown function (DUF3755),Protein of unknown function (DUF3755),Protein of unknown function (DUF3755)	42.6123	34.7579	40.1654	30.2819	25.2049	49.0036	44.9502	22.9299	39.1072	22.1128	16.6578	25.5166	39.2233	21.6473	39.753	20.6929	10.7427	35.3704	44.6893	44.2204	31.9305	45.1591	28.7005	26.8329	56.9268	38.7236	44.9677	39.0021	29.2128	27.3996	39.3162	26.5435	69.3382	34.2866	44.724	41.9328	28.3508	31.5688	31.761	23.59	58.5329	65.1898	34.8447	73.6219	30.1945	32.5217	40.3638
Homolog0228-G02	AT3G07565,AT2G43470,AT1G60670,AT1G10820,AT1G68160	Protein of unknown function (DUF3755),Protein of unknown function (DUF3755),Protein of unknown function (DUF3755),Protein of unknown function (DUF3755),Protein of unknown function (DUF3755)	5.23309	11.0124	12.6549	12.978	14.5119	13.5309	12.6705	7.44479	11.3276	10.7405	8.90331	6.95907	8.42815	11.8076	12.5206	9.82036	12.3541	8.1178	7.57889	11.4547	7.98262	5.01768	11.9585	11.2087	13.6913	1.93618	17.7146	15.9259	0	10.1259	11.7949	19.4124	19.8109	20.5157	4.96933	26.5398	12.8254	8.36765	7.08716	7.48371	14.8993	16.2974	19.2758	49.0813	11.3848	14.1761	7.81236
Homolog0228-G03	AT3G07565,AT2G43470,AT1G60670,AT1G10820,AT1G68160	Protein of unknown function (DUF3755),Protein of unknown function (DUF3755),Protein of unknown function (DUF3755),Protein of unknown function (DUF3755),Protein of unknown function (DUF3755)	9.34481	5.16206	14.0304	4.01699	9.5473	11.7024	9.35205	5.95583	5.9335	7.58152	7.18008	4.63938	4.8624	1.47595	9.39047	7.01454	9.39985	8.69764	6.27218	5.06137	9.09131	5.01768	7.77306	7.47245	12.2501	3.87236	14.9892	20.4761	1.53751	11.9129	11.0085	9.90431	11.8866	8.43112	8.51886	6.90034	7.42522	3.99365	16.7992	2.92841	14.8993	11.4082	5.93101	0	11.8798	5.00334	1.30206
Homolog0228-G04	AT3G07565,AT2G43470,AT1G60670,AT1G10820,AT1G68160	Protein of unknown function (DUF3755),Protein of unknown function (DUF3755),Protein of unknown function (DUF3755),Protein of unknown function (DUF3755),Protein of unknown function (DUF3755)	13.4565	16.8627	10.454	7.10698	13.3662	11.3367	7.54197	10.7205	10.7882	18.322	10.6265	6.95907	9.40063	24.1072	12.2076	4.91018	11.2798	24.0635	8.36291	9.32357	8.64784	1.67256	8.37098	3.73622	3.60296	1.93618	1.36266	13.9758	23.5752	25.6126	20.0513	16.6392	37.6408	12.3656	10.6486	15.3931	12.8254	10.0792	7.61214	6.50757	11.7066	5.70411	8.15514	4.60137	12.1273	10.8406	4.55721
Homolog0228-G05	AT3G07565,AT2G43470,AT1G60670,AT1G10820,AT1G68160	Protein of unknown function (DUF3755),Protein of unknown function (DUF3755),Protein of unknown function (DUF3755),Protein of unknown function (DUF3755),Protein of unknown function (DUF3755)	5.23309	9.2917	11.8295	9.88798	10.693	7.31398	4.2235	9.52933	7.55173	15.4789	6.31847	5.33529	10.3731	17.2194	8.45143	7.01454	6.71418	9.27748	2.35207	4.52859	9.31305	2.50884	11.9585	6.11382	5.76474	3.87236	9.5386	18.201	7.17507	10.1259	10.2222	9.50814	41.6029	5.62075	12.0684	2.65398	15.5255	3.99365	5.77473	4.5553	14.8993	14.6677	12.6034	16.8717	8.41486	0.83389	8.46339
Homolog0228-G06	AT3G07565,AT2G43470,AT1G60670,AT1G10820,AT1G68160	Protein of unknown function (DUF3755),Protein of unknown function (DUF3755),Protein of unknown function (DUF3755),Protein of unknown function (DUF3755),Protein of unknown function (DUF3755)	11.5876	16.8627	9.07849	15.759	27.1143	12.0681	8.74869	8.04037	7.55173	9.79279	7.75449	7.65498	9.07647	9.34768	9.39047	7.36527	4.56564	58.2742	11.499	15.9833	4.87827	5.01768	6.5772	9.17073	1.44118	21.298	20.4399	16.2509	17.9377	9.53028	7.86324	2.37703	27.7353	10.9605	4.96933	3.18477	11.4753	14.8336	28.8736	16.9197	3.1927	8.9636	7.41376	15.3379	13.1173	18.3456	3.25515
Homolog0230-G01	AT1G73540,AT1G18300,AT3G26690,AT3G12600,AT1G12880,AT2G01670,AT1G14860	nudix hydrolase homolog 21,nudix hydrolase homolog 4,nudix hydrolase homolog 13,nudix hydrolase homolog 16,nudix hydrolase homolog 12,nudix hydrolase homolog 17,nudix hydrolase homolog 18	2.61655	2.40896	2.75106	8.96098	1.90946	2.55989	2.41343	0.893375	5.12439	0	0.574407	0.463938	1.29664	0	0.626032	0.350727	4.83421	1.73953	0.522682	3.19665	0.665218	6.69024	1.79378	0.339657	1.44118	0	5.45063	3.90021	0	3.57386	3.93162	2.37703	3.96218	3.37245	2.83962	27.6013	9.45028	0.950869	6.2997	0.488068	14.8993	2.44462	0	0	1.23748	4.16945	1.95309
Homolog0230-G02	AT1G73540,AT1G18300,AT3G26690,AT3G12600,AT1G12880,AT2G01670,AT1G14860	nudix hydrolase homolog 21,nudix hydrolase homolog 4,nudix hydrolase homolog 13,nudix hydrolase homolog 16,nudix hydrolase homolog 12,nudix hydrolase homolog 17,nudix hydrolase homolog 18	0	0	0.275106	0.308999	0	0	0.603358	0	0	0	0.287203	0	0	0	0	0	0	0.289921	0	1.06555	0.443479	0.836281	0	0	0.720592	0	1.36266	0	0	0	0.393162	0.396172	0	0	0	2.12318	0	0.570521	0	0.162689	0	0.814872	0.741376	0	0	0.83389	1.30206
Homolog0230-G03	AT1G73540,AT1G18300,AT3G26690,AT3G12600,AT1G12880,AT2G01670,AT1G14860	nudix hydrolase homolog 21,nudix hydrolase homolog 4,nudix hydrolase homolog 13,nudix hydrolase homolog 16,nudix hydrolase homolog 12,nudix hydrolase homolog 17,nudix hydrolase homolog 18	0	0.344137	0	0	0	0	0	3.87129	0.539409	0.631793	0.287203	0	0.32416	0.491983	0	0	0	0	0	0	0	1.67256	1.19585	0	4.32355	7.74472	0	0.325018	0	2.97821	0.393162	1.58469	7.92437	5.62075	0.709905	23.8858	6.07518	0	0	0.162689	1.06423	0.814872	0	0	0.742488	0	3.90618
Homolog0230-G04	AT1G73540,AT1G18300,AT3G26690,AT3G12600,AT1G12880,AT2G01670,AT1G14860	nudix hydrolase homolog 21,nudix hydrolase homolog 4,nudix hydrolase homolog 13,nudix hydrolase homolog 16,nudix hydrolase homolog 12,nudix hydrolase homolog 17,nudix hydrolase homolog 18	32.8937	17.2069	16.7814	19.467	14.5119	11.3367	20.5142	10.7205	53.4015	24.6399	57.4407	46.8577	13.6147	17.2194	6.57333	4.91018	29.8109	37.3998	56.9723	48.2162	3.99131	1.67256	5.38135	4.41554	6.48533	7.74472	4.08797	3.90021	76.8757	38.7168	40.8888	28.1282	5.94328	15.7381	37.6249	23.355	33.751	9.88904	7.08716	23.4273	43.6336	9.77847	28.1723	33.7434	116.323	80.8873	53.3844
Homolog0232-G01	AT1G16290		11.2138	20.9924	2.20085	8.65198	3.81892	6.21688	9.9554	8.93375	1.07882	5.68614	2.29763	1.39181	2.26912	17.7114	12.8336	14.3798	4.29707	6.37827	0.522682	0.799163	14.8565	0	25.7109	11.2087	15.853	5.80854	0	9.10049	1.02501	2.38257	0.786324	1.58469	1.98109	1.96726	0	2.65398	2.02506	1.90174	0	8.62254	3.1927	6.51898	2.9655	0	3.21745	9.17279	3.25515
Homolog0233-G01	AT3G57680,AT5G46390,AT4G17740	Peptidase S41 family protein,Peptidase S41 family protein,Peptidase S41 family protein	118.118	66.7626	56.1216	44.4959	76.7603	61.0717	50.3804	62.2384	54.4803	47.7004	53.9942	29.692	34.3609	51.6583	31.6146	28.7596	54.5191	106.981	47.8254	43.954	5.76522	23.4159	11.9585	6.79313	2.88237	5.80854	14.9892	9.75053	17.9377	19.0606	86.4956	68.1416	51.5084	22.202	19.1674	13.8007	18.9006	10.2694	12.8619	8.78522	20.2204	15.4826	25.9482	13.8041	36.8769	33.3556	49.4783
Homolog0233-G02	AT3G57680,AT5G46390,AT4G17740	Peptidase S41 family protein,Peptidase S41 family protein,Peptidase S41 family protein	72.1419	141.44	80.0557	151.41	132.135	107.15	143.599	43.4776	57.7168	35.3804	53.1326	48.0176	136.147	30.995	113.312	273.216	53.982	35.9502	43.3826	52.4784	179.387	67.7387	126.761	124.314	127.545	81.3195	72.2209	167.059	104.038	98.281	49.1452	47.9369	37.6408	40.4694	31.9457	52.0179	56.0266	47.1631	65.0969	56.2905	65.9825	52.1518	58.5687	81.2908	75.4863	35.0234	42.3169
Homolog0233-G03	AT3G57680,AT5G46390,AT4G17740	Peptidase S41 family protein,Peptidase S41 family protein,Peptidase S41 family protein	244.086	314.886	156.26	264.503	227.99	150.302	291.422	282.604	218.461	204.701	185.246	167.714	229.505	238.12	282.966	280.932	150.398	243.824	180.587	185.139	170.739	127.115	135.73	129.749	103.765	127.788	158.068	209.961	178.352	206.688	58.9743	75.2727	57.4517	88.2458	95.1272	62.6338	82.3524	109.92	271.937	118.763	102.166	96.9698	133.448	237.737	166.317	94.2296	94.3993
Homolog0234-G01	AT4G36130,AT3G51190,AT2G44065,AT2G18020,ATCG00830,ATCG01310,ADH10380	Ribosomal protein L2 family,Ribosomal protein L2 family,Ribosomal protein L2 family,Ribosomal protein L2 family,ribosomal protein L2,ribosomal protein L2	7.10205	2.06482	4.12658	0.926998	1.52757	4.02269	5.43022	4.76466	3.77586	4.10666	2.58483	3.24757	4.8624	1.96793	3.44317	3.50727	3.2228	2.60929	4.70414	5.06137	9.31305	7.52652	3.58756	2.3776	7.92652	7.74472	5.45063	2.27512	2.05002	2.97821	5.50427	7.92345	9.90546	2.52934	5.67924	4.77716	4.05012	3.99365	1.83741	6.83295	8.51387	4.88923	1.48275	0	4.94992	7.50501	11.0675
Homolog0235-G01	AT1G03030	P-loop containing nucleoside triphosphate hydrolases superfamily protein	11.9614	7.22688	19.5325	14.214	13.7481	30.7187	17.7991	16.3785	36.4101	11.6882	21.5403	13.2222	35.6576	20.1713	17.8419	14.3798	26.3196	13.6263	17.2485	18.9135	19.5131	57.7034	17.3399	21.0587	11.5295	34.8512	12.2639	24.3763	18.4502	40.5037	15.3333	21.7895	35.6597	52.273	48.2735	111.998	35.7761	46.9729	42.2605	33.6767	15.9635	44.0031	31.8792	194.791	47.7667	19.1795	23.4371
Homolog0237-G01	AT3G09630,AT5G02870	Ribosomal protein L4/L1 family,Ribosomal protein L4/L1 family	193.998	100.488	182.945	136.578	105.784	205.888	106.794	178.973	142.134	224.918	97.6492	140.341	123.181	145.627	211.286	126.963	195.248	167.285	116.035	133.194	219.744	347.056	203.295	150.808	327.149	214.916	193.497	222.637	150.164	193.584	259.88	308.222	324.899	360.571	298.87	411.897	346.96	145.103	195.553	99.5659	251.159	216.756	253.551	193.257	187.107	162.609	282.547
Homolog0238-G01	AT3G02770,AT5G16450,AT5G56260	Ribonuclease E inhibitor RraA/Dimethylmenaquinone methyltransferase,Ribonuclease E inhibitor RraA/Dimethylmenaquinone methyltransferase,Ribonuclease E inhibitor RraA/Dimethylmenaquinone methyltransferase	446.308	370.292	377.72	310.853	497.987	390.932	362.316	270.692	337.131	340.852	337.177	259.109	471.004	249.436	305.816	474.534	294.618	634.928	432.519	378.803	372.079	1094.69	591.35	633.799	442.444	826.749	930.695	135.532	474.58	505.701	635.349	527.702	669.609	503.338	530.299	500.54	534.616	310.554	507.126	295.281	492.74	732.57	329.912	265.346	392.281	910.608	580.719
Homolog0239-G01	AT1G55930,AT3G13070	CBS domain-containing protein / transporter associated domain-containing protein,CBS domain-containing protein / transporter associated domain-containing protein	71.7681	85.0019	143.88	104.133	105.02	116.658	120.37	64.0252	85.766	96.9802	97.0747	91.1638	94.6546	85.6051	112.686	109.427	93.1928	80.5981	57.2337	95.6332	68.074	21.7433	96.2663	94.0849	34.5884	17.4256	39.5171	159.909	64.5756	81.603	27.1282	38.4287	51.5084	36.2538	44.0141	56.7951	78.3023	71.6955	165.105	83.1343	65.9825	89.636	126.034	24.5406	91.5735	51.7012	52.0824
Homolog0240-G01	AT5G14310,AT3G27320,AT3G63010,AT5G23530,AT3G05120,AT5G27320	carboxyesterase 16,alpha/beta-Hydrolases superfamily protein,alpha/beta-Hydrolases superfamily protein,carboxyesterase 18,alpha/beta-Hydrolases superfamily protein,alpha/beta-Hydrolases superfamily protein	6.35447	13.0772	6.32743	9.57898	11.4568	10.2396	12.3688	10.1249	10.2488	13.2677	16.6578	7.19104	14.9113	5.9038	15.3378	9.82036	13.6969	8.40772	9.14694	3.46304	10.4218	14.2168	13.1544	7.47245	19.456	23.2342	49.0557	22.1012	8.20008	14.8911	10.6154	9.50814	17.8298	11.2415	12.7783	20.701	16.8755	7.2266	2.36239	6.83295	8.51387	21.1867	13.3448	3.06758	8.66236	13.3422	7.81236
Homolog0240-G02	AT5G14310,AT3G27320,AT3G63010,AT5G23530,AT3G05120,AT5G27320	carboxyesterase 16,alpha/beta-Hydrolases superfamily protein,alpha/beta-Hydrolases superfamily protein,carboxyesterase 18,alpha/beta-Hydrolases superfamily protein,alpha/beta-Hydrolases superfamily protein	0.747584	0	0.275106	0.308999	0	0.731398	0	1.19117	0.539409	1.57948	0.287203	0	0.32416	0.491983	0.313016	0.701454	1.34284	0.289921	1.04536	0.532775	1.77391	0.836281	2.98964	0.679313	2.88237	0	1.36266	0.325018	0	2.38257	2.35897	0.396172	3.96218	3.09141	4.25943	5.30795	1.35004	0	0	4.22992	0	0	3.70688	0	1.97997	0	0
Homolog0240-G03	AT5G14310,AT3G27320,AT3G63010,AT5G23530,AT3G05120,AT5G27320	carboxyesterase 16,alpha/beta-Hydrolases superfamily protein,alpha/beta-Hydrolases superfamily protein,carboxyesterase 18,alpha/beta-Hydrolases superfamily protein,alpha/beta-Hydrolases superfamily protein	4.48551	23.4013	11.2793	8.65198	16.8033	35.4728	9.35205	50.6246	19.6884	28.1148	24.9867	18.7895	10.6973	23.1232	14.0857	5.96236	20.6797	35.6603	21.1686	7.19247	14.6348	9.19909	16.144	4.75519	10.0883	29.0427	24.5278	17.2259	39.9754	54.2035	38.1367	69.7263	138.676	33.4435	29.1061	19.1086	52.6515	19.0174	72.4466	39.2081	35.1197	45.6329	31.1378	0	25.4921	11.6745	19.5309
Homolog0240-G04	AT5G14310,AT3G27320,AT3G63010,AT5G23530,AT3G05120,AT5G27320	carboxyesterase 16,alpha/beta-Hydrolases superfamily protein,alpha/beta-Hydrolases superfamily protein,carboxyesterase 18,alpha/beta-Hydrolases superfamily protein,alpha/beta-Hydrolases superfamily protein	12.3351	16.1744	7.42785	9.26998	9.92919	11.7024	12.9722	4.46687	18.0702	18.322	18.9554	7.65498	8.10399	11.3156	8.45143	7.716	12.6227	6.37827	12.283	7.19247	21.7305	25.0884	18.5357	21.738	30.2649	27.1065	31.3411	15.2758	7.68757	32.7603	29.8803	31.2976	27.7353	24.1692	26.9764	23.8858	46.5764	4.94452	18.1116	9.76136	15.9635	17.1123	7.41376	13.8041	12.6223	14.1761	22.135
Homolog0240-G05	AT5G14310,AT3G27320,AT3G63010,AT5G23530,AT3G05120,AT5G27320	carboxyesterase 16,alpha/beta-Hydrolases superfamily protein,alpha/beta-Hydrolases superfamily protein,carboxyesterase 18,alpha/beta-Hydrolases superfamily protein,alpha/beta-Hydrolases superfamily protein	9.7186	5.50619	9.35359	8.65198	4.20081	4.02269	2.11175	1.78675	8.09114	1.26359	5.74407	4.87135	11.3456	0.491983	12.8336	9.46963	2.14854	2.02945	3.39743	2.66388	5.10001	9.19909	9.56684	7.8121	19.456	9.6809	2.72532	4.55025	0.512505	5.36078	28.7008	20.601	1.98109	3.09141	7.09905	11.6775	4.72514	6.27573	0	5.20606	7.44964	10.5933	0	0	6.43489	4.16945	4.55721
Homolog0240-G06	AT5G14310,AT3G27320,AT3G63010,AT5G23530,AT3G05120,AT5G27320	carboxyesterase 16,alpha/beta-Hydrolases superfamily protein,alpha/beta-Hydrolases superfamily protein,carboxyesterase 18,alpha/beta-Hydrolases superfamily protein,alpha/beta-Hydrolases superfamily protein	0	0	0	0.617998	0	0	0	0.893375	0	0	0	0	0	0	0	0.350727	0.268567	0	0.522682	0	0.221739	0	1.19585	0	0	0	2.72532	0.650035	0	0	1.17949	0	0	0	0	1.59239	2.02506	0	0	0	0	3.25949	0	0	0	0	0
Homolog0243-G01	AT4G17830	Peptidase M20/M25/M40 family protein	134.939	137.655	299.315	236.075	127.552	179.924	169.544	159.616	186.096	199.963	149.633	153.795	183.474	128.9	232.258	189.393	125.421	94.2244	220.572	287.699	118.631	301.061	133.338	185.453	219.781	183.937	258.905	192.735	97.3759	141.167	162.769	166.392	231.788	186.609	155.469	323.254	288.233	189.223	265.112	229.555	355.454	322.689	298.033	335.9	123.253	251.835	231.116
Homolog0246-G01	AT1G01620,AT4G00430,AT3G61430,AT4G23400,AT2G45960	plasma membrane intrinsic protein 1C,plasma membrane intrinsic protein 1;4,plasma membrane intrinsic protein 1A,plasma membrane intrinsic protein 1;5,plasma membrane intrinsic protein 1B	396.594	356.182	775.248	791.656	705.737	745.66	663.694	254.016	358.977	259.983	256.185	466.026	590.943	237.136	1024.81	487.861	436.69	31.0216	212.993	133.46	634.618	1474.36	1665.83	384.491	461.9	869.345	692.23	57.2031	397.704	178.097	360.136	227.799	481.405	617.158	452.919	238.327	288.233	89.1915	107.095	75.8132	164.956	43.1882	51.8963	87.426	32.422	511.175	632.801
Homolog0248-G01	AT1G13580,AT3G25540,AT3G19260,AT1G26200	LAG1 longevity assurance homolog 3,TRAM, LAG1 and CLN8 (TLC) lipid-sensing domain containing protein,LAG1 homologue 2,TRAM, LAG1 and CLN8 (TLC) lipid-sensing domain containing protein	14.5779	11.3565	17.8819	10.815	7.63784	21.5762	9.65372	15.1874	15.9126	17.0584	12.6369	14.3821	13.9389	30.995	20.659	14.0291	15.8455	14.2061	9.40828	14.9177	31.487	29.2698	28.1026	14.9449	23.7796	63.8939	54.5063	14.9508	17.4252	22.0388	28.3077	17.4316	27.7353	21.9209	25.5566	21.7626	25.6508	11.4104	3.67483	18.3839	20.2204	26.8908	25.2068	0	14.3548	12.5083	10.4165
Homolog0248-G02	AT1G13580,AT3G25540,AT3G19260,AT1G26200	LAG1 longevity assurance homolog 3,TRAM, LAG1 and CLN8 (TLC) lipid-sensing domain containing protein,LAG1 homologue 2,TRAM, LAG1 and CLN8 (TLC) lipid-sensing domain containing protein	4.11171	6.88274	3.02616	1.545	6.49216	8.77677	3.01679	4.46687	3.23645	10.1087	3.15924	3.24757	3.2416	7.87173	5.00825	2.45509	5.37134	14.2061	1.56805	0.532775	3.54783	3.34512	10.1648	8.15176	15.853	15.4894	14.9892	14.3008	8.71258	8.339	9.82905	8.31962	7.92437	7.58801	8.51886	2.12318	10.8003	3.6133	0	1.95227	8.51387	10.5933	1.48275	0	2.47496	3.33556	5.85927
Homolog0248-G03	AT1G13580,AT3G25540,AT3G19260,AT1G26200	LAG1 longevity assurance homolog 3,TRAM, LAG1 and CLN8 (TLC) lipid-sensing domain containing protein,LAG1 homologue 2,TRAM, LAG1 and CLN8 (TLC) lipid-sensing domain containing protein	48.2192	62.2888	59.6979	72.6148	71.0319	61.8031	80.5483	67.8965	46.1195	43.5937	48.8246	55.2086	45.7065	56.0861	65.7333	101.36	67.9475	109.59	52.0069	41.0237	78.9392	43.4866	56.8031	40.7588	55.4856	17.4256	42.2424	83.8545	55.3505	83.9856	42.0683	48.333	39.6218	51.4298	41.1745	45.1176	55.3516	49.8255	66.4094	66.0519	50.019	43.1882	57.086	19.9393	50.7367	35.8573	32.5515
Homolog0248-G04	AT1G13580,AT3G25540,AT3G19260,AT1G26200	LAG1 longevity assurance homolog 3,TRAM, LAG1 and CLN8 (TLC) lipid-sensing domain containing protein,LAG1 homologue 2,TRAM, LAG1 and CLN8 (TLC) lipid-sensing domain containing protein	8.59722	1.72069	11.2793	20.3939	9.92919	17.9192	6.03358	8.93375	12.6761	20.5333	9.76492	7.42301	11.9939	14.7595	14.3987	22.7973	11.2798	18.8449	3.13609	7.45886	20.1783	15.8893	20.3295	37.0226	29.5443	11.6171	20.4399	30.8767	27.1628	21.4431	9.82905	10.6967	3.96218	11.2415	19.8773	17.5162	22.2757	8.93817	17.0617	13.5032	9.57811	19.5569	30.3964	7.66895	24.0071	30.02	21.484
Homolog0251-G01	AT3G57650,AT1G51260,AT1G75020,AT3G18850	lysophosphatidyl acyltransferase 2,lysophosphatidyl acyltransferase 3,lysophosphatidyl acyltransferase 4,lysophosphatidyl acyltransferase 5	29.9034	42.673	67.9511	29.0459	42.39	39.1298	28.9612	53.9003	29.9372	42.646	35.9004	28.5322	38.2508	59.038	46.0133	27.3567	35.988	36.5301	29.2702	30.6346	36.3653	61.0485	78.9264	72.3469	48.2797	29.0427	39.5171	61.7533	35.3628	33.356	23.5897	33.2785	17.8298	35.9728	49.6933	30.2553	41.8512	30.9983	17.3242	35.9543	29.7986	44.0031	48.1894	69.0205	49.4992	30.8539	29.2963
Homolog0251-G02	AT3G57650,AT1G51260,AT1G75020,AT3G18850	lysophosphatidyl acyltransferase 2,lysophosphatidyl acyltransferase 3,lysophosphatidyl acyltransferase 4,lysophosphatidyl acyltransferase 5	2.99034	18.5834	14.8557	17.613	31.697	8.41107	7.84365	24.4189	26.431	42.0142	38.1981	9.04679	19.7737	35.4228	9.70349	17.8871	27.3938	29.572	16.7258	35.4296	22.3957	8.36281	19.1337	15.9639	28.1031	27.1065	28.6158	30.2266	36.3878	39.3124	16.906	30.5053	31.6975	12.3656	46.8537	16.9854	24.3007	27.5752	20.2115	84.1104	15.9635	8.14872	17.793	0	33.412	21.6811	15.6247
Homolog0251-G03	AT3G57650,AT1G51260,AT1G75020,AT3G18850	lysophosphatidyl acyltransferase 2,lysophosphatidyl acyltransferase 3,lysophosphatidyl acyltransferase 4,lysophosphatidyl acyltransferase 5	2.61655	4.81792	5.50211	5.87099	6.49216	5.48548	2.71511	1.78675	2.15764	4.10666	2.58483	11.8304	5.18656	6.39578	7.51238	5.26091	0.805701	2.02945	2.87475	5.32775	9.31305	10.8716	10.1648	9.17073	4.32355	0	4.08797	5.5253	1.53751	1.19129	4.32478	2.37703	15.8487	9.27423	10.6486	5.83875	5.40016	7.79712	1.57493	2.76572	5.32117	6.51898	4.44826	113.5	7.67237	4.16945	5.20824
Homolog0251-G04	AT3G57650,AT1G51260,AT1G75020,AT3G18850	lysophosphatidyl acyltransferase 2,lysophosphatidyl acyltransferase 3,lysophosphatidyl acyltransferase 4,lysophosphatidyl acyltransferase 5	183.532	172.069	125.723	116.493	114.95	110.075	147.521	159.021	124.334	109.3	187.257	111.345	102.759	166.29	137.727	158.879	69.2903	70.7408	105.843	163.029	102.887	61.8848	73.5451	67.5917	117.457	54.213	91.2981	68.5787	52.788	57.7773	55.0427	68.1416	45.5651	58.1747	80.2192	61.0414	105.303	76.4499	52.4975	179.609	71.3037	65.1898	54.1205	228.535	166.812	56.7045	55.3375
Homolog0252-G01	AT2G42800,AT1G80080,AT1G13230,AT1G68780,AT4G28560,AT3G25670	receptor like protein 29,Leucine-rich repeat (LRR) family protein,Leucine-rich repeat (LRR) family protein,RNI-like superfamily protein,ROP-interactive CRIB motif-containing protein 7,Leucine-rich repeat (LRR) family protein	0.373792	1.03241	0.550211	0.926998	0	3.65699	1.50839	0	0.539409	0	0	0	0.648319	0	0.313016	0.350727	0.268567	2.31937	0	0.532775	0.886957	0	0	0	14.4118	0	2.72532	2.92516	0	1.19129	0.786324	0.792345	0	16.3002	6.38914	10.0851	3.3751	0.190174	0	0.488068	1.06423	2.44462	0	0	1.48498	0	1.30206
Homolog0253-G01	AT4G34920,AT4G34930,AT4G38690	PLC-like phosphodiesterases superfamily protein,PLC-like phosphodiesterases superfamily protein,PLC-like phosphodiesterases superfamily protein	414.162	517.582	341.681	584.936	644.252	498.813	688.431	471.404	535.903	398.03	363.887	347.258	398.392	435.897	460.759	599.393	337.589	488.517	755.798	468.043	861.236	550.273	829.325	690.862	554.856	586.662	866.65	154.383	736.469	529.526	954.204	819.284	431.878	795.617	401.096	280.791	222.757	626.432	509.488	562.254	334.169	758.646	160.137	283.751	422.228	571.215	580.719
Homolog0253-G02	AT4G34920,AT4G34930,AT4G38690	PLC-like phosphodiesterases superfamily protein,PLC-like phosphodiesterases superfamily protein,PLC-like phosphodiesterases superfamily protein	0	0.344137	0	0	0.763784	0.731398	0	0	0	0	0	0	0	0	0	0	1.6114	3.47906	0.522682	0	0	0	0	1.35863	0	0	0	0	0	0	2.35897	0	1.98109	1.12415	1.41981	0	2.02506	0	6.2997	0.813447	0	0	0	0	0	1.66778	0.65103
Homolog0254-G01	AT5G62390	BCL-2-associated athanogene 7	4.11171	7.22688	11.2793	10.506	8.40163	8.04537	3.01679	7.74258	6.47291	4.73845	6.31847	7.65498	10.049	10.3317	9.07746	5.61163	3.75994	8.69764	6.79487	6.65969	5.32174	18.3982	11.3606	5.09485	15.1324	5.80854	6.81329	18.851	5.63755	135.807	14.1538	6.33876	11.8866	7.30697	7.09905	16.4546	14.1754	5.51504	9.97453	3.0911	3.1927	9.77847	6.67239	6.13516	1.73247	10.8406	13.6716
Homolog0254-G02	AT5G62390	BCL-2-associated athanogene 7	19.0634	15.8303	33.0127	9.88798	5.72838	27.0617	13.2739	42.882	29.6675	116.566	34.7516	19.2534	13.6147	59.038	24.1022	5.26091	36.5251	9.27748	13.8511	11.7211	16.6305	30.9424	17.3399	11.888	18.0148	25.1703	32.7038	14.6258	37.4129	21.4431	95.1452	141.037	140.658	81.7819	60.3419	59.4491	41.8512	7.79712	8.3996	7.80909	28.7343	22.0016	42.2584	42.9461	26.2346	10.8406	13.0206
Homolog0255-G01	AT5G62270,AT2G02880	BEST Arabidopsis thaliana protein match is: mucin-related (TAIR:mucin-related.1); Has 35333 Blast hits to 34131 proteins in 2444 species: Archae - 798; Bacteria - 22429; Metazoa - 974; Fungi - 991; Plants - 531; Viruses - 0; Other Eukaryotes - 9610 (sou /.../CBI BLink).,mucin-related	13.0827	7.22688	14.3055	13.905	6.87406	6.94828	4.2235	8.93375	11.5973	10.4246	6.89288	6.26316	11.0214	3.44388	15.0248	7.01454	6.71418	9.5674	10.1923	10.6555	28.6044	22.5796	23.3192	19.0208	27.3825	46.4683	24.5278	13.0007	8.71258	9.53028	14.9401	11.489	21.792	19.3916	11.3585	29.1937	24.3007	17.496	34.9108	11.0629	18.092	17.9272	20.7585	52.1488	16.0872	23.3489	21.484
Homolog0255-G02	AT5G62270,AT2G02880	BEST Arabidopsis thaliana protein match is: mucin-related (TAIR:mucin-related.1); Has 35333 Blast hits to 34131 proteins in 2444 species: Archae - 798; Bacteria - 22429; Metazoa - 974; Fungi - 991; Plants - 531; Viruses - 0; Other Eukaryotes - 9610 (sou /.../CBI BLink).,mucin-related	17.5682	13.4213	14.3055	12.051	6.11027	13.8966	8.74869	11.0183	5.9335	23.3763	6.03127	6.49513	15.5597	10.3317	12.8336	10.5218	14.2341	5.21858	5.7495	3.19665	11.3087	18.3982	14.3503	14.2656	12.2501	17.4256	14.9892	8.77547	22.0377	18.4649	13.7607	20.9971	31.6975	12.6467	11.3585	19.6394	30.3759	13.8827	28.3487	6.1822	18.092	26.8908	21.4999	0	13.1173	11.6745	11.7185
Homolog0256-G01	AT3G60310	unknown protein	2.99034	4.47378	3.57637	7.10698	0.381892	0.731398	3.31847	1.48896	5.6638	5.37024	1.14881	2.55166	3.2416	1.96793	0	4.55945	2.4171	3.18913	1.56805	10.3891	5.54348	0.836281	0.597927	0.679313	3.60296	3.87236	0	6.82537	0	1.19129	6.29059	4.3579	0	0.281037	1.41981	2.12318	4.05012	8.17747	2.62488	7.48371	3.1927	3.25949	4.44826	0	6.43489	5.00334	4.55721
Homolog0259-G01	AT2G35690,AT1G06290,AT4G16760,AT5G65110,AT1G06310	acyl-CoA oxidase 5,acyl-CoA oxidase 3,acyl-CoA oxidase 1,acyl-CoA oxidase 2,acyl-CoA oxidase 6	15.3255	27.8751	28.8861	45.1139	35.1341	25.2332	20.8158	88.4441	35.8707	53.7024	23.2635	26.2125	32.7401	69.3697	38.814	31.5654	48.6106	38.2696	24.5661	25.0404	39.4696	21.7433	30.4943	30.9088	14.4118	21.298	17.7146	46.4775	26.6503	53.6078	29.094	38.8249	55.4706	53.1161	22.7169	51.4871	27.0008	29.2868	38.8482	28.9587	28.7343	35.0395	80.81	3.06758	22.2746	15.01	27.3433
Homolog0259-G02	AT2G35690,AT1G06290,AT4G16760,AT5G65110,AT1G06310	acyl-CoA oxidase 5,acyl-CoA oxidase 3,acyl-CoA oxidase 1,acyl-CoA oxidase 2,acyl-CoA oxidase 6	22.0537	16.5186	44.8422	13.905	23.6773	20.4791	36.5031	21.1432	15.1035	13.8994	6.03127	14.3821	31.1193	18.6954	41.3181	23.148	14.5026	22.3239	23.782	38.3598	31.7087	26.761	40.6591	55.364	82.1475	50.3407	89.9354	57.8531	13.8376	50.034	28.7008	12.2813	35.6597	42.7177	37.6249	48.8332	74.2522	27.7654	99.4828	28.1453	18.092	22.8164	15.5689	0	16.5822	13.3422	13.6716
Homolog0259-G03	AT2G35690,AT1G06290,AT4G16760,AT5G65110,AT1G06310	acyl-CoA oxidase 5,acyl-CoA oxidase 3,acyl-CoA oxidase 1,acyl-CoA oxidase 2,acyl-CoA oxidase 6	118.866	284.946	203.028	193.743	164.214	217.591	284.785	296.6	161.283	396.766	105.978	90.004	229.505	410.314	222.241	136.784	162.752	236.576	150.01	103.625	133.044	132.132	139.317	188.509	125.383	114.235	159.431	171.284	322.878	131.637	124.239	129.152	99.0546	177.897	195.934	134.291	147.154	183.328	224.427	157.158	197.948	372.397	262.447	236.204	81.6737	144.263	113.93
Homolog0260-G01	AT3G56010	AT3G56010	94.9432	64.3537	56.3967	44.1869	67.9768	80.088	69.0845	57.176	94.6663	33.1691	79.5553	57.0644	64.8319	23.6152	74.1847	61.3772	25.7824	65.5222	94.8668	55.1423	114.639	153.039	125.565	114.125	167.177	147.15	96.7487	57.2031	58.9381	77.4335	86.8888	58.6335	59.4328	88.8078	97.9668	87.5812	84.3775	71.3152	86.6209	91.2687	109.616	57.8559	19.2758	29.142	86.8711	80.8873	40.3638
Homolog0261-G01	AT3G45100	UDP-Glycosyltransferase superfamily protein	50.8357	49.5558	44.0169	49.1309	39.7168	54.4891	41.9334	35.735	48.8165	19.9015	34.4644	30.8519	45.0582	33.4549	39.44	29.8118	24.9767	41.4587	49.1321	55.4086	40.5783	42.6503	25.1129	28.8708	37.4708	58.0854	70.8582	67.9287	48.1755	16.678	67.2307	39.6172	71.3193	39.6263	49.6933	39.2788	35.101	68.4626	48.0352	20.9869	34.0555	54.5965	20.0172	188.656	61.1315	60.874	44.27
Homolog0262-G01	AT2G30710,AT1G04830,AT5G52580,AT4G13730	Ypt/Rab-GAP domain of gyp1p superfamily protein,Ypt/Rab-GAP domain of gyp1p superfamily protein,RabGAP/TBC domain-containing protein,Ypt/Rab-GAP domain of gyp1p superfamily protein	2.61655	2.7531	3.85148	4.01699	1.90946	1.4628	3.01679	5.36025	2.15764	3.79076	2.58483	2.08772	4.21408	7.37975	1.25206	1.75364	1.6114	4.34882	4.4428	3.99582	2.88261	0.836281	1.79378	1.69828	1.44118	0	1.36266	2.60014	3.07503	3.57386	0.786324	1.18852	5.94328	5.33971	4.25943	3.18477	7.42522	3.99365	0	4.22992	3.1927	0.814872	2.9655	0	5.9399	4.16945	7.16133
Homolog0262-G02	AT2G30710,AT1G04830,AT5G52580,AT4G13730	Ypt/Rab-GAP domain of gyp1p superfamily protein,Ypt/Rab-GAP domain of gyp1p superfamily protein,RabGAP/TBC domain-containing protein,Ypt/Rab-GAP domain of gyp1p superfamily protein	0	0	0.275106	0.617998	0.763784	1.0971	0.301679	0.595583	0.539409	0.315897	0	0.927876	0.648319	0.491983	0.313016	0.350727	0.805701	0.579843	0.784023	0.799163	1.33044	0.836281	0.597927	0	0	0	2.72532	0.975053	0	0.595643	0	0	0	0.281037	1.41981	1.06159	0	0.570521	0	2.44034	0	0	1.48275	0	0.989984	0.83389	0
Homolog0262-G03	AT2G30710,AT1G04830,AT5G52580,AT4G13730	Ypt/Rab-GAP domain of gyp1p superfamily protein,Ypt/Rab-GAP domain of gyp1p superfamily protein,RabGAP/TBC domain-containing protein,Ypt/Rab-GAP domain of gyp1p superfamily protein	0.747584	0	1.37553	0.617998	0	0.365699	0	0.893375	0.269705	0	0.574407	0.231969	0.648319	0	0.626032	0.350727	0	0.289921	0.261341	0	1.99565	1.67256	0	0.339657	2.16178	0	0	1.62509	0	1.19129	0	0	0	0.281037	0	1.06159	0.67502	0.950869	0	2.11496	1.06423	2.44462	0	0	0	0	1.95309
Homolog0262-G04	AT2G30710,AT1G04830,AT5G52580,AT4G13730	Ypt/Rab-GAP domain of gyp1p superfamily protein,Ypt/Rab-GAP domain of gyp1p superfamily protein,RabGAP/TBC domain-containing protein,Ypt/Rab-GAP domain of gyp1p superfamily protein	0	0.344137	0.550211	0.308999	0.381892	0.731398	0	0.297792	0.269705	0.315897	0.287203	0	0.32416	0.491983	0	0.350727	0	0.869764	0.784023	1.06555	0.665218	4.1814	0.597927	0.339657	0.720592	0	2.72532	0.325018	0.512505	1.78693	0.786324	0.792345	3.96218	0.562075	0	0	0	3.42313	0	1.95227	0	1.62974	2.22413	0	2.72246	0	0.65103
Homolog0262-G05	AT2G30710,AT1G04830,AT5G52580,AT4G13730	Ypt/Rab-GAP domain of gyp1p superfamily protein,Ypt/Rab-GAP domain of gyp1p superfamily protein,RabGAP/TBC domain-containing protein,Ypt/Rab-GAP domain of gyp1p superfamily protein	3.73792	1.03241	4.6768	3.39899	4.5827	6.94828	4.52518	4.16908	2.15764	2.52717	2.29763	2.31969	2.91744	4.42785	5.32127	1.40291	1.6114	3.18913	3.13609	2.66388	5.32174	4.1814	1.19585	1.35863	2.88237	1.93618	6.81329	2.92516	3.58753	4.1695	4.32478	2.37703	0	5.90179	3.54952	4.24636	2.02506	5.89539	14.1743	4.22992	3.1927	4.07436	4.44826	0	3.21745	0.83389	2.60412
Homolog0263-G01	AT1G31870	unknown protein	56.8164	73.6454	53.9207	61.1818	81.343	122.143	70.2912	101.547	89.8116	57.4932	70.9392	90.2359	66.7769	90.5249	62.9162	63.1309	86.4786	120.897	53.0522	64.4658	67.4088	73.5927	44.8446	52.9864	82.1475	40.6598	74.9462	132.932	21.0127	150.102	118.342	101.816	112.922	132.369	73.8301	83.8656	127.579	31.759	150.668	45.7157	59.5971	55.4113	140.861	222.399	84.3961	55.8706	39.7128
Homolog0265-G01	AT1G06110	SKP1/ASK-interacting protein 16	110.643	118.039	127.649	97.6438	114.186	116.292	125.498	72.6611	73.899	77.0788	68.3544	63.7915	98.8687	74.7815	133.658	90.1369	82.9872	83.4973	62.4605	60.47	129.718	208.234	122.575	94.4246	127.545	156.831	121.277	94.2551	147.601	196.562	110.478	121.625	87.1681	148.388	85.8985	126.329	77.6273	95.0869	98.6953	70.2818	100.038	87.1913	67.4652	75.1557	81.4262	99.2329	113.93
Homolog0266-G01	AT4G37190	LOCATED IN: cytosol, plasma membrane; EXPRESSED IN: 20 plant structures; EXPRESSED DURING: 13 growth stages; CONTAINS InterPro DOMAIN/s: Beta tubulin, autoregulation binding site (InterPro:IPR013838), Misato Segment II, myosin-like (InterPro:IPR0196 /.../ubulin/FtsZ, N-terminal (InterPro:IPR019746); Has 345 Blast hits to 341 proteins in 161 species: Archae - 0; Bacteria - 0; Metazoa - 131; Fungi …	34.0151	30.6282	35.4886	22.8659	13.3662	46.4437	31.6763	48.2422	49.8953	36.9599	42.2189	49.4094	58.6729	41.8186	38.814	24.2002	35.1823	30.4417	48.6094	38.3598	51.887	37.6326	45.4425	42.4571	49.0003	61.9577	106.287	56.228	31.2628	87.5595	97.111	99.4393	103.017	49.7436	73.8301	72.7189	74.9272	71.125	38.0607	84.1104	23.4131	57.0411	88.2238	101.23	62.6165	66.7112	74.2174
Homolog0269-G01	AT1G13060,AT4G31300,AT3G26340,AT3G27430,AT5G40580	20S proteasome beta subunit E1,N-terminal nucleophile aminohydrolases (Ntn hydrolases) superfamily protein,N-terminal nucleophile aminohydrolases (Ntn hydrolases) superfamily protein,N-terminal nucleophile aminohydrolases (Ntn hydrolases) superfamily protein,20S proteasome beta subunit PBB2	117.745	113.221	134.802	143.067	109.221	123.606	137.867	119.414	128.11	105.194	88.1714	79.3334	120.263	87.0811	148.369	108.375	124.615	85.2369	95.3895	99.629	81.3783	184.818	145.894	140.618	142.677	114.235	216.663	86.7797	136.839	93.5159	139.966	149.753	180.279	202.347	136.302	185.248	184.28	138.827	134.131	72.5594	189.434	170.308	137.896	81.2908	91.326	161.775	154.945
Homolog0269-G02	AT1G13060,AT4G31300,AT3G26340,AT3G27430,AT5G40580	20S proteasome beta subunit E1,N-terminal nucleophile aminohydrolases (Ntn hydrolases) superfamily protein,N-terminal nucleophile aminohydrolases (Ntn hydrolases) superfamily protein,N-terminal nucleophile aminohydrolases (Ntn hydrolases) superfamily protein,20S proteasome beta subunit PBB2	90.4577	101.52	110.317	120.201	81.343	100.567	95.9339	293.622	219.27	209.124	217.126	131.294	129.016	273.543	119.259	124.157	301.601	91.6151	80.2317	96.9651	102.665	135.477	115.4	135.183	72.7798	60.0216	76.3088	100.105	602.193	126.276	178.495	240.08	313.013	578.375	367.021	442.683	253.807	98.51	139.381	147.559	315.013	308.022	412.205	170.251	224.231	92.5618	135.414
Homolog0269-G03	AT1G13060,AT4G31300,AT3G26340,AT3G27430,AT5G40580	20S proteasome beta subunit E1,N-terminal nucleophile aminohydrolases (Ntn hydrolases) superfamily protein,N-terminal nucleophile aminohydrolases (Ntn hydrolases) superfamily protein,N-terminal nucleophile aminohydrolases (Ntn hydrolases) superfamily protein,20S proteasome beta subunit PBB2	72.8895	70.204	99.5882	100.734	63.776	85.5735	68.7828	105.716	78.7537	95.7167	69.5032	63.7915	71.3151	108.236	113.625	90.4876	89.4328	59.4339	59.5858	67.6625	92.9088	137.986	107.029	94.4246	83.5887	96.809	133.54	56.5531	90.2009	106.62	123.846	152.13	79.2437	134.898	107.905	108.282	81.6774	77.7811	129.931	71.0952	109.616	132.824	119.362	18.4055	78.7037	72.5484	73.5664
Homolog0271-G01	AT1G75000,AT3G06470,AT4G36830,AT3G06460	GNS1/SUR4 membrane protein family,GNS1/SUR4 membrane protein family,GNS1/SUR4 membrane protein family,GNS1/SUR4 membrane protein family	6.35447	2.7531	4.6768	4.01699	6.11027	3.65699	3.31847	2.08454	3.77586	3.47486	6.89288	11.3665	3.88992	4.91983	5.00825	9.1189	2.68567	2.31937	4.4428	4.52859	16.187	1.67256	6.5772	8.83107	15.1324	1.93618	16.3519	7.4754	9.73759	17.2736	8.64956	4.75407	11.8866	9.27423	18.4575	18.047	14.1754	10.2694	19.6866	9.27329	2.12847	6.51898	4.44826	0	6.92989	13.3422	3.25515
Homolog0271-G02	AT1G75000,AT3G06470,AT4G36830,AT3G06460	GNS1/SUR4 membrane protein family,GNS1/SUR4 membrane protein family,GNS1/SUR4 membrane protein family,GNS1/SUR4 membrane protein family	1.86896	1.72069	2.47595	1.236	0.763784	2.55989	2.71511	4.46687	0.539409	3.79076	5.16966	3.0156	0.648319	5.41182	1.56508	1.05218	0.537134	3.18913	3.92012	0.266388	12.1957	9.19909	19.1337	8.83107	9.3677	44.5321	8.17595	1.30007	15.8877	27.3996	23.1965	26.1474	21.792	16.5812	26.9764	3.71557	10.8003	15.5942	11.287	43.9261	13.835	28.5205	1.48275	0	22.5221	15.01	9.76545
Homolog0272-G01	AT4G07990	Chaperone DnaJ-domain superfamily protein	13.8303	16.5186	23.1089	12.36	14.5119	25.5989	20.8158	21.441	14.0246	13.5836	9.76492	12.2944	20.7462	9.83967	44.1352	29.1103	9.93698	8.69764	7.84023	11.7211	37.0305	51.0131	26.3088	40.4191	26.6619	34.8512	24.5278	46.8025	8.71258	13.6998	22.4102	28.5244	23.7731	22.483	20.5872	31.3169	26.3258	13.6925	2.36239	13.9913	29.7986	20.3718	22.9827	0	15.5922	11.6745	13.6716
Homolog0272-G02	AT4G07990	Chaperone DnaJ-domain superfamily protein	34.7627	32.693	39.065	31.5179	27.4962	42.0554	37.1065	46.1577	41.2648	42.3301	33.3156	34.3314	39.2233	40.8346	37.8749	31.5654	43.7764	29.572	32.929	49.2817	17.7391	45.9954	24.515	31.9277	22.3384	30.9789	40.8797	23.0762	22.5502	26.8039	43.2478	40.8058	51.5084	34.0055	26.2665	33.4401	24.9757	29.6671	26.2488	29.7722	36.184	36.6693	42.9998	23.0068	44.3018	39.1928	33.2025
Homolog0274-G01	AT1G04130	Tetratricopeptide repeat (TPR)-like superfamily protein	45.9764	48.5233	61.0735	50.6759	60.3389	62.5345	43.4418	43.1798	35.8707	55.2819	34.7516	21.1092	47.3273	23.1232	75.1238	39.9829	34.6451	37.3998	22.214	30.1018	74.2827	85.3006	74.143	59.1003	64.1327	67.7663	73.5835	72.4789	18.4502	69.6902	50.3247	29.3168	83.2059	44.966	26.9764	62.6338	31.0509	22.2503	51.4476	37.4185	38.3124	47.2626	51.155	73.6219	49.9942	105.904	155.596
Homolog0275-G01	AT4G16330,AT4G22880,AT5G08640,AT5G43935,AT5G63590,AT5G63580,AT5G63600,AT3G55970,AT2G38240,AT5G05600,AT3G11180,AT5G63595	2-oxoglutarate (2OG) and Fe(II)-dependent oxygenase superfamily protein,leucoanthocyanidin dioxygenase,flavonol synthase 1,flavonol synthase 6,flavonol synthase 3,flavonol synthase 2,flavonol synthase 5,jasmonate-regulated gene 21,2-oxoglutarate (2OG) and Fe(II)-dependent oxygenase superfamily protein,2-oxoglutarate (2OG) and Fe(II)-dependent oxygenase superfamily protein,2-oxoglutarate (2OG) and…	11.5876	10.6683	12.93	9.57898	3.05514	5.11978	7.24029	11.6139	7.01232	11.3723	4.59525	12.5263	6.15903	10.8236	7.51238	8.76818	8.32558	6.37827	12.0217	11.7211	15.9652	7.52652	7.77306	7.13279	11.5295	7.74472	16.3519	9.42551	11.7876	10.1259	19.2649	10.6967	15.8487	10.9605	15.6179	13.8007	12.8254	10.0792	21.7865	8.62254	12.7708	13.8528	5.18963	0	15.0973	10.8406	12.3696
Homolog0275-G02	AT4G16330,AT4G22880,AT5G08640,AT5G43935,AT5G63590,AT5G63580,AT5G63600,AT3G55970,AT2G38240,AT5G05600,AT3G11180,AT5G63595	2-oxoglutarate (2OG) and Fe(II)-dependent oxygenase superfamily protein,leucoanthocyanidin dioxygenase,flavonol synthase 1,flavonol synthase 6,flavonol synthase 3,flavonol synthase 2,flavonol synthase 5,jasmonate-regulated gene 21,2-oxoglutarate (2OG) and Fe(II)-dependent oxygenase superfamily protein,2-oxoglutarate (2OG) and Fe(II)-dependent oxygenase superfamily protein,2-oxoglutarate (2OG) and…	0	0	0	0	0	0	0	0	0.269705	0.631793	0.574407	0.231969	0.648319	0.983967	0	0	0	0	0.784023	0	1.33044	0	0.597927	0	0	0	0	0.975053	0	0.595643	2.75213	1.58469	0	4.77764	14.908	2.65398	6.07518	1.52139	2.0999	0.813447	1.06423	2.44462	31.8792	0	4.94992	3.33556	7.81236
Homolog0275-G03	AT4G16330,AT4G22880,AT5G08640,AT5G43935,AT5G63590,AT5G63580,AT5G63600,AT3G55970,AT2G38240,AT5G05600,AT3G11180,AT5G63595	2-oxoglutarate (2OG) and Fe(II)-dependent oxygenase superfamily protein,leucoanthocyanidin dioxygenase,flavonol synthase 1,flavonol synthase 6,flavonol synthase 3,flavonol synthase 2,flavonol synthase 5,jasmonate-regulated gene 21,2-oxoglutarate (2OG) and Fe(II)-dependent oxygenase superfamily protein,2-oxoglutarate (2OG) and Fe(II)-dependent oxygenase superfamily protein,2-oxoglutarate (2OG) and…	57.1902	191.34	55.5713	84.0478	53.083	79.7223	64.5593	220.961	45.5801	250.506	79.2681	12.2944	41.8166	98.8887	82.0101	36.1249	29.8109	89.8756	46.5187	25.3068	124.839	252.557	229.006	98.8401	82.1475	706.706	457.853	24.0513	75.3382	120.32	123.846	284.056	106.979	99.7683	53.9527	12.2083	14.8504	50.7764	134.656	91.106	160.699	97.7847	47.4481	1.53379	51.4792	105.07	117.836
Homolog0276-G01	AT1G34300,AT5G20050,AT4G32300,AT5G24080,AT5G35370	lectin protein kinase family protein,Protein kinase superfamily protein,S-domain-2 5,Protein kinase superfamily protein,S-locus lectin protein kinase family protein	0	0	0.550211	0.308999	1.14568	0	0	1.19117	0.269705	0	0.287203	0	0	0	0.626032	0	0.268567	1.15969	1.30671	0.799163	1.33044	0	0.597927	1.01897	0.720592	1.93618	0	0	1.02501	2.97821	0	0	0	0	0	0	2.02506	1.52139	3.41234	1.13883	0	0.814872	2.22413	0	0.494992	1.66778	0
Homolog0276-G02	AT1G34300,AT5G20050,AT4G32300,AT5G24080,AT5G35370	lectin protein kinase family protein,Protein kinase superfamily protein,S-domain-2 5,Protein kinase superfamily protein,S-locus lectin protein kinase family protein	0	0	0	0.308999	0	0	0.301679	0.297792	0	0	0.287203	0.695907	0.32416	0.491983	0	0	0.268567	0	0.261341	0.532775	0	0.836281	0	0.339657	0	0	1.36266	0	1.02501	0	1.17949	0.396172	0	0	0	0.530795	0	0	0	0	1.06423	0.814872	0	0	0.247496	0.83389	0.65103
Homolog0276-G03	AT1G34300,AT5G20050,AT4G32300,AT5G24080,AT5G35370	lectin protein kinase family protein,Protein kinase superfamily protein,S-domain-2 5,Protein kinase superfamily protein,S-locus lectin protein kinase family protein	3.73792	3.09723	7.70296	4.94399	4.5827	3.65699	4.52518	2.38233	2.69705	1.89538	1.14881	2.78363	4.53824	1.47595	4.06921	2.80582	1.34284	4.0589	2.09073	1.86471	3.32609	8.36281	5.38135	6.79313	4.32355	0	2.72532	6.17533	2.56252	13.6998	3.93162	3.16938	1.98109	3.37245	7.09905	7.96193	6.7502	6.27573	4.1998	3.25379	0	8.14872	7.41376	0	2.72246	9.17279	3.25515
Homolog0276-G04	AT1G34300,AT5G20050,AT4G32300,AT5G24080,AT5G35370	lectin protein kinase family protein,Protein kinase superfamily protein,S-domain-2 5,Protein kinase superfamily protein,S-locus lectin protein kinase family protein	1.12138	0.688274	2.20085	9.26998	0	4.38839	3.31847	2.38233	15.6429	0.94769	1.72322	0.231969	9.72479	0.491983	1.25206	0	0.537134	1.44961	0.784023	0.266388	0	8.36281	5.38135	3.73622	0	7.74472	5.45063	5.85032	2.56252	9.53028	4.32478	5.94259	9.90546	6.7449	2.12971	1.59239	3.3751	1.33122	3.14985	3.0911	8.51387	7.33385	0	0	7.67237	5.83723	0.65103
Homolog0276-G05	AT1G34300,AT5G20050,AT4G32300,AT5G24080,AT5G35370	lectin protein kinase family protein,Protein kinase superfamily protein,S-domain-2 5,Protein kinase superfamily protein,S-locus lectin protein kinase family protein	2.61655	1.37655	2.75106	1.236	1.52757	2.19419	1.20672	2.68012	0.539409	2.52717	2.01042	0.927876	0.972479	3.93587	1.25206	1.05218	1.07427	1.44961	2.61341	5.06137	2.66087	1.67256	2.39171	5.43451	4.32355	3.87236	5.45063	1.95011	1.02501	0.595643	3.93162	1.98086	0	1.68622	2.12971	2.65398	0.67502	2.28209	2.62488	3.41648	4.25694	3.25949	9.63789	0	2.47496	2.50167	2.60412
Homolog0278-G01	AT1G55230,AT5G19870,AT1G55240,AT1G49470,AT3G01360	Family of unknown function (DUF716),Family of unknown function (DUF716),Family of unknown function (DUF716),Family of unknown function (DUF716),Family of unknown function (DUF716)	0	0	0	0	0	0	0	1.78675	0	0.315897	0.574407	0	0	0.491983	0	0	0	0.289921	0	0	0	0	0	0.339657	0	1.93618	0	0	0	0	0	0	0	0	0	0	0.67502	0	0	0.488068	2.12847	0.814872	0	0	0.247496	0	0.65103
Homolog0278-G02	AT1G55230,AT5G19870,AT1G55240,AT1G49470,AT3G01360	Family of unknown function (DUF716),Family of unknown function (DUF716),Family of unknown function (DUF716),Family of unknown function (DUF716),Family of unknown function (DUF716)	0.373792	0	1.37553	1.236	0	0.365699	0.603358	0	0.269705	0	0	0.463938	0.32416	0	0.313016	0.350727	0	0	1.04536	0.532775	1.33044	0	1.79378	6.11382	0	0	2.72532	0	2.56252	0.595643	0.786324	0	3.96218	1.68622	1.41981	0	0.67502	0.380348	0.262488	0.162689	0	4.88923	0	0	0.247496	0	0
Homolog0278-G03	AT1G55230,AT5G19870,AT1G55240,AT1G49470,AT3G01360	Family of unknown function (DUF716),Family of unknown function (DUF716),Family of unknown function (DUF716),Family of unknown function (DUF716),Family of unknown function (DUF716)	0	0	0	0	0	0	0	0	0	0	0	0	0	0.983967	0	0	0	0	0	0	0	0.836281	0	0	0	0	0	0	0	0	0.393162	0	0	0	0	0	0	0	0	0	0	0	0	0	0.742488	0	0
Homolog0278-G04	AT1G55230,AT5G19870,AT1G55240,AT1G49470,AT3G01360	Family of unknown function (DUF716),Family of unknown function (DUF716),Family of unknown function (DUF716),Family of unknown function (DUF716),Family of unknown function (DUF716)	0	0	0	0	0	0	0	0	0	0	0	0	0	0	0	0	0	0	0	0	0	0	0	0	0	0	0	0	0	0	0	0	0	0	0	0	0	0	0	0	0	0	0	0	0	0	0
Homolog0278-G05	AT1G55230,AT5G19870,AT1G55240,AT1G49470,AT3G01360	Family of unknown function (DUF716),Family of unknown function (DUF716),Family of unknown function (DUF716),Family of unknown function (DUF716),Family of unknown function (DUF716)	0	0	0.550211	0.617998	0	0	0	0.595583	0	0	0	0.231969	0	0	0	0	0	0.579843	0.784023	0.532775	2.66087	3.34512	5.97927	0.679313	2.88237	1.93618	0	1.62509	1.02501	2.38257	0.393162	3.16938	5.94328	4.21556	4.96933	1.06159	2.02506	0.760695	5.51224	3.90454	1.06423	1.62974	0	0	4.20743	0.83389	3.25515
Homolog0280-G01	AT3G54480	SKP1/ASK-interacting protein 5	44.1075	40.264	50.6194	41.4059	42.0081	49.3693	45.5535	68.7898	58.7956	67.6019	68.0672	40.1306	73.2601	70.8456	59.786	50.8554	49.9535	55.9548	53.0522	62.8675	49.0044	76.9378	57.401	50.6089	74.221	61.9577	119.914	40.9522	126.589	113.172	99.0768	107.759	114.903	112.696	110.035	98.1971	87.7526	54.5799	59.5847	45.2276	151.121	133.639	106.017	87.426	48.2617	85.8907	83.9828
Homolog0281-G01	AT1G18000,AT1G18010	Major facilitator superfamily protein,Major facilitator superfamily protein	64.2923	103.929	330.677	103.206	44.6814	132.749	112.225	283.498	172.072	103.93	203.627	186.967	91.0889	78.2254	192.192	26.3045	157.649	56.8246	119.172	59.4045	115.97	158.057	177.584	54.6847	87.9123	92.9366	73.5835	85.4796	39.4629	169.163	158.837	147.772	101.036	301.834	183.155	182.063	240.982	146.624	142.531	115.021	238.388	146.677	123.068	76.6895	118.798	115.077	166.013
Homolog0282-G01	AT1G31350	KAR-UP F-box 1	1.12138	0	0.550211	1.545	0	0.365699	0	1.19117	0.809114	0.315897	0.287203	0.463938	0.32416	0	0.313016	0.350727	0	0.579843	1.30671	0.266388	1.1087	0	1.19585	0	0.720592	0	0	0	0	0	0.393162	0.792345	1.98109	0.843112	0	0	0.67502	1.52139	0	4.71799	0	1.62974	1.48275	0	4.70242	0	0.65103
Homolog0283-G01	AT4G03540,AT2G36100,AT1G14160,AT5G06200,AT4G20390,AT5G15290,AT3G11550,AT4G25040,AT1G03700,AT2G27370,AT5G44550	Uncharacterised protein family (UPF0497),Uncharacterised protein family (UPF0497),Uncharacterised protein family (UPF0497),Uncharacterised protein family (UPF0497),Uncharacterised protein family (UPF0497),Uncharacterised protein family (UPF0497),Uncharacterised protein family (UPF0497),Uncharacterised protein family (UPF0497),Uncharacterised protein family (UPF0497),Uncharacterised protein family…	0	0	0	0	0	0	0	0	0	0.94769	0	0	0	0	0	0	0	0	0	0	0	0	0	0	0	0	0	0	0	0	0	0	0	0	0	0	0	0	0	0	0	0	0	0	0	0	0
Homolog0283-G02	AT4G03540,AT2G36100,AT1G14160,AT5G06200,AT4G20390,AT5G15290,AT3G11550,AT4G25040,AT1G03700,AT2G27370,AT5G44550	Uncharacterised protein family (UPF0497),Uncharacterised protein family (UPF0497),Uncharacterised protein family (UPF0497),Uncharacterised protein family (UPF0497),Uncharacterised protein family (UPF0497),Uncharacterised protein family (UPF0497),Uncharacterised protein family (UPF0497),Uncharacterised protein family (UPF0497),Uncharacterised protein family (UPF0497),Uncharacterised protein family…	0	0	0	0	0	0	0	0	0	0	0	0	0	0	0	0	0.268567	0	0	0	0	0	0	0.339657	0	0	0	0	0	0.595643	0	0	0	0.281037	0.709905	0.530795	0.67502	0	0	0	0	0	0	0	0	0	0
Homolog0285-G01	AT1G31930,AT2G23460,AT2G26300,AT4G34390	extra-large GTP-binding protein 3,extra-large G-protein 1,G protein alpha subunit 1,extra-large GTP-binding protein 2	12.7089	8.25929	10.1789	5.56199	6.49216	17.9192	10.5588	7.147	10.2488	4.10666	4.02085	2.55166	7.45567	6.39578	14.0857	4.91018	11.5484	2.60929	2.87475	4.79498	14.8565	20.907	8.96891	6.11382	5.76474	32.9151	21.8025	19.176	2.05002	13.6998	22.0171	17.8278	43.584	13.7708	21.2971	9.02352	14.1754	11.4104	15.7493	1.4642	5.32117	15.4826	5.93101	23.0068	11.8798	7.50501	12.3696
Homolog0285-G02	AT1G31930,AT2G23460,AT2G26300,AT4G34390	extra-large GTP-binding protein 3,extra-large G-protein 1,G protein alpha subunit 1,extra-large GTP-binding protein 2	4.8593	8.94757	6.05232	4.01699	3.43703	8.04537	6.03358	13.9962	7.82143	8.52921	6.60568	5.33529	5.18656	17.7114	7.19936	2.45509	1.07427	7.82787	4.70414	16.2497	8.86957	5.85396	16.742	14.9449	26.6619	40.6598	14.9892	8.45046	3.07503	7.14771	7.47007	10.3005	7.92437	16.3002	7.80895	8.49272	7.42522	9.50869	14.6993	13.6659	10.6423	15.4826	6.67239	0	13.3648	11.6745	14.9737
Homolog0285-G03	AT1G31930,AT2G23460,AT2G26300,AT4G34390	extra-large GTP-binding protein 3,extra-large G-protein 1,G protein alpha subunit 1,extra-large GTP-binding protein 2	12.3351	16.8627	16.2312	13.596	12.9843	17.9192	15.3856	20.5476	11.867	15.4789	20.3914	17.6296	11.0214	30.995	16.2768	9.1189	19.874	13.6263	11.499	11.4547	21.0652	10.8716	14.3503	14.6052	28.1031	11.6171	12.2639	28.2765	13.8376	22.0388	18.4786	17.0354	27.7353	24.1692	13.4882	26.5398	26.3258	8.36765	16.0117	20.0108	19.1562	22.0016	24.4654	27.6082	26.9771	9.17279	14.9737
Homolog0285-G04	AT1G31930,AT2G23460,AT2G26300,AT4G34390	extra-large GTP-binding protein 3,extra-large G-protein 1,G protein alpha subunit 1,extra-large GTP-binding protein 2	14.5779	22.7131	25.8599	15.759	23.6773	20.4791	16.2907	53.6025	39.1072	45.805	37.9108	7.42301	20.7462	49.1983	33.8057	26.6553	76.273	17.1054	5.22682	7.19247	32.1522	45.9954	35.8756	31.2484	41.0738	21.298	44.9677	71.5039	18.4502	23.2301	78.2392	83.5924	59.4328	33.1624	31.2358	39.8096	39.8262	10.2694	28.8736	8.78522	41.5051	31.78	30.3964	1.53379	14.3548	10.0067	9.76545
Homolog0285-G05	AT1G31930,AT2G23460,AT2G26300,AT4G34390	extra-large GTP-binding protein 3,extra-large G-protein 1,G protein alpha subunit 1,extra-large GTP-binding protein 2	11.2138	15.8303	15.681	11.742	13.3662	13.8966	11.4638	26.2057	12.9458	17.3743	8.90331	10.6706	12.9664	10.3317	21.5981	7.36527	11.5484	6.08835	5.48816	9.58996	23.2826	15.8893	13.1544	11.2087	31.7061	29.0427	32.7038	34.4519	20.5002	15.4867	32.2393	35.2593	31.6975	19.6726	28.3962	18.047	29.7009	10.0792	7.08716	11.2256	15.9635	16.2974	18.5344	44.4799	20.7897	14.1761	16.9268
Homolog0288-G01	AT4G15950,AT5G09920	RNA polymerase II, Rpb4, core protein,RNA polymerase II, Rpb4, core protein	25.7917	32.3489	17.0566	25.6469	18.3308	22.6733	28.0561	30.3747	22.1158	24.6399	20.1042	17.3977	30.7952	27.0591	28.4844	30.1625	19.3368	12.1767	15.6805	14.1185	40.1348	26.761	26.9067	42.4571	45.3973	58.0854	100.837	63.7034	15.8877	38.1211	25.1624	39.6172	69.3382	37.378	41.1745	48.3024	56.0266	22.4405	31.4985	21.9631	45.7621	40.7436	28.1723	26.0744	22.5221	23.3489	26.0412
Homolog0289-G01	AT3G26610,AT1G10640,AT1G02460,AT1G48100,AT5G14650,AT1G60590,AT1G80170,AT1G70500,AT4G01890,AT1G23460,AT1G56710	Pectin lyase-like superfamily protein,Pectin lyase-like superfamily protein,Pectin lyase-like superfamily protein,Pectin lyase-like superfamily protein,Pectin lyase-like superfamily protein,Pectin lyase-like superfamily protein,Pectin lyase-like superfamily protein,Pectin lyase-like superfamily protein,Pectin lyase-like superfamily protein,Pectin lyase-like superfamily protein,Pectin lyase-like s…	0.747584	0	2.75106	3.08999	0.763784	1.4628	0.905037	1.19117	4.58498	1.89538	5.74407	2.31969	1.6208	1.47595	1.87809	0	2.68567	3.47906	2.35207	2.39749	0.221739	0	1.19585	0	0	0	8.17595	1.95011	4.61254	8.93464	0.786324	2.37703	3.96218	1.96726	4.25943	2.12318	7.42522	3.99365	1.31244	3.25379	2.12847	0.814872	2.9655	0	3.71244	10.0067	3.90618
Homolog0289-G03	AT3G26610,AT1G10640,AT1G02460,AT1G48100,AT5G14650,AT1G60590,AT1G80170,AT1G70500,AT4G01890,AT1G23460,AT1G56710	Pectin lyase-like superfamily protein,Pectin lyase-like superfamily protein,Pectin lyase-like superfamily protein,Pectin lyase-like superfamily protein,Pectin lyase-like superfamily protein,Pectin lyase-like superfamily protein,Pectin lyase-like superfamily protein,Pectin lyase-like superfamily protein,Pectin lyase-like superfamily protein,Pectin lyase-like superfamily protein,Pectin lyase-like s…	0.747584	0	0.275106	1.236	0	2.55989	0	0	0.269705	0	0	0.231969	0.648319	0	0	0	0	0.869764	1.56805	0.532775	0	0	0	1.01897	0	1.93618	0	1.30007	0	1.19129	3.53846	1.18852	0	0.843112	0	2.12318	0	0	0	0	0	0	0	0	0	0.83389	2.60412
Homolog0289-G04	AT3G26610,AT1G10640,AT1G02460,AT1G48100,AT5G14650,AT1G60590,AT1G80170,AT1G70500,AT4G01890,AT1G23460,AT1G56710	Pectin lyase-like superfamily protein,Pectin lyase-like superfamily protein,Pectin lyase-like superfamily protein,Pectin lyase-like superfamily protein,Pectin lyase-like superfamily protein,Pectin lyase-like superfamily protein,Pectin lyase-like superfamily protein,Pectin lyase-like superfamily protein,Pectin lyase-like superfamily protein,Pectin lyase-like superfamily protein,Pectin lyase-like s…	11.2138	11.3565	3.57637	2.78099	5.72838	9.87387	2.41343	3.87129	4.31527	4.42255	4.88246	8.81482	7.77983	4.42785	13.4597	3.50727	7.51988	8.69764	2.35207	1.06555	3.99131	2.50884	11.9585	11.5483	1.44118	3.87236	9.5386	6.50035	1.53751	4.76514	2.35897	3.56555	0	12.0846	4.25943	1.06159	16.2005	1.52139	0	3.90454	7.44964	6.51898	44.4826	0	10.1473	0.83389	1.95309
Homolog0289-G05	AT3G26610,AT1G10640,AT1G02460,AT1G48100,AT5G14650,AT1G60590,AT1G80170,AT1G70500,AT4G01890,AT1G23460,AT1G56710	Pectin lyase-like superfamily protein,Pectin lyase-like superfamily protein,Pectin lyase-like superfamily protein,Pectin lyase-like superfamily protein,Pectin lyase-like superfamily protein,Pectin lyase-like superfamily protein,Pectin lyase-like superfamily protein,Pectin lyase-like superfamily protein,Pectin lyase-like superfamily protein,Pectin lyase-like superfamily protein,Pectin lyase-like s…	0.373792	0	0.550211	0.308999	0.763784	0.365699	0	1.78675	0.809114	0.631793	1.14881	0.927876	0.32416	1.47595	0.626032	0	1.87997	0	0.522682	0	0	0.836281	0	0	2.16178	0	0	0.650035	1.02501	3.57386	4.32478	0	0	0.843112	2.83962	1.59239	2.70008	0	0	0	0	6.51898	0	0	0	3.33556	1.95309
Homolog0289-G06	AT3G26610,AT1G10640,AT1G02460,AT1G48100,AT5G14650,AT1G60590,AT1G80170,AT1G70500,AT4G01890,AT1G23460,AT1G56710	Pectin lyase-like superfamily protein,Pectin lyase-like superfamily protein,Pectin lyase-like superfamily protein,Pectin lyase-like superfamily protein,Pectin lyase-like superfamily protein,Pectin lyase-like superfamily protein,Pectin lyase-like superfamily protein,Pectin lyase-like superfamily protein,Pectin lyase-like superfamily protein,Pectin lyase-like superfamily protein,Pectin lyase-like s…	1.49517	0.688274	0	2.78099	1.52757	0	0	7.147	1.34852	0	2.01042	0	0	2.45992	0.313016	0.701454	3.2228	1.73953	0	0	0	1.67256	1.79378	1.35863	1.44118	0	0	2.27512	0.512505	0	1.96581	0	3.96218	1.40519	0	1.59239	0	0	0	0.162689	0	0.814872	0	0	1.48498	0.83389	0
Homolog0289-G07	AT3G26610,AT1G10640,AT1G02460,AT1G48100,AT5G14650,AT1G60590,AT1G80170,AT1G70500,AT4G01890,AT1G23460,AT1G56710	Pectin lyase-like superfamily protein,Pectin lyase-like superfamily protein,Pectin lyase-like superfamily protein,Pectin lyase-like superfamily protein,Pectin lyase-like superfamily protein,Pectin lyase-like superfamily protein,Pectin lyase-like superfamily protein,Pectin lyase-like superfamily protein,Pectin lyase-like superfamily protein,Pectin lyase-like superfamily protein,Pectin lyase-like s…	6.72826	5.85033	1.92574	9.57898	9.16541	1.4628	1.81007	4.46687	2.69705	1.89538	3.15924	20.4133	1.29664	3.44388	1.56508	2.10436	6.71418	6.66819	3.39743	3.46304	0.221739	0.836281	0.597927	0.679313	11.5295	0	0	47.4526	6.66256	0.595643	1.96581	0.396172	0	1.40519	7.80895	2.12318	9.45028	7.41678	4.72478	9.43598	2.12847	9.77847	2.22413	15.3379	3.46494	5.00334	5.20824
Homolog0289-G08	AT3G26610,AT1G10640,AT1G02460,AT1G48100,AT5G14650,AT1G60590,AT1G80170,AT1G70500,AT4G01890,AT1G23460,AT1G56710	Pectin lyase-like superfamily protein,Pectin lyase-like superfamily protein,Pectin lyase-like superfamily protein,Pectin lyase-like superfamily protein,Pectin lyase-like superfamily protein,Pectin lyase-like superfamily protein,Pectin lyase-like superfamily protein,Pectin lyase-like superfamily protein,Pectin lyase-like superfamily protein,Pectin lyase-like superfamily protein,Pectin lyase-like s…	0	0	0	0	0	0	0	0	0	0	0	0	0	0	0	0	0	0	0	0	0	0	0	0	0	0	0	0	0	0	0	0	0	0	0	0	12.1504	0	0	0	0	0	0	0	0	0	0
Homolog0290-G01	AT1G27140,AT1G27130,AT1G69930,AT1G59700,AT1G10370,AT1G10360,AT1G69920,AT1G59670	glutathione S-transferase tau 14,glutathione S-transferase tau 13,glutathione S-transferase TAU 11,glutathione S-transferase TAU 16,Glutathione S-transferase family protein,glutathione S-transferase TAU 18,glutathione S-transferase TAU 12,glutathione S-transferase TAU 15	0	0	0	0	0	0	0	4.16908	5.12439	4.42255	4.59525	0	0	0.491983	0	0	8.59415	0	0	0	0	0	0	0	0	0	0	0	0	0	20.4444	13.866	13.8676	2.81037	1.41981	1.59239	1.35004	0	0	0	9.57811	0	8.89651	0	0.494992	1.66778	2.60412
Homolog0290-G02	AT1G27140,AT1G27130,AT1G69930,AT1G59700,AT1G10370,AT1G10360,AT1G69920,AT1G59670	glutathione S-transferase tau 14,glutathione S-transferase tau 13,glutathione S-transferase TAU 11,glutathione S-transferase TAU 16,Glutathione S-transferase family protein,glutathione S-transferase TAU 18,glutathione S-transferase TAU 12,glutathione S-transferase TAU 15	3.36413	5.85033	2.75106	2.47199	4.9646	1.82849	2.11175	10.1249	4.31527	13.5836	2.29763	4.40741	6.15903	4.91983	12.2076	3.858	27.931	49.5765	14.1124	2.93026	2.66087	6.69024	4.18549	5.77416	6.48533	0	12.2639	1.62509	4.61254	2.97821	6.29059	19.0163	3.96218	18.8295	36.915	6.36954	20.9256	7.60695	32.8109	1.4642	13.835	20.3718	0	0	20.7897	32.5217	49.4783
Homolog0290-G03	AT1G27140,AT1G27130,AT1G69930,AT1G59700,AT1G10370,AT1G10360,AT1G69920,AT1G59670	glutathione S-transferase tau 14,glutathione S-transferase tau 13,glutathione S-transferase TAU 11,glutathione S-transferase TAU 16,Glutathione S-transferase family protein,glutathione S-transferase TAU 18,glutathione S-transferase TAU 12,glutathione S-transferase TAU 15	3.73792	3.09723	15.681	1.545	2.67324	8.04537	0.905037	8.04037	0.809114	14.2153	12.6369	9.04679	3.2416	0.983967	4.38222	1.05218	4.29707	0.579843	7.57889	1.86471	1.33044	9.19909	4.78342	5.09485	2.88237	21.298	17.7146	1.95011	6.15006	11.9129	18.0854	4.75407	65.3761	7.58801	21.2971	20.701	31.0509	1.14104	0	4.88068	50.019	19.5569	6.67239	12.2703	3.46494	3.33556	0.65103
Homolog0290-G04	AT1G27140,AT1G27130,AT1G69930,AT1G59700,AT1G10370,AT1G10360,AT1G69920,AT1G59670	glutathione S-transferase tau 14,glutathione S-transferase tau 13,glutathione S-transferase TAU 11,glutathione S-transferase TAU 16,Glutathione S-transferase family protein,glutathione S-transferase TAU 18,glutathione S-transferase TAU 12,glutathione S-transferase TAU 15	2.24275	4.12965	15.4059	7.10698	4.9646	7.67967	7.54197	2.08454	0.809114	7.58152	8.6161	2.08772	10.6973	0	12.5206	2.45509	2.4171	3.47906	2.87475	2.39749	1.55218	30.9424	6.5772	5.43451	6.48533	9.6809	55.869	1.62509	3.58753	12.5085	8.2564	3.16938	35.6597	12.9277	12.0684	16.9854	33.076	4.18382	5.77473	0.325379	80.8818	110.008	3.70688	0	3.46494	36.6912	37.1087
Homolog0290-G05	AT1G27140,AT1G27130,AT1G69930,AT1G59700,AT1G10370,AT1G10360,AT1G69920,AT1G59670	glutathione S-transferase tau 14,glutathione S-transferase tau 13,glutathione S-transferase TAU 11,glutathione S-transferase TAU 16,Glutathione S-transferase family protein,glutathione S-transferase TAU 18,glutathione S-transferase TAU 12,glutathione S-transferase TAU 15	150.264	172.413	186.797	54.6929	45.0633	78.6252	63.9559	13.9962	38.8375	26.8512	11.7753	31.7798	78.7708	8.36372	43.8222	9.1189	23.9025	627.39	146.612	60.2036	7.53914	239.176	75.9368	4.75519	10.0883	46.4683	84.4848	4.87526	11.7876	190.606	14.547	36.4479	25.7542	98.0821	92.9975	140.13	27.6758	21.1093	175.079	19.8481	184.112	150.751	34.8447	10.7365	18.5622	160.107	74.2174
Homolog0290-G06	AT1G27140,AT1G27130,AT1G69930,AT1G59700,AT1G10370,AT1G10360,AT1G69920,AT1G59670	glutathione S-transferase tau 14,glutathione S-transferase tau 13,glutathione S-transferase TAU 11,glutathione S-transferase TAU 16,Glutathione S-transferase family protein,glutathione S-transferase TAU 18,glutathione S-transferase TAU 12,glutathione S-transferase TAU 15	2.24275	2.06482	1.65063	1.545	8.01973	7.67967	2.71511	2.38233	4.58498	4.42255	2.58483	2.78363	2.26912	0	5.63428	1.75364	3.75994	3.47906	2.61341	2.93026	2.88261	55.1945	2.39171	4.41554	5.04415	5.80854	12.2639	3.25018	6.66256	1.78693	0.786324	1.58469	29.7164	5.33971	8.51886	16.9854	18.2255	7.60695	11.8119	7.32102	14.8993	22.0016	0	0	5.69241	8.3389	16.9268
Homolog0290-G07	AT1G27140,AT1G27130,AT1G69930,AT1G59700,AT1G10370,AT1G10360,AT1G69920,AT1G59670	glutathione S-transferase tau 14,glutathione S-transferase tau 13,glutathione S-transferase TAU 11,glutathione S-transferase TAU 16,Glutathione S-transferase family protein,glutathione S-transferase TAU 18,glutathione S-transferase TAU 12,glutathione S-transferase TAU 15	2.99034	4.12965	3.57637	1.236	1.90946	0	0.905037	2.97792	1.07882	5.05435	3.73364	3.7115	3.56576	1.47595	5.32127	1.40291	1.87997	1.73953	0.261341	3.72943	0.221739	3.34512	0	3.05691	0.720592	1.93618	0	1.30007	1.53751	0	3.53846	1.18852	0	1.40519	0.709905	0	1.35004	0.190174	3.93731	0.488068	0	1.62974	3.70688	0	3.46494	15.01	5.20824
Homolog0291-G01	AT2G31870,AT2G31865	Poly (ADP-ribose) glycohydrolase (PARG),poly(ADP-ribose) glycohydrolase 2	11.5876	14.7979	16.2312	8.34298	12.6024	19.382	7.84365	10.4227	6.2032	16.4266	6.31847	6.95907	9.72479	17.7114	21.5981	4.55945	3.2228	9.5674	3.92012	8.52441	6.43044	12.5442	10.1648	11.888	18.0148	23.2342	16.3519	47.1275	0.512505	30.3778	22.0171	17.0354	21.792	14.0519	14.1981	29.1937	20.9256	7.79712	19.6866	12.5271	7.44964	26.8908	19.2758	36.8109	13.1173	16.6778	16.2757
Homolog0292-G01	AT1G02335,AT3G62020,AT5G26700,AT1G09560,AT3G05930	germin-like protein subfamily 2 member 2 precursor,germin-like protein 10,RmlC-like cupins superfamily protein,germin-like protein 5,germin-like protein 8	3.73792	5.85033	0	7.72498	0.763784	5.11978	0.905037	35.735	0	32.5373	1.14881	1.39181	0.32416	36.8988	0.626032	4.91018	0.268567	46.0975	4.18146	0	67.187	4.1814	128.554	26.8329	64.8533	263.32	96.7487	5.20028	2.05002	1.78693	5.1111	10.3005	0	10.3984	1.41981	3.18477	11.4753	0.380348	0	2.60303	5.32117	17.1123	0	0	0.247496	5.83723	3.90618
Homolog0292-G02	AT1G02335,AT3G62020,AT5G26700,AT1G09560,AT3G05930	germin-like protein subfamily 2 member 2 precursor,germin-like protein 10,RmlC-like cupins superfamily protein,germin-like protein 5,germin-like protein 8	9.7186	11.0124	15.9561	18.231	0.763784	15.3593	15.6873	8.93375	2.96675	9.79279	7.18008	3.7115	8.10399	7.87173	8.13841	5.61163	6.44561	4.63874	4.96548	2.39749	45.2348	42.6503	73.5451	28.5312	14.4118	29.0427	88.5728	18.201	3.07503	23.8257	20.8376	20.601	13.8676	32.3193	12.0684	25.4782	41.1762	8.36765	8.3996	9.59867	18.092	42.3734	9.63789	16.8717	2.72246	11.6745	5.20824
Homolog0294-G01	AT4G22410,AT4G22285,AT4G22350	Ubiquitin C-terminal hydrolases superfamily protein,Ubiquitin C-terminal hydrolases superfamily protein,Ubiquitin C-terminal hydrolases superfamily protein	60.5543	61.9447	113.894	65.5078	54.9925	116.292	70.8945	79.5103	85.4963	71.0767	50.5478	66.5751	74.8809	77.2414	87.0184	86.9803	66.6046	65.5222	70.8234	88.7071	68.074	71.0838	63.9782	78.121	57.6474	60.0216	79.0341	87.4297	76.3632	63.7338	71.9486	67.3493	101.036	81.5009	51.1131	81.2117	58.7267	54.0093	54.5974	37.2559	84.0745	71.7088	41.5171	153.379	50.9842	60.874	68.3581
Homolog0296-G01	AT1G78690,AT3G05510	Phospholipid/glycerol acyltransferase family protein,Phospholipid/glycerol acyltransferase family protein	3.36413	2.06482	5.77722	1.236	1.90946	1.82849	1.50839	5.06246	3.23645	6.63383	5.16966	3.24757	2.91744	4.42785	7.82539	3.15654	6.44561	3.47906	4.18146	2.39749	3.54783	7.52652	11.9585	12.907	20.1766	13.5533	8.17595	9.75053	3.58753	0	7.07691	3.16938	9.90546	7.30697	2.12971	7.43113	4.72514	4.18382	2.88736	2.92841	3.1927	7.33385	3.70688	0	7.17738	0.83389	3.25515
Homolog0296-G02	AT1G78690,AT3G05510	Phospholipid/glycerol acyltransferase family protein,Phospholipid/glycerol acyltransferase family protein	28.782	30.2841	36.5891	36.7709	62.2484	37.3013	19.3074	19.0587	27.5099	25.5876	19.817	25.5166	42.4649	20.6633	28.7975	32.9683	22.8282	28.9921	26.1341	39.4254	39.0261	28.4335	20.3295	27.5122	43.9561	38.7236	40.8797	31.8517	26.1377	48.8427	20.0513	25.355	41.6029	20.5157	31.9457	33.9709	40.5012	50.0157	46.7228	47.8307	41.5051	35.0395	17.793	87.426	35.8869	50.8673	24.7391
Homolog0297-G01	AT4G08150	KNOTTED-like from Arabidopsis thaliana	0.747584	4.47378	2.47595	0.926998	2.29135	5.48548	2.41343	2.08454	0.809114	0.94769	3.44644	1.15984	0.648319	2.9519	2.19111	1.40291	1.6114	3.18913	2.09073	1.06555	1.77391	0	4.18549	2.3776	0.720592	3.87236	4.08797	1.95011	1.02501	2.97821	3.53846	1.98086	0	0	1.41981	1.59239	2.02506	1.90174	0	2.92841	5.32117	7.33385	2.22413	0	3.21745	1.66778	0
Homolog0297-G02	AT4G08150	KNOTTED-like from Arabidopsis thaliana	0	0	0.275106	0	0	0	0	0	0	0	0	0	0	0	0	0	0	0	0	0	0	0	0	0	0	0	0	0	0	1.19129	0	0	0	0	0	0	0	0	0	0	0	0	0	0	0.247496	0	0
Homolog0298-G01	AT3G27180	S-adenosyl-L-methionine-dependent methyltransferases superfamily protein	50.462	61.9447	206.879	108.768	129.461	167.49	164.113	121.201	135.122	101.719	239.24	135.47	166.618	93.9688	186.87	216.749	216.734	61.4633	95.1281	133.993	268.083	66.0662	201.502	369.547	219.06	116.171	85.8474	498.902	201.414	317.478	232.359	203.633	277.353	172.276	97.2569	263.805	176.855	210.142	111.82	333.839	130.901	201.273	422.584	283.751	149.735	60.0401	96.3524
Homolog0300-G01	AT3G54060,AT2G37960	unknown protein	0	0	0	0	0	0	0	0	0	0	0	0	0	0	0	0	0	0	0	0	0	0	0	0	0	0	0	0.650035	0	0	0	0	0	0	0	0	0	0	0	0	0	0	0	0	0	0	0
Homolog0301-G01	AT1G25350,AT5G19720,AT5G26710	glutamine-tRNA ligase, putative / glutaminyl-tRNA synthetase, putative / GlnRS, putative,Ribosomal protein L25/Gln-tRNA synthetase, anti-codon-binding domain,Glutamyl/glutaminyl-tRNA synthetase, class Ic	2.99034	1.03241	0.550211	2.47199	2.29135	1.0971	0	34.5438	9.70936	4.10666	7.18008	0.927876	0.32416	16.2355	0	0	11.5484	16.8154	0.522682	0.532775	0	0	1.19585	0	3.60296	0	1.36266	0.650035	1.02501	1.78693	1.17949	0.792345	9.90546	1.12415	1.41981	1.06159	0	0	7.34965	18.5466	10.6423	22.0016	1.48275	0	9.15735	0.83389	1.95309
Homolog0301-G02	AT1G25350,AT5G19720,AT5G26710	glutamine-tRNA ligase, putative / glutaminyl-tRNA synthetase, putative / GlnRS, putative,Ribosomal protein L25/Gln-tRNA synthetase, anti-codon-binding domain,Glutamyl/glutaminyl-tRNA synthetase, class Ic	39.2482	47.1468	82.8068	50.9849	59.9571	62.5345	60.3358	64.9186	55.5591	83.0808	66.9184	64.9513	56.728	62.9739	65.1073	67.3396	84.0615	51.3161	37.8944	51.1464	34.8131	11.7079	54.4114	56.0434	53.3238	42.596	25.8905	53.9529	86.1008	66.1163	41.282	57.445	31.6975	42.9987	52.5329	66.8802	36.4511	41.6481	54.5974	38.5574	64.9183	91.2657	87.4824	27.6082	52.4691	25.0167	17.5778
Homolog0301-G03	AT1G25350,AT5G19720,AT5G26710	glutamine-tRNA ligase, putative / glutaminyl-tRNA synthetase, putative / GlnRS, putative,Ribosomal protein L25/Gln-tRNA synthetase, anti-codon-binding domain,Glutamyl/glutaminyl-tRNA synthetase, class Ic	50.462	80.184	129.025	80.0308	79.0517	66.1915	93.5205	58.0693	68.2353	68.5496	40.4957	49.6414	64.8319	78.7173	101.417	79.9658	44.045	92.7748	36.5877	52.212	61.4218	20.907	55.0093	70.6486	46.8385	30.9789	44.9677	82.8795	158.364	76.2423	46.7863	49.5215	63.395	53.9592	39.0448	48.3024	26.3258	61.4261	107.62	57.7547	68.111	88.8211	115.655	27.6082	48.0142	20.8472	35.8066
Homolog0301-G04	AT1G25350,AT5G19720,AT5G26710	glutamine-tRNA ligase, putative / glutaminyl-tRNA synthetase, putative / GlnRS, putative,Ribosomal protein L25/Gln-tRNA synthetase, anti-codon-binding domain,Glutamyl/glutaminyl-tRNA synthetase, class Ic	15.6993	11.7007	22.0085	17.922	9.16541	26.696	15.6873	21.441	20.4975	27.7989	22.6891	25.7486	22.367	29.519	31.3016	27.7074	27.931	4.63874	13.8511	23.9749	26.1652	16.7256	17.3399	7.47245	16.5736	1.93618	29.9785	52.3278	17.4252	10.1259	12.5812	28.5244	9.90546	12.3656	13.4882	19.6394	14.8504	26.0538	8.66209	6.34488	20.2204	30.1503	9.63789	24.5406	16.0872	11.6745	27.9943
Homolog0304-G01	AT3G20780	topoisomerase 6 subunit B	33.6413	49.5558	47.8684	47.2769	43.1538	62.9002	43.7434	58.6649	32.6343	27.1671	31.8796	31.7798	47.0032	62.4819	76.0628	36.1249	34.9137	50.4463	21.9526	31.9665	63.1957	31.7787	41.8549	57.402	65.5739	79.3834	68.1329	119.281	19.4752	32.7603	42.8546	43.1828	73.3004	46.6522	31.2358	48.8332	19.5756	44.881	19.1616	48.156	43.6336	72.5236	55.6032	79.757	43.3118	29.1861	49.4783
Homolog0305-G01	AT1G18070,AT5G10630,AT4G02930,AT4G20360	Translation elongation factor EF1A/initiation factor IF2gamma family protein,Translation elongation factor EF1A/initiation factor IF2gamma family protein,GTP binding Elongation factor Tu family protein,RAB GTPase homolog E1B	533.028	428.107	395.327	487.292	404.424	262.572	411.188	256.994	499.493	241.977	545.399	614.95	353.334	187.446	316.146	517.673	387.811	283.543	384.171	415.565	341.479	201.544	362.344	268.329	289.678	160.703	198.948	128.707	321.341	281.739	177.709	193.728	118.866	223.144	203.033	189.494	169.43	271.378	313.673	260.466	266.058	110.823	161.62	237.737	456.63	349.4	364.577
Homolog0305-G02	AT1G18070,AT5G10630,AT4G02930,AT4G20360	Translation elongation factor EF1A/initiation factor IF2gamma family protein,Translation elongation factor EF1A/initiation factor IF2gamma family protein,GTP binding Elongation factor Tu family protein,RAB GTPase homolog E1B	14.2041	6.53861	19.2574	11.433	3.81892	25.2332	11.1621	12.2095	11.0579	25.2717	7.18008	10.9025	15.5597	7.87173	25.6673	9.46963	24.9767	9.5674	4.70414	5.06137	13.0826	13.3805	18.5357	27.8519	20.8972	15.4894	9.5386	30.5516	10.2501	13.6998	15.7265	27.7321	21.792	28.9469	18.4575	43.5252	26.3258	3.99365	42.2605	3.41648	25.5416	21.1867	22.9827	107.365	3.46494	11.6745	14.9737
Homolog0305-G03	AT1G18070,AT5G10630,AT4G02930,AT4G20360	Translation elongation factor EF1A/initiation factor IF2gamma family protein,Translation elongation factor EF1A/initiation factor IF2gamma family protein,GTP binding Elongation factor Tu family protein,RAB GTPase homolog E1B	24.6703	23.0572	27.2355	27.1919	9.92919	24.1361	21.7209	31.2681	22.6552	26.2194	19.2426	26.2125	26.9053	25.0912	32.5536	28.7596	28.7367	10.1472	11.499	10.1227	17.5174	30.9424	18.5357	27.5122	12.9707	17.4256	12.2639	28.6015	10.7626	23.2301	15.3333	17.8278	23.7731	23.3261	22.7169	24.4166	14.8504	20.9191	15.7493	13.0151	19.1562	38.299	28.9137	0	10.6423	9.17279	5.85927
Homolog0305-G04	AT1G18070,AT5G10630,AT4G02930,AT4G20360	Translation elongation factor EF1A/initiation factor IF2gamma family protein,Translation elongation factor EF1A/initiation factor IF2gamma family protein,GTP binding Elongation factor Tu family protein,RAB GTPase homolog E1B	21.3062	25.122	39.8903	34.2989	33.6065	37.667	25.6427	28.8858	24.5431	34.1168	21.8275	32.7076	34.0368	34.4388	40.379	32.2669	36.2566	20.5844	22.998	21.5774	29.7131	23.4159	30.4943	28.1915	10.0883	7.74472	27.2532	33.8018	22.0377	23.8257	15.3333	20.9971	5.94328	20.2347	24.8467	23.8858	18.9006	35.7527	22.049	27.4945	15.9635	19.5569	71.9135	16.8717	15.3447	10.8406	16.2757
Homolog0305-G05	AT1G18070,AT5G10630,AT4G02930,AT4G20360	Translation elongation factor EF1A/initiation factor IF2gamma family protein,Translation elongation factor EF1A/initiation factor IF2gamma family protein,GTP binding Elongation factor Tu family protein,RAB GTPase homolog E1B	7.10205	9.63584	6.60254	12.978	25.9687	13.5309	9.35205	8.93375	6.2032	7.89741	7.75449	6.95907	5.83487	11.8076	12.8336	8.76818	6.71418	24.0635	4.18146	8.52441	7.98262	7.52652	11.3606	10.5294	21.6178	5.80854	8.17595	23.0762	4.10004	5.95643	18.4786	15.8469	7.92437	14.0519	12.0684	9.02352	4.72514	6.08556	4.1998	9.92405	5.32117	9.77847	4.44826	0	5.69241	0.83389	4.55721
Homolog0305-G06	AT1G18070,AT5G10630,AT4G02930,AT4G20360	Translation elongation factor EF1A/initiation factor IF2gamma family protein,Translation elongation factor EF1A/initiation factor IF2gamma family protein,GTP binding Elongation factor Tu family protein,RAB GTPase homolog E1B	17.942	21.3365	25.0346	16.995	8.78352	26.696	28.0561	18.1653	13.7549	13.8994	16.945	21.5731	19.7737	20.6633	31.6146	15.0813	12.8912	11.8868	15.9418	14.1185	11.3087	12.5442	15.5461	21.0587	4.32355	5.80854	6.81329	10.7256	11.7876	10.7216	14.9401	11.489	7.92437	11.2415	10.6486	13.8007	17.5505	5.32487	4.1998	10.2494	18.092	9.77847	3.70688	21.4731	12.3748	13.3422	26.6922
Homolog0306-G01	AT4G11300,AT1G18740,AT1G43630,AT1G74450,AT1G63930,AT4G23530	Protein of unknown function (DUF793),Protein of unknown function (DUF793),Protein of unknown function (DUF793),Protein of unknown function (DUF793),from the Czech roh meaning corner,Protein of unknown function (DUF793)	1.12138	2.40896	0.825317	0.617998	0.381892	1.0971	0.603358	1.48896	1.07882	0.94769	1.14881	2.08772	0.32416	4.42785	3.13016	0	2.95424	1.73953	0.522682	0.799163	1.1087	4.1814	1.19585	1.69828	5.04415	0	8.17595	2.27512	3.07503	8.93464	5.89743	3.96172	3.96218	3.09141	2.12971	4.77716	0	1.14104	0	4.22992	3.1927	2.44462	1.48275	0	2.47496	3.33556	3.25515
Homolog0306-G02	AT4G11300,AT1G18740,AT1G43630,AT1G74450,AT1G63930,AT4G23530	Protein of unknown function (DUF793),Protein of unknown function (DUF793),Protein of unknown function (DUF793),Protein of unknown function (DUF793),from the Czech roh meaning corner,Protein of unknown function (DUF793)	0	0	0.550211	0.617998	0	0.731398	0.905037	0.893375	0.269705	0.631793	0	0.231969	0.32416	0	0	0	0	0	0.784023	0	0.443479	0.836281	1.79378	0.679313	2.16178	0	1.36266	2.92516	2.05002	2.38257	4.32478	3.16938	13.8676	1.40519	0.709905	1.06159	2.70008	2.66243	3.67483	3.25379	1.06423	0	0.741376	0	3.71244	0	1.95309
Homolog0306-G03	AT4G11300,AT1G18740,AT1G43630,AT1G74450,AT1G63930,AT4G23530	Protein of unknown function (DUF793),Protein of unknown function (DUF793),Protein of unknown function (DUF793),Protein of unknown function (DUF793),from the Czech roh meaning corner,Protein of unknown function (DUF793)	6.72826	3.78551	3.02616	2.78099	3.05514	3.65699	0.603358	5.36025	3.23645	0.631793	2.87203	1.39181	1.6208	4.91983	5.00825	1.75364	5.63991	4.0589	2.87475	1.86471	1.33044	5.01768	2.39171	1.01897	17.2942	27.1065	13.6266	1.62509	2.56252	6.55207	10.2222	8.71579	9.90546	4.4966	14.908	6.36954	12.1504	4.56417	12.8619	5.20606	3.1927	8.14872	2.22413	0	7.67237	10.0067	8.46339
Homolog0306-G04	AT4G11300,AT1G18740,AT1G43630,AT1G74450,AT1G63930,AT4G23530	Protein of unknown function (DUF793),Protein of unknown function (DUF793),Protein of unknown function (DUF793),Protein of unknown function (DUF793),from the Czech roh meaning corner,Protein of unknown function (DUF793)	0	0.344137	0.550211	0	0	1.4628	0.301679	1.48896	1.07882	0.94769	0.287203	0.695907	0.972479	0.983967	0	0	2.95424	0.579843	0.784023	0	0.665218	1.67256	0	0.679313	1.44118	7.74472	6.81329	0	0	2.38257	1.17949	0	0	0.843112	0.709905	0.530795	0.67502	0.380348	0	0	0	0	0	0	0.494992	0.83389	0.65103
Homolog0307-G01	AT2G13770	CONTAINS InterPro DOMAIN/s: Putative harbinger transposase-derived nuclease (InterPro:IPR006912); Has 451 Blast hits to 352 proteins in 33 species: Archae - 0; Bacteria - 0; Metazoa - 28; Fungi - 8; Plants - 388; Viruses - 0; Other Eukaryotes - 27 ( /.../: NCBI BLink).	0.747584	1.37655	3.02616	2.78099	1.90946	4.75408	2.11175	4.16908	2.42734	0	6.03127	0	1.6208	0.491983	0.313016	2.10436	0.805701	6.66819	1.04536	0.266388	6.65218	0	0	1.69828	0	0	1.36266	0.325018	3.07503	0	0.393162	0.792345	3.96218	0	0	1.06159	0	2.28209	6.56219	5.20606	0	0.814872	0	0	0.742488	0	0
Homolog0307-G03	AT2G13770	CONTAINS InterPro DOMAIN/s: Putative harbinger transposase-derived nuclease (InterPro:IPR006912); Has 451 Blast hits to 352 proteins in 33 species: Archae - 0; Bacteria - 0; Metazoa - 28; Fungi - 8; Plants - 388; Viruses - 0; Other Eukaryotes - 27 ( /.../: NCBI BLink).	0	0.344137	0	0	0	1.0971	0.603358	0	0.539409	1.26359	0.574407	10.9025	0	0	0	0	2.14854	2.31937	0	0.799163	0	0	0	0	0	0	0	0	0	0	3.93162	1.98086	0	15.176	1.41981	0	0	0	0	0	0	0	7.41376	0	0.247496	0	0
Homolog0307-G04	AT2G13770	CONTAINS InterPro DOMAIN/s: Putative harbinger transposase-derived nuclease (InterPro:IPR006912); Has 451 Blast hits to 352 proteins in 33 species: Archae - 0; Bacteria - 0; Metazoa - 28; Fungi - 8; Plants - 388; Viruses - 0; Other Eukaryotes - 27 ( /.../: NCBI BLink).	20.5586	13.7655	26.4101	14.214	14.13	20.1134	19.3074	12.805	15.3732	13.2677	7.46729	5.79922	23.3395	15.7435	35.0578	14.3798	16.114	8.98756	8.88559	7.99163	22.3957	15.053	22.1233	13.9259	20.8972	15.4894	28.6158	24.0513	22.5502	27.9952	17.6923	24.9589	15.8487	21.9209	13.4882	23.355	25.6508	21.87	12.5994	11.5509	9.57811	25.261	15.5689	7.66895	16.3347	9.17279	16.2757
Homolog0308-G01	AT2G32910	DCD (Development and Cell Death) domain protein	1.12138	5.85033	7.97806	3.70799	3.81892	5.11978	3.92183	6.25362	8.63055	6.63383	7.18008	5.10332	4.21408	12.7916	7.19936	2.80582	8.05701	3.76898	2.09073	5.32775	3.99131	0	7.77306	3.73622	2.88237	0	5.45063	6.17533	3.58753	4.1695	2.35897	1.98086	3.96218	2.81037	1.41981	6.90034	5.40016	3.80348	1.83741	5.20606	1.06423	3.25949	2.22413	0	3.46494	0	1.30206
Homolog0308-G02	AT2G32910	DCD (Development and Cell Death) domain protein	27.6606	42.673	59.6979	31.8269	41.2443	49.3693	33.788	33.6504	39.3769	24.324	40.7829	33.6355	28.8502	43.2945	39.753	32.6176	43.7764	40.589	31.0996	35.1632	24.1696	5.01768	38.2674	50.6089	22.3384	11.6171	28.6158	35.7519	14.8626	16.0824	28.7008	25.7512	37.6408	29.5089	24.8467	44.056	22.9507	27.5752	21.524	29.7722	34.0555	73.3385	42.2584	0	48.5092	24.1828	33.2025
Homolog0308-G03	AT2G32910	DCD (Development and Cell Death) domain protein	13.8303	21.6806	31.6372	23.4839	16.0395	30.7187	26.5477	30.9703	24.2734	25.5876	19.5298	28.3002	17.8288	39.3587	37.5619	29.8118	36.7937	22.9038	14.1124	18.1144	16.8522	10.0354	34.6798	29.2105	25.2207	11.6171	13.6266	45.8275	20.5002	29.1865	20.8376	17.0354	27.7353	25.0123	16.3278	25.4782	29.7009	16.1648	22.8364	28.4706	56.4044	61.9303	48.9308	0	32.917	8.3389	6.5103
Homolog0309-G01	AT1G69390	homologue of bacterial MinE 1	24.6703	38.8875	21.1831	29.0459	45.4452	31.4501	23.531	25.9079	26.9705	30.642	29.8692	26.9084	48.9481	19.1874	20.659	30.5133	23.0968	55.375	21.6913	34.364	37.0305	39.3052	41.8549	31.9277	53.3238	34.8512	57.2316	24.0513	11.7876	10.1259	18.0854	20.2048	39.6218	42.9987	38.3348	44.5868	24.3007	50.396	57.4848	35.1409	19.1562	18.7421	33.3619	82.8246	20.0472	54.2028	42.968
Homolog0310-G01	AT5G53220	unknown protein	3.73792	4.12965	1.65063	2.47199	2.29135	2.55989	4.52518	3.27571	2.96675	3.47486	2.29763	2.31969	3.88992	2.45992	5.63428	3.858	1.34284	3.47906	0.522682	1.59833	6.2087	6.69024	3.58756	3.73622	2.16178	3.87236	6.81329	2.60014	5.12505	2.97821	5.89743	4.75407	9.90546	6.7449	5.67924	5.83875	4.72514	3.80348	2.62488	7.80909	5.32117	0.814872	2.9655	0	5.69241	5.83723	3.25515
Homolog0311-G01	AT2G31260	autophagy 9 (APG9)	40.7434	79.4957	80.0557	58.4009	60.7208	58.5118	71.1962	114.65	69.3141	93.5054	75.2473	68.8948	61.9145	118.568	85.1403	48.7511	96.9527	73.64	47.8254	49.5481	61.8653	18.3982	66.9679	62.8365	39.6326	44.5321	61.3196	106.931	58.4256	104.237	43.2478	57.0488	89.1492	53.9592	53.2428	38.748	56.7017	60.0949	57.2223	95.336	59.5971	80.6724	113.431	122.703	80.9312	60.0401	30.5984
Homolog0311-G02	AT2G31260	autophagy 9 (APG9)	44.1075	58.5033	90.2347	85.9018	54.9925	66.9229	69.6878	52.1135	92.239	58.4409	86.7354	83.2769	72.2876	116.108	49.7695	107.673	100.713	64.3625	65.5966	98.8298	151.891	10.0354	49.03	65.2141	40.3532	34.8512	50.4183	86.1296	67.6506	44.0776	32.2393	39.2211	41.6029	34.8486	29.1061	34.5017	38.4761	105.356	59.8472	87.0388	76.6248	96.9698	60.0515	21.4731	119.293	65.0434	33.8535
Homolog0312-G01	AT4G14746	CONTAINS InterPro DOMAIN/s: EGF-like (InterPro:IPR006210); Has 259 Blast hits to 234 proteins in 55 species: Archae - 0; Bacteria - 0; Metazoa - 184; Fungi - 0; Plants - 69; Viruses - 0; Other Eukaryotes - 6 (source: NCBI BLink).	0	0	0	0	0	0	0	0	0	0	0	0.231969	0	0	0	0	0	0	0	0	0	0	0	0	0	0	0	0	0	0	0	0	0	0	0	0	0	0	0	0	0	0.814872	0	0	0	0	0
Homolog0313-G01	AT2G32760	unknown protein	5.98068	8.60343	6.05232	6.48898	4.9646	6.21688	4.2235	3.87129	5.9335	3.15897	4.59525	3.47953	4.21408	5.9038	6.88635	5.26091	4.29707	8.40772	10.4536	8.79079	7.98262	10.8716	10.1648	6.79313	11.5295	9.6809	23.1652	9.10049	9.22509	5.36078	12.9743	10.3005	13.8676	6.7449	10.6486	13.2699	4.72514	4.18382	11.0245	6.67026	17.0277	13.8528	14.8275	0	10.3948	8.3389	10.4165
Homolog0313-G02	AT2G32760	unknown protein	24.6703	34.7579	29.4363	25.3379	26.3506	39.1298	26.5477	34.246	32.6343	23.6922	18.381	27.1404	35.3334	36.4068	36.9359	18.5885	20.1425	25.2232	34.7584	26.3724	35.0348	15.053	30.4943	21.0587	32.4267	29.0427	32.7038	48.4276	21.5252	44.6732	28.3077	26.9397	19.8109	36.5349	41.1745	41.402	36.4511	34.8018	14.4368	32.5379	12.7708	28.5205	38.5516	105.831	38.6094	32.5217	22.786
Homolog0315-G01	AT5G17920,AT3G03780,AT5G20980	Cobalamin-independent synthase family protein,methionine synthase 2,methionine synthase 3	1224.17	2406.9	2855.05	1888.29	2443.73	2765.78	1617.6	2554.75	2423.03	4152.14	1844.42	2286.52	2242.21	3867.48	3078.51	1226.49	4235.84	2223.41	1980.7	1713.67	1669.48	1285.36	2837.17	1109.32	951.182	1881.97	1399.45	2227.02	1357.63	1380.1	2014.95	1559.33	1798.83	2445.31	2426.45	1461.81	2475.3	553.786	1289.86	1139.48	1574	1155.49	2107.73	1351.27	581.616	1495.16	1835.25
Homolog0316-G01	AT3G05280,AT5G27490,AT2G39805	Integral membrane Yip1 family protein,Integral membrane Yip1 family protein,Integral membrane Yip1 family protein	26.5392	27.531	25.3097	20.085	17.1851	31.8158	12.3688	31.8637	16.1823	30.642	21.2531	18.0936	18.4771	31.4869	28.7975	10.1711	26.3196	33.6309	15.6805	9.32357	38.1392	39.3052	53.8135	15.6242	59.0886	85.1919	43.605	28.6015	14.8626	22.0388	27.9145	27.7321	63.395	50.3057	29.1061	30.2553	49.2764	14.8336	32.286	18.3839	34.0555	27.7057	32.6205	49.0813	19.3047	27.5184	29.9474
Homolog0316-G02	AT3G05280,AT5G27490,AT2G39805	Integral membrane Yip1 family protein,Integral membrane Yip1 family protein,Integral membrane Yip1 family protein	44.8551	44.3937	52.2701	39.2429	54.2287	37.3013	38.9166	59.2605	41.8042	57.4932	44.8037	36.1872	38.8992	42.3106	60.7251	40.6843	44.8507	77.6989	32.929	41.2901	26.6087	31.7787	36.4736	35.664	31.7061	29.0427	51.781	43.2273	35.3628	66.712	26.735	30.1091	41.6029	47.4953	42.5943	35.0325	43.8763	24.3422	22.8364	22.6138	69.1752	87.1913	74.879	41.4123	31.432	52.5351	26.0412
Homolog0317-G01	AT3G51470,AT2G25620,AT2G33700	Protein phosphatase 2C family protein,DNA-binding protein phosphatase 1,Protein phosphatase 2C family protein	22.0537	15.142	23.6591	19.158	15.6576	13.5309	9.9554	29.7792	17.8005	13.8994	14.3602	16.4698	21.7187	18.2034	20.659	8.76818	13.6969	40.0091	15.9418	15.4505	14.8565	7.52652	8.37098	8.15176	2.88237	3.87236	14.9892	11.0506	17.9377	23.8257	18.8718	17.4316	35.6597	21.6399	38.3348	27.6013	27.0008	22.6307	45.1479	22.1258	18.092	11.4082	18.5344	144.176	15.5922	8.3389	16.9268
Homolog0317-G02	AT3G51470,AT2G25620,AT2G33700	Protein phosphatase 2C family protein,DNA-binding protein phosphatase 1,Protein phosphatase 2C family protein	38.1268	55.0619	47.3182	31.5179	37.0435	28.8902	13.8772	39.0107	16.452	39.1712	27.5715	33.1716	46.679	34.4388	38.1879	30.5133	25.7824	11.8868	16.4645	11.1883	41.0218	77.7741	31.6901	71.3279	43.9561	58.0854	76.3088	52.0028	16.9127	8.93464	45.9999	36.0517	35.6597	21.3588	28.3962	27.6013	35.7761	14.4532	28.8736	28.9587	24.4774	30.9652	5.18963	16.8717	218.044	20.8472	13.6716
Homolog0317-G03	AT3G51470,AT2G25620,AT2G33700	Protein phosphatase 2C family protein,DNA-binding protein phosphatase 1,Protein phosphatase 2C family protein	39.9958	33.7254	69.8768	44.8049	14.5119	51.5635	39.5199	53.9003	37.4889	63.1793	47.6758	32.0117	47.0032	74.7815	51.6476	59.2729	50.7592	47.5471	55.4043	44.7531	48.1174	55.1945	56.2052	72.0072	44.6767	104.554	83.1221	31.2017	43.5629	33.9516	63.6922	59.822	63.395	64.3576	51.1131	75.3729	65.4769	46.4024	37.0107	50.7591	73.4321	86.3765	57.8273	92.0274	63.359	31.6878	86.587
Homolog0317-G04	AT3G51470,AT2G25620,AT2G33700	Protein phosphatase 2C family protein,DNA-binding protein phosphatase 1,Protein phosphatase 2C family protein	179.046	175.854	99.3131	153.573	269.998	206.986	154.158	95.5911	77.4052	78.9741	64.6208	53.8168	198.062	84.1292	160.264	223.764	52.3706	491.127	107.673	72.1911	243.026	160.566	171.007	265.951	131.148	180.065	287.521	85.1546	122.489	164.397	131.316	137.076	87.1681	77.5663	107.196	40.8712	103.278	133.502	399.769	124.62	89.3957	169.493	97.1203	308.292	69.0514	229.32	70.9622
Homolog0317-G05	AT3G51470,AT2G25620,AT2G33700	Protein phosphatase 2C family protein,DNA-binding protein phosphatase 1,Protein phosphatase 2C family protein	90.8315	128.363	119.946	81.5758	136.717	120.315	99.8557	182.546	110.579	252.085	107.701	61.0078	88.8198	166.29	89.8355	45.2438	111.992	386.175	129.625	57.5397	88.474	64.3936	99.8539	116.502	111.692	160.703	84.4848	75.4041	277.778	150.102	179.675	273.359	160.468	236.915	132.042	96.0739	137.029	138.066	376.407	151.789	130.901	99.4144	132.706	277.616	164.337	141.761	89.1911
Homolog0320-G01	AT3G26400,AT1G13020,AT4G38710	eukaryotic translation initiation factor 4B1,eukaryotic initiation factor 4B2,glycine-rich protein	2.99034	2.06482	4.12658	0.617998	2.29135	0	1.50839	1.19117	0.539409	3.47486	1.72322	1.39181	2.26912	2.9519	3.75619	2.10436	0.268567	1.44961	0.261341	1.06555	3.99131	3.34512	5.38135	3.39657	4.32355	0	6.81329	3.57519	1.53751	1.78693	3.14529	0.396172	0	0.843112	0.709905	0.530795	0	3.6133	2.36239	1.62689	0	0	3.70688	0	0.494992	0	1.30206
Homolog0322-G01	AT4G21530	Transducin/WD40 repeat-like superfamily protein	2.99034	4.81792	7.15275	3.39899	1.52757	2.55989	4.2235	5.06246	2.69705	0.631793	0.574407	5.33529	2.59328	2.45992	5.63428	1.75364	2.4171	0.579843	2.61341	2.39749	4.65653	2.50884	2.98964	9.17073	2.88237	1.93618	2.72532	6.50035	1.53751	2.97821	1.96581	0	1.98109	1.96726	3.54952	2.65398	5.40016	4.374	0	2.44034	3.1927	4.88923	3.70688	0	5.9399	7.50501	1.30206
Homolog0326-G01	AT3G23080,AT5G54170,AT4G14500,AT3G13062,AT1G55960,AT1G64720	Polyketide cyclase/dehydrase and lipid transport superfamily protein,Polyketide cyclase/dehydrase and lipid transport superfamily protein,Polyketide cyclase/dehydrase and lipid transport superfamily protein,Polyketide cyclase/dehydrase and lipid transport superfamily protein,Polyketide cyclase/dehydrase and lipid transport superfamily protein,Polyketide cyclase/dehydrase and lipid transport super…	50.0882	69.1716	71.8026	62.1088	71.4138	55.2205	65.766	86.0617	90.0813	65.3906	96.2131	46.1618	45.3824	102.333	80.132	85.5774	77.3473	98.5732	27.7021	26.6388	37.2522	31.7787	47.2363	32.607	17.2942	25.1703	32.7038	41.2772	83.0258	108.407	64.4785	53.0871	21.792	40.7504	28.3962	28.6629	30.3759	27.0047	93.7081	50.9218	44.6978	53.7816	12.6034	9.20274	77.9612	47.5317	22.786
Homolog0326-G02	AT3G23080,AT5G54170,AT4G14500,AT3G13062,AT1G55960,AT1G64720	Polyketide cyclase/dehydrase and lipid transport superfamily protein,Polyketide cyclase/dehydrase and lipid transport superfamily protein,Polyketide cyclase/dehydrase and lipid transport superfamily protein,Polyketide cyclase/dehydrase and lipid transport superfamily protein,Polyketide cyclase/dehydrase and lipid transport superfamily protein,Polyketide cyclase/dehydrase and lipid transport super…	673.2	514.141	466.854	944.302	955.112	342.294	807.896	299.876	796.707	394.239	1176.96	623.069	657.396	504.775	295.487	986.595	1173.64	587.96	857.721	1123.89	511.331	301.897	310.922	707.165	471.988	243.959	254.817	327.618	684.706	462.814	672.307	520.174	103.017	193.354	235.688	193.209	350.335	544.467	302.648	1303.47	460.813	197.199	311.378	187.122	996.419	587.059	605.458
Homolog0326-G03	AT3G23080,AT5G54170,AT4G14500,AT3G13062,AT1G55960,AT1G64720	Polyketide cyclase/dehydrase and lipid transport superfamily protein,Polyketide cyclase/dehydrase and lipid transport superfamily protein,Polyketide cyclase/dehydrase and lipid transport superfamily protein,Polyketide cyclase/dehydrase and lipid transport superfamily protein,Polyketide cyclase/dehydrase and lipid transport superfamily protein,Polyketide cyclase/dehydrase and lipid transport super…	610.403	532.036	782.401	759.829	733.615	644.727	846.813	499.099	432.606	497.221	535.06	512.651	716.717	488.539	790.052	934.337	357.194	610.864	700.394	502.407	517.096	306.915	612.876	340.676	246.443	143.277	262.993	107.256	365.416	471.153	439.162	506.704	150.563	194.759	208.712	252.128	201.831	507.384	508.176	501.897	493.805	380.545	206.844	153.379	534.344	364.41	300.776
Homolog0326-G04	AT3G23080,AT5G54170,AT4G14500,AT3G13062,AT1G55960,AT1G64720	Polyketide cyclase/dehydrase and lipid transport superfamily protein,Polyketide cyclase/dehydrase and lipid transport superfamily protein,Polyketide cyclase/dehydrase and lipid transport superfamily protein,Polyketide cyclase/dehydrase and lipid transport superfamily protein,Polyketide cyclase/dehydrase and lipid transport superfamily protein,Polyketide cyclase/dehydrase and lipid transport super…	14.2041	20.3041	22.8338	35.8439	37.8073	21.2105	21.4192	35.1394	23.734	29.6943	39.9213	22.269	19.1254	40.3426	16.9029	34.3713	36.2566	49.5765	22.214	36.4951	59.6479	17.5619	21.5254	36.3433	33.1473	9.6809	36.7918	32.1767	32.8003	25.6126	49.9316	52.6909	51.5084	30.352	40.4646	48.3024	35.7761	24.7226	55.3849	29.6095	38.3124	36.6693	58.5687	53.6826	25.2446	20.0134	22.786
Homolog0328-G01	AT1G05020,AT1G14686,AT1G68110,AT4G32285,AT2G01920,AT2G25430,AT4G02650,AT1G03050,AT1G25240	ENTH/ANTH/VHS superfamily protein,ENTH/ANTH/VHS superfamily protein,ENTH/ANTH/VHS superfamily protein,ENTH/ANTH/VHS superfamily protein,ENTH/VHS/GAT family protein,epsin N-terminal homology (ENTH) domain-containing protein / clathrin assembly protein-related,ENTH/ANTH/VHS superfamily protein,ENTH/ANTH/VHS superfamily protein,ENTH/VHS/GAT family protein	0.373792	0	0.550211	0.617998	0	1.0971	0.603358	0.893375	0.539409	0	0	0	0.972479	0	0.939047	0	0.805701	0	0	0	0	0	0	0.679313	0	0	4.08797	4.55025	0	0.595643	0	0.792345	1.98109	0.843112	1.41981	0	4.05012	0.760695	0	0	0	1.62974	0	0	0.494992	0.83389	0
Homolog0328-G02	AT1G05020,AT1G14686,AT1G68110,AT4G32285,AT2G01920,AT2G25430,AT4G02650,AT1G03050,AT1G25240	ENTH/ANTH/VHS superfamily protein,ENTH/ANTH/VHS superfamily protein,ENTH/ANTH/VHS superfamily protein,ENTH/ANTH/VHS superfamily protein,ENTH/VHS/GAT family protein,epsin N-terminal homology (ENTH) domain-containing protein / clathrin assembly protein-related,ENTH/ANTH/VHS superfamily protein,ENTH/ANTH/VHS superfamily protein,ENTH/VHS/GAT family protein	18.3158	33.0372	29.7114	36.7709	45.0633	30.353	26.2461	22.0366	34.2525	39.1712	27.5715	31.7798	23.0153	38.3747	31.6146	38.9307	42.165	51.3161	15.1578	21.0446	41.4653	10.8716	40.0611	26.1536	13.6913	15.4894	16.3519	35.4269	28.1878	19.6562	32.2393	26.9397	17.8298	23.6071	26.9764	28.1321	29.0259	25.8636	24.9363	37.9066	24.4774	40.7436	46.7067	0	22.7696	15.8439	15.6247
Homolog0332-G01	AT5G55660,AT4G26630,AT3G48710,AT5G63550	DEK domain-containing chromatin associated protein,DEK domain-containing chromatin associated protein,DEK domain-containing chromatin associated protein,DEK domain-containing chromatin associated protein	64.2923	74.3336	78.4051	75.3958	74.469	98.7387	92.9171	72.9589	76.3264	68.5496	72.3753	88.3802	64.5078	83.1452	111.434	114.337	74.3931	63.7827	47.8254	73.7894	72.0653	56.0308	81.916	53.3261	54.765	32.9151	51.781	67.9287	43.0504	56.5861	68.4102	79.6306	87.1681	66.8869	75.9598	63.1646	53.3266	38.7954	43.048	29.2841	131.965	96.1549	93.4134	18.4055	46.7767	44.1962	46.8741
Homolog0332-G03	AT5G55660,AT4G26630,AT3G48710,AT5G63550	DEK domain-containing chromatin associated protein,DEK domain-containing chromatin associated protein,DEK domain-containing chromatin associated protein,DEK domain-containing chromatin associated protein	18.3158	31.6606	45.6675	43.2599	40.4806	38.0327	41.9334	42.2864	39.3769	27.7989	41.9317	25.0527	34.0368	46.2464	55.4038	48.0496	30.0795	38.8495	21.43	39.159	20.4	22.5796	32.886	29.5501	25.2207	30.9789	49.0557	49.4027	7.68757	29.7821	25.5555	27.3359	21.792	32.3193	20.5872	34.5017	23.6257	22.4405	28.0862	18.7093	29.7986	41.5585	40.7757	0	21.0372	30.8539	26.0412
Homolog0333-G01	AT3G59400	enzyme binding;tetrapyrrole binding	671.331	566.45	246.495	479.567	496.842	451.272	497.468	209.05	304.496	208.176	597.67	366.975	328.05	214.013	301.747	337.75	456.833	589.99	394.886	322.596	425.961	278.481	248.14	266.631	444.606	273.001	264.356	298.691	1277.16	271.017	357.777	179.466	114.903	175.929	186.705	87.5812	187.656	413.818	510.013	660.031	216.039	94.5252	447.05	325.163	615.027	446.965	417.961
Homolog0337-G01	AT5G28950,AT5G35695,AT5G41980	unknown protein	0	0	0	0.926998	0	1.4628	0	0	0	0	0	0	0	0	0.626032	0	0	0	0	0	12.4174	9.19909	0	3.73622	0	0	0	0	0	0	0.393162	0.792345	0	0	0	0	4.05012	0	0	0	1.06423	4.07436	11.862	0	0	0	0
Homolog0337-G02	AT5G28950,AT5G35695,AT5G41980	unknown protein	7.84964	3.78551	8.80338	6.17998	5.34649	8.77677	4.52518	11.9117	6.47291	12.6359	10.0521	8.35088	6.80735	9.83967	9.07746	7.716	11.5484	9.27748	4.18146	5.32775	19.2913	11.7079	14.9482	11.888	9.3677	7.74472	17.7146	9.75053	2.56252	16.678	18.0854	26.9397	21.792	15.4571	13.4882	10.0851	17.5505	5.70521	16.7992	4.06723	7.44964	22.0016	16.3103	13.8041	2.96995	3.33556	12.3696
Homolog0337-G03	AT5G28950,AT5G35695,AT5G41980	unknown protein	5.98068	0	0.275106	0	0	6.21688	0	1.19117	0	0	0	0	2.91744	0.983967	4.06921	0	1.6114	0	0	0	0	6.69024	0	0	13.6913	21.298	13.6266	23.0762	0	63.1381	11.7949	12.6775	7.92437	0	0	2.65398	5.40016	0	0	0	1.06423	7.33385	1.48275	0	2.72246	0	0
Homolog0337-G04	AT5G28950,AT5G35695,AT5G41980	unknown protein	13.8303	31.6606	20.3578	25.6469	19.8584	29.9873	11.1621	13.9962	31.8251	14.5312	9.76492	45.6979	24.312	24.1072	0	1.05218	38.6737	52.1858	30.5769	36.4951	4.43479	0	2.98964	2.71725	0.720592	3.87236	0	18.201	2.56252	3.57386	18.0854	8.31962	39.6218	4.4966	17.0377	6.90034	7.42522	35.3723	55.9099	3.25379	11.7066	7.33385	6.67239	0	7.91987	24.1828	24.7391
Homolog0338-G01	AT3G20770,AT5G10120,AT1G73730,AT5G21120,AT2G27050,AT5G65100	Ethylene insensitive 3 family protein,Ethylene insensitive 3 family protein,ETHYLENE-INSENSITIVE3-like 3,ETHYLENE-INSENSITIVE3-like 2,ETHYLENE-INSENSITIVE3-like 1,Ethylene insensitive 3 family protein	0	1.37655	2.20085	0.926998	0	0.365699	0	3.87129	0.539409	0.94769	0.86161	1.39181	0	3.93587	0	0	0.537134	0.579843	1.04536	0	0.443479	0	1.19585	0.679313	1.44118	11.6171	1.36266	2.27512	0	0	0	0.396172	3.96218	0.281037	2.12971	0.530795	0	0.190174	1.57493	1.62689	1.06423	0	0.741376	0	1.97997	0	0.65103
Homolog0338-G02	AT3G20770,AT5G10120,AT1G73730,AT5G21120,AT2G27050,AT5G65100	Ethylene insensitive 3 family protein,Ethylene insensitive 3 family protein,ETHYLENE-INSENSITIVE3-like 3,ETHYLENE-INSENSITIVE3-like 2,ETHYLENE-INSENSITIVE3-like 1,Ethylene insensitive 3 family protein	0.373792	0.344137	1.37553	1.545	1.14568	0.731398	0.301679	1.78675	0.539409	0.631793	1.14881	0	1.6208	0	0.313016	0.350727	1.6114	1.73953	0.522682	0	1.55218	0	0	0	0	0	0	1.62509	1.02501	2.38257	0	0	0	0	0	2.65398	0.67502	1.90174	0	1.62689	2.12847	4.07436	2.22413	0	0.989984	0.83389	0
Homolog0338-G03	AT3G20770,AT5G10120,AT1G73730,AT5G21120,AT2G27050,AT5G65100	Ethylene insensitive 3 family protein,Ethylene insensitive 3 family protein,ETHYLENE-INSENSITIVE3-like 3,ETHYLENE-INSENSITIVE3-like 2,ETHYLENE-INSENSITIVE3-like 1,Ethylene insensitive 3 family protein	1.12138	2.7531	3.85148	3.39899	4.20081	2.55989	4.2235	2.68012	2.15764	5.05435	1.43602	3.0156	4.21408	3.44388	3.13016	2.80582	4.02851	6.37827	3.39743	4.2622	0.665218	0	1.79378	4.75519	0.720592	0	1.36266	2.92516	2.56252	1.19129	0.393162	1.58469	0	0.562075	1.41981	0	2.70008	2.47226	2.88736	4.06723	5.32117	5.70411	5.18963	0	2.47496	2.50167	1.95309
Homolog0338-G04	AT3G20770,AT5G10120,AT1G73730,AT5G21120,AT2G27050,AT5G65100	Ethylene insensitive 3 family protein,Ethylene insensitive 3 family protein,ETHYLENE-INSENSITIVE3-like 3,ETHYLENE-INSENSITIVE3-like 2,ETHYLENE-INSENSITIVE3-like 1,Ethylene insensitive 3 family protein	20.1848	35.102	53.9207	40.4789	23.6773	34.3757	51.8888	45.2643	42.6133	35.6963	45.0909	30.8519	34.0368	42.3106	55.4038	40.6843	35.7194	39.4293	32.929	42.622	28.6044	5.01768	22.1233	35.664	30.2649	23.2342	32.7038	31.8517	14.8626	36.3342	28.7008	50.7101	53.4895	50.8678	41.1745	66.3494	43.8763	27.7654	40.4231	26.6811	67.0467	92.0806	41.5171	0	44.7968	28.3523	41.0149
Homolog0339-G01	AT4G29310,AT1G50040,AT1G10020,AT5G17640,AT3G19680	Protein of unknown function (DUF1005),Protein of unknown function (DUF1005),Protein of unknown function (DUF1005),Protein of unknown function (DUF1005),Protein of unknown function (DUF1005)	0	0	0	0	1.14568	0.731398	0	0	0.269705	0	0	0.231969	0	0	0	0.350727	3.49137	2.02945	0	0	1.1087	0	0	0	2.88237	0	1.36266	0.325018	0.512505	0	0.393162	0	3.96218	0	1.41981	0.530795	2.02506	0	0	0.325379	0	0	0	0	0	0	1.95309
Homolog0339-G02	AT4G29310,AT1G50040,AT1G10020,AT5G17640,AT3G19680	Protein of unknown function (DUF1005),Protein of unknown function (DUF1005),Protein of unknown function (DUF1005),Protein of unknown function (DUF1005),Protein of unknown function (DUF1005)	10.84	7.57102	2.47595	1.854	8.01973	4.38839	2.71511	11.6139	8.09114	7.58152	8.0417	3.47953	4.21408	9.83967	7.19936	3.15654	16.3826	50.7362	4.18146	1.06555	21.9522	6.69024	6.5772	6.79313	19.456	54.213	34.0664	4.55025	5.63755	21.4431	20.0513	15.4507	31.6975	9.27423	12.0684	4.24636	17.5505	7.60695	11.0245	7.97178	14.8993	4.88923	4.44826	1.53379	11.1373	5.83723	7.81236
Homolog0339-G03	AT4G29310,AT1G50040,AT1G10020,AT5G17640,AT3G19680	Protein of unknown function (DUF1005),Protein of unknown function (DUF1005),Protein of unknown function (DUF1005),Protein of unknown function (DUF1005),Protein of unknown function (DUF1005)	3.73792	5.50619	3.57637	8.03398	5.34649	4.02269	6.33526	5.95583	8.09114	5.37024	8.6161	14.1501	4.8624	1.96793	7.19936	2.45509	22.8282	20.0046	10.9763	9.58996	7.76088	5.01768	7.77306	6.45348	10.8089	34.8512	21.8025	10.7256	4.61254	10.1259	46.7863	30.9014	39.6218	35.9728	50.4032	76.9653	27.6758	9.31851	28.6111	8.29716	10.6423	4.07436	5.93101	0	11.8798	20.8472	7.81236
Homolog0341-G01	AT2G20360	NAD(P)-binding Rossmann-fold superfamily protein	295.67	256.038	232.189	278.408	183.69	244.287	213.89	204.881	273.75	249.242	184.097	259.805	226.588	201.713	237.579	202.37	259.704	230.487	315.439	268.519	239.7	195.69	269.067	208.21	222.663	203.299	235.74	419.923	237.29	197.158	176.136	232.553	263.485	230.17	226.46	195.333	259.208	292.107	336.772	153.091	245.838	228.979	271.344	151.845	226.954	304.37	309.89
Homolog0342-G01	AT3G51080,AT5G66320,AT4G36240,AT4G34680	GATA transcription factor 6,GATA transcription factor 5,GATA transcription factor 7,GATA transcription factor 3	0	1.03241	1.37553	1.236	1.14568	1.82849	0	0.297792	0	1.26359	2.01042	0.463938	0.972479	1.47595	2.19111	0.350727	0.805701	1.44961	1.56805	0.532775	1.1087	2.50884	2.98964	1.35863	6.48533	5.80854	8.17595	3.90021	1.53751	0	0	1.58469	3.96218	1.96726	1.41981	2.12318	0.67502	0.760695	0	1.30151	0	2.44462	0	0	0	0.83389	0.65103
Homolog0342-G02	AT3G51080,AT5G66320,AT4G36240,AT4G34680	GATA transcription factor 6,GATA transcription factor 5,GATA transcription factor 7,GATA transcription factor 3	4.48551	4.81792	5.50211	4.32599	3.81892	5.48548	2.11175	5.36025	3.50616	5.68614	3.44644	6.7271	2.91744	2.45992	6.57333	1.75364	4.02851	7.24803	4.18146	3.72943	4.65653	9.19909	4.78342	4.75519	7.92652	9.6809	25.8905	9.75053	2.56252	9.53028	16.1196	10.6967	25.7542	12.6467	11.3585	12.2083	11.4753	5.51504	6.03721	6.1822	5.32117	12.2231	8.15514	0	7.42488	9.17279	5.85927
Homolog0343-G01	AT3G51010	unknown protein	29.9034	21.6806	21.7333	21.3209	25.9687	34.01	28.0561	24.1211	19.6884	24.0081	14.6474	14.1501	35.3334	23.6152	51.6476	28.7596	28.1995	20.2945	17.7712	22.643	29.9348	52.6857	44.2466	46.8726	36.0296	60.0216	39.5171	26.0014	14.3501	25.017	48.3589	40.8058	27.7353	53.1161	45.4339	30.7861	49.9515	23.7717	17.8492	9.76136	13.835	30.1503	26.6895	39.8785	17.5722	19.1795	38.4108
Homolog0344-G01	AT1G19130	CONTAINS InterPro DOMAIN/s: Protein of unknown function DUF985 (InterPro:IPR009327), RmlC-like jelly roll fold (InterPro:IPR014710); Has 1465 Blast hits to 1465 proteins in 584 species: Archae - 10; Bacteria - 1038; Metazoa - 19; Fungi - 43; Plants /.../Viruses - 0; Other Eukaryotes - 304 (source: NCBI BLink).	43.3599	59.5357	55.8464	44.4959	31.3151	55.2205	51.2854	58.3671	31.5554	54.966	35.0388	42.9143	41.8166	62.4819	114.251	58.5714	48.8792	33.9208	18.0325	19.1799	76.5001	163.075	116.596	62.4968	146.28	187.809	173.058	52.0028	90.7134	81.603	118.735	99.4393	114.903	155.414	123.523	119.429	150.529	22.6307	39.1107	13.8286	42.5694	60.3006	50.4136	61.3516	59.894	33.3556	43.619
Homolog0344-G02	AT1G19130	CONTAINS InterPro DOMAIN/s: Protein of unknown function DUF985 (InterPro:IPR009327), RmlC-like jelly roll fold (InterPro:IPR014710); Has 1465 Blast hits to 1465 proteins in 584 species: Archae - 10; Bacteria - 1038; Metazoa - 19; Fungi - 43; Plants /.../Viruses - 0; Other Eukaryotes - 304 (source: NCBI BLink).	48.2192	38.5434	50.8945	41.4059	52.3192	85.9392	42.8384	36.3306	62.5715	34.1168	26.9971	70.5186	82.3366	25.5831	43.1962	22.4465	35.1823	59.7238	109.241	95.3668	48.3392	209.07	75.3388	81.178	132.589	154.894	167.607	11.3756	17.4252	29.7821	76.6666	51.8986	148.582	150.074	82.3489	69.0034	80.3274	117.337	116.02	27.8199	177.727	145.862	128.999	200.926	85.3861	175.951	242.834
Homolog0345-G01	AT4G00450	RNA polymerase II transcription mediators	76.2536	155.206	164.513	129.471	115.331	140.063	136.057	134.006	121.097	153.21	140.155	177.224	98.8687	176.13	152.126	119.598	146.369	118.578	115.251	122.538	125.948	18.3982	120.781	83.5556	69.1769	50.3407	46.3304	162.834	125.564	130.446	59.3674	94.6852	118.866	66.3248	44.724	55.2027	100.578	114.294	182.691	173.101	139.415	125.49	183.861	52.1488	169.04	52.5351	75.5195
Homolog0347-G01	AT3G29320,AT3G46970	Glycosyl transferase, family 35,alpha-glucan phosphorylase 2	556.203	1065.45	266.577	164.079	301.695	1202.05	322.193	1064.9	138.898	1146.7	428.22	173.513	539.402	742.403	1039.53	445.423	245.47	258.9	81.7997	95.1004	3897.73	1024.44	7210.41	5678.04	2057.29	2261.46	3549.72	4805.06	1180.3	1035.23	375.076	531.663	1368.93	2451.49	1167.08	1427.31	2261.99	789.031	708.192	808.241	1617.64	3481.95	3513.38	1903.43	386.836	311.041	151.039
Homolog0347-G02	AT3G29320,AT3G46970	Glycosyl transferase, family 35,alpha-glucan phosphorylase 2	762.162	705.481	133.701	180.147	193.237	521.121	310.126	2086.03	129.998	2184.11	443.155	179.312	648.319	2392.52	429.771	206.228	348.6	433.432	185.291	119.075	934.853	699.131	1617.39	758.453	376.149	437.577	271.169	969.852	834.87	649.25	397.093	1079.97	723.099	1290.8	500.483	589.713	857.95	551.504	402.656	564.044	449.107	1576.78	642.773	946.348	97.7609	357.739	380.201
Homolog0348-G01	AT1G28680,AT5G07080,AT3G47170,AT2G23510,AT2G25150	HXXXD-type acyl-transferase family protein,HXXXD-type acyl-transferase family protein,HXXXD-type acyl-transferase family protein,spermidine disinapoyl acyltransferase,HXXXD-type acyl-transferase family protein	0	0	0	0	0	0	0	0	0	0	0	0	0	0	0	0	0	0	0	0	0	0	0	0	0	0	0	0	0	0	0	0	0	0	0	0	0	0	0	0	0	0	0	0	0	0	0
Homolog0348-G02	AT1G28680,AT5G07080,AT3G47170,AT2G23510,AT2G25150	HXXXD-type acyl-transferase family protein,HXXXD-type acyl-transferase family protein,HXXXD-type acyl-transferase family protein,spermidine disinapoyl acyltransferase,HXXXD-type acyl-transferase family protein	0	0	0	0	0	0	0	0	0	0	0	0	0	0	0	0	0	0	0	0	0	0	0	0	0	0	0	0	0	0	0	0	0	0	0	0	0	0	0	0	0	0	0	0	0	0	0
Homolog0348-G03	AT1G28680,AT5G07080,AT3G47170,AT2G23510,AT2G25150	HXXXD-type acyl-transferase family protein,HXXXD-type acyl-transferase family protein,HXXXD-type acyl-transferase family protein,spermidine disinapoyl acyltransferase,HXXXD-type acyl-transferase family protein	0	0	0	0	0	0	0	0	0	0	0	0	0	0	0	0	0	0	0	0	1.99565	0	0	0	0	0	0	0	0	0	0	0	0	0	0	0	0	0.950869	0.262488	1.4642	0	0	0	0	0	0	0
Homolog0348-G04	AT1G28680,AT5G07080,AT3G47170,AT2G23510,AT2G25150	HXXXD-type acyl-transferase family protein,HXXXD-type acyl-transferase family protein,HXXXD-type acyl-transferase family protein,spermidine disinapoyl acyltransferase,HXXXD-type acyl-transferase family protein	0	0	0	0	0	0	0	0	0	0	0	0	0	0	0	0	0	0	0	0	0	0	0	0	0	0	0	0	0	0	0	0	0	0	0	0	0	0	0	0	0	0	0	0	0	0	0
Homolog0349-G01	AT2G30700,AT1G61900	unknown protein	7.47584	4.81792	4.9519	9.57898	6.87406	7.67967	5.43022	8.93375	7.55173	8.52921	5.74407	1.62378	3.88992	4.91983	12.8336	9.1189	8.32558	11.5969	2.61341	4.52859	12.8609	8.36281	13.1544	7.13279	14.4118	13.5533	10.9013	14.3008	8.20008	18.4649	17.2991	18.2239	11.8866	13.7708	10.6486	15.3931	8.10024	6.08556	16.2742	8.78522	4.25694	5.70411	5.18963	0	17.5722	3.33556	7.16133
Homolog0349-G02	AT2G30700,AT1G61900	unknown protein	17.942	25.8103	39.8903	36.4619	37.8073	63.9973	29.8662	78.3192	34.5222	44.2255	62.6103	42.9143	25.9328	78.7173	42.5701	31.9162	48.3421	89.2958	23.2594	25.5732	50.7783	23.4159	48.4321	22.757	49.0003	34.8512	39.5171	51.0278	62.0131	73.8597	47.9657	36.844	47.5462	50.3057	56.0825	66.8802	63.4519	31.1885	34.3859	88.6657	41.5051	60.3006	65.2411	108.899	80.6837	32.5217	38.4108
Homolog0350-G01	AT4G29910	origin recognition complex protein 5	1.12138	0.688274	0	1.854	0	0	3.62015	0	0.269705	0	0	0	0.648319	0	0	0	1.34284	0	0	0	0.443479	0	0	0	0	0	0	0	0	0	0	0	0	0	0	0	0	0	0	0	0	0	0	0	0	0	1.30206
Homolog0351-G01	AT3G63000,AT2G47970	NPL4-like protein 1,Nuclear pore localisation protein NPL4	57.1902	47.8351	52.5452	49.4399	55.7562	76.7967	38.6149	71.1722	48.0074	54.3342	58.3023	38.5069	46.679	61.9899	74.1847	41.3858	37.3308	69.2912	52.5295	39.6918	52.1088	90.3183	104.039	48.9106	77.1034	100.681	124.002	50.0527	33.8253	55.3948	91.6067	90.7235	160.468	134.617	100.097	89.7044	135.004	34.4215	91.3457	71.2579	83.0102	90.4508	62.2756	101.23	71.7738	104.236	82.0298
Homolog0352-G01	AT1G18660	zinc finger (C3HC4-type RING finger) family protein	103.167	144.193	189.273	130.089	188.273	130.554	196.695	203.987	193.648	163.003	210.807	138.949	130.961	201.221	187.496	164.14	120.318	166.705	81.0157	76.7197	90.6914	132.132	107.627	79.8193	69.8975	38.7236	79.0341	159.259	111.726	157.845	110.478	120.04	128.771	119.16	96.547	57.8567	70.8771	85.1978	109.195	94.8479	92.5884	89.636	77.1031	113.5	213.837	91.7279	113.279
Homolog0352-G02	AT1G18660	zinc finger (C3HC4-type RING finger) family protein	0	0.344137	0	0	0	0.365699	0	0	0	0	0	0	0	0	0	0	0	0	0	0	0	0	1.19585	0	0	0	0	0	0	0	0	0	0	0	0	0	0	0	0	0	0	0	0	0	0.247496	0	0
Homolog0353-G01	AT5G40000,AT3G28610,AT3G28520,AT3G28600,AT3G28540,AT3G28570,AT5G40010,AT3G28510,AT3G28580	P-loop containing nucleoside triphosphate hydrolases superfamily protein,P-loop containing nucleoside triphosphate hydrolases superfamily protein,P-loop containing nucleoside triphosphate hydrolases superfamily protein,P-loop containing nucleoside triphosphate hydrolases superfamily protein,P-loop containing nucleoside triphosphate hydrolases superfamily protein,P-loop containing nucleoside triph…	7.84964	5.16206	9.35359	10.506	4.20081	12.0681	5.12854	20.2498	4.31527	13.5836	9.47771	4.63938	3.2416	18.2034	29.4235	23.4987	23.3653	4.34882	3.92012	1.59833	4.87827	15.053	19.1337	10.1897	14.4118	3.87236	27.2532	31.5267	10.2501	172.141	7.07691	13.4699	33.6786	26.6986	20.5872	33.4401	29.7009	3.04278	0.262488	1.62689	12.7708	41.5585	33.3619	0	9.65234	3.33556	11.0675
Homolog0353-G02	AT5G40000,AT3G28610,AT3G28520,AT3G28600,AT3G28540,AT3G28570,AT5G40010,AT3G28510,AT3G28580	P-loop containing nucleoside triphosphate hydrolases superfamily protein,P-loop containing nucleoside triphosphate hydrolases superfamily protein,P-loop containing nucleoside triphosphate hydrolases superfamily protein,P-loop containing nucleoside triphosphate hydrolases superfamily protein,P-loop containing nucleoside triphosphate hydrolases superfamily protein,P-loop containing nucleoside triph…	13.8303	7.22688	24.2093	8.34298	0.763784	7.67967	0	41.393	21.5764	9.79279	8.6161	2.78363	9.40063	44.2785	17.8419	9.46963	75.7359	39.7192	3.65877	7.45886	8.86957	34.2875	5.38135	7.47245	15.853	106.49	102.199	43.8774	25.6252	48.8427	16.906	17.8278	19.8109	67.1679	49.6933	55.2027	42.5262	12.5515	7.87463	1.95227	31.927	78.2278	28.1723	0	1.23748	14.1761	10.4165
Homolog0353-G03	AT5G40000,AT3G28610,AT3G28520,AT3G28600,AT3G28540,AT3G28570,AT5G40010,AT3G28510,AT3G28580	P-loop containing nucleoside triphosphate hydrolases superfamily protein,P-loop containing nucleoside triphosphate hydrolases superfamily protein,P-loop containing nucleoside triphosphate hydrolases superfamily protein,P-loop containing nucleoside triphosphate hydrolases superfamily protein,P-loop containing nucleoside triphosphate hydrolases superfamily protein,P-loop containing nucleoside triph…	7.84964	7.22688	8.25317	4.32599	2.67324	8.04537	2.71511	19.3564	6.2032	32.8532	16.3706	5.10332	5.18656	24.5992	2.50413	0.701454	12.6227	15.9457	21.1686	5.06137	0.443479	10.0354	4.78342	3.73622	0	0	1.36266	7.4754	2.56252	22.0388	11.4017	13.866	27.7353	11.2415	9.22876	10.6159	14.8504	9.50869	14.1743	17.5704	22.3489	44.0031	11.862	4.60137	7.17738	16.6778	6.5103
Homolog0353-G04	AT5G40000,AT3G28610,AT3G28520,AT3G28600,AT3G28540,AT3G28570,AT5G40010,AT3G28510,AT3G28580	P-loop containing nucleoside triphosphate hydrolases superfamily protein,P-loop containing nucleoside triphosphate hydrolases superfamily protein,P-loop containing nucleoside triphosphate hydrolases superfamily protein,P-loop containing nucleoside triphosphate hydrolases superfamily protein,P-loop containing nucleoside triphosphate hydrolases superfamily protein,P-loop containing nucleoside triph…	97.9336	100.832	152.409	102.279	45.0633	133.48	52.1904	143.833	187.175	137.731	130.39	88.3802	102.434	95.9368	127.084	45.9452	217.808	162.936	78.925	88.1743	43.9044	105.371	52.6176	70.6486	25.2207	106.49	109.013	125.782	50.738	144.146	114.017	126.775	299.145	372.656	227.169	313.7	193.056	103.645	224.164	79.5551	190.498	282.761	388.481	18.4055	139.34	543.696	251.298
Homolog0355-G01	AT3G28700	Protein of unknown function (DUF185)	54.9475	59.1916	73.4532	41.7149	40.4806	72.4084	57.319	76.8302	62.3018	78.3424	76.6833	61.0078	48.624	65.4338	64.1682	37.8785	63.6504	61.7532	103.23	53.0112	64.7479	66.0662	46.0404	57.0623	72.0592	34.8512	81.7595	92.63	65.0881	78.0292	57.0085	57.8412	95.0924	52.835	79.5093	58.3875	42.5262	115.245	79.2713	82.1581	75.5606	70.079	68.2066	88.9598	94.791	55.8706	112.628
Homolog0356-G01	AT3G58830	haloacid dehalogenase (HAD) superfamily protein	69.5254	54.7178	70.1519	43.8779	48.8822	71.3113	53.6988	46.4555	43.1527	36.0122	33.89	48.0176	64.5078	40.8346	75.4368	52.9598	32.7652	36.5301	44.428	41.8229	64.3044	66.0662	57.999	56.383	119.618	104.554	132.178	121.232	59.4506	42.2906	70.376	49.1254	43.584	73.3508	95.8371	64.2262	66.827	66.5608	61.4221	71.5833	61.7256	27.7057	51.8963	122.703	29.452	47.5317	39.7128
Homolog0357-G01	AT4G14590	embryo defective 2739	10.84	6.53861	5.22701	11.433	0.381892	11.7024	6.33526	5.36025	7.28202	4.10666	7.18008	7.65498	3.88992	3.44388	10.0165	3.858	2.95424	4.34882	7.05621	9.05718	5.54348	0	8.96891	14.6052	2.88237	5.80854	2.72532	21.4512	4.10004	1.78693	4.32478	4.3579	0	6.18282	4.25943	4.24636	4.72514	6.27573	7.34965	6.34488	11.7066	8.14872	17.793	0	13.1173	3.33556	8.46339
Homolog0358-G01	AT5G07590	Transducin/WD40 repeat-like superfamily protein	12.3351	14.1096	9.6287	18.849	11.0749	15.3593	12.9722	11.3161	11.867	5.37024	12.0625	9.27876	15.2355	16.2355	9.39047	20.6929	17.1883	8.69764	5.48816	3.46304	34.5913	10.0354	25.7109	26.1536	18.7354	3.87236	19.0772	18.201	33.3128	15.4867	7.07691	7.52727	11.8866	20.7968	22.007	22.2934	8.10024	1.71156	4.1998	10.0867	27.6701	19.5569	13.3448	0	6.43489	5.00334	7.16133
Homolog0359-G01	AT4G15240,AT3G11420,AT1G33250,AT2G37730,AT5G12460,AT1G05280	Protein of unknown function (DUF604),Protein of unknown function (DUF604),Protein of unknown function (DUF604),Protein of unknown function (DUF604),Protein of unknown function (DUF604),Protein of unknown function (DUF604)	0	0.344137	0.550211	0.308999	0	0.365699	0.603358	0	0.269705	0.315897	1.14881	1.15984	0.32416	2.45992	1.56508	1.75364	0	0.869764	0	0.266388	1.33044	0	1.79378	0.339657	0	0	1.36266	3.25018	3.07503	0.595643	1.17949	0	0	2.52934	0.709905	0.530795	0	0.760695	0	0.162689	1.06423	0.814872	0	0	0.247496	0	1.95309
Homolog0359-G02	AT4G15240,AT3G11420,AT1G33250,AT2G37730,AT5G12460,AT1G05280	Protein of unknown function (DUF604),Protein of unknown function (DUF604),Protein of unknown function (DUF604),Protein of unknown function (DUF604),Protein of unknown function (DUF604),Protein of unknown function (DUF604)	13.4565	21.3365	7.42785	17.613	21.7678	29.2559	12.6705	31.5659	18.3399	12.9518	23.2635	18.5575	11.6697	11.8076	8.13841	27.3567	20.1425	11.017	11.7603	1.59833	43.6827	25.9247	13.1544	14.6052	18.7354	23.2342	8.17595	11.0506	12.8126	32.7603	23.5897	16.2431	41.6029	42.7177	27.6863	33.4401	22.9507	15.5942	27.5612	21.3123	11.7066	13.8528	14.0861	0	5.9399	14.1761	15.6247
Homolog0359-G03	AT4G15240,AT3G11420,AT1G33250,AT2G37730,AT5G12460,AT1G05280	Protein of unknown function (DUF604),Protein of unknown function (DUF604),Protein of unknown function (DUF604),Protein of unknown function (DUF604),Protein of unknown function (DUF604),Protein of unknown function (DUF604)	0.747584	1.72069	1.65063	2.47199	1.90946	2.92559	1.20672	2.68012	0.539409	1.57948	1.43602	2.31969	0	0	1.25206	2.45509	1.07427	2.02945	0	0.532775	2.88261	0	6.5772	3.73622	2.88237	5.80854	0	1.62509	2.56252	0	0.393162	1.18852	9.90546	0	2.12971	0	2.02506	0	2.0999	1.62689	4.25694	0	0.741376	0	0.742488	1.66778	0
Homolog0360-G01	AT3G20260,AT1G69610,AT5G39785,AT1G73850,AT3G01175	Protein of unknown function (DUF1666),Protein of unknown function (DUF1666),Protein of unknown function (DUF1666),Protein of unknown function (DUF1666),Protein of unknown function (DUF1666)	0	1.37655	0.275106	0	0.381892	0	0	0	0	0	0	0	0	0	0.626032	0	0	0.579843	0	0	0	0	0	0	4.32355	0	0	0	0	0	0	0	5.94328	2.81037	0	0	0.67502	0.760695	0	0	0	0.814872	0.741376	0	0	0.83389	0
Homolog0360-G02	AT3G20260,AT1G69610,AT5G39785,AT1G73850,AT3G01175	Protein of unknown function (DUF1666),Protein of unknown function (DUF1666),Protein of unknown function (DUF1666),Protein of unknown function (DUF1666),Protein of unknown function (DUF1666)	0.373792	0	0.550211	0.308999	0.381892	0	0	0.297792	0	0.631793	0	0	0	0	0.626032	1.40291	0	0.579843	0.522682	1.06555	0.221739	0	0.597927	0.339657	0	0	9.5386	0.975053	0	0	1.17949	4.3579	0	3.09141	7.09905	5.30795	1.35004	0	0	0	0	0	0.741376	0	0.742488	1.66778	1.30206
Homolog0360-G03	AT3G20260,AT1G69610,AT5G39785,AT1G73850,AT3G01175	Protein of unknown function (DUF1666),Protein of unknown function (DUF1666),Protein of unknown function (DUF1666),Protein of unknown function (DUF1666),Protein of unknown function (DUF1666)	27.2868	19.2717	14.8557	8.96098	19.8584	20.1134	17.7991	29.4814	13.4852	16.4266	10.6265	11.8304	11.6697	35.4228	15.3378	6.66381	9.93698	20.8743	15.9418	10.1227	21.287	56.8671	24.515	10.5294	27.3825	116.171	85.8474	20.1511	10.7626	23.2301	53.8632	35.2593	101.036	63.2334	61.0518	31.8477	50.6265	12.3613	15.2243	28.1453	31.927	45.6329	21.4999	29.142	24.5021	55.8706	41.0149
Homolog0362-G01	AT5G58110	chaperone binding;ATPase activators	50.0882	60.5681	52.5452	35.5349	20.6222	70.2142	34.0897	63.4296	23.1946	70.7608	37.9108	13.4542	49.2723	64.4498	58.534	49.8032	20.6797	37.3998	42.8599	22.1102	17.2957	89.482	32.886	25.1346	18.7354	38.7236	84.4848	10.7256	4.61254	67.9033	20.8376	43.9751	33.6786	26.9796	7.09905	24.4166	20.2506	17.6862	22.049	15.1301	143.672	56.2262	17.793	136.507	12.3748	65.8773	70.3112
Homolog0362-G02	AT5G58110	chaperone binding;ATPase activators	168.58	158.647	129.3	93.6268	122.969	127.263	77.8331	134.602	99.7907	130.149	92.1923	60.5439	156.893	123.98	71.3676	100.659	120.049	126.406	117.342	80.7155	18.8478	108.716	53.8135	37.3622	36.7502	143.277	136.266	43.5524	44.0754	86.3682	84.1366	89.1388	51.5084	90.213	53.9527	33.9709	72.2271	31.1885	72.1841	18.7093	86.203	57.8559	42.2584	125.771	33.1645	134.256	126.951
Homolog0363-G01	AT2G20280	Zinc finger C-x8-C-x5-C-x3-H type family protein	69.8991	76.3985	107.566	48.8219	54.6106	68.7514	56.1123	112.267	60.1441	120.357	71.5136	86.9884	72.9359	100.365	82.6362	52.9598	87.2843	45.5176	72.9141	72.1911	41.687	72.7564	66.9679	53.6658	36.7502	21.298	62.6823	90.3549	32.8003	58.373	60.5469	75.2727	39.6218	69.1352	47.5636	70.065	50.6265	70.1741	34.9108	34.0021	70.2394	66.8195	99.3444	88.9598	49.7467	30.8539	61.1968
Homolog0364-G01	AT1G12470	zinc ion binding	68.404	100.832	139.754	99.1888	92.036	125.435	107.096	139.366	135.122	118.145	119.189	118.536	103.407	171.702	131.78	87.6818	173.494	105.241	69.2554	107.354	99.3392	91.1546	133.338	85.2538	68.4563	58.0854	73.5835	211.586	94.8134	107.216	108.119	141.037	160.468	114.101	124.233	161.362	124.204	94.7065	112.87	70.7699	70.2394	149.937	113.431	50.615	140.825	66.7112	117.836
Homolog0365-G01	AT1G27090,AT3G24690	glycine-rich protein,BEST Arabidopsis thaliana protein match is: glycine-rich protein (TAIR:glycine-rich protein.1); Has 51 Blast hits to 50 proteins in 15 species: Archae - 0; Bacteria - 2; Metazoa - 0; Fungi - 0; Plants - 47; Viruses - 0; Other Eukaryotes - 2 (source: NCBI BLink).	10.4662	10.3241	15.1308	23.1749	11.0749	16.4564	10.2571	13.4006	13.4852	23.3763	14.073	19.2534	19.4496	17.7114	19.094	14.3798	24.4396	15.6557	11.499	14.3849	45.9001	11.7079	25.1129	16.6432	21.6178	11.6171	19.0772	18.851	20.5002	13.6998	19.2649	15.8469	33.6786	22.202	27.6863	28.1321	12.1504	19.2075	9.71204	11.3883	15.9635	34.2246	28.1723	6.13516	20.2947	10.0067	11.7185
Homolog0367-G01	AT1G18440,AT5G38290,AT5G19830,AT5G16140	Peptidyl-tRNA hydrolase family protein,Peptidyl-tRNA hydrolase family protein,Peptidyl-tRNA hydrolase family protein,Peptidyl-tRNA hydrolase family protein	25.7917	27.531	47.0431	75.3958	63.776	64.7287	69.9895	12.805	27.2402	12.9518	13.7858	21.5731	66.1286	14.2675	66.0463	123.105	15.0398	21.4542	27.9635	33.0321	199.122	85.3006	114.802	143.335	221.942	139.405	76.3088	181.035	58.9381	64.925	49.5384	37.6364	53.4895	33.1624	89.448	101.382	70.8771	58.7637	48.0352	30.5856	39.3767	86.3765	34.1033	21.4731	67.3189	24.1828	29.2963
Homolog0367-G02	AT1G18440,AT5G38290,AT5G19830,AT5G16140	Peptidyl-tRNA hydrolase family protein,Peptidyl-tRNA hydrolase family protein,Peptidyl-tRNA hydrolase family protein,Peptidyl-tRNA hydrolase family protein	53.8261	37.8551	48.4186	32.1359	25.5868	58.1461	50.6821	26.2057	38.298	20.5333	22.4019	30.6199	35.6576	20.6633	77.6279	56.4671	24.7082	25.2232	26.9181	30.901	54.7696	127.951	53.8135	69.29	97.28	139.405	119.914	107.906	42.0254	32.7603	58.1879	53.4833	45.5651	39.6263	47.5636	35.0325	55.3516	29.4769	52.235	24.8915	39.3767	26.0759	22.2413	58.284	36.6294	46.6978	42.3169
Homolog0367-G03	AT1G18440,AT5G38290,AT5G19830,AT5G16140	Peptidyl-tRNA hydrolase family protein,Peptidyl-tRNA hydrolase family protein,Peptidyl-tRNA hydrolase family protein,Peptidyl-tRNA hydrolase family protein	14.9517	7.22688	20.3578	9.57898	13.3662	9.14247	6.93861	13.6984	8.09114	7.26562	1.43602	4.17544	19.4496	10.3317	15.9638	9.82036	11.5484	8.1178	3.92012	1.59833	11.9739	13.3805	13.1544	8.83107	12.9707	13.5533	24.5278	21.1261	35.3628	4.76514	17.2991	7.52727	33.6786	18.8295	17.0377	19.6394	27.0008	4.374	13.9118	12.8525	9.57811	20.3718	13.3448	4.60137	6.68239	5.83723	7.81236
Homolog0367-G04	AT1G18440,AT5G38290,AT5G19830,AT5G16140	Peptidyl-tRNA hydrolase family protein,Peptidyl-tRNA hydrolase family protein,Peptidyl-tRNA hydrolase family protein,Peptidyl-tRNA hydrolase family protein	45.2289	30.9723	52.8203	33.3719	44.6814	37.667	45.5535	25.9079	35.0616	21.7969	31.5924	26.6764	58.0246	21.6473	45.0743	49.8032	24.4396	35.3704	36.5877	37.2943	47.8957	107.044	66.3699	90.6883	79.9858	91.0004	76.3088	61.4283	23.0627	45.2688	38.923	45.1636	21.792	51.7109	83.0588	51.4871	52.6515	24.1521	30.1861	22.9392	43.6336	28.5205	58.5687	115.034	35.6394	78.3857	83.3318
Homolog0368-G01	AT2G23840	HNH endonuclease	344.636	347.923	278.132	316.724	494.932	341.928	409.982	219.175	301.26	180.377	218.849	287.642	375.377	264.687	317.398	365.107	245.202	379.797	390.182	431.548	403.344	257.574	430.508	679.313	379.752	338.831	321.587	588.607	354.141	428.267	330.256	319.711	209.996	388.394	350.693	264.867	332.785	517.843	367.745	272.993	333.105	325.134	278.016	395.718	249.476	390.26	386.712
Homolog0370-G01	AT4G39840	unknown protein	2.24275	2.06482	0	1.236	1.52757	2.92559	0.603358	0	0	0.315897	0.86161	0.463938	0	0	0	1.40291	0.537134	0	0.261341	0	8.4261	1.67256	4.78342	3.73622	8.64711	34.8512	1.36266	3.57519	5.12505	5.36078	5.1111	15.4507	0	3.93452	2.83962	0	4.72514	1.71156	0.524975	0.976136	1.06423	4.88923	0	0	3.95994	0.83389	0
Homolog0373-G01	AT1G21670,AT1G21680,AT4G01870	LOCATED IN: cell wall, plant-type cell wall; EXPRESSED IN: 23 plant structures; EXPRESSED DURING: 14 growth stages; CONTAINS InterPro DOMAIN/s: WD40-like Beta Propeller (InterPro:IPR011659), Six-bladed beta-propeller, TolB-like (InterPro:IPR011042); /.../Arabidopsis thaliana protein match is: DPP6 N-terminal domain-like protein (TAIR:DPP6 N-terminal domain-like protein.1); Has 8461 Blast hits to …	17.1944	4.12965	33.838	17.922	21.386	38.7641	18.7041	51.8157	27.5099	17.0584	49.1118	25.9805	19.4496	30.011	18.1549	16.8349	61.7704	14.786	26.3954	32.7657	80.0479	94.4997	41.8549	50.9485	73.5004	108.426	57.2316	37.377	37.9254	66.1163	189.111	131.529	243.674	69.1352	100.806	99.2587	68.852	34.992	30.711	46.6918	34.0555	30.9652	55.6032	88.9598	77.7137	37.525	42.3169
Homolog0373-G02	AT1G21670,AT1G21680,AT4G01870	LOCATED IN: cell wall, plant-type cell wall; EXPRESSED IN: 23 plant structures; EXPRESSED DURING: 14 growth stages; CONTAINS InterPro DOMAIN/s: WD40-like Beta Propeller (InterPro:IPR011659), Six-bladed beta-propeller, TolB-like (InterPro:IPR011042); /.../Arabidopsis thaliana protein match is: DPP6 N-terminal domain-like protein (TAIR:DPP6 N-terminal domain-like protein.1); Has 8461 Blast hits to …	0.373792	1.03241	1.92574	2.78099	4.20081	3.29129	4.82686	120.606	7.82143	83.7126	66.0568	2.78363	0.972479	454.593	2.19111	0	138.312	3.47906	21.9526	2.66388	0	0	0	1.01897	56.2062	1.93618	152.618	43.5524	3.58753	3.57386	22.8034	17.0354	101.036	0	0	5.83875	29.7009	14.4532	5.24975	2.92841	22.3489	0	7.41376	7.66895	0	68.379	2.60412
Homolog0373-G03	AT1G21670,AT1G21680,AT4G01870	LOCATED IN: cell wall, plant-type cell wall; EXPRESSED IN: 23 plant structures; EXPRESSED DURING: 14 growth stages; CONTAINS InterPro DOMAIN/s: WD40-like Beta Propeller (InterPro:IPR011659), Six-bladed beta-propeller, TolB-like (InterPro:IPR011042); /.../Arabidopsis thaliana protein match is: DPP6 N-terminal domain-like protein (TAIR:DPP6 N-terminal domain-like protein.1); Has 8461 Blast hits to …	3.36413	0.344137	1.37553	1.236	0	0.731398	4.52518	1.48896	4.58498	0.315897	4.02085	0	0	2.9519	4.06921	0	5.90848	4.63874	0	0	1.1087	0	0.597927	0	2.88237	13.5533	6.81329	13.3257	0.512505	0	0	0	7.92437	0	0	0	0	0.190174	0	0	0	3.25949	0	0	0	0.83389	0.65103
Homolog0373-G04	AT1G21670,AT1G21680,AT4G01870	LOCATED IN: cell wall, plant-type cell wall; EXPRESSED IN: 23 plant structures; EXPRESSED DURING: 14 growth stages; CONTAINS InterPro DOMAIN/s: WD40-like Beta Propeller (InterPro:IPR011659), Six-bladed beta-propeller, TolB-like (InterPro:IPR011042); /.../Arabidopsis thaliana protein match is: DPP6 N-terminal domain-like protein (TAIR:DPP6 N-terminal domain-like protein.1); Has 8461 Blast hits to …	0	0	0.275106	0	0.381892	0.365699	0.603358	3.5735	3.77586	4.42255	1.43602	0.231969	0.32416	0.983967	0.313016	0.350727	1.87997	0.579843	0	0.266388	0	5.85396	0.597927	0.679313	1.44118	1.93618	5.45063	0	5.63755	1.78693	14.1538	7.52727	0	2.2483	3.54952	6.36954	4.05012	0	1.04995	2.11496	2.12847	1.62974	0.741376	0	2.72246	0.83389	0.65103
Homolog0377-G01	AT2G34470	urease accessory protein G	23.1751	35.7903	39.6152	36.4619	24.823	57.4147	41.9334	28.8858	29.3978	48.3322	25.2739	24.1248	25.2845	37.3907	109.243	35.7742	35.7194	64.9424	17.2485	10.9219	82.0436	76.9378	58.5969	114.464	108.089	71.6386	95.386	136.507	85.0758	95.3028	38.5299	57.445	87.1681	70.2594	61.7617	84.3964	184.28	68.6527	67.9843	82.1581	71.3037	87.1913	132.706	36.8109	47.7667	20.0134	24.0881
Homolog0378-G01	AT3G02740,AT1G05840,AT3G42550,AT2G36670,AT5G22850,AT1G65240,AT1G08210,AT5G36260,AT3G50050,AT5G43100	Eukaryotic aspartyl protease family protein,Eukaryotic aspartyl protease family protein,Eukaryotic aspartyl protease family protein,Eukaryotic aspartyl protease family protein,Eukaryotic aspartyl protease family protein,Eukaryotic aspartyl protease family protein,Eukaryotic aspartyl protease family protein,Eukaryotic aspartyl protease family protein,Eukaryotic aspartyl protease family protein,Euk…	15.3255	19.96	12.6549	7.72498	14.8938	11.7024	13.2739	13.6984	12.9458	18.6379	16.0834	6.7271	8.10399	23.1232	17.5289	6.66381	17.1883	9.5674	5.7495	5.59414	16.187	0	9.56684	11.888	13.6913	3.87236	6.81329	22.7512	24.6002	14.2954	11.4017	13.866	11.8866	4.77764	7.80895	4.77716	14.1754	7.41678	1.31244	30.4229	6.3854	2.44462	3.70688	3.06758	11.1373	0.83389	3.90618
Homolog0378-G02	AT3G02740,AT1G05840,AT3G42550,AT2G36670,AT5G22850,AT1G65240,AT1G08210,AT5G36260,AT3G50050,AT5G43100	Eukaryotic aspartyl protease family protein,Eukaryotic aspartyl protease family protein,Eukaryotic aspartyl protease family protein,Eukaryotic aspartyl protease family protein,Eukaryotic aspartyl protease family protein,Eukaryotic aspartyl protease family protein,Eukaryotic aspartyl protease family protein,Eukaryotic aspartyl protease family protein,Eukaryotic aspartyl protease family protein,Euk…	2.24275	7.22688	3.57637	5.87099	4.5827	2.55989	2.11175	9.52933	1.88793	6.63383	2.87203	3.94347	1.29664	10.8236	4.38222	4.55945	5.37134	7.53795	3.92012	4.79498	13.7478	0	13.7523	11.5483	2.16178	9.6809	1.36266	6.50035	3.58753	7.14771	4.71794	4.3579	0	5.33971	2.83962	7.96193	8.10024	6.08556	2.36239	9.27329	4.25694	4.07436	3.70688	26.0744	4.70242	5.83723	0.65103
Homolog0378-G03	AT3G02740,AT1G05840,AT3G42550,AT2G36670,AT5G22850,AT1G65240,AT1G08210,AT5G36260,AT3G50050,AT5G43100	Eukaryotic aspartyl protease family protein,Eukaryotic aspartyl protease family protein,Eukaryotic aspartyl protease family protein,Eukaryotic aspartyl protease family protein,Eukaryotic aspartyl protease family protein,Eukaryotic aspartyl protease family protein,Eukaryotic aspartyl protease family protein,Eukaryotic aspartyl protease family protein,Eukaryotic aspartyl protease family protein,Euk…	10.4662	11.0124	9.6287	13.287	5.34649	7.31398	10.5588	18.1653	12.6761	13.5836	14.6474	8.11891	12.6422	17.2194	12.2076	21.7451	13.6969	8.69764	10.9763	7.99163	23.5044	4.1814	13.1544	15.9639	10.8089	3.87236	20.4399	14.3008	14.8626	19.6562	3.93162	6.33876	17.8298	11.2415	6.38914	13.8007	8.77526	18.4469	14.1743	18.2212	11.7066	13.8528	11.862	13.8041	14.8498	7.50501	6.5103
Homolog0378-G04	AT3G02740,AT1G05840,AT3G42550,AT2G36670,AT5G22850,AT1G65240,AT1G08210,AT5G36260,AT3G50050,AT5G43100	Eukaryotic aspartyl protease family protein,Eukaryotic aspartyl protease family protein,Eukaryotic aspartyl protease family protein,Eukaryotic aspartyl protease family protein,Eukaryotic aspartyl protease family protein,Eukaryotic aspartyl protease family protein,Eukaryotic aspartyl protease family protein,Eukaryotic aspartyl protease family protein,Eukaryotic aspartyl protease family protein,Euk…	8.59722	11.0124	17.6068	16.995	11.8387	10.6053	10.5588	16.9741	10.7882	12.32	10.6265	10.9025	7.13151	14.2675	17.8419	10.8725	16.9197	6.95811	8.10157	7.19247	18.4044	0.836281	13.7523	16.3035	8.64711	5.80854	9.5386	18.851	10.2501	22.0388	2.35897	7.52727	9.90546	15.176	6.38914	8.49272	9.45028	19.0174	16.0117	14.642	12.7708	22.0016	27.4309	19.9393	11.8798	3.33556	6.5103
Homolog0379-G01	AT5G10110,AT5G65120	unknown protein	2.99034	1.72069	1.10042	1.854	1.52757	1.82849	2.11175	3.5735	1.61823	2.52717	3.15924	0.695907	4.21408	4.42785	2.19111	2.45509	5.37134	2.89921	0.784023	1.06555	2.43913	3.34512	1.19585	1.35863	6.48533	0	9.5386	2.27512	2.56252	2.97821	8.2564	5.94259	19.8109	3.93452	4.25943	1.59239	2.70008	0	0.787463	2.11496	0	6.51898	0.741376	0	1.48498	1.66778	0.65103
Homolog0380-G01	AT1G59560,AT1G54150,AT1G63900,AT1G14688	E3 Ubiquitin ligase family protein,E3 Ubiquitin ligase family protein,E3 Ubiquitin ligase family protein,	12.7089	6.88274	8.80338	8.96098	8.78352	13.1652	6.93861	5.95583	3.77586	3.15897	3.15924	6.26316	8.42815	9.83967	9.07746	18.5885	6.44561	2.89921	6.27218	7.72524	13.0826	6.69024	3.58756	7.8121	7.92652	11.6171	2.72532	19.176	3.58753	7.14771	8.64956	9.90431	3.96218	5.90179	12.7783	6.90034	11.4753	2.28209	7.08716	1.4642	6.3854	4.88923	2.22413	0	7.17738	5.83723	2.60412
Homolog0380-G02	AT1G59560,AT1G54150,AT1G63900,AT1G14688	E3 Ubiquitin ligase family protein,E3 Ubiquitin ligase family protein,E3 Ubiquitin ligase family protein,	19.0634	20.3041	21.4582	22.5569	22.5316	13.8966	20.8158	15.4852	18.6096	11.6882	19.817	12.5263	19.7737	23.6152	21.2851	18.2378	16.114	28.9921	12.283	13.053	9.75653	25.0884	17.9378	18.0018	15.853	17.4256	32.7038	23.7263	16.9127	14.8911	22.8034	23.7703	11.8866	23.8882	22.7169	21.2318	35.7761	10.2694	30.711	14.9674	40.4409	22.0016	26.6895	65.9529	15.0973	12.5083	11.0675
Homolog0381-G01	AT5G04540,AT3G10550	Myotubularin-like phosphatases II superfamily,Myotubularin-like phosphatases II superfamily	52.3309	70.5481	82.8068	82.8118	76.7603	79.3566	81.1516	96.4845	62.8412	88.1351	90.7563	70.0546	64.8319	119.06	96.0958	88.0325	74.1245	49.2866	48.6094	71.1255	87.1436	34.2875	79.5243	90.6883	49.0003	29.0427	96.7487	142.033	50.738	63.1381	44.8204	45.956	67.3571	40.4694	48.9834	44.056	47.2514	51.1567	107.095	90.2926	31.927	78.2278	112.689	107.365	80.4362	48.3656	52.0824
Homolog0382-G01	AT2G24990,AT5G37350	Serine/threonine-protein kinase Rio1,Serine/threonine-protein kinase Rio1	38.8744	29.2517	44.5671	28.1189	37.8073	48.6379	39.5199	43.1798	29.1281	65.0747	26.1355	37.347	35.6576	31.4869	70.4286	21.7451	35.988	30.1518	24.3047	23.1757	28.6044	30.1061	23.3192	42.7967	39.6326	46.4683	32.7038	62.4034	21.5252	30.9734	34.2051	49.5215	21.792	55.9264	53.9527	84.9272	68.177	22.4405	26.5112	12.3644	42.5694	40.7436	61.5342	0	30.937	26.6845	33.8535
Homolog0384-G01	AT4G21610,AT4G20380,AT1G32540	lsd one like 2,LSD1 zinc finger family protein,lsd one like 1	1.49517	0.344137	1.92574	1.236	1.90946	1.4628	1.20672	0.893375	1.34852	0.315897	2.01042	0.231969	0.648319	0.983967	1.25206	3.15654	3.2228	0.579843	0	0.266388	1.77391	0	1.19585	0.679313	2.16178	0	5.45063	6.50035	0	1.78693	6.68375	3.56555	1.98109	0.843112	0.709905	0.530795	2.70008	0.380348	0	1.4642	1.06423	0	2.22413	0	0.742488	0	1.95309
Homolog0384-G02	AT4G21610,AT4G20380,AT1G32540	lsd one like 2,LSD1 zinc finger family protein,lsd one like 1	10.4662	22.3689	22.8338	23.4839	14.8938	29.2559	21.1175	23.8233	34.5222	20.8492	29.0075	15.7739	29.1744	36.8988	20.659	19.6407	20.1425	39.4293	22.214	23.4421	21.5087	13.3805	14.3503	18.0018	19.456	5.80854	31.3411	12.3507	28.7003	30.3778	11.4017	21.3933	5.94328	18.5485	16.3278	22.8242	15.5255	19.7781	31.4985	19.6854	15.9635	41.5585	24.4654	46.0137	23.5121	23.3489	15.6247
Homolog0384-G03	AT4G21610,AT4G20380,AT1G32540	lsd one like 2,LSD1 zinc finger family protein,lsd one like 1	9.34481	14.7979	15.4059	17.613	14.8938	18.6506	13.5755	13.9962	25.3522	11.3723	12.0625	5.33529	15.8838	13.2836	25.3543	19.6407	15.0398	15.0759	13.0671	11.9874	15.0783	6.69024	13.1544	21.3984	20.1766	23.2342	42.2424	11.0506	12.8126	14.2954	9.04272	12.2813	7.92437	15.176	11.3585	11.1467	16.2005	7.9873	23.0989	13.8286	19.1562	18.7421	16.3103	0	18.8097	10.8406	7.16133
Homolog0385-G01	AT1G56700,AT1G23440	Peptidase C15, pyroglutamyl peptidase I-like,Peptidase C15, pyroglutamyl peptidase I-like	37.3792	24.0896	28.611	26.8829	45.827	21.2105	29.8662	42.882	33.9828	42.3301	30.1564	19.2534	35.0092	31.4869	56.0298	30.5133	41.8965	48.7068	17.5098	34.6304	22.3957	62.721	33.4839	37.0226	94.3976	79.3834	92.6607	44.8524	32.8003	41.695	73.9144	45.956	85.187	80.0957	62.4716	74.8421	63.4519	11.6006	14.6993	59.2189	63.854	68.4493	70.4307	9.20274	37.3719	38.3589	29.9474
Homolog0385-G02	AT1G56700,AT1G23440	Peptidase C15, pyroglutamyl peptidase I-like,Peptidase C15, pyroglutamyl peptidase I-like	379.399	375.11	485.286	473.387	391.057	413.24	373.478	587.245	438.27	521.545	400.362	341.458	414.924	545.118	379.062	362.652	323.892	792.065	440.098	475.236	272.074	597.941	324.077	370.565	373.987	350.449	599.569	251.889	340.303	651.037	421.076	456.391	503.197	615.472	523.91	487.801	539.341	400.696	663.044	393.22	855.644	774.944	627.204	610.448	476.43	593.73	397.128
Homolog0386-G01	AT4G15840	AT4G15840	80.7391	113.565	111.693	111.858	95.0911	119.949	93.5205	117.33	101.679	108.984	105.978	82.8129	90.1164	141.199	139.918	108.024	70.3646	89.8756	70.3007	96.9651	176.505	94.4997	135.132	145.713	101.604	143.277	129.452	131.957	210.639	104.237	90.8204	122.417	126.79	121.127	141.981	122.614	160.655	96.0377	141.481	200.433	139.415	190.68	81.5514	90.4936	139.34	149.266	180.986
Homolog0388-G01	AT1G19010,AT1G74860	unknown protein	0	0	0	0	0	0	0	0	0	0	0	0	0	0	0	0	0	0	0	0	0	0	0	0	0	0	0	0	0	0	0	0	0	0	0	0	0	0	0	0	0	0	0	0	0	0	0
Homolog0389-G01	AT3G07220,AT3G07260	SMAD/FHA domain-containing protein,SMAD/FHA domain-containing protein	11.2138	10.3241	10.454	5.56199	12.9843	8.77677	6.93861	10.7205	9.70936	8.8451	9.76492	10.9025	9.40063	12.2996	16.2768	7.716	8.05701	12.4666	4.4428	9.32357	13.5261	11.7079	5.97927	8.15176	16.5736	7.74472	16.3519	34.7769	9.73759	11.3172	19.6581	18.2239	27.7353	12.3656	9.22876	11.6775	18.2255	14.8336	3.67483	10.4121	0	0	15.5689	0	16.0872	14.1761	13.6716
Homolog0389-G02	AT3G07220,AT3G07260	SMAD/FHA domain-containing protein,SMAD/FHA domain-containing protein	2.61655	2.40896	9.35359	6.79798	6.11027	6.58258	4.52518	7.74258	7.28202	3.79076	4.30805	4.17544	7.45567	7.37975	6.88635	8.41745	5.37134	6.08835	2.09073	4.52859	6.65218	7.52652	8.37098	9.51039	16.5736	13.5533	5.45063	5.85032	5.63755	4.76514	9.04272	10.6967	13.8676	8.15009	3.54952	11.1467	11.4753	5.51504	5.77473	4.39261	7.44964	13.8528	7.41376	0	4.20743	3.33556	7.16133
Homolog0389-G03	AT3G07220,AT3G07260	SMAD/FHA domain-containing protein,SMAD/FHA domain-containing protein	14.5779	6.53861	11.0042	12.36	6.87406	12.0681	9.05037	10.1249	4.85468	8.52921	10.0521	7.65498	5.83487	8.36372	10.0165	5.96236	7.78844	8.69764	6.27218	6.3933	10.4218	11.7079	9.56684	7.47245	14.4118	23.2342	31.3411	5.85032	8.20008	8.93464	14.1538	11.489	23.7731	16.5812	17.0377	13.8007	18.9006	5.70521	5.51224	8.29716	9.57811	26.0759	13.3448	32.2096	25.2446	9.17279	16.9268
Homolog0390-G01	AT5G53620	unknown protein	163.721	205.106	218.159	175.821	148.174	230.756	196.695	179.568	144.292	223.023	138.432	174.441	156.893	189.906	223.493	141.343	164.9	138.292	104.536	129.198	180.718	90.3183	168.018	125.673	156.369	158.767	220.751	401.722	146.064	144.741	118.735	122.021	166.412	158.224	142.691	119.96	137.704	158.795	116.544	123.644	134.093	188.236	285.43	335.9	171.02	113.409	122.394
Homolog0393-G01	AT2G15230,AT1G18460,AT1G73920,AT5G14180	lipase 1,alpha/beta-Hydrolases superfamily protein,alpha/beta-Hydrolases superfamily protein,Myzus persicae-induced lipase 1	4.8593	2.40896	4.9519	2.47199	4.20081	2.19419	4.2235	2.97792	2.69705	2.21128	2.29763	3.0156	1.94496	7.87173	4.06921	2.10436	2.14854	1.15969	2.61341	3.19665	1.77391	1.67256	1.79378	3.73622	0.720592	0	1.36266	4.22523	4.10004	0.595643	0.786324	1.58469	0	0.843112	2.83962	1.59239	0.67502	4.374	3.67483	5.69413	1.06423	3.25949	2.9655	0	11.8798	3.33556	0.65103
Homolog0393-G02	AT2G15230,AT1G18460,AT1G73920,AT5G14180	lipase 1,alpha/beta-Hydrolases superfamily protein,alpha/beta-Hydrolases superfamily protein,Myzus persicae-induced lipase 1	0	0	0	0	0	0	0	0.297792	0	1.26359	0.287203	0.231969	0	0.491983	0	0	0.805701	0	0	0	0	0	0	1.01897	0	0	0	0	1.53751	0	0	0	0	2.81037	0	0	2.02506	0	0	0.488068	1.06423	0.814872	0	0	0	0	0
Homolog0393-G03	AT2G15230,AT1G18460,AT1G73920,AT5G14180	lipase 1,alpha/beta-Hydrolases superfamily protein,alpha/beta-Hydrolases superfamily protein,Myzus persicae-induced lipase 1	0.373792	0	0	0	0	1.0971	0.301679	0.297792	0	0	1.72322	0.463938	0	0.983967	0	0	0.268567	0	0	0	0.221739	0.836281	0.597927	0	0	0	1.36266	0.650035	0	0	0	0	0	0	0	0	0	0	0	0.488068	0	0	0.741376	0	0.494992	0	0
Homolog0393-G04	AT2G15230,AT1G18460,AT1G73920,AT5G14180	lipase 1,alpha/beta-Hydrolases superfamily protein,alpha/beta-Hydrolases superfamily protein,Myzus persicae-induced lipase 1	1.49517	3.78551	7.15275	4.32599	4.5827	6.58258	6.03358	5.65804	6.47291	2.52717	5.45686	2.55166	3.88992	1.96793	5.9473	9.46963	2.68567	5.79843	5.7495	6.12692	3.76957	0	4.18549	5.43451	2.88237	1.93618	1.36266	3.25018	5.63755	4.1695	2.75213	2.37703	1.98109	3.37245	2.12971	5.83875	4.72514	10.2694	4.1998	4.5553	2.12847	11.4082	5.93101	0	6.1874	2.50167	1.95309
Homolog0394-G01	AT3G27110	Peptidase family M48 family protein	760.667	772.588	1281.99	805.561	898.592	1112.46	1285.76	576.524	1089.07	463.104	773.726	707.041	1116.41	595.792	1196.03	919.957	601.59	473.152	928.545	1162.25	919.775	1347.25	800.625	939.49	611.062	408.534	411.523	1154.79	837.433	1128.15	817.777	995.185	322.918	418.746	672.28	381.111	569.042	808.619	869.359	694.195	704.523	581.819	464.843	582.84	853.119	498.666	721.341
Homolog0395-G02	AT1G72830,AT5G06510,AT1G54160,AT5G12840,AT3G05690,AT3G14020,AT1G17590,AT3G20910,AT1G30500,AT2G34720	nuclear factor Y, subunit A3,nuclear factor Y, subunit A10,nuclear factor Y, subunit A5,nuclear factor Y, subunit A1,nuclear factor Y, subunit A2,nuclear factor Y, subunit A6,nuclear factor Y, subunit A8,nuclear factor Y, subunit A9,nuclear factor Y, subunit A7,nuclear factor Y, subunit A4	7.10205	14.1096	13.2051	7.10698	7.25595	16.8221	14.1789	20.8454	11.5973	19.2697	22.1147	16.2378	10.6973	29.027	15.9638	9.46963	11.0112	11.5969	3.39743	7.72524	15.7435	41.814	16.144	13.9259	23.7796	40.6598	44.9677	22.7512	17.4252	26.8039	24.7692	28.5244	39.6218	47.2143	47.5636	32.9093	46.5764	17.1156	22.049	14.154	37.2482	42.3734	23.724	23.0068	40.0943	16.6778	23.4371
Homolog0395-G03	AT1G72830,AT5G06510,AT1G54160,AT5G12840,AT3G05690,AT3G14020,AT1G17590,AT3G20910,AT1G30500,AT2G34720	nuclear factor Y, subunit A3,nuclear factor Y, subunit A10,nuclear factor Y, subunit A5,nuclear factor Y, subunit A1,nuclear factor Y, subunit A2,nuclear factor Y, subunit A6,nuclear factor Y, subunit A8,nuclear factor Y, subunit A9,nuclear factor Y, subunit A7,nuclear factor Y, subunit A4	3.73792	1.72069	6.32743	4.94399	3.43703	7.67967	5.7319	12.5072	7.82143	13.2677	12.6369	3.47953	3.56576	7.37975	15.6508	3.50727	2.95424	4.92866	3.13609	5.06137	7.3174	9.19909	7.77306	4.07588	7.92652	27.1065	9.5386	7.80042	2.56252	5.95643	9.82905	8.31962	33.6786	21.0778	9.93866	9.02352	3.3751	5.13469	18.1116	5.36875	12.7708	17.1123	8.89651	9.20274	13.3648	2.50167	1.95309
Homolog0395-G04	AT1G72830,AT5G06510,AT1G54160,AT5G12840,AT3G05690,AT3G14020,AT1G17590,AT3G20910,AT1G30500,AT2G34720	nuclear factor Y, subunit A3,nuclear factor Y, subunit A10,nuclear factor Y, subunit A5,nuclear factor Y, subunit A1,nuclear factor Y, subunit A2,nuclear factor Y, subunit A6,nuclear factor Y, subunit A8,nuclear factor Y, subunit A9,nuclear factor Y, subunit A7,nuclear factor Y, subunit A4	6.35447	3.44137	5.22701	3.39899	0.763784	4.02269	4.52518	4.46687	1.61823	3.15897	5.74407	4.40741	4.53824	6.88777	11.5816	2.80582	3.75994	0.579843	0.784023	1.86471	8.4261	14.2168	15.5461	7.13279	15.1324	23.2342	17.7146	18.201	2.05002	15.4867	8.64956	3.96172	31.6975	2.81037	5.67924	2.12318	2.70008	2.66243	14.4368	2.76572	7.44964	7.33385	5.18963	0	5.69241	5.00334	5.85927
Homolog0395-G05	AT1G72830,AT5G06510,AT1G54160,AT5G12840,AT3G05690,AT3G14020,AT1G17590,AT3G20910,AT1G30500,AT2G34720	nuclear factor Y, subunit A3,nuclear factor Y, subunit A10,nuclear factor Y, subunit A5,nuclear factor Y, subunit A1,nuclear factor Y, subunit A2,nuclear factor Y, subunit A6,nuclear factor Y, subunit A8,nuclear factor Y, subunit A9,nuclear factor Y, subunit A7,nuclear factor Y, subunit A4	0.373792	1.03241	2.20085	1.545	1.52757	1.0971	0.301679	0	0.539409	0	1.14881	0.231969	0.648319	0	2.81714	2.45509	0	0	0.261341	0	4.87827	1.67256	5.97927	4.41554	0.720592	0	2.72532	6.50035	0	5.95643	1.57265	0	5.94328	4.4966	1.41981	7.43113	0.67502	2.28209	2.62488	1.13883	0	0	5.93101	0	0	0	1.95309
Homolog0395-G06	AT1G72830,AT5G06510,AT1G54160,AT5G12840,AT3G05690,AT3G14020,AT1G17590,AT3G20910,AT1G30500,AT2G34720	nuclear factor Y, subunit A3,nuclear factor Y, subunit A10,nuclear factor Y, subunit A5,nuclear factor Y, subunit A1,nuclear factor Y, subunit A2,nuclear factor Y, subunit A6,nuclear factor Y, subunit A8,nuclear factor Y, subunit A9,nuclear factor Y, subunit A7,nuclear factor Y, subunit A4	5.60688	8.60343	3.57637	6.79798	5.34649	6.21688	1.81007	4.46687	1.07882	4.73845	8.3289	1.85575	1.6208	1.96793	10.0165	4.20872	2.14854	6.95811	0.522682	1.06555	10.4218	26.761	6.5772	4.07588	11.5295	15.4894	13.6266	6.17533	7.17507	5.36078	3.93162	2.37703	15.8487	5.62075	23.4269	2.65398	10.1253	1.33122	5.77473	4.88068	22.3489	17.1123	2.22413	0	9.65234	4.16945	3.90618
Homolog0395-G07	AT1G72830,AT5G06510,AT1G54160,AT5G12840,AT3G05690,AT3G14020,AT1G17590,AT3G20910,AT1G30500,AT2G34720	nuclear factor Y, subunit A3,nuclear factor Y, subunit A10,nuclear factor Y, subunit A5,nuclear factor Y, subunit A1,nuclear factor Y, subunit A2,nuclear factor Y, subunit A6,nuclear factor Y, subunit A8,nuclear factor Y, subunit A9,nuclear factor Y, subunit A7,nuclear factor Y, subunit A4	0	1.03241	0.275106	0.308999	0.381892	1.0971	1.20672	0.595583	1.88793	1.57948	1.72322	0.695907	1.94496	0	0.626032	1.75364	0.268567	0.289921	0.784023	0.266388	1.99565	0.836281	2.39171	1.35863	0.720592	11.6171	1.36266	5.85032	0.512505	3.57386	0.786324	2.37703	7.92437	1.68622	0.709905	1.06159	0	0	2.88736	1.78958	5.32117	2.44462	0.741376	0	3.71244	0	0
Homolog0397-G01	AT2G40430	CONTAINS InterPro DOMAIN/s: P60-like (InterPro:IPR011687), Tumour suppressor protein Gltscr2 (InterPro:IPR011211); Has 709 Blast hits to 643 proteins in 201 species: Archae - 0; Bacteria - 32; Metazoa - 224; Fungi - 154; Plants - 45; Viruses - 0; Ot /.../karyotes - 254 (source: NCBI BLink).	60.1805	43.7054	85.2828	53.7659	72.1776	82.6479	61.5425	89.933	67.9655	97.612	56.2919	38.9708	74.8809	68.3857	106.112	89.0847	73.3188	61.4633	63.5059	82.5802	52.3305	68.575	69.3596	86.6125	69.1769	75.511	106.287	124.157	65.6006	83.9856	72.7349	87.9503	108.96	62.6713	64.6013	73.2497	79.6523	59.7146	57.7473	41.6485	65.9825	96.1549	146.792	47.5475	43.5593	40.8606	76.8215
Homolog0398-G01	AT3G06170,AT3G24460,AT1G16180,AT4G13345,AT2G33205	Serinc-domain containing serine and sphingolipid biosynthesis protein,Serinc-domain containing serine and sphingolipid biosynthesis protein,Serinc-domain containing serine and sphingolipid biosynthesis protein,Serinc-domain containing serine and sphingolipid biosynthesis protein,Serinc-domain containing serine and sphingolipid biosynthesis protein	193.998	243.305	283.084	261.104	234.482	304.993	259.444	402.019	255.68	290.625	273.418	267.228	217.187	377.843	321.467	200.967	363.371	283.253	165.952	199.258	262.318	104.535	198.512	169.828	297.605	232.342	258.905	245.388	203.464	355.599	301.162	282.867	295.183	412.282	285.382	299.899	350.335	202.915	307.373	239.641	190.498	206.978	436.671	260.744	281.898	216.811	193.356
Homolog0398-G02	AT3G06170,AT3G24460,AT1G16180,AT4G13345,AT2G33205	Serinc-domain containing serine and sphingolipid biosynthesis protein,Serinc-domain containing serine and sphingolipid biosynthesis protein,Serinc-domain containing serine and sphingolipid biosynthesis protein,Serinc-domain containing serine and sphingolipid biosynthesis protein,Serinc-domain containing serine and sphingolipid biosynthesis protein	1.12138	1.72069	0	1.236	1.14568	0.365699	0	4.16908	0.269705	2.52717	0.287203	2.31969	0	12.2996	0.313016	1.75364	2.95424	1.73953	0	0	0	3.34512	0	0.679313	0.720592	0	0	6.50035	0	0	3.14529	2.77321	0	0.843112	4.96933	0.530795	0.67502	0	2.88736	1.78958	1.06423	0	2.9655	0	0	0	0.65103
Homolog0398-G03	AT3G06170,AT3G24460,AT1G16180,AT4G13345,AT2G33205	Serinc-domain containing serine and sphingolipid biosynthesis protein,Serinc-domain containing serine and sphingolipid biosynthesis protein,Serinc-domain containing serine and sphingolipid biosynthesis protein,Serinc-domain containing serine and sphingolipid biosynthesis protein,Serinc-domain containing serine and sphingolipid biosynthesis protein	811.503	525.153	818.439	569.177	1037.98	515.635	829.315	348.118	723.348	316.212	958.111	805.628	709.261	415.234	378.123	924.166	376.262	345.006	969.575	735.763	343.474	214.088	350.983	157.601	98.7212	143.277	98.1114	455.675	572.468	1283.61	607.435	845.036	443.765	140.238	401.806	112.529	279.458	508.525	529.175	487.58	302.242	143.418	53.3791	317.494	784.067	807.205	960.269
Homolog0398-G04	AT3G06170,AT3G24460,AT1G16180,AT4G13345,AT2G33205	Serinc-domain containing serine and sphingolipid biosynthesis protein,Serinc-domain containing serine and sphingolipid biosynthesis protein,Serinc-domain containing serine and sphingolipid biosynthesis protein,Serinc-domain containing serine and sphingolipid biosynthesis protein,Serinc-domain containing serine and sphingolipid biosynthesis protein	61.6757	96.0143	90.7849	122.982	86.6895	99.4701	95.9339	161.999	89.2722	116.882	94.7771	101.138	79.4191	122.012	144.613	98.2036	101.787	106.691	71.8688	78.318	77.8305	38.4689	88.4932	84.5745	98.7212	91.0004	92.6607	73.1289	80.9758	135.211	110.872	114.098	108.96	136.303	125.653	127.922	122.854	58.3833	115.232	94.0344	102.166	144.232	125.293	7.66895	83.4061	104.236	58.5927
Homolog0399-G01	AT5G22750,AT5G05130,AT1G02670,AT5G43530,AT1G05120	DNA/RNA helicase protein,DNA/RNA helicase protein,P-loop containing nucleoside triphosphate hydrolases superfamily protein,Helicase protein with RING/U-box domain,Helicase protein with RING/U-box domain	9.34481	10.3241	12.3798	5.87099	4.9646	13.1652	10.2571	3.5735	2.69705	1.57948	0.574407	10.4386	7.45567	0.491983	22.8502	11.9247	1.87997	0.579843	3.39743	4.2622	28.8261	34.2875	26.3088	21.3984	2.16178	3.87236	0	3.25018	1.53751	2.38257	7.07691	0.792345	0	12.0846	15.6179	33.4401	3.3751	4.18382	1.04995	4.71799	2.12847	6.51898	1.48275	0	7.67237	5.00334	5.85927
Homolog0399-G02	AT5G22750,AT5G05130,AT1G02670,AT5G43530,AT1G05120	DNA/RNA helicase protein,DNA/RNA helicase protein,P-loop containing nucleoside triphosphate hydrolases superfamily protein,Helicase protein with RING/U-box domain,Helicase protein with RING/U-box domain	15.3255	12.7331	22.5587	13.905	13.3662	18.2849	11.4638	16.6763	19.4187	15.163	14.3602	12.5263	10.6973	14.2675	14.7117	6.31309	15.8455	8.1178	13.3284	15.7169	19.5131	28.4335	17.3399	10.869	23.059	29.0427	34.0664	27.9515	9.22509	18.4649	19.6581	19.4124	61.4139	29.79	41.1745	65.2878	85.7275	18.0665	22.049	13.6659	25.5416	18.7421	21.4999	72.0881	9.89984	24.1828	31.9005
Homolog0399-G03	AT5G22750,AT5G05130,AT1G02670,AT5G43530,AT1G05120	DNA/RNA helicase protein,DNA/RNA helicase protein,P-loop containing nucleoside triphosphate hydrolases superfamily protein,Helicase protein with RING/U-box domain,Helicase protein with RING/U-box domain	0.747584	0.344137	0	0.617998	0	0.365699	0	0.297792	0	0.315897	0.287203	0.927876	0.32416	0	0	0.350727	3.49137	0	0	0	1.77391	1.67256	2.98964	2.3776	0.720592	0	0	1.30007	1.53751	1.19129	0	0.792345	3.96218	0.281037	0	1.59239	0	0	0	0	0	6.51898	0.741376	6.13516	0.742488	0	4.55721
Homolog0399-G04	AT5G22750,AT5G05130,AT1G02670,AT5G43530,AT1G05120	DNA/RNA helicase protein,DNA/RNA helicase protein,P-loop containing nucleoside triphosphate hydrolases superfamily protein,Helicase protein with RING/U-box domain,Helicase protein with RING/U-box domain	9.34481	6.53861	18.9823	6.79798	10.693	15.725	17.1957	14.294	5.12439	9.79279	4.30805	5.79922	16.208	3.93587	17.8419	7.01454	6.98274	5.79843	5.48816	8.52441	12.6391	30.9424	4.78342	9.17073	11.5295	7.74472	19.0772	13.6507	9.73759	7.74335	11.4017	6.73493	7.92437	14.6139	13.4882	15.3931	15.5255	5.89539	4.98726	15.2928	14.8993	27.7057	5.18963	0	6.43489	5.00334	16.2757
Homolog0400-G01	AT4G01040	Glycosyl hydrolase superfamily protein	16.4469	14.7979	29.4363	18.54	17.9489	23.039	15.989	11.0183	10.2488	8.8451	9.76492	10.2066	21.0704	14.2675	22.8502	13.6784	5.10277	10.7271	23.2594	21.311	16.4087	20.0707	25.1129	10.1897	19.456	25.1703	46.3304	26.9765	3.58753	13.1041	11.0085	11.0928	25.7542	16.5812	11.3585	8.49272	7.42522	20.5388	9.97453	13.9913	8.51387	19.5569	42.2584	0	27.2246	20.0134	39.7128
Homolog0402-G01	AT2G42400,AT1G28520	vascular plant one zinc finger protein 2,vascular plant one zinc finger protein	8.59722	20.6482	30.2616	33.9899	27.4962	24.1361	29.5645	21.7388	21.8461	33.8009	33.0284	31.5478	25.9328	25.0912	34.4317	28.7596	44.5821	18.555	21.1686	30.6346	25.0565	4.1814	20.3295	30.2294	11.5295	7.74472	17.7146	28.9266	41.5129	27.9952	36.1709	22.978	15.8487	35.1297	22.007	31.8477	37.1261	21.1093	29.3986	22.6138	40.4409	22.0016	51.155	96.6287	40.3418	10.8406	16.2757
Homolog0402-G02	AT2G42400,AT1G28520	vascular plant one zinc finger protein 2,vascular plant one zinc finger protein	31.0248	23.0572	35.2135	35.2259	38.953	31.8158	37.7099	48.54	48.5468	34.7486	38.4853	19.2534	29.4985	53.1342	39.44	34.0205	38.4051	20.2945	16.2031	23.1757	45.0131	30.9424	29.2984	34.9846	42.515	36.7874	46.3304	28.9266	22.0377	43.4819	16.5128	29.7129	61.4139	42.4367	29.816	41.9328	26.3258	38.2249	31.236	23.2646	58.5329	39.1139	28.9137	104.298	30.442	42.5284	30.5984
Homolog0403-G01	AT4G34040,AT2G15530,AT5G10650,AT5G24870,AT4G31450,AT5G42940,AT1G45180	RING/U-box superfamily protein,RING/U-box superfamily protein,RING/U-box superfamily protein,RING/U-box superfamily protein,RING/U-box superfamily protein,RING/U-box superfamily protein,RING/U-box superfamily protein	22.0537	24.0896	14.5806	7.10698	14.13	19.7477	8.44701	25.0145	12.4064	24.324	14.073	8.81482	13.6147	17.2194	15.6508	10.5218	10.7427	15.3658	8.10157	7.45886	10.6435	25.9247	13.1544	4.75519	19.456	21.298	19.0772	9.10049	9.22509	13.1041	22.0171	16.6392	45.5651	20.2347	24.1368	18.047	16.8755	4.56417	16.0117	11.3883	21.2847	13.8528	13.3448	18.4055	21.2847	27.5184	20.833
Homolog0403-G02	AT4G34040,AT2G15530,AT5G10650,AT5G24870,AT4G31450,AT5G42940,AT1G45180	RING/U-box superfamily protein,RING/U-box superfamily protein,RING/U-box superfamily protein,RING/U-box superfamily protein,RING/U-box superfamily protein,RING/U-box superfamily protein,RING/U-box superfamily protein	11.9614	14.1096	13.2051	10.506	15.6576	16.4564	12.9722	16.3785	10.2488	10.1087	13.4986	7.65498	9.40063	11.3156	17.8419	11.574	9.93698	7.24803	9.14694	11.7211	23.0609	13.3805	9.56684	9.51039	15.1324	13.5533	19.0772	15.9259	8.20008	14.2954	24.7692	17.0354	25.7542	13.2088	22.7169	12.2083	24.3007	7.60695	14.4368	14.9674	9.57811	16.2974	20.7585	16.8717	16.5822	10.0067	9.11442
Homolog0403-G03	AT4G34040,AT2G15530,AT5G10650,AT5G24870,AT4G31450,AT5G42940,AT1G45180	RING/U-box superfamily protein,RING/U-box superfamily protein,RING/U-box superfamily protein,RING/U-box superfamily protein,RING/U-box superfamily protein,RING/U-box superfamily protein,RING/U-box superfamily protein	3.73792	1.72069	8.52828	3.08999	8.78352	7.67967	9.05037	17.8675	8.63055	10.4246	8.90331	7.88695	8.10399	15.7435	15.9638	3.858	10.2055	12.1767	6.01084	5.06137	5.98696	23.4159	1.19585	3.73622	23.7796	23.2342	58.5943	13.3257	16.9127	29.1865	25.5555	23.7703	59.4328	43.8418	35.4952	42.4636	29.7009	4.94452	21.2615	11.7136	14.8993	26.8908	11.862	0	13.1173	13.3422	14.3227
Homolog0403-G04	AT4G34040,AT2G15530,AT5G10650,AT5G24870,AT4G31450,AT5G42940,AT1G45180	RING/U-box superfamily protein,RING/U-box superfamily protein,RING/U-box superfamily protein,RING/U-box superfamily protein,RING/U-box superfamily protein,RING/U-box superfamily protein,RING/U-box superfamily protein	4.8593	2.40896	3.57637	3.08999	7.63784	3.65699	5.7319	7.74258	5.9335	3.47486	4.30805	3.47953	4.53824	10.8236	4.38222	3.15654	10.4741	7.53795	4.96548	5.32775	2.66087	18.3982	3.58756	2.71725	7.92652	21.298	31.3411	1.62509	13.8376	2.38257	9.82905	5.54641	5.94328	6.7449	11.3585	10.0851	10.1253	3.99365	14.4368	7.15833	6.3854	6.51898	7.41376	15.3379	14.3548	7.50501	5.85927
Homolog0403-G05	AT4G34040,AT2G15530,AT5G10650,AT5G24870,AT4G31450,AT5G42940,AT1G45180	RING/U-box superfamily protein,RING/U-box superfamily protein,RING/U-box superfamily protein,RING/U-box superfamily protein,RING/U-box superfamily protein,RING/U-box superfamily protein,RING/U-box superfamily protein	19.0634	15.8303	31.0869	20.3939	36.2797	19.382	29.2629	16.6763	17.8005	5.37024	26.4227	16.0059	22.0429	16.7274	16.5898	15.0813	6.44561	17.6852	25.6114	39.4254	4.65653	16.7256	1.19585	9.17073	20.1766	11.6171	17.7146	9.75053	14.8626	4.76514	10.6154	8.31962	15.8487	24.1692	18.4575	21.2318	6.07518	12.5515	33.3359	41.9739	18.092	19.5569	22.9827	76.6895	58.904	47.5317	43.619
Homolog0403-G06	AT4G34040,AT2G15530,AT5G10650,AT5G24870,AT4G31450,AT5G42940,AT1G45180	RING/U-box superfamily protein,RING/U-box superfamily protein,RING/U-box superfamily protein,RING/U-box superfamily protein,RING/U-box superfamily protein,RING/U-box superfamily protein,RING/U-box superfamily protein	5.98068	1.72069	0.825317	2.47199	1.14568	3.29129	3.01679	3.27571	1.88793	2.84307	2.58483	0.695907	4.21408	2.45992	0.939047	0.350727	2.68567	0.869764	2.35207	2.93026	0.886957	0.836281	1.79378	2.71725	1.44118	3.87236	0	1.30007	4.10004	3.57386	2.35897	2.37703	7.92437	5.05867	0.709905	4.24636	1.35004	3.99365	0	4.88068	9.57811	4.07436	1.48275	0	3.21745	3.33556	1.95309
Homolog0405-G01	AT2G04650,AT3G55590,AT2G39770,AT4G30570,AT1G74910	ADP-glucose pyrophosphorylase family protein,Glucose-1-phosphate adenylyltransferase family protein,Glucose-1-phosphate adenylyltransferase family protein,Glucose-1-phosphate adenylyltransferase family protein,ADP-glucose pyrophosphorylase family protein	13.0827	8.60343	6.60254	9.88798	6.11027	6.58258	5.7319	35.1394	8.36084	12.0041	8.6161	3.0156	6.48319	8.36372	18.1549	2.10436	12.6227	16.2356	2.87475	0.266388	21.287	65.2299	68.7616	23.0967	33.1473	79.3834	58.5943	36.0769	6.66256	35.7386	49.1452	50.7101	69.3382	93.5855	90.8678	21.2318	69.527	1.90174	30.9735	5.04337	20.2204	26.8908	14.0861	0	4.20743	10.8406	9.11442
Homolog0405-G02	AT2G04650,AT3G55590,AT2G39770,AT4G30570,AT1G74910	ADP-glucose pyrophosphorylase family protein,Glucose-1-phosphate adenylyltransferase family protein,Glucose-1-phosphate adenylyltransferase family protein,Glucose-1-phosphate adenylyltransferase family protein,ADP-glucose pyrophosphorylase family protein	145.779	163.465	172.491	145.539	174.525	140.428	171.655	110.481	85.2266	85.608	105.691	100.443	154.948	111.188	242.274	213.242	92.6556	106.981	89.64	88.1743	186.705	311.096	245.15	216.022	205.369	183.937	272.532	103.681	72.2632	176.906	103.795	147.772	91.1303	150.636	163.278	112.529	143.104	59.3342	105.782	77.9282	150.057	183.346	166.81	61.3516	89.5935	75.884	93.7483
Homolog0405-G03	AT2G04650,AT3G55590,AT2G39770,AT4G30570,AT1G74910	ADP-glucose pyrophosphorylase family protein,Glucose-1-phosphate adenylyltransferase family protein,Glucose-1-phosphate adenylyltransferase family protein,Glucose-1-phosphate adenylyltransferase family protein,ADP-glucose pyrophosphorylase family protein	94.1956	68.1392	67.1258	62.1088	74.469	76.431	46.7602	76.5324	59.335	54.0183	58.0151	68.4309	60.2937	72.8135	63.2292	77.8614	56.6676	56.5347	64.0286	39.6918	90.9131	39.3052	56.2052	83.5556	59.0886	89.0643	70.8582	70.2038	83.0258	78.6248	56.6153	76.8574	25.7542	91.0561	80.9291	76.4345	42.5262	57.4325	83.996	57.4293	57.4686	55.4113	73.3962	39.8785	45.5393	46.6978	46.8741
Homolog0407-G01	AT1G22410,AT4G39980,AT4G33510	Class-II DAHP synthetase family protein,3-deoxy-D-arabino-heptulosonate 7-phosphate synthase 1,3-deoxy-d-arabino-heptulosonate 7-phosphate synthase	0	0.688274	0.550211	3.08999	0	0	1.81007	0.893375	3.23645	0.631793	0.574407	0.463938	0.648319	0	0.313016	0	1.07427	0.579843	0.522682	0	0.886957	0	1.19585	0	0	0	0	0	11.7876	0	0	0	0	0.562075	0	0	16.2005	0	0	0	6.3854	10.5933	4.44826	0	0	0	0
Homolog0407-G02	AT1G22410,AT4G39980,AT4G33510	Class-II DAHP synthetase family protein,3-deoxy-D-arabino-heptulosonate 7-phosphate synthase 1,3-deoxy-d-arabino-heptulosonate 7-phosphate synthase	119.614	161.056	103.44	114.021	163.45	151.399	89.9003	143.536	119.749	130.781	124.359	59.1521	135.175	100.857	267.315	216.399	207.334	54.5052	17.2485	30.3682	378.731	429.848	603.309	410.985	946.138	697.025	536.887	383.196	143.501	131.637	150.974	141.037	263.485	163.845	141.271	390.134	174.83	82.5354	202.64	101.355	272.444	326.764	131.224	104.298	328.922	78.3857	53.3844
Homolog0407-G03	AT1G22410,AT4G39980,AT4G33510	Class-II DAHP synthetase family protein,3-deoxy-D-arabino-heptulosonate 7-phosphate synthase 1,3-deoxy-d-arabino-heptulosonate 7-phosphate synthase	495.648	698.943	275.931	121.437	88.9808	172.61	143.901	1385.33	40.9951	1222.2	127.231	60.5439	96.2754	939.688	604.12	57.5192	196.86	641.016	205.675	37.2943	153	505.95	853.242	245.911	358.855	698.961	543.7	227.512	370.029	167.971	257.914	746.785	75.2815	735.756	173.217	59.9799	334.81	72.8366	108.932	107.538	612.999	884.951	1087.6	115.034	13.3648	220.981	292.312
Homolog0407-G04	AT1G22410,AT4G39980,AT4G33510	Class-II DAHP synthetase family protein,3-deoxy-D-arabino-heptulosonate 7-phosphate synthase 1,3-deoxy-d-arabino-heptulosonate 7-phosphate synthase	172.692	281.16	20.3578	68.2888	26.3506	113.001	17.7991	999.686	19.9581	867.452	133.262	16.0059	42.1408	925.913	356.525	83.8238	212.437	409.949	34.7584	5.59414	252.783	180.637	1525.91	227.23	288.958	606.024	389.72	220.362	182.452	160.228	185.966	415.585	93.1113	576.97	36.915	33.9709	230.857	33.2804	113.395	37.7439	228.81	484.034	200.913	168.717	3.46494	79.2195	43.619
Homolog0409-G01	AT5G28840,AT2G27860,AT1G08200	GDP-D-mannose 3,5-epimerase,UDP-D-apiose/UDP-D-xylose synthase 1,UDP-D-apiose/UDP-D-xylose synthase 2	22.0537	18.9275	11.2793	25.3379	13.3662	11.7024	19.9108	13.6984	16.7217	8.21331	15.509	9.97467	22.0429	12.2996	13.7727	34.722	9.39985	10.7271	6.01084	7.19247	45.6783	16.7256	25.7109	38.0416	56.9268	44.5321	34.0664	18.526	42.5379	32.1647	11.7949	17.4316	15.8487	25.0123	22.007	39.8096	18.2255	24.3422	28.6111	14.9674	34.0555	17.1123	3.70688	18.4055	11.1373	10.0067	11.7185
Homolog0409-G02	AT5G28840,AT2G27860,AT1G08200	GDP-D-mannose 3,5-epimerase,UDP-D-apiose/UDP-D-xylose synthase 1,UDP-D-apiose/UDP-D-xylose synthase 2	60.1805	60.224	73.1781	71.6878	55.3743	74.2369	49.1737	71.7678	42.883	51.807	50.2606	28.0682	60.2937	59.53	72.9327	75.0556	53.7134	36.2402	48.3481	33.5649	114.861	173.11	213.46	149.449	141.236	303.98	272.532	84.1795	55.863	139.38	77.0597	78.8383	136.695	205.157	141.271	142.784	141.754	63.1377	82.9461	66.5399	78.7533	86.3765	91.1893	44.4799	65.0914	101.735	97.0034
Homolog0409-G03	AT5G28840,AT2G27860,AT1G08200	GDP-D-mannose 3,5-epimerase,UDP-D-apiose/UDP-D-xylose synthase 1,UDP-D-apiose/UDP-D-xylose synthase 2	49.3406	118.039	14.0304	71.0698	30.9333	43.8839	43.7434	167.657	91.4298	359.806	109.424	45.9299	41.8166	329.629	39.753	27.006	139.923	111.91	68.994	29.0363	84.4827	35.1238	98.658	47.8916	147.721	228.469	189.409	80.2793	60.4756	124.489	298.017	362.894	69.3382	75.5991	80.9291	48.3024	65.4769	83.1059	55.9099	152.765	90.4599	48.0775	14.0861	113.5	50.2417	58.3723	69.0092
Homolog0410-G01	AT1G36180,AT1G36160,AT5G35360,AT1G03090	acetyl-CoA carboxylase 2,acetyl-CoA carboxylase 1,acetyl Co-enzyme a carboxylase biotin carboxylase subunit,methylcrotonyl-CoA carboxylase alpha chain, mitochondrial / 3-methylcrotonyl-CoA carboxylase 1 (MCCA)	2.99034	7.57102	21.4582	16.995	16.0395	9.87387	17.1957	10.7205	9.43966	16.1107	16.945	13.6862	9.40063	15.7435	9.07746	18.5885	11.5484	13.6263	13.3284	28.2371	13.3044	0	17.9378	18.0018	7.20592	3.87236	8.17595	26.6514	9.22509	11.9129	5.89743	9.11196	5.94328	7.30697	2.83962	18.047	11.4753	16.3549	11.8119	27.3318	17.0277	17.9272	33.3619	0	18.8097	6.67112	11.0675
Homolog0410-G02	AT1G36180,AT1G36160,AT5G35360,AT1G03090	acetyl-CoA carboxylase 2,acetyl-CoA carboxylase 1,acetyl Co-enzyme a carboxylase biotin carboxylase subunit,methylcrotonyl-CoA carboxylase alpha chain, mitochondrial / 3-methylcrotonyl-CoA carboxylase 1 (MCCA)	4.11171	18.5834	11.8295	24.7199	12.9843	11.3367	22.3242	28.2902	19.4187	50.2276	26.4227	47.7856	9.07647	45.2625	18.7809	18.5885	44.3136	9.5674	4.18146	7.19247	15.5218	0	23.9171	15.6242	1.44118	0	2.72532	9.42551	18.4502	5.95643	0.393162	1.58469	5.94328	4.21556	7.80895	2.65398	2.70008	6.65608	0	8.62254	10.6423	13.8528	20.0172	0	10.8898	0	1.95309
Homolog0410-G03	AT1G36180,AT1G36160,AT5G35360,AT1G03090	acetyl-CoA carboxylase 2,acetyl-CoA carboxylase 1,acetyl Co-enzyme a carboxylase biotin carboxylase subunit,methylcrotonyl-CoA carboxylase alpha chain, mitochondrial / 3-methylcrotonyl-CoA carboxylase 1 (MCCA)	1.49517	9.2917	14.5806	14.214	5.34649	7.31398	16.5923	22.3344	11.3276	17.3743	12.6369	17.8616	6.48319	33.4549	18.1549	12.6262	28.4681	1.73953	2.87475	3.46304	11.3087	0	8.96891	13.9259	2.88237	0	2.72532	13.0007	12.3001	12.5085	0.393162	3.56555	5.94328	2.2483	2.12971	2.12318	2.02506	9.69886	8.3996	5.85682	6.3854	21.1867	8.89651	0	2.47496	0	1.95309
Homolog0412-G01	AT5G44785,AT1G47720,AT1G31010,AT4G20010	organellar single-stranded DNA binding protein 3,Primosome PriB/single-strand DNA-binding,organellar single-stranded DNA binding protein 4,plastid transcriptionally active 9	1.49517	1.37655	2.47595	3.08999	1.90946	4.75408	1.20672	0.893375	2.69705	2.21128	1.43602	1.15984	2.59328	0	3.13016	3.50727	2.4171	2.02945	1.04536	1.86471	4.87827	4.1814	4.18549	8.15176	1.44118	1.93618	1.36266	3.25018	3.58753	6.55207	1.96581	2.77321	5.94328	7.30697	3.54952	13.2699	6.7502	4.374	3.14985	2.44034	4.25694	5.70411	2.9655	0	6.1874	4.16945	2.60412
Homolog0412-G02	AT5G44785,AT1G47720,AT1G31010,AT4G20010	organellar single-stranded DNA binding protein 3,Primosome PriB/single-strand DNA-binding,organellar single-stranded DNA binding protein 4,plastid transcriptionally active 9	0	0	0.550211	0.308999	0	0.365699	0	0.297792	1.61823	1.26359	0.287203	0.231969	0.648319	0	0.626032	0.350727	0	0	0	0.532775	3.54783	0.836281	0	1.35863	0.720592	0	1.36266	2.27512	0.512505	1.78693	1.57265	1.18852	1.98109	3.09141	3.54952	1.06159	2.02506	0.760695	0	0.325379	1.06423	2.44462	2.22413	0	0.494992	0	0
Homolog0412-G03	AT5G44785,AT1G47720,AT1G31010,AT4G20010	organellar single-stranded DNA binding protein 3,Primosome PriB/single-strand DNA-binding,organellar single-stranded DNA binding protein 4,plastid transcriptionally active 9	0	0.688274	1.65063	0.308999	0.381892	0.731398	0.603358	0.297792	0.539409	0.315897	0.287203	0	0	0	0.939047	0	0.268567	0	0.261341	0	0	0	0.597927	0	2.16178	0	0	0.975053	0.512505	1.19129	1.17949	1.18852	0	0	0.709905	0	1.35004	2.66243	0	1.13883	0	0.814872	0	6.13516	0.494992	0	0
Homolog0414-G01	AT1G55650,AT1G76110,AT1G04880,AT3G13350	HMG (high mobility group) box protein with ARID/BRIGHT DNA-binding domain,HMG (high mobility group) box protein with ARID/BRIGHT DNA-binding domain,HMG (high mobility group) box protein with ARID/BRIGHT DNA-binding domain,HMG (high mobility group) box protein with ARID/BRIGHT DNA-binding domain	26.5392	35.102	28.8861	26.8829	27.8781	20.1134	34.6931	34.246	82.5296	37.9076	78.1193	91.8597	42.1408	38.3747	11.8946	23.148	55.5934	29.572	61.9378	83.6457	34.5913	7.52652	26.3088	34.645	12.2501	25.1703	21.8025	51.3528	45.6129	37.5255	29.8803	29.7129	23.7731	26.9796	27.6863	39.8096	16.8755	51.9174	63.2595	55.9651	71.3037	65.1898	28.1723	196.325	35.8869	36.6912	46.8741
Homolog0415-G01	AT3G26080,AT3G26070	plastid-lipid associated protein PAP / fibrillin family protein,Plastid-lipid associated protein PAP / fibrillin family protein	583.116	277.719	396.977	318.887	696.189	345.22	503.2	223.641	344.143	249.874	330.571	263.749	481.053	251.404	376.871	604.303	499.803	216.861	230.764	429.417	372.3	678.224	357.561	497.597	891.373	888.706	831.221	55.253	202.952	527.739	781.999	752.727	404.143	214.151	435.881	368.372	648.019	173.819	208.415	154.392	68.111	141.788	120.844	260.744	221.261	336.892	177.08
Homolog0416-G01	AT1G03780,AT4G22860,AT4G11990,AT5G44270	targeting protein for XKLP2,Cell cycle regulated microtubule associated protein,Cell cycle regulated microtubule associated protein,TPX2 (targeting protein for Xklp2) protein family	1.12138	1.03241	0	0	1.52757	0	0	0	0	0	0	0	0	0	0.313016	0	0	0	0	0	0.443479	0	0	0	0	0	0	0.325018	0	0	0	0	1.98109	0	0	1.06159	0	0	0	0	0	0	0	0	0	0	0
Homolog0416-G02	AT1G03780,AT4G22860,AT4G11990,AT5G44270	targeting protein for XKLP2,Cell cycle regulated microtubule associated protein,Cell cycle regulated microtubule associated protein,TPX2 (targeting protein for Xklp2) protein family	0	0	0.550211	0	0	2.55989	0	0.893375	0	0.315897	0.287203	0	0.32416	0.983967	0.939047	0	0.268567	0	0	0	0	0.836281	0.597927	0	0	0	2.72532	0	0	0	0	0.792345	0	0.843112	0	1.59239	0	0	0	0.488068	0	1.62974	0	0	0	0	0
Homolog0417-G01	AT5G51510	unknown protein	30.651	29.5958	44.5671	32.7539	47.3546	41.324	31.978	31.2681	32.0948	31.9056	23.8379	21.1092	45.3824	24.5992	52.8997	42.7887	27.1253	26.3828	25.8728	25.0404	39.6913	63.5573	47.2363	34.9846	60.5298	81.3195	132.178	33.8018	24.6002	39.9081	53.8632	38.0325	57.4517	46.3712	51.1131	64.757	34.426	29.6671	20.7365	42.1365	60.6613	61.1154	20.7585	4.60137	22.5221	42.5284	31.9005
Homolog0419-G01	AT2G41250,AT1G14310	Haloacid dehalogenase-like hydrolase (HAD) superfamily protein,Haloacid dehalogenase-like hydrolase (HAD) superfamily protein	14.2041	9.2917	13.4802	18.54	6.87406	12.4338	11.7655	5.95583	15.3732	12.0041	4.30805	12.9903	8.10399	14.7595	12.5206	17.1856	9.39985	8.69764	6.53353	5.59414	11.7522	26.761	11.9585	16.6432	15.853	3.87236	5.45063	9.10049	4.61254	12.5085	12.5812	18.2239	15.8487	24.7313	7.80895	14.8623	7.42522	3.04278	5.24975	4.06723	4.25694	3.25949	10.3793	0	4.94992	10.0067	10.4165
Homolog0419-G02	AT2G41250,AT1G14310	Haloacid dehalogenase-like hydrolase (HAD) superfamily protein,Haloacid dehalogenase-like hydrolase (HAD) superfamily protein	705.72	537.886	800.007	955.117	767.221	836.353	832.935	419.886	1098.24	314.633	775.736	642.554	641.836	642.038	587.844	678.657	612.333	1928.56	637.672	888.137	128.387	324.477	92.0808	32.2674	38.912	73.5748	192.135	108.881	244.465	263.87	783.965	368.44	253.58	181.55	276.863	128.452	202.506	157.654	774.338	199.457	958.875	154.011	385.516	323.63	611.563	1174.12	840.479
Homolog0419-G03	AT2G41250,AT1G14310	Haloacid dehalogenase-like hydrolase (HAD) superfamily protein,Haloacid dehalogenase-like hydrolase (HAD) superfamily protein	32.5199	24.7779	25.8599	24.4109	17.567	39.4955	19.0058	24.7167	17.8005	22.4287	15.509	14.1501	28.8502	21.6473	41.6311	27.3567	18.7997	20.0046	19.8619	23.4421	37.2522	108.716	47.2363	59.1003	71.3387	79.3834	77.6715	42.9023	26.6503	26.8039	35.3846	36.844	59.4328	48.0574	45.4339	76.4345	48.6014	25.4833	54.0724	34.1648	47.8905	42.3734	6.67239	50.615	31.1845	50.8673	42.3169
Homolog0420-G01	AT4G14310	Transducin/WD40 repeat-like superfamily protein	4.11171	8.60343	13.2051	8.03398	14.8938	13.8966	12.3688	7.147	12.6761	3.15897	11.4881	8.81482	10.049	5.41182	15.0248	7.716	14.7712	15.6557	2.61341	2.93026	14.8565	19.2345	15.5461	12.5673	5.04415	15.4894	21.8025	5.20028	18.4502	7.14771	9.82905	9.90431	47.5462	21.0778	24.8467	21.2318	13.5004	4.374	28.6111	6.01951	4.25694	7.33385	6.67239	39.8785	25.7396	25.8506	11.7185
Homolog0423-G01	AT5G41960	unknown protein	19.811	20.9924	23.9342	17.304	20.6222	24.8675	15.6873	46.7533	26.7008	23.6922	18.0938	16.7018	15.8838	30.011	28.1714	31.5654	15.8455	25.803	15.4191	15.9833	29.9348	45.9954	32.2881	45.514	13.6913	3.87236	17.7146	18.526	52.788	36.3342	18.0854	27.3359	33.6786	26.6986	31.9457	27.0706	27.6758	15.7844	31.236	23.9153	48.9548	35.8544	34.1033	21.4731	21.0372	14.1761	17.5778
Homolog0427-G01	AT1G04590,AT4G21190,AT4G18975	BEST Arabidopsis thaliana protein match is: Pentatricopeptide repeat (PPR) superfamily protein (TAIR:Pentatricopeptide repeat (PPR) superfamily protein.1); Has 111 Blast hits to 111 proteins in 15 species: Archae - 0; Bacteria - 0; Metazoa - 0; Fungi - 0; Plants - 109; Viruses - 0; Other E /.../tes - 2 (source: NCBI BLink).,Pentatricopeptide repeat (PPR) superfamily protein,Pentatricopeptide repe…	31.7723	19.6158	53.6456	34.6079	24.4411	36.9356	39.5199	24.1211	32.0948	16.1107	29.0075	28.9961	38.2508	18.2034	38.814	44.5423	15.5769	6.66819	30.3156	45.5523	47.2305	38.4689	35.8756	50.9485	60.5298	23.2342	47.693	63.0534	22.0377	48.8427	12.9743	9.90431	7.92437	36.8159	75.9598	53.6103	35.7761	34.0411	18.6366	47.9934	60.6613	59.4857	101.569	0	87.6136	44.1962	33.8535
Homolog0427-G02	AT1G04590,AT4G21190,AT4G18975	BEST Arabidopsis thaliana protein match is: Pentatricopeptide repeat (PPR) superfamily protein (TAIR:Pentatricopeptide repeat (PPR) superfamily protein.1); Has 111 Blast hits to 111 proteins in 15 species: Archae - 0; Bacteria - 0; Metazoa - 0; Fungi - 0; Plants - 109; Viruses - 0; Other E /.../tes - 2 (source: NCBI BLink).,Pentatricopeptide repeat (PPR) superfamily protein,Pentatricopeptide repe…	117.371	109.436	116.37	133.488	163.45	112.635	171.655	65.5141	122.176	63.8111	91.3307	83.5088	145.224	67.8937	89.5225	156.074	123.272	76.2493	119.433	102.293	123.731	81.1192	96.2663	151.147	64.1327	40.6598	54.5063	108.231	132.226	158.441	95.1452	107.363	103.017	39.0642	73.8301	92.8891	85.7275	126.085	69.2967	62.9608	75.5606	59.4857	165.327	0	69.2989	62.5417	57.9417
Homolog0428-G01	AT3G12630,AT1G51200	A20/AN1-like zinc finger family protein,A20/AN1-like zinc finger family protein	81.8605	54.3737	75.379	55.0019	58.0476	58.8775	58.5257	79.5103	70.6626	73.6039	65.1952	42.9143	81.3641	61.9899	59.473	61.728	59.6219	73.9299	51.4842	70.8591	51.6653	75.2652	59.7927	45.514	77.1034	131.66	178.508	17.2259	56.888	57.1817	87.6751	78.046	116.884	100.33	74.54	92.8891	75.6022	40.8874	102.633	44.2515	105.359	109.193	89.7065	23.0068	64.5964	99.2329	63.1499
Homolog0429-G01	ATMG00730,AT2G07687	cytochrome c oxidase subunit 3,Cytochrome c oxidase, subunit III	10.0924	4.12965	10.7291	8.03398	2.67324	1.4628	6.93861	3.87129	4.31527	4.10666	4.59525	0.927876	12.6422	4.42785	6.57333	6.31309	0.268567	9.27748	6.53353	10.1227	6.87392	3.34512	0	1.01897	17.2942	7.74472	0	0	13.8376	7.74335	1.96581	0.792345	5.94328	1.12415	0.709905	2.12318	6.7502	3.99365	7.61214	5.85682	14.8993	12.2231	25.2068	0	9.65234	0	5.20824
Homolog0431-G01	AT5G05560	E3 ubiquitin ligase, putative	1.49517	1.72069	1.65063	0.308999	2.29135	2.19419	1.81007	0	1.34852	0.631793	0.287203	0.927876	0.972479	0	1.25206	1.05218	1.87997	1.15969	1.56805	1.33194	4.87827	0	1.79378	1.01897	2.16178	0	0	6.82537	0.512505	1.19129	0	2.37703	1.98109	0	1.41981	0	0	0	0	3.57917	0	0	1.48275	0	1.73247	0	0.65103
Homolog0432-G01	AT1G73570,AT1G18260	HCP-like superfamily protein,HCP-like superfamily protein	90.4577	110.124	160.662	132.252	97.3825	166.393	125.8	157.83	126.491	169.005	117.753	119.928	107.297	156.451	174.976	119.598	156.575	95.674	108.195	112.149	149.896	173.11	138.121	124.314	143.398	87.1281	91.2981	156.008	86.6133	136.402	135.641	146.98	140.658	125.062	102.226	113.059	112.053	160.887	140.431	132.592	167.085	213.497	234.275	240.805	136.123	130.087	102.863
Homolog0434-G01	ADH10415,ATCG00430,AT5G11770	photosystem II reaction center protein G,NADH-ubiquinone oxidoreductase 20 kDa subunit, mitochondrial	13.4565	10.3241	13.2051	4.94399	20.6222	14.628	11.4638	0.297792	11.0579	9.79279	8.6161	4.40741	17.8288	13.2836	26.2933	18.2378	14.7712	6.08835	10.1923	13.5858	32.1522	14.2168	4.18549	4.41554	77.1034	56.1492	13.6266	13.0007	16.9127	45.8645	6.29059	15.0545	33.6786	2.2483	4.96933	2.65398	17.5505	10.4596	0	10.9002	0	6.51898	3.70688	9.20274	4.45493	10.0067	9.76545
Homolog0435-G01	AT2G44710,AT3G52660,AT4G00830,AT5G28390	RNA-binding (RRM/RBD/RNP motifs) family protein,RNA-binding (RRM/RBD/RNP motifs) family protein,RNA-binding (RRM/RBD/RNP motifs) family protein,RNA-binding (RRM/RBD/RNP motifs) family protein	0.747584	1.72069	9.6287	2.47199	10.693	10.971	10.2571	3.27571	1.07882	2.52717	2.87203	2.55166	2.59328	4.91983	11.5816	2.10436	1.87997	0.579843	2.35207	1.59833	3.10435	1.67256	3.58756	3.39657	2.16178	0	2.72532	2.92516	1.02501	2.38257	1.57265	2.77321	0	1.12415	0.709905	1.59239	0	4.374	0.524975	3.41648	3.1927	4.07436	1.48275	0	3.95994	1.66778	1.95309
Homolog0435-G02	AT2G44710,AT3G52660,AT4G00830,AT5G28390	RNA-binding (RRM/RBD/RNP motifs) family protein,RNA-binding (RRM/RBD/RNP motifs) family protein,RNA-binding (RRM/RBD/RNP motifs) family protein,RNA-binding (RRM/RBD/RNP motifs) family protein	4.11171	12.3889	13.2051	15.45	8.40163	7.31398	11.7655	14.8896	12.1367	14.5312	12.6369	20.4133	12.6422	13.2836	10.9556	15.432	16.9197	10.4372	8.88559	7.72524	11.7522	0.836281	13.1544	12.907	5.76474	0	0	15.6008	12.8126	11.9129	1.17949	4.3579	5.94328	11.8036	3.54952	10.0851	9.45028	4.94452	5.24975	11.8763	4.25694	12.2231	20.0172	12.2703	11.6323	2.50167	4.55721
Homolog0435-G03	AT2G44710,AT3G52660,AT4G00830,AT5G28390	RNA-binding (RRM/RBD/RNP motifs) family protein,RNA-binding (RRM/RBD/RNP motifs) family protein,RNA-binding (RRM/RBD/RNP motifs) family protein,RNA-binding (RRM/RBD/RNP motifs) family protein	0	0	0	0	0	0	0	0	0	0	0	0	0	0	0	0	0	0	0	0	0	0	0	0	0	0	0	0	0	0	0	0	0	0	0	0	0	0	0	0.325379	0	0	0	0	0	0	0
Homolog0435-G04	AT2G44710,AT3G52660,AT4G00830,AT5G28390	RNA-binding (RRM/RBD/RNP motifs) family protein,RNA-binding (RRM/RBD/RNP motifs) family protein,RNA-binding (RRM/RBD/RNP motifs) family protein,RNA-binding (RRM/RBD/RNP motifs) family protein	28.782	28.9075	42.0912	28.4279	25.5868	33.6443	28.9612	45.5621	38.298	36.3281	29.8692	30.3879	35.3334	40.8346	38.5009	28.7596	31.1538	29.8619	23.5207	26.106	27.0522	4.1814	32.2881	29.2105	29.5443	21.298	10.9013	43.8774	43.0504	29.7821	34.2051	24.5627	23.7731	26.4175	19.1674	27.0706	35.101	33.8509	36.4858	22.6138	18.092	25.261	45.2239	0	19.3047	15.8439	22.786
Homolog0435-G05	AT2G44710,AT3G52660,AT4G00830,AT5G28390	RNA-binding (RRM/RBD/RNP motifs) family protein,RNA-binding (RRM/RBD/RNP motifs) family protein,RNA-binding (RRM/RBD/RNP motifs) family protein,RNA-binding (RRM/RBD/RNP motifs) family protein	15.6993	24.0896	16.5063	19.158	16.0395	19.382	21.4192	9.82712	14.564	12.32	12.0625	12.7583	12.6422	9.34768	18.1549	24.2002	9.93698	19.4247	19.0779	14.1185	8.86957	6.69024	7.77306	24.4553	10.0883	7.74472	13.6266	32.1767	7.17507	17.2736	3.93162	5.54641	5.94328	5.90179	8.51886	7.96193	5.40016	19.9682	4.98726	11.0629	8.51387	23.6313	26.6895	0	14.6023	5.83723	11.7185
Homolog0435-G06	AT2G44710,AT3G52660,AT4G00830,AT5G28390	RNA-binding (RRM/RBD/RNP motifs) family protein,RNA-binding (RRM/RBD/RNP motifs) family protein,RNA-binding (RRM/RBD/RNP motifs) family protein,RNA-binding (RRM/RBD/RNP motifs) family protein	3.36413	2.7531	9.6287	5.56199	3.81892	5.48548	5.12854	5.65804	3.50616	6.94972	3.73364	5.10332	2.91744	6.88777	5.00825	4.20872	4.56564	3.18913	3.92012	6.3933	5.54348	0.836281	3.58756	3.73622	0.720592	0	4.08797	8.77547	1.02501	5.36078	1.17949	3.96172	3.96218	4.77764	2.12971	5.30795	3.3751	6.27573	1.83741	6.50757	3.1927	2.44462	9.63789	0	11.3848	2.50167	2.60412
Homolog0436-G01	AT5G44720,AT1G16540,AT1G30910	Molybdenum cofactor sulfurase family protein,molybdenum cofactor sulfurase (LOS5) (ABA3),Molybdenum cofactor sulfurase family protein	5.23309	5.50619	5.22701	5.56199	2.67324	7.31398	6.93861	11.3161	11.0579	8.52921	4.88246	6.95907	6.48319	6.39578	5.32127	4.20872	13.9655	4.92866	8.10157	6.65969	17.9609	5.01768	7.17513	5.77416	15.1324	7.74472	9.5386	15.6008	31.7753	35.7386	18.4786	23.7703	29.7164	16.0191	36.2051	19.6394	39.1511	17.3058	2.62488	6.83295	2.12847	6.51898	12.6034	0	3.71244	3.33556	24.0881
Homolog0436-G02	AT5G44720,AT1G16540,AT1G30910	Molybdenum cofactor sulfurase family protein,molybdenum cofactor sulfurase (LOS5) (ABA3),Molybdenum cofactor sulfurase family protein	3.73792	4.12965	5.50211	7.41598	3.81892	4.38839	7.24029	3.27571	11.3276	2.21128	6.31847	9.51073	3.56576	2.9519	1.87809	1.75364	9.93698	3.18913	9.93096	20.2455	4.87827	4.1814	0	4.07588	9.3677	1.93618	4.08797	10.7256	25.6252	14.8911	7.07691	8.31962	23.7731	16.5812	34.0754	22.2934	27.6758	24.5324	4.1998	0	6.3854	17.9272	30.3964	0	0.247496	7.50501	2.60412
Homolog0436-G03	AT5G44720,AT1G16540,AT1G30910	Molybdenum cofactor sulfurase family protein,molybdenum cofactor sulfurase (LOS5) (ABA3),Molybdenum cofactor sulfurase family protein	20.5586	27.1868	23.384	8.34298	9.16541	23.7704	16.5923	11.0183	8.63055	8.52921	6.03127	6.49513	13.9389	13.2836	35.9968	3.15654	7.25131	10.4372	4.4428	6.92608	6.43044	7.52652	8.37098	6.45348	8.64711	7.74472	8.17595	19.5011	16.4002	8.339	4.71794	6.33876	11.8866	7.86905	11.3585	7.96193	14.1754	5.70521	20.474	8.45985	8.51387	14.6677	25.9482	30.6758	13.3648	1.66778	2.60412
Homolog0439-G01	AT5G42630,AT1G32240,AT5G16560,AT4G17695	Homeodomain-like superfamily protein,Homeodomain-like superfamily protein,Homeodomain-like superfamily protein,Homeodomain-like superfamily protein	0.373792	2.40896	2.47595	1.236	2.29135	2.19419	2.41343	1.48896	0.539409	1.26359	0.574407	3.0156	1.94496	0.983967	2.19111	0.701454	1.87997	1.15969	2.87475	0.799163	1.55218	0	0.597927	0.339657	2.88237	0	0	1.62509	0	1.19129	7.07691	5.94259	1.98109	1.96726	1.41981	2.12318	4.05012	0	2.62488	1.30151	0	1.62974	0	0	0.989984	0.83389	1.95309
Homolog0439-G02	AT5G42630,AT1G32240,AT5G16560,AT4G17695	Homeodomain-like superfamily protein,Homeodomain-like superfamily protein,Homeodomain-like superfamily protein,Homeodomain-like superfamily protein	0	0	0	0	0	0	0	0.297792	0.809114	0	0.86161	0.463938	0.648319	0	0.626032	0	0	0	0	0.532775	0.221739	0.836281	1.79378	0	0	0	0	0	0	1.19129	0.393162	0	0	0.843112	0	0	0	1.52139	0	0.650757	0	0	0	0	0	0	0
Homolog0440-G01	AT2G14260	proline iminopeptidase	65.7874	101.176	83.9072	84.9748	43.5357	100.567	75.118	130.73	46.3892	97.2961	39.6341	36.4191	71.3151	104.792	159.012	48.0496	82.9872	24.6433	26.9181	26.106	77.1653	156.384	147.09	75.7434	87.1917	85.1919	117.189	60.4533	97.3759	83.9856	42.8546	76.0651	190.185	161.597	185.285	104.567	104.628	20.5388	54.8599	31.8871	106.423	138.528	74.879	70.5543	52.4691	45.8639	38.4108
Homolog0442-G01	AT3G10980,AT5G05350	PLAC8 family protein,PLAC8 family protein	0.747584	2.06482	7.42785	1.236	0	2.92559	2.41343	1.48896	1.88793	1.89538	2.87203	3.7115	2.91744	0	10.0165	0.701454	0.805701	1.44961	0.261341	0	1.1087	5.85396	1.79378	2.3776	3.60296	1.93618	5.45063	0.650035	4.61254	10.1259	3.93162	1.58469	3.96218	9.83631	5.67924	5.30795	8.10024	1.14104	0.524975	1.78958	1.06423	15.4826	13.3448	0	0.742488	0	1.95309
Homolog0442-G02	AT3G10980,AT5G05350	PLAC8 family protein,PLAC8 family protein	8.97101	22.3689	12.1046	25.3379	16.0395	29.2559	31.978	9.52933	6.2032	11.3723	14.3602	17.3977	25.9328	15.7435	41.6311	15.432	12.8912	9.5674	7.84023	10.9219	50.3348	11.7079	43.0508	26.4932	12.9707	30.9789	17.7146	37.052	36.9004	35.1429	22.4102	21.7895	17.8298	16.3002	20.5872	11.6775	26.3258	13.122	34.3859	14.3167	10.6423	17.1123	21.4999	0	12.8698	9.17279	3.90618
Homolog0445-G01	AT1G74320,AT4G09760,AT1G71697,AT2G26830	Protein kinase superfamily protein,Protein kinase superfamily protein,choline kinase 1,Protein kinase superfamily protein	27.6606	57.4709	39.065	38.3159	38.1892	50.4664	64.5593	30.3747	48.5468	14.8471	39.0597	19.0215	58.0246	37.3907	37.5619	45.9452	17.994	46.3874	53.0522	65.5314	76.0566	28.4335	54.4114	101.897	48.2797	58.0854	66.7702	34.1268	117.876	50.034	12.5812	16.2431	81.2248	17.9864	20.5872	16.9854	40.5012	101.363	82.6836	75.8132	46.8263	45.6329	62.2756	409.522	116.818	40.0267	31.2494
Homolog0445-G02	AT1G74320,AT4G09760,AT1G71697,AT2G26830	Protein kinase superfamily protein,Protein kinase superfamily protein,choline kinase 1,Protein kinase superfamily protein	1.49517	14.1096	6.87764	3.39899	4.5827	4.38839	4.82686	0.297792	1.34852	21.481	4.88246	3.0156	0	0	17.2159	2.45509	11.2798	1.15969	0.784023	0.266388	3.32609	13.3805	14.9482	21.738	5.76474	7.74472	4.08797	4.22523	3.58753	14.8911	3.93162	4.3579	9.90546	17.4243	2.12971	1.59239	4.72514	1.33122	0	0.650757	11.7066	2.44462	4.44826	0	5.9399	0.83389	1.30206
Homolog0445-G03	AT1G74320,AT4G09760,AT1G71697,AT2G26830	Protein kinase superfamily protein,Protein kinase superfamily protein,choline kinase 1,Protein kinase superfamily protein	4.11171	2.40896	6.60254	6.48898	1.52757	4.02269	4.52518	2.68012	7.28202	7.26562	1.72322	0.927876	6.48319	6.88777	8.13841	6.66381	18.5311	48.7068	2.09073	2.66388	12.1957	10.0354	4.78342	4.75519	6.48533	13.5533	13.6266	8.77547	6.66256	0.595643	20.4444	15.0545	0	9.27423	4.25943	13.2699	5.40016	1.90174	1.31244	1.62689	7.44964	4.07436	8.15514	0	8.41486	4.16945	3.25515
Homolog0445-G04	AT1G74320,AT4G09760,AT1G71697,AT2G26830	Protein kinase superfamily protein,Protein kinase superfamily protein,choline kinase 1,Protein kinase superfamily protein	161.478	215.774	135.352	177.366	176.434	121.046	198.806	75.639	148.338	104.562	68.9288	104.85	294.661	85.1131	174.037	185.535	133.746	43.1983	124.921	148.644	96.2349	220.778	113.606	167.111	74.9416	218.788	122.639	116.356	122.489	91.1333	108.513	91.912	85.187	77.5663	48.2735	113.059	74.9272	72.8366	50.6601	58.0801	94.7168	82.3021	46.7067	47.5475	50.4892	127.585	117.836
[truncated: 11,530 more rows]
[truncated: 6 more columns]
