# Supplementary material for: Upregulation of C4 characteristics does not consistently improve photosynthetic performance in intraspecific hybrids of a grass
Source: Plant Cell Environ. 2022 Mar 10;45(5):1398–411. doi: 10.1111/pce.14301 (PMC9314825; doi:10.1111/pce.14301)
Supplement: Supplementary file 4 — Supporting information. [file PCE-45-1398-s006.xlsx]

## Sheet: TableS8. Transcript abundance g
Table S8. Normalized transcript abundance (in reads per million mapped reads, RPM) for the Alloteropsis semialata complete genome gene set.
	annotation			orthologs					C3	C3	C3 x C4	C3 x C4	C3 x C4	C3 x C4	C3 x C4	C3 x C4	C3 x C4	C3 x C4	C4	C4	C4	C3+C4 x C4	C3+C4 x C4	C3+C4 x C4	C3+C4 x C4	C3+C4 x C4	C3+C4 x C4	C3+C4
Gene ID	C4/Photorespiration function	Gene name (UniProt)	Protein name	Co-orthologs dataset	Oryza sativa	Setaria italica	Sorghum bicolor	Arabidopsis thaliana (Dunning et al. 2019)	parent_K_EML11.200	parent_U_KWT3.5	hybrid_H05_EML11.200_E	hybrid_H08_EML11.200_I	hybrid_H10_EML11.200_H	hybrid_H19_EML11.200_X1	hybrid_H21_EML11.2	hybrid_H26_EML11.200_G	hybrid_H12_KWT3.5_X1	hybrid_H20_TWN11.1_X1	parent_B_Aus1.1	parent_S_TWN10.2	parent_A_TWN2.1	hybrid_H06_TAN16.2.3C_Y2	hybrid_H07_TAN16.2.3C_X3	hybrid_H11_TAN16.2.3C_Y1	hybrid_H14_TAN16.2.3C_X2	hybrid_H23_TAN16.2.3C_X1	hybrid_H18_TWN10.2_X7	parent_T_TAN16.2.3C
ASEM_AUS1_39887	C4 (core):alaat1P1	ALAT2_ARATH	Alanine aminotransferase 2, mitochondrial (AtAlaAT2) (AtAlaATm) (EC 2.6.1.2) (Alanine-2-oxoglutarate aminotransferase 3) (EC 2.6.1.-)	Homolog9002-G01__alaat1P1	LOC_Os09g26380.1	Seita.2G214800.1	Sobic.002G211300.1	AT1G72330	72.3204	41.0854	47.864	79.6478	80.1852	57.1389	60.8862	69.919	122.788	72.3173	141.323	122.154	96.2109	54.9402	107.754	46.6179	96.8285	25.9039	71.1549	37.9984
ASEM_AUS1_22382	C4 (core):alaat1P2	ALAT2_ARATH	Alanine aminotransferase 2, mitochondrial (AtAlaAT2) (AtAlaATm) (EC 2.6.1.2) (Alanine-2-oxoglutarate aminotransferase 3) (EC 2.6.1.-)	Homolog9002-G02__alaat1P2	LOC_Os07g42600.1	Seita.2G390600.1	Sobic.002G375800.1	AT1G72330	6.89939	4.56505	4.99846	8.66045	6.85641	8.24535	5.21479	6.95397	4.74664	1.63122	4.02184	3.0795	3.32611	2.61079	8.83787	0.98924	2.95209	2.72673	5.85121	3.46424
ASEM_AUS1_25402	C4 (core):alaat1P5	ALA2_PANMI	Alanine aminotransferase 2 (ALAAT-2) (EC 2.6.1.2) (Glutamate pyruvate transaminase 2) (GPT) (Glutamic--alanine transaminase 2) (Glutamic--pyruvic transaminase 2)	Homolog9002-G04__alaat1P5	LOC_Os10g25130.1	Seita.9G251000.1	Sobic.001G260800.1	AT1G72330	6.65298	0	3.63524	0.567898	8.71578	9.83656	0.28188	0	0	4.07805	7.59681	0.342167	0.985515	0	0.906448	0.24731	0	0	0.417943	0
ASEM_AUS1_36859	C4 (core):aspat1P1	AAT1_ARATH	Aspartate aminotransferase, mitochondrial (EC 2.6.1.1) (Transaminase A)	Homolog9003-G01__aspat1P1	LOC_Os02g14110.1	Seita.1G023500.1	Sobic.004G104700.1	AT2G30970	5.17454	2.21336	14.0866	12.3518	5.34568	9.11329	13.8121	11.3792	9.61819	9.10764	15.5288	7.29956	17.7393	13.054	9.17779	6.80102	9.80093	14.0232	6.06018	2.48992
ASEM_AUS1_27698	C4 (core):aspat1P2	AAT1_ARATH	Aspartate aminotransferase, mitochondrial (EC 2.6.1.1) (Transaminase A)	Homolog9003-G02__aspat1P2	LOC_Os06g35540.1	Seita.4G177400.1	-	AT2G30970	0	0	0	0	0	0	0	0	0	0.407805	0	0	0.862326	0	0	0	0	0	0.626915	0
ASEM_AUS1_28040	C4 (core):aspat2P3	AAT5_ARATH	Aspartate aminotransferase, chloroplastic (EC 2.6.1.1) (Transaminase A)	Homolog9003-G03__aspat2P3	LOC_Os02g55420.1	Seita.1G352200.1	Sobic.004G331700.1	AT4G31990	5.42095	0.553339	2.12056	1.41975	0.813473	2.6038	3.10068	0.252872	1.49894	8.42796	0.446871	6.38711	1.47827	1.81621	0.679836	1.48386	0.708501	2.3372	5.43326	15.8056
ASEM_AUS1_08267	C4 (core):aspat3P4	AATC_ORYSJ	Aspartate aminotransferase, cytoplasmic (EC 2.6.1.1) (Transaminase A)	Homolog9003-G04__aspat3P4	LOC_Os01g55540.1	Seita.5G326000.1	Sobic.003G303300.1	AT5G11520	0.246407	0	0.90881	0.993822	0.929683	0.867932	1.12752	1.89654	0.749469	0	1.11718	1.14056	3.32611	0.227026	0.679836	0.49462	0	2.14243	0.940373	0.216515
ASEM_AUS1_25238	C4 (core):nadmdh1P1	MDHP_ARATH	Malate dehydrogenase, chloroplastic (EC 1.1.1.37) (Chloroplastic malate dehydrogenase) (Chloroplastic MDH) (cpNAD-MDH) (Plastidic NAD-dependent malate dehydrogenase) (pNAD-MDH)	Homolog9008-G01__nadmdh1P1	LOC_Os01g61380.1	Seita.3G276100.1	Sobic.007G137600.1	AT3G47520	0	0	0	0	1.1621	0	0	0	0	0	0	5.70278	2.3406	0	0	0	0	0	0	0
ASEM_AUS1_32043	C4 (core):nadmdh1P1	MDHP_ARATH	Malate dehydrogenase, chloroplastic (EC 1.1.1.37) (Chloroplastic malate dehydrogenase) (Chloroplastic MDH) (cpNAD-MDH) (Plastidic NAD-dependent malate dehydrogenase) (pNAD-MDH)	Homolog9008-G01__nadmdh1P1	LOC_Os01g61380.1	Seita.3G276100.1	Sobic.007G137600.1	AT3G47520	0	0	0.151468	0	0	0	0	0	0	0.27187	0	0.114056	0	0.340538	2.03951	0	0	0	0.835887	0.649545
ASEM_AUS1_37133	C4 (core):nadmdh1P1	MDHP_ARATH	Malate dehydrogenase, chloroplastic (EC 1.1.1.37) (Chloroplastic malate dehydrogenase) (Chloroplastic MDH) (cpNAD-MDH) (Plastidic NAD-dependent malate dehydrogenase) (pNAD-MDH)	Homolog9008-G01__nadmdh1P1	LOC_Os01g61380.1	Seita.3G276100.1	Sobic.007G137600.1	AT3G47520	5.05134	5.11839	5.90727	10.3641	1.39452	1.73586	2.67786	3.5402	6.24558	7.88422	19.774	5.24656	0.492758	14.5296	3.7391	15.3332	2.36167	7.79066	5.32878	15.0478
ASEM_AUS1_25601	C4 (core):nadmdh1P8	MDHP_ARATH	Malate dehydrogenase, chloroplastic (EC 1.1.1.37) (Chloroplastic malate dehydrogenase) (Chloroplastic MDH) (cpNAD-MDH) (Plastidic NAD-dependent malate dehydrogenase) (pNAD-MDH)	Homolog9008-G02__nadmdh1P8	LOC_Os07g43700.2	Seita.2G401000.1	Sobic.002G385700.2	AT3G47520	46.6941	34.8604	28.4761	26.8332	23.9393	35.0066	37.772	23.5171	25.8567	21.4777	13.1827	6.159	19.9567	23.1566	21.6415	19.5375	22.1997	25.7092	17.0312	21.2185
ASEM_AUS1_16318	C4 (core):nadmdh2P3	MDHM_FRAAN	Malate dehydrogenase, mitochondrial (EC 1.1.1.37)	-	-	Seita.3G137700.1	Sobic.009G240700.1	AT1G53240	0	0	0	0	0	0	0	0	0	0	0.335153	0	0	0.227026	0	0.370965	0	0.779066	0	0
ASEM_AUS1_14799	C4 (core):nadmdh2P4	MDHM_FRAAN	Malate dehydrogenase, mitochondrial (EC 1.1.1.37)	Homolog9008-G04__nadmdh2P4	LOC_Os01g46070.1	Seita.5G245200.1	Sobic.003G238500.1	AT3G15020	0	0	0	0	0	0	0	0	0	0	0.223436	0	0	0	0	0	0	0	0	0
ASEM_AUS1_22159	C4 (core):nadmdh3P5	MDHG_ORYSJ	Malate dehydrogenase, glyoxysomal (EC 1.1.1.37)	Homolog9008-G05__nadmdh3P5	LOC_Os03g56280.1	Seita.9G073100.1	Sobic.001G073900.1	AT5G09660	0	0	0.454405	0.283949	0	0	0.28188	1.01149	0.874381	0	0	0.228111	0.862326	0	0.113306	0	0	0	0.417943	0
ASEM_AUS1_22167	C4 (core):nadmdh3P5	MDHG_CITLA	Malate dehydrogenase, glyoxysomal (EC 1.1.1.37)	-	-	-	-	AT2G22780	0.123203	0	0	0	0	0	0.14094	0	0	0	0	0	0	0	0	0	0	0	0	0
ASEM_AUS1_26985	C4 (core):nadmdh3P6	MDHG_ORYSJ	Malate dehydrogenase, glyoxysomal (EC 1.1.1.37)	-	LOC_Os12g43630.1	Seita.3G401800.1	Sobic.008G186200.1	AT2G22780	0	0	0	0	0	0	0	0	0	0	0	0	0	0	0	0	0	0	0	0
ASEM_AUS1_01566	C4 (core):nadmdh4P7	LDH_MAIZE	L-lactate dehydrogenase (LDH) (EC 1.1.1.27)	-	LOC_Os02g01510.1	Seita.1G004300.1	Sobic.004G004400.1	AT4G17260	107.064	101.538	116.328	110.598	133.41	131.636	112.893	127.447	105.176	116.768	139.089	123.978	117.646	166.069	129.622	209.842	138.748	98.1623	111.382	213.376
ASEM_AUS1_01567	C4 (core):nadmdh4P7	LDHA_HORVU	L-lactate dehydrogenase A (LDH-A) (EC 1.1.1.27)	-	LOC_Os02g01510.1	Seita.1G004300.1	Sobic.004G004400.1	AT4G17260	7.3922	2.62836	8.33076	8.23453	5.5781	7.23277	10.0068	5.94248	8.6189	5.02959	11.2835	4.90439	2.46379	2.15674	8.95118	4.08061	5.07759	0.973832	6.79158	4.87159
ASEM_AUS1_16980	C4 (core):nadme1P1	MAO1_ARATH	NAD-dependent malic enzyme 1, mitochondrial (AtNAD-ME1) (NAD-malic enzyme 1) (EC 1.1.1.39)	Homolog9009-G01__nadme1P1	LOC_Os07g31380.1	Seita.2G322000.1	Sobic.002G309400.1	AT2G13560	190.103	138.196	117.842	180.308	241.601	125.272	176.88	194.079	176.125	148.849	124.118	165.267	190.82	173.675	214.602	176.332	180.195	212.295	248.676	201.143
ASEM_AUS1_00876	C4 (core):nadme2P2	MAON_SOLTU	NAD-dependent malic enzyme 59 kDa isoform, mitochondrial (NAD-ME) (EC 1.1.1.39)	Homolog9009-G02__nadme2P2	LOC_Os10g35960.1	Seita.9G200600.1	Sobic.001G201700.1	AT4G00570	5.54415	2.07502	2.12056	7.24071	1.85937	2.45914	5.07385	2.27584	3.62244	4.34992	3.57497	2.85139	2.71017	8.28644	3.39918	5.81178	2.71592	8.76449	5.85121	2.70644
ASEM_AUS1_23801	C4 (core):nadpmdh1P1	MDHP_MAIZE	Malate dehydrogenase [NADP], chloroplastic (EC 1.1.1.82) (NADP-MDH)	Homolog9010-G01__nadpmdh1P1	LOC_Os08g44810.1	Seita.6G251800.1	Sobic.007G166200.1	AT5G58330	6.16017	18.9519	6.05873	11.4999	2.78905	23.7235	15.0806	4.55169	17.9873	9.51544	25.3599	8.32606	5.54352	16.1188	13.1435	21.145	20.6646	25.1249	14.419	12.7744
ASEM_AUS1_29267	C4 (core):nadpmdh2P2	MDHP1_SORBI	Malate dehydrogenase [NADP] 1, chloroplastic (EC 1.1.1.82) (NADP-MDH-1)	Homolog9010-G02__nadpmdh1P2	-	Seita.2G137100.1	-	AT5G58330	9.11705	2.07502	7.87635	10.932	2.90526	3.18242	4.36915	3.1609	4.62173	7.74829	1.34061	4.56222	1.47827	5.10808	5.21208	3.58599	5.07759	3.11626	8.77681	3.13947
ASEM_AUS1_29274	C4 (core):nadpmdh2P2	MDHP1_SORBI	Malate dehydrogenase [NADP] 1, chloroplastic (EC 1.1.1.82) (NADP-MDH-1)	-	-	-	-	AT5G58330	14.4148	5.53339	6.51314	14.6234	2.67284	4.05035	7.46983	3.91951	5.62102	9.24357	3.35153	0	0	2.83782	2.71934	3.09137	4.36909	0.779066	0.522429	9.31015
ASEM_AUS1_25680	C4 (core):nadpmdh2P3	MDHC2_ARATH	Malate dehydrogenase 2, cytoplasmic (EC 1.1.1.37) (Cytosolic NAD-dependent malate dehydrogenase 2) (cNAD-MDH2) (Cytosolic malate dehydrogenase 2) (Cytosolic MDH2)	-	-	-	-	AT5G43330	0.246407	0	0	0	0.232421	0	0	0.252872	0	0	0	0	0	0	0	0	0	0	0	0
ASEM_AUS1_25681	C4 (core):nadpmdh2P3	MDHC_ORYSJ	Malate dehydrogenase, cytoplasmic (EC 1.1.1.37) (PP37)	-	LOC_Os04g46560.1	Seita.7G189800.1	Sobic.006G170800.1	AT5G43330	0	0	0	0.141975	0	0	0.563761	0	0.249823	0.27187	0	0	0.123189	0.227026	0	0.618275	0	0.584299	0.313458	0
ASEM_AUS1_33375	C4 (core):nadpmdh3P4	MDHC_MAIZE	Malate dehydrogenase, cytoplasmic (EC 1.1.1.37)	-	LOC_Os10g33800.1	Seita.9G222200.1	Sobic.001G219300.1	AT1G04410	0	0	0	0	0	0	0	0	0	0	0	0	0	0	0	0	0	0	0	0
ASEM_AUS1_32221	C4 (core):nadpme1P1	MAOX_VITVI	NADP-dependent malic enzyme (NADP-ME) (EC 1.1.1.40)	Homolog9011-G01__nadpme1P1	LOC_Os01g52500.1	Seita.5G301800.1	Sobic.003G280900.1	AT5G25880	14.4148	7.33174	3.78671	6.24688	22.4286	4.195	5.63761	3.66664	4.12208	4.34992	18.5451	16.0818	8.00731	52.6699	7.4782	58.2415	9.21051	63.1043	9.82167	17.7542
ASEM_AUS1_16463	C4 (core):nadpme1P3	MAOC_ORYSJ	NADP-dependent malic enzyme, chloroplastic (NADP-ME) (EC 1.1.1.40)	Homolog9011-G03__nadpme1P3	LOC_Os02g44550.1	Seita.3G109300.1	Sobic.009G069600.1	AT5G25880	0	0	0	0	0	0	0	0.252872	0	0	0	0	0	0.227026	0	0.49462	0	0	0	0
ASEM_AUS1_06610	C4 (core):nadpme1P4	MAOC_ORYSJ	NADP-dependent malic enzyme, chloroplastic (NADP-ME) (EC 1.1.1.40)	Homolog9011-G04__nadpme1P4	LOC_Os01g09320.1	Seita.4G119800.1	Sobic.003G036000.2	AT1G79750	61.7249	54.5039	70.1298	62.7528	166.762	43.2519	59.1949	48.2985	62.3309	30.7213	65.3549	92.4991	56.2976	72.3077	72.0626	87.1768	42.392	89.5926	50.1532	38.1067
ASEM_AUS1_05377	C4 (core):pck1P1	PCKA_MAIZE	Phosphoenolpyruvate carboxykinase (ATP) (PEP carboxykinase) (PEPCK) (EC 4.1.1.49)	Homolog9012-G01__pck1P1_LGT	LOC_Os03g15050.1	Seita.9G465500.1	Sobic.001G432800.1	AT4G37870	51.1294	17.0152	31.051	43.3023	67.0534	32.8368	51.3022	63.0915	25.1072	47.4413	27.0357	45.8503	65.044	15.3242	34.7849	12.6128	23.1444	15.3865	62.6915	31.8277
ASEM_AUS1_17509	C4 (core):pck1P1 (LGT)	PCKA_MAIZE	Phosphoenolpyruvate carboxykinase (ATP) (PEP carboxykinase) (PEPCK) (EC 4.1.1.49)	Homolog9012-G01__pck1P1_LGT	LOC_Os03g15050.1	Seita.9G465500.1	Sobic.001G432800.1	AT4G37870	0	0	0	0	0.11621	0	0.14094	0	0	0.135935	0	0	0	0	0.453224	0	0	0	0.104486	0
ASEM_AUS1_19028	C4 (core):ppc1P3	CAPP1_SORBI	Phosphoenolpyruvate carboxylase 1 (PEPC 1) (PEPCase 1) (EC 4.1.1.31) (CP21)	Homolog9015-G01__ppc1P2	LOC_Os01g11054.1	Seita.4G175200.1	Sobic.010G160700.1	AT2G42600	0	0	0.454405	0	0	1.44655	0.14094	0.632179	0.124912	2.85463	0.223436	5.81683	4.43482	1.81621	0.906448	5.19351	5.54993	4.86916	0.417943	0.43303
ASEM_AUS1_19031	C4 (core):ppc1P3	CAPP1_SORBI	Phosphoenolpyruvate carboxylase 1 (PEPC 1) (PEPCase 1) (EC 4.1.1.31) (CP21)	Homolog9015-G01__ppc1P2	LOC_Os01g11054.1	Seita.4G175200.1	Sobic.010G160700.1	AT3G14940	6.40658	1.38335	1.81762	0.851848	3.02147	0	7.18795	2.52872	7.74452	10.467	0.223436	0.228111	0.739137	0.908103	2.94596	0.618275	0.708501	0	0.522429	0.43303
ASEM_AUS1_12632	C4 (core):ppc1P3 (LGT)	CAPP3_SORBI	Phosphoenolpyruvate carboxylase 3 (PEPC 3) (PEPCase 3) (EC 4.1.1.31) (CP46)	Homolog9015-G01__ppc1P2	LOC_Os01g11054.1	Seita.4G175200.1	Sobic.010G160700.1	AT2G42600	0	0	0	0	0	0	0	0	0	0	0	0	0	0	0	0	0	0	0	0
ASEM_AUS1_23279	C4 (core):ppc1P4	CAPP1_SORBI	Phosphoenolpyruvate carboxylase 1 (PEPC 1) (PEPCase 1) (EC 4.1.1.31) (CP21)	Homolog9015-G06__ppc1P4	LOC_Os02g14770.1	Seita.1G020700.1	Sobic.004G106900.1	AT3G14940	123.573	58.6539	62.2535	32.5122	83.3229	35.7299	55.8123	54.7467	52.4629	76.8032	99.2054	56.9137	30.4278	167.885	34.1051	187.832	44.7537	141.4	42.1078	60.6242
ASEM_AUS1_15350	C4 (core):ppc1P5	CAPP2_SORBI	Phosphoenolpyruvate carboxylase 2 (PEPC 2) (PEPCase 2) (EC 4.1.1.31) (CP28)	Homolog9015-G07__ppc1P5	LOC_Os09g14670.1	Seita.2G173700.1	Sobic.002G167000.1	AT1G53310	51.6222	34.9987	38.7759	39.6109	48.576	35.0066	50.3157	31.8618	38.8475	41.1883	33.7388	32.5058	42.254	46.7673	36.4845	41.4244	27.2773	37.3952	31.6592	32.6938
ASEM_AUS1_45152	C4 (core):ppc1P7	CAPP1_SACHY	Phosphoenolpyruvate carboxylase, housekeeping isozyme (PEPC) (PEPCase) (EC 4.1.1.31)	Homolog9015-G09__ppc1P7	LOC_Os01g55350.1	Seita.5G324500.1	Sobic.003G301800.1	AT3G14940	116.304	109.146	109.209	143.252	115.165	115.29	113.739	106.333	116.418	96.6497	120.097	81.0935	79.5804	107.837	76.1416	121.429	89.6254	109.069	96.8584	86.0648
ASEM_AUS1_37420	C4 (core):ppc2P1	CAPP4_ARATH	Phosphoenolpyruvate carboxylase 4 (AtPPC4) (PEPC 4) (PEPCase 4) (EC 4.1.1.31)	-	LOC_Os01g02050.1	Seita.5G074200.1	Sobic.003G100600.1	AT1G68750	12.9364	8.57676	2.42349	2.98147	3.13768	0.867932	4.08727	3.79307	7.49469	2.44683	0.558589	0.684333	3.32611	0	1.24637	0.24731	0.236167	0	0.208972	1.19083
ASEM_AUS1_19688	C4 (core):ppdk1P1	PPDK2_ORYSJ	Pyruvate, phosphate dikinase 2 (EC 2.7.9.1) (Pyruvate, orthophosphate dikinase 2)	Homolog9016-G01__ppdk1P1	LOC_Os03g31750.3	Seita.9G354600.1	Sobic.001G326900.1	AT4G15530	0	0	89.3663	64.8824	0	1.44655	1.69128	0	72.4487	0	1.00546	0	0.492758	1.24864	66.3973	8.28488	0.708501	0	1.04486	12.1248
ASEM_AUS1_39555	C4 (core):ppdk1P2	PPDK1_ORYSJ	Pyruvate, phosphate dikinase 1, chloroplastic (EC 2.7.9.1) (OsPPDKB) (Pyruvate, orthophosphate dikinase 1)	Homolog9016-G02__ppdk1P2	LOC_Os05g33570.1	Seita.3G247900.1	Sobic.009G132900.1	AT4G15530	0	0	0	0	0	0	0	0	0	0	0	0	0	0	0	0	0	0	0	0
ASEM_AUS1_22754	C4 (core):ßca1P1	BCA5_ARATH	Beta carbonic anhydrase 5, chloroplastic (AtbCA5) (AtbetaCA5) (EC 4.2.1.1) (Beta carbonate dehydratase 5)	Homolog9004-G01__ca1P1	LOC_Os09g28910.1	Seita.2G235500.1	Sobic.002G230100.5	AT4G33580	0	0	0	0	0	0	0	0	0	0	0	0	0	0	0	0	0	0	0	0
ASEM_AUS1_20000	C4 (core):ßca2P2	CAHC_HORVU	Carbonic anhydrase, chloroplastic (EC 4.2.1.1) (Carbonate dehydratase)	Homolog9004-G02__ca2P2	-	Seita.5G240200.1	Sobic.003G234600.1	AT1G70410	56.3039	56.7173	30.1422	24.5616	26.2636	10.5598	28.4699	22.7584	43.3443	16.4481	23.7959	0	0	92.5129	32.8587	98.8003	83.367	60.9619	7.10504	51.2058
ASEM_AUS1_16749	C4 (core):ßca2P3	CAHC_HORVU	Carbonic anhydrase, chloroplastic (EC 4.2.1.1) (Carbonate dehydratase)	-	LOC_Os01g45274.1	Seita.5G240000.1	Sobic.003G234200.6	AT5G14740	19.9589	14.9402	16.5101	14.1975	45.2058	10.4152	18.886	29.3331	34.9752	28.1385	5.80932	46.1925	48.783	53.6916	53.2538	31.2847	19.0114	31.3574	19.9568	31.6112
ASEM_AUS1_17205	C4 (core):ßca2P3	CAHC_HORVU	Carbonic anhydrase, chloroplastic (EC 4.2.1.1) (Carbonate dehydratase)	Homolog9004-G03__ca2P3	-	Seita.5G240100.1	Sobic.003G234500.1	AT1G70410	5.91376	2.35169	3.3323	3.69134	3.60252	0.578621	8.31547	8.21833	10.6175	4.89365	1.56405	1.59678	5.7899	0	18.3556	0	0.472334	4.47963	5.43326	0.974318
ASEM_AUS1_17207	C4 (core):ßca2P3	CAHC_HORVU	Carbonic anhydrase, chloroplastic (EC 4.2.1.1) (Carbonate dehydratase)	-	LOC_Os01g45274.1	Seita.5G240000.1	Sobic.003G234200.6	AT1G70410	5.17454	4.28838	6.05873	3.12344	12.3183	1.73586	10.9933	4.55169	4.24699	1.90309	1.8992	3.76383	4.06525	3.74592	12.577	3.33868	4.72334	3.70056	4.59738	4.97985
ASEM_AUS1_06821	C4 (related):ak1P1	KAD2_ORYSJ	Probable adenylate kinase 2, chloroplastic (EC 2.7.4.3) (Adenylate monophosphate kinase 2)	Homolog9001-G01__ak1P1	LOC_Os08g01770.1	Seita.6G009100.1	Sobic.007G009200.1	AT5G47840	9.11705	7.88508	4.39258	2.41357	6.50778	3.47173	3.10068	5.3103	3.74735	4.07805	0.223436	0	0.492758	1.58918	2.37943	5.56447	0.826585	4.47963	0.626915	0.43303
ASEM_AUS1_15214	C4 (related):ak2P2	KAD5_ORYSJ	Probable adenylate kinase 5, chloroplastic (EC 2.7.4.3) (Adenylate monophosphate kinase 5)	Homolog9001-G02__ak2P2	LOC_Os08g19140.1	Seita.6G109600.1	Sobic.007G113600.2	AT5G35170	0	0	0	0	0.11621	0	0.422821	0.252872	0	0	0	0	0	0	0	0	0	0	0	0
ASEM_AUS1_08190	C4 (related):ak3P3	KAD4_ORYSJ	Adenylate kinase 4 (EC 2.7.4.3) (ATP-AMP transphosphorylase 4) (ATP:AMP phosphotransferase) (Adenylate kinase B) (AK B) (Adenylate monophosphate kinase 4)	-	LOC_Os11g20790.1	Seita.8G110300.1	-	AT5G63400	2.95688	0	0.454405	49.8331	0.232421	13.1636	13.3893	4.17238	0.124912	11.8263	2.01092	1.14056	0.369568	0.681077	0	0	0.944668	0	2.61215	0
ASEM_AUS1_08194	C4 (related):ak3P3	KAD4_ORYSJ	Adenylate kinase 4 (EC 2.7.4.3) (ATP-AMP transphosphorylase 4) (ATP:AMP phosphotransferase) (Adenylate kinase B) (AK B) (Adenylate monophosphate kinase 4)	-	LOC_Os11g20790.1	Seita.8G110300.1	-	AT5G63400	3.32649	0	0.605873	59.3454	1.51074	11.7171	12.1209	6.57466	0.124912	13.3216	4.58043	1.14056	0.615947	0.454051	0.679836	0	1.06275	0	3.44803	0
ASEM_AUS1_02705	C4 (related):ak3P4	KAD4_ORYSJ	Adenylate kinase 4 (EC 2.7.4.3) (ATP-AMP transphosphorylase 4) (ATP:AMP phosphotransferase) (Adenylate kinase B) (AK B) (Adenylate monophosphate kinase 4)	-	LOC_Os12g13380.1	Seita.3G089800.1	Sobic.003G233500.1	AT5G63400	1.23203	0	0	0.567898	1.85937	0	0.845641	0	0.749469	0	2.23436	0.228111	0	2.61079	0.453224	1.85482	1.53509	3.5058	0.208972	0.86606
ASEM_AUS1_04044	C4 (related):dic1P1	DTC_ARATH	Mitochondrial dicarboxylate/tricarboxylate transporter DTC (Dicarboxylate/tricarboxylate carrier)	Homolog9005-G01__dic1P1	LOC_Os05g11780.1	Seita.3G074500.1	Sobic.009G077400.1	AT5G19760	0	0	0	0	0	0	0	0	0	0	0	0	0	0	0	0	0	0	0	0
ASEM_AUS1_19519	C4 (related):dic1P1	DTC_ARATH	Mitochondrial dicarboxylate/tricarboxylate transporter DTC (Dicarboxylate/tricarboxylate carrier)	Homolog9005-G01__dic1P1	LOC_Os05g11780.1	Seita.3G074500.1	Sobic.009G077400.1	AT5G19760	0	0	0.151468	0.283949	0	0	0	0	0.249823	0	0.111718	0.114056	0	0.454051	0.226612	0	0.590418	0.584299	0.731401	0.108258
ASEM_AUS1_29312	C4 (related):dic1P2	DTC_ARATH	Mitochondrial dicarboxylate/tricarboxylate transporter DTC (Dicarboxylate/tricarboxylate carrier)	Homolog9005-G01__dic1P1	LOC_Os11g24450.1	Seita.5G145600.1	-	AT5G19760	0	0	0	0	0	0	0	0	0	0	0	0	0	0	0	0	0.118084	0	0	0
ASEM_AUS1_28140	C4 (related):dic2P2	PUMP4_ARATH	Mitochondrial uncoupling protein 4 (AtPUMP4) (Mitochondrial dicarboxylate carrier 2)	Homolog9005-G02__dic2P2	LOC_Os08g37370.1	Seita.6G185600.1	Sobic.007G160200.1	AT4G24570	0	0	1.51468	6.53083	0	2.45914	1.69128	5.56318	1.24912	2.44683	8.93742	0.342167	6.28266	0.681077	6.34514	0.24731	0	0.389533	0.313458	0.324773
ASEM_AUS1_30101	C4 (related):dit1P1	DIT1_SPIOL	Dicarboxylate transporter 1, chloroplastic (SODIT1) (2-oxoglutarate/malate translocator)	Homolog9006-G01__dit1P1	LOC_Os12g33080.1	Seita.3G350700.1	Sobic.008G112300.1	AT5G12860	0	0	0	0	0	0	0	0	0	0	0	0	0	0	0	0	0	0	0	0
ASEM_AUS1_30102	C4 (related):dit1P1	RM05_ARATH	60S ribosomal protein L5, mitochondrial	Homolog7136-G01	LOC_Os09g08890.1	Seita.9G026400.1	Sobic.002G027800.1	AT2G07725	112.361	48.9705	139.957	75.2465	94.5953	107.045	91.7521	67.1374	32.9767	71.2299	29.1583	34.3307	23.8987	61.8645	54.3869	58.7361	77.817	47.9125	97.7988	138.678
ASEM_AUS1_07092	C4 (related):dit2P2	DIT21_ARATH	Dicarboxylate transporter 2.1, chloroplastic (AtpDCT1) (Glutamate/malate translocator)	Homolog9006-G02__dit2P2	LOC_Os08g37600.1	Seita.6G187500.1	Sobic.007G226700.1	AT5G64290	26.3655	18.1219	24.0835	29.1048	20.2206	26.1826	29.3156	20.3562	21.1101	17.9434	18.8803	14.7132	7.0218	50.3997	27.0801	26.7095	32.473	19.8662	15.7774	14.723
ASEM_AUS1_13585	C4 (related):dit2P3	DIT21_ARATH	Dicarboxylate transporter 2.1, chloroplastic (AtpDCT1) (Glutamate/malate translocator)	Homolog9006-G03__dit2P3	LOC_Os09g24610.1	Seita.2G236900.1	Sobic.002G233700.1	AT5G64290	37.0842	18.9519	21.5085	21.4382	37.1873	20.6857	46.2284	25.9193	20.9851	30.0416	12.5124	52.8077	21.435	49.3781	46.3422	12.1182	23.4986	10.1279	33.8534	16.3469
ASEM_AUS1_25120	C4 (related):gapdh1P1	G3PP1_ARATH	Glyceraldehyde-3-phosphate dehydrogenase GAPCP1, chloroplastic (EC 1.2.1.12) (Glyceraldehyde-3-phosphate dehydrogenase of plastid 1) (NAD-dependent glyceraldehydephosphate dehydrogenase chloroplastic 1)	Homolog6362-G05_gapdh1P1	LOC_Os02g07490.1	Seita.1G071600.1	Sobic.004G056400.1	AT1G79530	0.492813	0.553339	0	0.567898	0	0.578621	0.563761	0.758615	0.249823	0.543739	0.670307	0.228111	0.246379	1.36215	0.679836	0.24731	1.18084	0.779066	0	0
ASEM_AUS1_25126	C4 (related):gapdh1P1	G3PP1_ARATH	Glyceraldehyde-3-phosphate dehydrogenase GAPCP1, chloroplastic (EC 1.2.1.12) (Glyceraldehyde-3-phosphate dehydrogenase of plastid 1) (NAD-dependent glyceraldehydephosphate dehydrogenase chloroplastic 1)	Homolog6362-G05_gapdh1P1	LOC_Os02g07490.1	Seita.1G071600.1	Sobic.004G056400.1	AT1G79530	6.16017	7.60841	5.7558	11.7839	1.62695	1.88052	4.08727	4.42525	4.87155	1.76715	3.01638	0	0.492758	5.10808	1.01975	4.32792	1.29892	13.4389	1.77626	2.16515
ASEM_AUS1_06810	C4 (related):gapdh1P2	G3PP2_ARATH	Glyceraldehyde-3-phosphate dehydrogenase GAPCP2, chloroplastic (EC 1.2.1.12) (Glyceraldehyde-3-phosphate dehydrogenase of plastid 2) (NAD-dependent glyceraldehydephosphate dehydrogenase chloroplastic 2)	Homolog9007-G02__gapdh1P2	LOC_Os06g45590.1	Seita.4G268700.1	-	AT1G16300	0	0	0	0	0	0	0	0	0	0	0	0	0	0	0	0	0	0	0	0
ASEM_AUS1_22300	C4 (related):gapdh2P3	G3PC3_MAIZE	Glyceraldehyde-3-phosphate dehydrogenase 3, cytosolic (EC 1.2.1.12)	Homolog9007-G03__gapdh2P1	LOC_Os04g40950.1	Seita.1G221800.1	Sobic.004G205100.1	AT1G13440	0	0	0	0	0	0	0.986582	0	0	0	0	0	0	0	0	0	0	0	0	0
ASEM_AUS1_28830	C4 (related):gapdh2P3	G3PC3_MAIZE	Glyceraldehyde-3-phosphate dehydrogenase 3, cytosolic (EC 1.2.1.12)	Homolog9007-G03__gapdh2P1	LOC_Os04g40950.1	Seita.1G221800.1	Sobic.004G205100.1	AT1G13440	2.09446	5.25672	3.78671	7.52465	0.929683	3.76104	2.25504	0.758615	7.86943	2.85463	4.69215	0.456222	0.492758	1.36215	1.13306	0.865585	0.590418	0	1.56729	0.216515
ASEM_AUS1_29046	C4 (related):gapdh2P3	G3PC2_ORYSJ	Glyceraldehyde-3-phosphate dehydrogenase 2, cytosolic (EC 1.2.1.12)	-	-	-	-	AT3G04120	0	0	0	0.141975	0	0	0	0	0	0	0	0	0.123189	0.340538	0.113306	0	0.118084	0	0.208972	0
ASEM_AUS1_34041	C4 (related):gapdh2P3	G3PC3_MAIZE	Glyceraldehyde-3-phosphate dehydrogenase 3, cytosolic (EC 1.2.1.12)	Homolog9007-G03__gapdh2P1	LOC_Os04g40950.1	Seita.1G221800.1	Sobic.004G205100.1	AT1G13440	0	0	0	0	0	0	0	0	0	0	0	0	0	0	0	0	0	0	0	0
ASEM_AUS1_16848	C4 (related):gapdh2P4	G3PC2_MAIZE	Glyceraldehyde-3-phosphate dehydrogenase 2, cytosolic (EC 1.2.1.12)	Homolog9007-G04__gapdh2P2	LOC_Os08g03290.1	Seita.6G079600.1	Sobic.007G025400.1	AT3G04120	0.123203	0	1.36322	0	0.581052	0	0	0.505743	1.24912	0.543739	0.111718	2.16706	1.35508	0.681077	1.35967	0.49462	0.236167	0	3.86598	0
ASEM_AUS1_17588	C4 (related):gapdh3P5	G3PB_ARATH	Glyceraldehyde-3-phosphate dehydrogenase GAPB, chloroplastic (EC 1.2.1.13) (NADP-dependent glyceraldehydephosphate dehydrogenase B)	Homolog9007-G05__gapdh3P1	LOC_Os03g03720.1	Seita.9G554700.1	Sobic.001G519800.1	AT1G42970	0	0	0	0	0	0	0	0	0	0	0	0	0	0	0	0	0	0	0	0
ASEM_AUS1_08390	C4 (related):gapdh4P6	G3PA_MAIZE	Glyceraldehyde-3-phosphate dehydrogenase A, chloroplastic (EC 1.2.1.13) (NADP-dependent glyceraldehydephosphate dehydrogenase subunit A)	Homolog9007-G06__gapdh4P1	LOC_Os04g38600.1	Seita.7G123400.1	Sobic.006G105900.1	AT1G12900	18.2341	8.43842	9.23957	15.1913	14.2939	23.1449	9.02017	11.885	9.7431	21.8855	11.8421	9.12445	9.23921	14.5296	21.3015	16.5698	13.9339	14.997	10.971	12.6661
ASEM_AUS1_36091	C4 (related):gpt1P7	GPT2_ARATH	Glucose-6-phosphate/phosphate translocator 2, chloroplastic	-	LOC_Os07g33910.2	Seita.2G335600.1	Sobic.002G322000.2	AT1G61800	125.298	152.307	123.901	108.469	89.9469	63.359	91.1883	87.62	94.0584	141.78	54.7417	60.5635	62.0875	92.1724	66.9639	91.2574	72.2671	93.8774	63.7364	63.9802
ASEM_AUS1_15353	C4 (related):gpt1P8	GPT2_ARATH	Glucose-6-phosphate/phosphate translocator 2, chloroplastic	-	LOC_Os08g08840.2	Seita.6G039700.1	Sobic.007G065500.1	AT1G61800	33.3881	34.307	24.9923	35.9196	32.6551	27.1952	31.5706	33.3791	32.1023	26.9151	32.063	28.5139	32.3988	39.0484	37.0511	34.0051	45.8164	47.1335	47.3321	36.158
ASEM_AUS1_13114	C4 (related):nhd1P1	NHD1_ARATH	Sodium/proton antiporter 1 (AtNHD1) (Na(+)/H(+) antiporter 1)	Homolog6317-G01_nhd1P1	LOC_Os09g02214.1	Seita.2G141700.1	Sobic.002G141900.1	AT3G19490	0	0.27667	0	0	0	0	0.28188	0	0	0	0	0	0	0	0	0	0	0	0.208972	0
ASEM_AUS1_35619	C4 (related):pepck1P1	PPCK2_ARATH	Phosphoenolpyruvate carboxylase kinase 2 (AtPPCK2) (EC 2.7.11.1)	-	LOC_Os03g25830.1	Seita.2G347500.1	Sobic.002G333600.1	AT1G11360	0.492813	0	0.302937	0	0.464842	0.289311	0.845641	0.252872	0.749469	0	0	0	0	0.681077	0.453224	0.49462	0.236167	0	0.835887	0.43303
ASEM_AUS1_35643	C4 (related):pepck1P2	PPCK2_ARATH	Phosphoenolpyruvate carboxylase kinase 2 (AtPPCK2) (EC 2.7.11.1)	Homolog2301-G02_pepck1P1	LOC_Os02g41580.1	Seita.1G085000.1	Sobic.004G219900.1	AT1G08650	9.85627	5.94839	1.81762	6.10491	8.71578	3.47173	7.18795	7.58615	7.99434	3.80618	3.7984	2.96545	5.05077	5.3351	3.96571	6.80102	3.54251	7.01159	6.37364	7.03674
ASEM_AUS1_35644	C4 (related):pepck1P2	PPCK2_ARATH	Phosphoenolpyruvate carboxylase kinase 2 (AtPPCK2) (EC 2.7.11.1)	Homolog2301-G02_pepck1P1	LOC_Os02g41580.1	Seita.1G085000.1	Sobic.004G219900.1	AT3G04530	0.246407	0.27667	0.605873	2.27159	0.581052	1.59121	0.704701	3.5402	0.249823	0.135935	2.68123	1.82489	0.739137	0.567564	0	0.24731	0.236167	0.389533	0.835887	0
ASEM_AUS1_38336	C4 (related):pepck1P3	PPCK1_ARATH	Phosphoenolpyruvate carboxylase kinase 1 (AtPPCK1) (EC 2.7.11.1)	-	LOC_Os02g56310.1	Seita.1G358900.1	Sobic.004G338000.1	AT1G08650	54.4559	69.1674	53.7713	56.3639	79.8366	51.208	86.8192	50.0686	64.4544	52.8787	66.1369	75.3907	84.8775	60.1618	78.9743	24.1127	39.3218	29.215	96.127	60.1912
ASEM_AUS1_09119	C4 (related):pepck2P4	PEPK2_ARATH	Serine/threonine-protein kinase PEPKR2 (EC 2.7.11.-) (Protein PHOSPHOENOLPYRUVATE CARBOXYLASE-RELATED KINASE 2)	-	LOC_Os09g29170.1	Seita.2G239800.1	Sobic.002G231300.2	AT1G12680	0	0	0	0	0	0	0	0	0	0	0	0	0	0	0	0	0	0	0	0
ASEM_AUS1_12271	C4 (related):pepck3P6	CDPKH_ORYSJ	Calcium-dependent protein kinase 17 (OsCDPK17) (OsCPK17) (EC 2.7.11.1)	-	LOC_Os06g03682.1	Seita.4G016900.1	Sobic.010G016900.1	AT1G12580	0.36961	0	0	0	0	0.289311	0.422821	0	0	0	0	0	0	0.227026	0	0	0	0	0	0
ASEM_AUS1_07728	C4 (related):pgk1P1	PGKY_WHEAT	Phosphoglycerate kinase, cytosolic (EC 2.7.2.3)	Homolog9013-G01__pgk1P1	LOC_Os02g07260.1	Seita.1G073400.1	Sobic.004G055200.1	AT1G79550	27.2279	27.667	41.5023	20.8703	45.6707	34.2833	62.1546	24.4021	31.103	26.5073	50.6081	39.5773	30.3046	26.335	29.7995	38.5804	24.7975	17.3342	30.9278	22.3011
ASEM_AUS1_02968	C4 (related):pgk1P2	PGKY_WHEAT	Phosphoglycerate kinase, cytosolic (EC 2.7.2.3)	Homolog9013-G02__pgk1P2	LOC_Os06g45710.1	Seita.4G267900.1	Sobic.010G221800.1	AT1G79550	0.246407	0.553339	0.605873	0.567898	0.232421	0.144655	0.28188	0	0.499646	0	0.111718	0.228111	0.492758	0.567564	0.226612	0.49462	0	0.389533	0.313458	0
ASEM_AUS1_19169	C4 (related):pgk2P3.1	PGKH_WHEAT	Phosphoglycerate kinase, chloroplastic (EC 2.7.2.3)	Homolog9013-G04__pgk2P2	LOC_Os01g58610.1	Seita.3G192600.1	Sobic.009G183700.1	AT3G12780	10.2259	3.5967	13.9351	14.9073	8.9482	7.08811	10.8524	9.48269	6.4954	7.34048	14.2999	14.371	11.4566	44.043	11.2173	22.5052	9.09243	19.6714	13.0607	11.6918
ASEM_AUS1_12551	C4 (related):pgk2P3.2	PGKH_WHEAT	Phosphoglycerate kinase, chloroplastic (EC 2.7.2.3)	Homolog9013-G04__pgk2P2	LOC_Os01g58610.1	Seita.3G192600.1	Sobic.009G183700.1	AT1G56190	0	0	0.151468	0.283949	0	0	0.14094	0	0.124912	0	0.335153	0	0.246379	1.24864	0.453224	9.15047	2.59784	0	0	0
ASEM_AUS1_43527	C4 (related):pgk3P4	PGK_PROMA	Phosphoglycerate kinase (EC 2.7.2.3)	-	LOC_Os10g30550.1	Seita.9G239800.1	Sobic.001G236800.1	AT3G12780	2.58727	5.94839	1.66615	1.98764	2.44042	1.73586	1.4094	2.65515	3.74735	1.22341	2.79294	1.59678	3.32611	1.92972	2.15281	2.72041	1.88934	2.14243	2.82112	2.59818
ASEM_AUS1_04494	C4 (related):pk1P1	KPYC1_ORYSJ	Pyruvate kinase 1, cytosolic (OsPK1) (EC 2.7.1.40)	Homolog1574-G01_pk1P1	LOC_Os11g05110.1	Seita.7G319500.1	Sobic.005G034400.1	AT3G52990	0.73922	0	0	0	0.348631	0	0	0	0	0	0	0	0.123189	0.227026	0.226612	0.24731	0.708501	0	0.626915	0.324773
ASEM_AUS1_17273	C4 (related):pk1P1	KPYC1_ORYSJ	Pyruvate kinase 1, cytosolic (OsPK1) (EC 2.7.1.40)	-	-	-	-	AT3G52990	0	0	0	0.993822	1.51074	0	0	0.379307	0.374735	0.951544	0	1.0265	3.07974	0.227026	1.01975	0.24731	0.590418	0	0.731401	0
ASEM_AUS1_36117	C4 (related):pk1P1	KPYC1_ORYSJ	Pyruvate kinase 1, cytosolic (OsPK1) (EC 2.7.1.40)	-	LOC_Os08g35150.1	Seita.7G319700.1	Sobic.005G034500.1	AT3G52990	5.66736	2.21336	3.48377	5.11109	7.7861	5.78621	4.51009	4.04595	3.99717	1.22341	8.1554	4.22006	4.06525	10.5567	7.93142	2.96772	4.25101	1.7529	4.91084	5.95417
ASEM_AUS1_35887	C4 (related):pk1P1.2	KPYC1_ORYSJ	Pyruvate kinase 1, cytosolic (OsPK1) (EC 2.7.1.40)	Homolog1574-G05_pk1P2	LOC_Os11g10980.1	Seita.8G095900.1	Sobic.005G101400.1	AT2G36580	0	0	0	0	0	0	0	0	0	0	0	0	0	0	0	0	0	0	0	0
ASEM_AUS1_16147	C4 (related):pk2P2	KPYC_SOYBN	Pyruvate kinase, cytosolic isozyme (PK) (EC 2.7.1.40)	-	LOC_Os04g58110.1	Seita.3G015600.1	Sobic.006G267200.1	AT5G08570	0	0	0	0	0	0	0	0	0	0	0	0	0	0	0	0	0	0	0	0
ASEM_AUS1_30053	C4 (related):pk3P3	KPYC_TOBAC	Pyruvate kinase, cytosolic isozyme (PK) (EC 2.7.1.40)	Homolog1574-G04_pk3P4	LOC_Os03g20880.1	Seita.9G419300.1	Sobic.001G386900.1	AT5G56350	0	0	0	0.283949	0.697262	0	0.14094	0.252872	0.499646	0	0.335153	0.456222	0.492758	0	0	0	0	0	0.417943	0
ASEM_AUS1_41467	C4 (related):pk3P4	KPYC_TOBAC	Pyruvate kinase, cytosolic isozyme (PK) (EC 2.7.1.40)	Homolog1574-G03_pk3P3	LOC_Os01g16960.1	Seita.5G041600.1	Sobic.003G130800.1	AT5G56350	19.2197	17.4302	23.1747	23.4258	16.5019	24.0128	20.0135	14.1608	14.9894	19.4387	14.7467	10.8353	6.28266	13.6215	15.8628	10.0161	14.7604	17.7237	11.0755	16.8882
ASEM_AUS1_19978	C4 (related):ppa2P1.2	IPYR_ORYSJ	Soluble inorganic pyrophosphatase (EC 3.6.1.1) (Pyrophosphate phospho-hydrolase) (PPase)	Homolog9014-G01__ppa2P1	LOC_Os02g47600.2	Seita.1G289000.1	Sobic.004G268000.1	AT1G01050	128.008	86.7359	115.873	82.7712	108.657	51.642	117.826	73.0799	86.6886	91.892	99.9874	90.5601	92.7616	105.794	103.448	112.773	64.7098	85.892	64.2588	89.8538
ASEM_AUS1_03404	C4 (related):ppa3P1.1	IPYR4_ARATH	Soluble inorganic pyrophosphatase 4 (EC 3.6.1.1) (Pyrophosphate phospho-hydrolase 4) (PPase 4)	Homolog9014-G02__ppa3P1	LOC_Os01g74350.1	Seita.3G062900.1	Sobic.009G016000.1	AT3G53620	0	0	0	0	0	0	0	0	0	0	0	0	0	0	0	0	0	0	0	0
ASEM_AUS1_17517	C4 (related):ppa4P1.3	IPYR1_ARATH	Soluble inorganic pyrophosphatase 1 (EC 3.6.1.1) (Pyrophosphate phospho-hydrolase 1) (PPase 1)	Homolog1662-G03	LOC_Os10g26610.1	Seita.9G259100.1	Sobic.001G253200.1	AT1G01050	0	0	0	0	0	0	0	0	0	0	0	0	0	0	0	0	0	0	0	0
ASEM_AUS1_15779	C4 (related):ppa4P1.4	IPYR_MAIZE	Soluble inorganic pyrophosphatase (EC 3.6.1.1) (Pyrophosphate phospho-hydrolase) (PPase)	Homolog9014-G04__ppa4P1.4	LOC_Os04g59040.1	Seita.3G006000.1	Sobic.006G276700.2	AT2G46860	0	0	1.06028	1.56172	1.27831	0.289311	0.704701	1.13792	0.999293	0.407805	0.893742	1.48272	1.47827	0.79459	1.47298	1.11289	0.590418	0.779066	1.14934	0
ASEM_AUS1_01055	C4 (related):ppa4P1.5	IPYR_MAIZE	Soluble inorganic pyrophosphatase (EC 3.6.1.1) (Pyrophosphate phospho-hydrolase) (PPase)	Homolog9014-G05__ppa4P1.5	LOC_Os05g36260.1	Seita.3G227600.1	Sobic.003G367650.1	AT2G46860	15.2772	9.26843	9.99691	10.7901	17.8964	25.7486	25.933	9.35625	12.3662	11.6904	16.4225	12.8883	21.0654	19.7512	23.7943	10.1397	12.1626	10.1279	12.0159	18.9451
ASEM_AUS1_07025	C4 (related):ppa4P1.5	IPYR_MAIZE	Soluble inorganic pyrophosphatase (EC 3.6.1.1) (Pyrophosphate phospho-hydrolase) (PPase)	Homolog9014-G05__ppa4P1.5	LOC_Os05g36260.1	Seita.3G227600.1	Sobic.003G367650.1	AT2G46860	240.123	829.179	645.255	567.331	453.918	670.477	346.008	577.559	746.222	402.775	384.197	849.144	772.644	267.663	785.551	328.057	1074.91	258.455	740.7	877.969
ASEM_AUS1_38165	C4 (related):ppt1P4	PPT3_ORYSJ	Phosphoenolpyruvate/phosphate translocator 3, chloroplastic (OsPPT3)	Homolog9018-G02__ppt1P4	LOC_Os05g07870.1	Seita.3G102000.1	Sobic.009G062500.1	AT5G33320	16.6325	6.3634	3.63524	2.83949	11.3886	5.35225	12.5437	4.29882	1.74876	11.6904	0	0.228111	1.97103	1.70269	9.97093	0	9.56477	1.55813	0	4.43856
ASEM_AUS1_11655	C4 (related):ppt1P5	PPT2_ORYSJ	Phosphoenolpyruvate/phosphate translocator 2, chloroplastic (OsPPT2)	-	-	-	-	AT5G33320	0	0	0	0	0	0	0	0	0	0	0	0	0	0	0	0	0	0	0	0
ASEM_AUS1_18480	C4 (related):ppt1P6	PPT1_ORYSJ	Phosphoenolpyruvate/phosphate translocator 1, chloroplastic (OsPPT1)	Homolog9018-G04__ppt1P6	LOC_Os09g12600.1	Seita.2G167400.1	Sobic.002G159900.2	AT5G33320	5.66736	0.968343	6.05873	5.25306	4.64842	5.93087	5.63761	4.29882	3.87226	7.20455	7.70853	5.1325	4.06525	6.47023	4.19232	3.58599	3.66059	5.84299	2.82112	10.934
ASEM_AUS1_15325	C4 (related):sbas1P1	BASS2_ORYSJ	Probable sodium/metabolite cotransporter BASS2, chloroplastic (Bile acid-sodium symporter family protein 2)	Homolog9019-G01__sbas1P1	LOC_Os01g45750.1	Seita.5G242900.1	Sobic.003G236800.1	AT2G26900	3.32649	1.10668	4.24111	2.55554	1.1621	2.16983	0.563761	0.505743	3.87226	0.27187	1.34061	0.342167	0.615947	1.58918	0.339918	0.49462	1.65317	0	0	0.757803
ASEM_AUS1_05654	C4 (related):sbas2P2	BASS1_ORYSJ	Probable sodium/metabolite cotransporter BASS1, chloroplastic (Bile acid-sodium symporter family protein 1)	-	LOC_Os04g31210.1	Seita.5G116100.1	Sobic.001G191300.1	AT1G78560	0	0	0	0	0	0	0	0	0	0	0	0	0	0	0	0	0	0	0	0
ASEM_AUS1_12097	C4 (related):sbas4P4	BASS5_ORYSJ	Probable sodium/metabolite cotransporter BASS5, chloroplastic (Bile acid-sodium symporter family protein 5)	-	LOC_Os09g34900.1	Seita.2G278500.1	Sobic.002G268000.3	AT4G12030	0	0	0	0	0	0	0	0	0	0	0	0	0	0	0	0	0	0	0	0
ASEM_AUS1_31292	C4 (related):sbas4P4	BASS5_ORYSJ	Probable sodium/metabolite cotransporter BASS5, chloroplastic (Bile acid-sodium symporter family protein 5)	-	-	-	-	-	37.2074	8.85342	20.4482	21.2962	18.245	11.5724	25.6511	14.0344	12.6161	22.2933	8.49055	6.84333	4.55801	13.508	10.4242	15.0859	15.9413	19.2819	13.1652	13.6405
ASEM_AUS1_31293	C4 (related):sbas4P4	BASS5_ORYSJ	Probable sodium/metabolite cotransporter BASS5, chloroplastic (Bile acid-sodium symporter family protein 5)	-	-	-	-	AT4G22840	1.23203	0.968343	37.1097	48.1294	35.5604	72.0384	42.9868	39.1951	48.3408	36.7024	68.7064	66.6085	57.5295	12.9405	40.6769	10.758	59.5141	20.0609	50.6756	2.38167
ASEM_AUS1_35070	C4 (related):sbas4P4	BASS5_ORYSJ	Probable sodium/metabolite cotransporter BASS5, chloroplastic (Bile acid-sodium symporter family protein 5)	-	-	-	-	AT4G12030	0.246407	1.38335	0	0.851848	0	0.867932	0.28188	0.252872	0.749469	0.543739	0.893742	1.82489	2.71017	1.92972	1.9262	2.4731	1.417	1.94766	6.89607	4.11379
ASEM_AUS1_29530	C4 (related):tdt1P1	TDT_ARATH	Tonoplast dicarboxylate transporter (AttDT) (Sodium-dicarboxylate cotransporter-like) (AtSDAT) (Vacuolar malate transporter)	Homolog1297-G01_tdt1P1	LOC_Os08g39370.1	Seita.6G203200.1	Sobic.007G213100.2	AT5G47560	0	0	0	0	0.232421	0	0.986582	0	0.249823	0.27187	0	0.228111	0	0	0	0	0	0	0	0
ASEM_AUS1_02850	C4 (related):tdt1P2	TDT_ARATH	Tonoplast dicarboxylate transporter (AttDT) (Sodium-dicarboxylate cotransporter-like) (AtSDAT) (Vacuolar malate transporter)	Homolog1297-G02_tdt1P2	LOC_Os09g31130.1	Seita.2G251700.1	Sobic.002G245300.1	-	0	0	0	0	0	0	0	0	0	0	0	0	0	0	0	0	0	0	0	0
ASEM_AUS1_19366	C4 (related):tdt1P2	-	-	-	-	-	-	-	0	0	0.454405	0.425924	0.232421	0.289311	0	0	0	0	0	0	0.739137	0.567564	0	0.24731	0	0	0	0
ASEM_AUS1_34609	C4 (related):tdt1P2	TDT_ARATH	Tonoplast dicarboxylate transporter (AttDT) (Sodium-dicarboxylate cotransporter-like) (AtSDAT) (Vacuolar malate transporter)	-	-	-	-	AT5G47560	16.0164	8.16175	6.51314	11.074	6.15915	13.7423	10.0068	6.32179	4.62173	4.75772	4.24528	1.71083	0.369568	1.13513	0.453224	1.23655	0.944668	0.779066	2.08972	1.94864
ASEM_AUS1_14442	C4 (related):tpt1P1	TPT_ORYSJ	Triose phosphate/phosphate translocator TPT, chloroplastic	Homolog9020-G01__tpt1P1	LOC_Os01g13770.1	Seita.5G002900.1	Sobic.003G002300.1	AT5G46110	7.3922	3.73504	7.42195	6.38886	5.46189	2.6038	5.63761	10.6206	4.87155	8.15609	5.0273	13.3445	21.5581	14.5296	8.83787	13.2311	7.08501	14.2179	5.95569	6.3872
ASEM_AUS1_08486	Photorespiration:gcvt1P1	GCST_FLAPR	Aminomethyltransferase, mitochondrial (EC 2.1.2.10) (Glycine cleavage system T protein) (GCVT)	-	LOC_Os04g53230.1	Seita.7G243300.1	Sobic.006G220800.1	AT1G11860	26.8583	46.6188	8.6337	20.1604	33.701	27.3399	39.7451	29.2067	39.0973	32.2166	24.9131	30.2247	69.2325	13.054	32.0656	16.4461	27.7496	14.8022	49.2128	18.6203
ASEM_AUS1_07733	Photorespiration:gdh1P1	GCSH2_ARATH	Glycine cleavage system H protein 2, mitochondrial	-	LOC_Os02g07410.1	Seita.1G072700.1	Sobic.004G055700.2	AT2G35120	1.10883	0.553339	0	1.27777	1.1621	0	0.28188	0.758615	0.624558	0.951544	0.111718	0.456222	1.23189	0.567564	0.56653	1.23655	0.590418	0.389533	0.208972	0.43303
ASEM_AUS1_03417	Photorespiration:gdh2P2	GCSH_ORYSJ	Glycine cleavage system H protein, mitochondrial	Homolog1486-G01_gdh2P2	LOC_Os10g37180.1	Seita.7G280500.1	Sobic.008G062500.1	AT1G32470	0	5.25672	3.02937	0.425924	0.581052	3.03776	6.62419	3.91951	6.12067	1.35935	8.1554	1.71083	2.46379	2.38377	3.05926	1.60751	5.66801	3.89533	14.3146	6.3872
ASEM_AUS1_33310	Photorespiration:ggat1P6	GGT1_ARATH	Glutamate--glyoxylate aminotransferase 1 (AtGGT2) (EC 2.6.1.4) (Alanine aminotransferase GGT1) (EC 2.6.1.2) (Alanine--glyoxylate aminotransferase GGT1) (EC 2.6.1.44) (Alanine-2-oxoglutarate aminotransferase 1) (EC 2.6.1.-)	-	LOC_Os07g01760.1	Seita.2G001500.1	Sobic.002G006600.1	AT1G23310	0.492813	2.7667	0.151468	0	0	0.289311	1.26846	0.252872	0.624558	0.543739	0	0	0	4.76754	6.57175	5.68813	8.50201	3.11626	14.3146	13.0992
ASEM_AUS1_30870	Photorespiration:glo1P1	GLO5_ORYSJ	Peroxisomal (S)-2-hydroxy-acid oxidase GLO5 (EC 1.1.3.15) (Glycolate oxidase 5) (GOX 5) (OsGLO5) (Short chain alpha-hydroxy acid oxidase GLO5)	Homolog1638-G03_glo1P1	LOC_Os03g57220.2	Seita.2G034400.1	Sobic.001G065600.1	AT3G14420	2.58727	0	1.36322	2.98147	1.62695	2.45914	0.28188	1.13792	0.499646	1.63122	10.1663	3.64978	0.492758	6.81077	1.69959	8.03757	0	3.70056	0.313458	1.84038
ASEM_AUS1_33651	Photorespiration:glo1P2	GLO1_ORYSJ	Peroxisomal (S)-2-hydroxy-acid oxidase GLO1 (EC 1.1.3.15) (Glycolate oxidase 1) (GOX 1) (OsGLO1) (Short chain alpha-hydroxy acid oxidase GLO1)	Homolog1638-G03_glo1P1	LOC_Os03g57220.2	Seita.2G034400.1	Sobic.001G065600.1	AT3G14420	17.1253	13.9718	13.7836	10.0802	19.6396	12.151	14.3759	14.2872	11.6168	17.6715	13.5178	8.32606	15.2755	17.5945	16.5427	12.9838	12.753	19.0871	12.1204	18.8368
ASEM_AUS1_08484	Photorespiration:glo1P3	GLO3_ORYSJ	Peroxisomal (S)-2-hydroxy-acid oxidase GLO3 (EC 1.1.3.15) (Glycolate oxidase 3) (GOX 3) (OsGLO3) (Short chain alpha-hydroxy acid oxidase GLO3)	Homolog1638-G04_glo1P3	LOC_Os04g53210.1	Seita.7G242800.1	Sobic.006G220500.1	AT4G18360	18.1109	15.9085	6.2102	10.0802	13.1318	9.54725	10.4296	11.6321	10.2427	15.3606	1.2289	0.228111	2.09422	9.7621	6.57175	5.68813	3.77867	7.79066	3.86598	8.33583
ASEM_AUS1_08485	Photorespiration:glo1P4	SRP14_ORYSJ	Signal recognition particle 14 kDa protein (SRP14)	Homolog1638-G05_glo1P3	LOC_Os04g53214.2	Seita.7G242900.1	Sobic.006G220600.3	AT4G18360	3.20329	1.10668	0.757342	2.98147	4.06736	1.73586	1.12752	1.7701	2.87297	1.22341	1.2289	1.14056	1.47827	5.3351	2.49273	2.59675	1.417	4.86916	0.835887	2.16515
ASEM_AUS1_27887	Photorespiration:glyk1P1	GLYK_ARATH	D-glycerate 3-kinase, chloroplastic (AtGLYK) (EC 2.7.1.31)	Homolog7158-G01_glyk1P1	LOC_Os01g48990.1	Seita.4G270800.1	Sobic.003G259200.1	AT1G80380	28.46	18.1219	18.7821	13.2036	16.5019	14.3209	28.188	17.1953	16.3634	15.9044	13.071	10.1509	10.3479	18.9566	18.0157	25.3493	17.7125	23.372	16.1953	21.435
ASEM_AUS1_20727	Photorespiration:gr1P4	GSHRP_TOBAC	Glutathione reductase, chloroplastic (GR) (GRase) (EC 1.8.1.7) (Fragment)	-	LOC_Os03g06740.1	Seita.9G262500.1	Sobic.001G248500.2	AT3G54660	0	0	0	0	0	0	0	0	0	0	0	0	0	0	0	0	0	0	0	0
ASEM_AUS1_13612	Photorespiration:gr2P6	GSHRC_ORYSJ	Glutathione reductase, cytosolic (GR) (GRase) (EC 1.8.1.7)	-	LOC_Os02g56850.1	Seita.1G361800.1	Sobic.004G341200.1	AT3G24170	11.2115	0	0	0	11.7373	3.03776	0	13.0229	0	0	0.335153	0	0	1.92972	0	23.4944	5.43184	5.06393	0	0.757803
ASEM_AUS1_28984	Photorespiration:hpr2P2	HPR3_ARATH	Glyoxylate/hydroxypyruvate reductase HPR3 (EC 1.1.1.79) (EC 1.1.1.81) (NAD(P)H-dependent hydroxypyruvate reductase 3) (AtHPR3) (HPR 3)	-	-	-	-	AT1G12550	14.538	7.19341	15.9042	4.96911	11.9697	4.77363	11.4162	4.17238	2.99788	3.39837	8.71399	10.8353	7.76093	5.78915	15.183	6.67737	7.43926	5.25869	3.03009	13.6405
ASEM_AUS1_28983	Photorespiration:hpr2P3	HPR3_ARATH	Glyoxylate/hydroxypyruvate reductase HPR3 (EC 1.1.1.79) (EC 1.1.1.81) (NAD(P)H-dependent hydroxypyruvate reductase 3) (AtHPR3) (HPR 3)	Homolog4196-G02_hpr2P3	-	Seita.7G008600.1	Sobic.006G005200.2	AT2G45630	0	0	0	0	0	0	0	0	0	0	0	0	0	0	0	0	0	0	0	0
ASEM_AUS1_28121	Photorespiration:hpr3P6+7	HPPR_PLESU	Hydroxyphenylpyruvate reductase (HPPR) (EC 1.1.1.237)	-	LOC_Os01g12830.2	Seita.5G009300.1	Sobic.003G008900.1	AT1G79870	26.1191	10.5134	13.7836	23.1419	3.3701	16.2014	12.2618	17.3217	14.2399	10.1951	36.8669	4.44817	3.94206	30.5349	6.11853	17.188	9.44668	13.8284	6.79158	9.74318
ASEM_AUS1_31184	Photorespiration:hpr3P6+7	HPPR_PLESU	Hydroxyphenylpyruvate reductase (HPPR) (EC 1.1.1.237)	-	-	Seita.9G249400.1	-	AT1G79870	0	0	0	0	0	0	0	0	0	0	0	0	0	0	0	0	0	0	0	0
ASEM_AUS1_31185	Photorespiration:hpr3P6+7	HPPR_PLESU	Hydroxyphenylpyruvate reductase (HPPR) (EC 1.1.1.237)	-	-	Seita.9G249400.1	-	AT1G79870	0.123203	0.415004	0.302937	0.567898	0.697262	1.88052	1.4094	1.01149	0.249823	0.815609	0.670307	0.114056	1.35508	0	0	0.49462	0.590418	0.389533	0	0
ASEM_AUS1_31186	Photorespiration:hpr3P6+7	HPPR_PLESU	Hydroxyphenylpyruvate reductase (HPPR) (EC 1.1.1.237)	-	-	Seita.9G249400.1	-	AT1G79870	0	0.27667	0	0.425924	0.11621	0.867932	0.704701	0.252872	0	0.407805	0.223436	0	0	0.113513	0	0	0.236167	0	0.104486	0.86606
ASEM_AUS1_29845	Photorespiration:lpd1P1	DLDH1_ARATH	Dihydrolipoyl dehydrogenase 1, mitochondrial (AtmLPD1) (mtLPD1) (EC 1.8.1.4) (Dihydrolipoamide dehydrogenase 1) (Glycine cleavage system L protein 1) (Pyruvate dehydrogenase complex E3 subunit 1) (E3-1) (PDC-E3 1)	-	LOC_Os01g22520.1	Seita.5G156300.1	Sobic.003G152900.1	AT1G48030	6.16017	2.7667	2.12056	2.69752	3.48631	3.61638	4.22821	2.40228	1.99859	2.7187	2.68123	0.456222	1.72465	0.79459	1.13306	2.84406	1.88934	1.1686	2.82112	3.24773
ASEM_AUS1_25167	Photorespiration:lpd1P2	DLDH1_ARATH	Dihydrolipoyl dehydrogenase 1, mitochondrial (AtmLPD1) (mtLPD1) (EC 1.8.1.4) (Dihydrolipoamide dehydrogenase 1) (Glycine cleavage system L protein 1) (Pyruvate dehydrogenase complex E3 subunit 1) (E3-1) (PDC-E3 1)	-	LOC_Os01g22520.1	Seita.5G156300.1	Sobic.003G152900.1	AT1G48030	30.4312	70.2741	78.915	80.0737	47.4138	57.2835	44.3962	73.9649	75.6964	63.4816	118.644	95.5786	90.6674	58.1186	83.5065	66.1554	69.7874	66.4154	63.3184	55.3196
ASEM_AUS1_13536	Photorespiration:lpd2P3.1	PLPD1_ARATH	Dihydrolipoyl dehydrogenase 1, chloroplastic (ptLPD1) (EC 1.8.1.4) (Dihydrolipoamide dehydrogenase 1) (Protein LIPOAMIDE DEHYDROGENASE 1) (Pyruvate dehydrogenase complex E3 subunit 1) (E3-1) (PDC-E3 1)	-	LOC_Os01g23610.1	Seita.5G158800.1	Sobic.003G155300.1	AT3G16950	0.123203	0.138335	0.302937	0.141975	0.581052	1.59121	4.08727	0.126436	0.249823	0	1.00546	1.25461	0	0.454051	0.56653	0.49462	0.118084	0.779066	0.731401	1.19083
ASEM_AUS1_44904	Photorespiration:lpd2P3.2	PLPD1_ARATH	Dihydrolipoyl dehydrogenase 1, chloroplastic (ptLPD1) (EC 1.8.1.4) (Dihydrolipoamide dehydrogenase 1) (Protein LIPOAMIDE DEHYDROGENASE 1) (Pyruvate dehydrogenase complex E3 subunit 1) (E3-1) (PDC-E3 1)	-	LOC_Os01g23610.1	Seita.5G158800.1	Sobic.003G155300.1	AT3G16950	14.538	19.7819	6.66461	8.51848	9.18062	6.7988	15.2215	7.83902	13.8652	8.83577	8.04368	2.053	3.57249	13.9621	7.02497	17.188	8.85626	12.2703	9.50821	13.3157
ASEM_AUS1_05464	Photorespiration:pglp1P1	PGP2_ARATH	Phosphoglycolate phosphatase 2 (EC 3.1.3.18)	Homolog0957-G02_pglp2P1	LOC_Os09g08660.1	Seita.2G150000.1	Sobic.001G007000.1	AT5G47760	0	0.27667	0.454405	0.141975	0	0	2.8188	0	0	0.543739	1.11718	0.456222	1.97103	1.92972	0.226612	0	0.472334	0	0.417943	1.19083
ASEM_AUS1_35229	Photorespiration:pglp2P2	PGP1B_ARATH	Phosphoglycolate phosphatase 1B, chloroplastic (EC 3.1.3.18)	-	LOC_Os04g41400.1	Seita.7G148200.1	Sobic.006G130400.1	AT5G36700	0	0	0.605873	0	0	0	0.14094	0	0	1.35935	0	0	0	0	0	0	0	0	0	0
ASEM_AUS1_17996	Photorespiration:shm1P1	GLYM_SOLTU	Serine hydroxymethyltransferase, mitochondrial (SHMT) (EC 2.1.2.1) (Glycine hydroxymethyltransferase) (Serine methylase)	-	LOC_Os03g52794.1	Seita.9G099800.1	Sobic.001G097200.1	AT1G50030	0	0	0	0	0	0	0	0.126436	0	0	0	0	0	0	0.113306	0	0	0	0	0
ASEM_AUS1_18429	Photorespiration:shm2P2	GLYC6_ARATH	Serine hydroxymethyltransferase 6 (AtSHMT6) (EC 2.1.2.1) (Glycine hydroxymethyltransferase 6) (Serine methylase 6)	Homolog3040-G02_shm2P2	LOC_Os01g65410.1	Seita.5G398800.1	Sobic.003G373600.1	AT1G22020	0.985627	0.27667	0	0.283949	0.232421	0.289311	0.422821	0.252872	0.249823	0.27187	0	0	0	0	0.906448	0	0	0	0.417943	0.757803
ASEM_AUS1_04946	Photorespiration:shm3P3	GLYC4_ARATH	Serine hydroxymethyltransferase 4 (AtSHMT4) (EC 2.1.2.1) (Glycine hydroxymethyltransferase 4) (Serine methylase 4)	-	LOC_Os12g22030.1	Seita.3G305500.1	Sobic.008G144800.1	AT4G13930	45.3388	23.2402	20.7512	28.6789	38.5819	19.5285	24.3827	33.2526	27.7304	29.7697	14.5233	12.5461	31.4133	24.0647	20.3951	21.6396	22.3178	32.7208	33.54	22.9506
ASEM_AUS1_00001		KRP1_ORYSJ	Cyclin-dependent kinase inhibitor 1 (KIP-related protein 1)	-	-	-	-	AT1G79280	0	0	0	0	0	0	0.28188	0	0	0	0.782024	0	0	0	0	0.123655	0	0	0	0
ASEM_AUS1_00002		CML50_ARATH	Probable calcium-binding protein CML50 (Calmodulin-like protein 50)	Homolog6380-G02	LOC_Os11g04480.1	Seita.7G316300.1	Sobic.005G028700.1	AT5G04170	6.16017	18.8135	6.66461	5.39504	2.67284	15.6228	23.1142	1.01149	4.62173	1.08748	19.6623	0	0	12.9405	0	11.4999	0.826585	10.5174	0	0
ASEM_AUS1_00003		-	-	-	LOC_Os01g58870.1	Seita.3G193900.1	Sobic.003G327600.1	-	27.4744	17.1535	15.9042	20.7283	20.2206	19.9624	21.0001	18.4596	17.7374	21.6136	17.0928	15.1694	11.8262	32.2376	20.5084	17.4354	10.1552	21.0348	13.5832	16.0221
ASEM_AUS1_00004		HNRPQ_RAT	Heterogeneous nuclear ribonucleoprotein Q (hnRNP Q) (Liver regeneration-related protein LRRG077) (Synaptotagmin-binding, cytoplasmic RNA-interacting protein)	-	LOC_Os11g04390.1	Seita.7G315800.1	Sobic.005G027400.2	AT4G00830	0.73922	0.553339	0.454405	1.1358	0.813473	0	0	0.252872	0.999293	0	0	0.228111	0	0	0	0	0	1.1686	0.208972	0
ASEM_AUS1_00005		-	-	-	LOC_Os01g40830.1	Seita.8G025200.1	Sobic.008G014400.1	-	35.4826	31.1253	27.1128	33.79	44.5086	31.2456	38.6176	36.5399	30.7282	26.9151	28.5997	27.9436	32.522	23.1566	40.7902	25.9675	31.4102	29.6045	33.8534	26.7396
ASEM_AUS1_00006		YB95_ARATH	Uncharacterized protein At2g39795, mitochondrial	Homolog4570-G01	LOC_Os11g04420.4	Seita.7G315900.1	-	AT2G41600	0.492813	0.553339	0	0	0.813473	0	0.28188	0	0.374735	0.815609	1.56405	0	0.492758	0.908103	0	0.24731	1.18084	0.779066	0.208972	0.216515
ASEM_AUS1_00007		ACA4_ORYSJ	Probable calcium-transporting ATPase 9, plasma membrane-type (OsACA9) (EC 3.6.3.8) (Ca(2+)-ATPase isoform 9)	-	LOC_Os11g04460.1	Seita.7G316000.1	Sobic.005G028400.1	AT3G57330	1.60164	0.691674	1.21175	1.56172	1.62695	2.89311	3.52351	2.02297	1.49894	2.7187	5.0273	3.0795	2.58698	3.29187	2.03951	1.73117	0.708501	2.14243	2.29869	2.27341
ASEM_AUS1_00008		-	-	-	LOC_Os11g04460.1	Seita.7G316000.1	Sobic.005G028400.1	-	157.947	99.7394	114.207	150.493	90.8765	108.636	195.202	109.367	75.9462	120.846	95.8538	89.0774	130.088	67.5401	86.1126	55.2738	80.7691	71.4793	129.98	59.9747
ASEM_AUS1_00009									0	0	0.302937	0.141975	0.464842	0.867932	0.845641	0	0.249823	0	0.446871	0	0	0.227026	0.226612	0.24731	0	0	0	0
ASEM_AUS1_00010		EMF2_ARATH	Polycomb group protein EMBRYONIC FLOWER 2	Homolog0001-G01	-	Seita.7G018800.1	Sobic.006G015500.1	AT5G51230	0	0.27667	0	0	0	0	0	0	0	0	0	0	0	0	0.113306	0	0	0	0	0
ASEM_AUS1_00011									4.68173	11.7585	6.96754	9.22835	9.29683	3.61638	8.73829	12.5171	15.6139	9.24357	3.7984	6.95739	5.54352	6.12969	9.17779	7.79026	8.73818	8.76449	30.7188	13.6405
ASEM_AUS1_00012									0	0	0	0	0	0	0	0	0	0	0	0	0	0	0	0	0	0	0	0
ASEM_AUS1_00013									0	0	0	0	0	0	0	0	0	0	0	0	0	0	0	0	0	0	0	0
ASEM_AUS1_00014		-	-	-	-	Seita.7G019000.1	Sobic.003G428500.1	-	0	0	0	0	0	0	0	0	0	0	0	0	0	0	0	0	0	0	0	0
ASEM_AUS1_00015									0	0	0	0	0	0	0	0	0	0	0	0	0	0	0.226612	0	1.417	0	0	0.86606
ASEM_AUS1_00016									0	0	0	0	0	0	0	0	0	0	0	0	0	0	0	0	0	0	0	0
ASEM_AUS1_00017									0	0	0	0	0	0	0	0	0	0	0	0	0	0	0	0.24731	0	0	0	0.86606
ASEM_AUS1_00018		-	-	-	-	-	-	-	0	0	0	0	0	0.144655	0.14094	0	0	0	0.111718	0	0	0.227026	0.113306	0	0	0.584299	0	0
ASEM_AUS1_00019									0	0	0	0	0	0	0	1.01149	0	0	0	0.570278	1.1087	0	0	0	0	0	1.35832	0
ASEM_AUS1_00020									0	0	0	0	0	0	0	0	0	0	0	0	0	0	0	0	0	0	0	0
ASEM_AUS1_00021		C76M5_ORYSJ	Cytochrome P450 76M5 (EC 1.14.13.192)	-	LOC_Os01g38110.1	Seita.3G339800.1	Sobic.002G089700.1	AT2G45550	0	0	0	0	0	0	0	0.252872	0	0	0	0.228111	0	0	0	0	0	0	0.313458	0
ASEM_AUS1_00022		C76M5_ORYSJ	Cytochrome P450 76M5 (EC 1.14.13.192)	-	LOC_Os01g38110.1	Seita.3G339800.1	Sobic.002G089700.1	AT2G45570	152.772	119.66	290.971	91.7156	171.062	180.241	226.068	200.906	91.1855	341.061	571.995	430.332	358.604	247.798	188.655	91.752	122.925	156.982	115.666	96.674
ASEM_AUS1_00023		DCE_PETHY	Glutamate decarboxylase (GAD) (EC 4.1.1.15)	-	LOC_Os03g13300.1	Seita.6G177000.1	Sobic.001G111000.1	AT5G17330	2.95688	1.38335	1.36322	0.283949	1.62695	0.289311	1.26846	1.26436	1.62385	0.27187	0	1.48272	3.57249	2.15674	0	0.618275	0.236167	0.389533	0.626915	0.43303
ASEM_AUS1_00024		DPB2_ARATH	DNA polymerase epsilon subunit B (EC 2.7.7.7) (DNA polymerase II subunit 2) (AtDPB2) (Protein CYCLOPS 2)	Homolog4604-G01	LOC_Os05g06840.1	Seita.6G177100.1	Sobic.007G152900.1	AT5G22110	184.928	499.112	44.9861	142.259	127.831	140.75	83.1547	82.4361	257.817	93.5232	27.5943	73.6799	31.6597	178.329	94.4972	151.477	130.837	160.293	101.978	116.702
ASEM_AUS1_00025		HAK4_ORYSJ	Probable potassium transporter 4 (OsHAK4)	-	LOC_Os08g36340.1	-	Sobic.007G153001.1	AT4G13420	0.36961	0.27667	0.302937	0.851848	0	0.144655	1.12752	0.252872	0.124912	0.407805	0.446871	0.342167	1.23189	0.227026	0.793142	2.10213	0.118084	1.36337	1.4628	1.51561
ASEM_AUS1_00026									74.2916	21.0269	31.9598	102.222	30.7958	3.32707	15.0806	30.0917	50.3394	21.2058	100.211	18.0208	12.0726	77.8698	18.129	95.2143	35.4251	73.6217	17.0312	13.2074
ASEM_AUS1_00027									0	0	0	0	0	0	0	0	0	0	0	0	0	0	0	0	0	0	0	0
ASEM_AUS1_00028		IDD14_ARATH	Protein indeterminate-domain 14 (AtIDD14) (Transcriptional regulator of starch metabolism IDD14)	-	LOC_Os08g36390.1	Seita.1G067600.1	Sobic.007G153300.1	AT1G68130	0	0	0	0	0	0	0	0	0	0	0	0	0	0	0	0	0	0	0	0
ASEM_AUS1_00029		CAP13_ARATH	Putative clathrin assembly protein At1g25240	-	LOC_Os08g36410.1	Seita.6G177900.1	Sobic.007G153400.1	AT1G25240	0	0	0.302937	0.567898	0	0	0	0	0	0	0	0	0.492758	0.908103	0.793142	0.370965	0.236167	0.389533	0.208972	0.324773
ASEM_AUS1_00030		IAR1_ARATH	IAA-alanine resistance protein 1	Homolog4127-G01	LOC_Os08g36420.3	Seita.6G178000.1	Sobic.007G153500.1	AT1G68100	0	0	1.21175	0.283949	0.11621	0.578621	0	0	0.499646	0	0.223436	0.912445	0	0.113513	0	0.24731	0.236167	0.389533	0	0.43303
ASEM_AUS1_00031		HVA22_HORVU	Protein HVA22	-	-	Seita.6G178100.1	Sobic.007G153600.1	AT5G50720	51.3758	18.6752	24.5379	65.0244	28.9364	20.6857	36.2216	40.4595	37.7233	29.0901	14.0764	9.01039	33.2611	30.8755	26.5136	28.9353	20.7827	33.3051	21.5241	19.4864
ASEM_AUS1_00032									0.246407	0.830009	0.151468	0.567898	0.697262	0.144655	0.28188	0.126436	0.624558	0.543739	0.893742	0.342167	0	0.340538	1.24637	0.98924	0.472334	0	0.208972	0
ASEM_AUS1_00033		STK_SOLTU	STOREKEEPER protein	-	LOC_Os08g36450.1	Seita.1G199700.1	-	AT1G11510	0	0	0	0	0	0	0	0	0	0	0	0	0	0	0	0	0	0	0	0
ASEM_AUS1_00034		NIA1_ORYSJ	Nitrate reductase [NADH] 1 (NR1) (EC 1.7.1.1)	-	LOC_Os01g39590.1	Seita.6G178500.1	Sobic.007G153900.1	AT1G77760	23.4086	17.7068	10.4513	11.7839	19.4071	12.7297	18.1813	14.9194	16.1136	12.2341	14.5233	16.7662	9.23921	13.1675	17.3358	17.3117	17.3583	14.997	16.7177	14.0735
ASEM_AUS1_00035									352.115	177.899	219.175	620.003	169.319	380.444	458.056	207.228	89.6865	338.206	568.532	280.805	432.518	55.9618	328.474	63.9296	144.298	84.9182	309.487	257.436
ASEM_AUS1_00036		NEP1_NEPGR	Aspartic proteinase nepenthesin-1 (EC 3.4.23.12) (Nepenthesin-I)	-	LOC_Os08g36520.1	Seita.6G178600.1	Sobic.007G154100.1	AT2G03200	0.492813	0	0	0	0	0	0	0.252872	0	0	0	0	0.246379	0	0	0	0	0	0	0
ASEM_AUS1_00037		SMC1_ARATH	Structural maintenance of chromosomes protein 1 (SMC protein 1) (SMC-1) (Chromosome segregation protein SMC-1) (Cohesin complex subunit SMC-1) (Protein TITAN8)	-	LOC_Os12g44390.1	Seita.1G380600.1	Sobic.007G161000.1	AT3G54670	0	0.27667	4.84699	3.69134	0	0	0.28188	0.252872	5.12137	2.7187	3.57497	2.16706	0.492758	2.83782	0.679836	2.59675	0.472334	0.389533	0.940373	4.00553
ASEM_AUS1_00038		-	-	-	-	Seita.6G179400.1	Sobic.007G154400.2	-	5.05134	11.2051	4.24111	2.55554	1.04589	7.52208	3.10068	4.42525	8.36908	1.35935	7.59681	0.570278	1.23189	0.681077	0.56653	1.60751	0.708501	0.389533	1.35832	0.86606
ASEM_AUS1_00039		FB2_ARATH	F-box protein At1g10780	Homolog4103-G01	LOC_Os08g36570.1	Seita.6G179500.1	Sobic.007G154500.1	AT1G10780	0	0.27667	0.302937	0	0.232421	0	0	0	0.249823	0	0	0	0	1.36215	0	0	1.417	0.973832	0.104486	0
ASEM_AUS1_00040									5.66736	2.21336	0	2.98147	0.697262	0	3.94633	2.65515	1.24912	0	0	0	0	1.70269	0.226612	0	0.826585	0.194766	4.80635	0
ASEM_AUS1_00041		-	-	-	-	-	-	-	0	0	0	0	0	0	0	0	0	0	0	0	0	0.113513	0	0	0	0	0	0
ASEM_AUS1_00042		Y4960_ARATH	Putative receptor-like protein kinase At4g00960 (EC 2.7.11.1)	-	-	Seita.3G250800.1	-	AT5G18230	0	0	0	0	0	0	2.53692	0	0	0.27187	1.67577	0	0	0	0	0	0	0	0	0
ASEM_AUS1_00043									0	0	0	0	0	6.22018	0	0	0	0	1.56405	0	0	0	0	0	0	0	0	0
ASEM_AUS1_00044									0	0	0	0	0	0	0.14094	0	0	0	0	0	0	0	0	0	0	0	0	0
ASEM_AUS1_00045		DRL21_ARATH	Putative disease resistance protein At3g14460	-	-	Seita.2G169100.1	Sobic.002G161900.1	AT3G44400	0	0	0	0	0	0	0	0	0	0	0	0	0	0	0	0	0	0	0	0
ASEM_AUS1_00046		-	-	-	-	-	-	-	0.123203	0	1.51468	2.41357	0.929683	0	0	1.51723	1.99859	0.951544	0	1.93894	2.3406	0.454051	1.47298	0.123655	0.826585	1.36337	0.835887	0.324773
ASEM_AUS1_00047		Y7715_DICDI	Putative uncharacterized protein DDB_G0287975	-	LOC_Os09g12780.1	Seita.2G169200.1	Sobic.002G162300.2	AT5G52220	0.246407	0	0.605873	1.41975	0	0	0	0.885051	0.374735	0.407805	0	0.228111	0.739137	0	0.339918	0	0	0	0	0.108258
ASEM_AUS1_00048		PP192_ARATH	Pentatricopeptide repeat-containing protein At2g37320	Homolog2155-G01	-	-	-	AT2G37320	11.5811	1.10668	17.7218	12.4938	1.62695	1.59121	2.25504	1.01149	0.249823	10.467	0	2.28111	0	0.113513	0	0.123655	0.354251	0.194766	0.626915	0.757803
ASEM_AUS1_00049		-	-	-	LOC_Os09g12780.1	Seita.2G169200.1	Sobic.002G162300.2	AT5G52220	0	0	0.605873	0.283949	0.232421	0	1.12752	0.632179	0.124912	0	1.11718	0.456222	0.985515	1.13513	1.24637	0.123655	0.236167	2.14243	0.522429	0
ASEM_AUS1_00050		KCO3_ORYSJ	Two pore potassium channel c (Two K(+) channel c) (Calcium-activated outward-rectifying potassium channel 3) (OsKCO3)	-	LOC_Os09g12790.1	Seita.2G169400.1	Sobic.002G162400.1	AT2G37320	0.616017	0.415004	0.757342	1.1358	0.464842	0	0.14094	0.126436	0.249823	1.63122	0	2.16706	0.492758	0.567564	0	0	0	0	1.04486	0.649545
ASEM_AUS1_00051		PMTQ_ARATH	Probable methyltransferase PMT26 (EC 2.1.1.-)	-	-	-	-	AT5G64030	42.1356	24.2086	18.6306	26.2653	35.909	23.7235	36.0807	23.2642	21.235	26.3714	17.9866	17.6786	24.2683	45.7457	26.6269	29.0589	41.2111	49.0811	31.0323	34.1011
ASEM_AUS1_00052									0	0	0.151468	0.141975	0.232421	0	0	0.252872	0.249823	0.407805	0	0.456222	0.246379	1.70269	0.226612	0.49462	0	0.389533	0.417943	0
ASEM_AUS1_00053		-	-	-	LOC_Os07g19560.1	Seita.3G047100.1	Sobic.002G290300.1	-	0	0	0	0	0	0	0	0	0	0	0	0.228111	0	0	0	0	0	0	0	0
ASEM_AUS1_00054		BZP44_ARATH	bZIP transcription factor 44 (AtbZIP44)	-	LOC_Os09g13570.1	Seita.2G169700.1	Sobic.002G162800.1	AT1G75390	1.84805	1.93669	2.72643	0.425924	0.232421	3.03776	1.83222	0.379307	0.374735	0.27187	1.34061	0	0	0.79459	0	1.11289	0	0.584299	0	0
ASEM_AUS1_00055		-	-	-	-	-	-	-	44.4764	23.7936	19.9938	40.4628	122.37	64.0823	66.3828	26.2986	55.4607	40.3727	23.7959	40.6038	86.2326	22.7026	38.9773	34.6234	65.8906	23.9563	50.1532	31.3947
ASEM_AUS1_00056		CTR1_ARATH	Serine/threonine-protein kinase CTR1 (EC 2.7.11.1) (Protein CONSTITUTIVE TRIPLE RESPONSE1)	-	-	Seita.2G390100.1	Sobic.002G375500.1	AT1G79570	0	0.27667	0	0	0	0	0.14094	0.252872	0.124912	0	0	0	0	0	1.13306	0.123655	0.708501	0.389533	0	0
ASEM_AUS1_00057		ERF1_ORYSJ	Ethylene-responsive transcription factor 1 (Ethylene-responsive element-binding factor 1) (EREBP-1) (OsEREBP1)	Homolog1453-G07	-	Seita.2G390000.1	Sobic.002G375400.5	AT1G72360	15.0308	35.6904	11.6631	10.6481	23.8231	1.73586	11.5571	16.4367	22.609	8.9717	2.56951	2.96545	5.54352	1.58918	20.3951	1.73117	13.8158	6.03776	38.4508	6.60371
ASEM_AUS1_00058		YIE2_SCHPO	SH3 domain-containing protein PJ696.02	Homolog5937-G03	LOC_Os07g42500.1	Seita.2G389900.1	Sobic.002G375300.1	AT3G43230	6.40658	5.53339	1.21175	1.1358	1.51074	4.91828	2.39598	2.90802	2.1235	1.76715	2.23436	1.71083	1.1087	0.340538	3.28587	2.4731	7.32118	0.389533	1.04486	3.68076
ASEM_AUS1_00059		-	-	-	LOC_Os01g15448.1	Seita.2G389800.1	Sobic.002G375200.1	AT5G16950	35.3594	24.0702	25.9011	34.6418	37.536	30.8116	49.3291	35.7813	31.3528	28.8182	33.0685	39.6913	53.2178	51.0808	58.4659	23.1235	34.0081	39.3428	39.2867	40.3801
ASEM_AUS1_00060		RSSA_VITVI	40S ribosomal protein SA	-	LOC_Os07g42450.1	Seita.2G389700.1	Sobic.002G374900.1	AT3G04770	0.246407	0.415004	1.21175	1.27777	2.55663	1.88052	3.80539	1.26436	2.49823	2.85463	2.68123	3.53572	5.17396	3.06485	4.75885	3.58599	2.36167	1.7529	5.01532	5.0881
ASEM_AUS1_00061		GLO4_ORYSJ	Peroxisomal (S)-2-hydroxy-acid oxidase GLO4 (EC 1.1.3.15) (Glycolate oxidase 4) (GOX 4) (OsGLO4) (Short chain alpha-hydroxy acid oxidase GLO4)	-	-	-	-	AT3G14130	20.575	14.8018	12.7233	7.8086	16.3857	6.7988	13.3893	6.44823	6.12067	11.6904	5.69761	3.76383	5.91309	5.10808	2.94596	3.09137	1.65317	2.72673	3.97046	3.89727
ASEM_AUS1_00062									0.862424	1.24501	0.605873	0.425924	1.97558	0.289311	9.86582	0.252872	2.1235	1.63122	0.335153	0.798389	1.47827	0.340538	0.453224	0.618275	0.590418	1.55813	1.04486	0.43303
ASEM_AUS1_00063		GLO4_ORYSJ	Peroxisomal (S)-2-hydroxy-acid oxidase GLO4 (EC 1.1.3.15) (Glycolate oxidase 4) (GOX 4) (OsGLO4) (Short chain alpha-hydroxy acid oxidase GLO4)	-	-	-	-	AT3G14130	0	0	0	0	0	0	0	0	0	0	0	0	0	0	0	0	0	0	0	0
ASEM_AUS1_00064		GLO4_ORYSJ	Peroxisomal (S)-2-hydroxy-acid oxidase GLO4 (EC 1.1.3.15) (Glycolate oxidase 4) (GOX 4) (OsGLO4) (Short chain alpha-hydroxy acid oxidase GLO4)	Homolog1638-G01_glo2P	LOC_Os07g42440.1	Seita.2G389500.1	Sobic.002G374650.1	AT3G14130	3.44969	1.52168	0.757342	0.993822	3.3701	0.578621	1.55034	1.01149	2.74805	1.35935	0.446871	0.798389	1.23189	0.340538	0.339918	0.24731	0.236167	0.389533	0.313458	0.541288
ASEM_AUS1_00065		KASC2_ARATH	3-oxoacyl-[acyl-carrier-protein] synthase II, chloroplastic (EC 2.3.1.41) (Beta-ketoacyl-acyl-carrier-protein synthase II) (AtKAS2) (Beta-ketoacyl-ACP synthetase 2) (Protein FATTY ACID BIOSYNTHESIS 1)	Homolog3812-G03	LOC_Os07g42420.1	Seita.2G389400.1	Sobic.002G374600.1	AT1G74960	33.7577	16.0468	21.9629	20.5863	34.0497	15.4781	46.0875	18.3332	30.7282	19.7106	9.60773	27.1452	27.964	23.6107	59.3724	21.6396	23.3805	28.2411	17.9716	24.0332
ASEM_AUS1_00066		-	-	-	LOC_Os03g01420.1	Seita.2G389300.1	-	-	91.7865	110.391	71.796	99.3822	137.593	76.812	112.047	106.965	75.1968	123.973	60.4393	88.165	86.479	134.74	146.391	145.542	117.375	189.508	209.39	231.563
ASEM_AUS1_00067		-	-	-	LOC_Os05g23450.2	-	-	-	0.246407	0	0.757342	2.83949	0	0	0	0.885051	1.24912	0	1.34061	0	0	21.3404	2.37943	16.6934	12.753	14.2179	0.835887	14.6148
ASEM_AUS1_00068									0	0	0.302937	0	0	0	0.28188	0	0	0	0.446871	0	0	25.4269	14.7298	29.0589	22.7901	26.8778	3.97046	28.3635
ASEM_AUS1_00069		-	-	-	LOC_Os07g42410.1	Seita.2G388700.1	Sobic.002G374400.1	AT3G14172	0	0	0	0	0	0	0	0	0	0	0	0.114056	0	0	0	0.49462	0	0	0	0
ASEM_AUS1_00070		FRS5_ARATH	Protein FAR1-RELATED SEQUENCE 5	-	LOC_Os07g42400.1	Seita.2G388600.1	Sobic.002G374300.2	AT4G38180	20.6982	43.0221	11.966	23.5678	9.18062	20.3964	24.8055	8.97694	28.23	7.61235	13.1827	5.58872	5.05077	24.4053	11.6705	21.3923	20.7827	25.1249	37.0925	56.0774
ASEM_AUS1_00071		RPB9A_ARATH	DNA-directed RNA polymerases II, IV and V subunit 9A	-	LOC_Os07g42395.1	Seita.2G388500.1	Sobic.002G374200.2	AT3G16980	26.1191	28.7736	17.5703	24.9875	23.1259	14.1762	23.1142	20.2297	19.6111	18.759	19.3272	13.9148	20.3263	17.935	14.5032	17.3117	18.0668	19.8662	20.1658	20.7854
ASEM_AUS1_00072		-	-	-	LOC_Os07g42395.1	Seita.2G388500.1	Sobic.002G374200.2	-	15.6468	13.0035	13.9351	11.6419	20.9179	10.7045	19.1679	19.2182	16.3634	17.5356	10.9483	13.5726	12.9349	13.6215	14.3899	13.2311	12.6349	14.4127	10.8665	8.98538
ASEM_AUS1_00073		-	-	-	-	-	-	-	0.616017	0	0.454405	0.709873	0.697262	0.144655	0.422821	0	0.624558	0.951544	0.223436	0.228111	0.123189	0.454051	0.226612	0.123655	1.18084	0.389533	0.313458	0
ASEM_AUS1_00074		-	-	-	LOC_Os03g29360.1	Seita.2G387000.1	Sobic.002G373001.1	AT1G72510	0	0	0	0	0	0	0	0.252872	0.249823	0	0	0	0	0	0	0.24731	0.590418	0	0.208972	0
ASEM_AUS1_00075									8.87064	2.21336	15.1468	7.66663	9.64546	9.98122	8.17453	11.5057	8.24416	6.38894	20.3326	10.1509	5.66671	23.4972	9.17779	13.4784	5.07759	7.01159	3.44803	3.5725
ASEM_AUS1_00076		SSL4_ARATH	Protein STRICTOSIDINE SYNTHASE-LIKE 4 (AtSSL4)	-	LOC_Os07g42250.1	Seita.2G386900.1	Sobic.002G373100.1	AT3G51420	0	0	0	0	0	0	0	0	0	0	0	0	0	0	0	0	0	0	0	0
ASEM_AUS1_00077		PSA6_TOBAC	Proteasome subunit alpha type-6 (EC 3.4.25.1) (20S proteasome alpha subunit A) (20S proteasome subunit alpha-1)	-	-	-	Sobic.002G373300.1	AT2G05840	125.914	23.5169	35.898	31.8023	58.3376	15.3335	68.4969	56.7697	45.8425	53.9661	23.2373	80.7514	122.943	10.6702	59.9389	12.6128	12.2807	2.53196	10.5531	5.41288
ASEM_AUS1_00078		Y2028_DICDI	von Willebrand factor A domain-containing protein DDB_G0292028	Homolog6343-G01	LOC_Os07g42280.1	Seita.2G386800.1	Sobic.002G373600.1	AT1G19110	7.1458	0.830009	3.93818	2.55554	3.13768	1.59121	3.24162	3.1609	2.37332	5.57333	0.670307	3.53572	8.50007	1.36215	2.49273	0.865585	1.417	0.194766	0.940373	0.216515
ASEM_AUS1_00079									36.8378	16.6002	14.238	30.2406	26.0311	20.975	40.4498	39.7008	32.7268	42.6835	39.5481	34.2167	14.6595	34.9619	21.9814	49.462	30.2294	60.5724	28.1067	19.4864
ASEM_AUS1_00080		EF1D_PIMBR	Elongation factor 1-delta (EF-1-delta) (Elongation factor 1B-beta) (eEF-1B beta)	Homolog3355-G02	LOC_Os03g29260.2	Seita.2G386600.1	Sobic.002G373800.1	AT2G18110	0	0	0	0	0	0	0	0	0	0	0	0	0	0	0	0	0	0	0	0
ASEM_AUS1_00081		-	-	-	-	-	-	-	281.643	210.131	214.934	123.376	234.28	117.894	226.914	157.413	175.376	220.214	133.726	122.039	152.385	123.615	139.026	190.429	100.961	89.9821	154.012	118.867
ASEM_AUS1_00082		TM87A_XENTR	Transmembrane protein 87A	-	LOC_Os07g42310.1	Seita.2G388200.1	Sobic.002G373900.1	AT1G72480	1.97125	2.62836	0.90881	0.141975	1.04589	0.289311	2.95974	0.252872	0.124912	2.31089	0	0.228111	0	1.70269	0.226612	1.48386	0.590418	0	0.208972	0
ASEM_AUS1_00083		PP407_ARATH	Pentatricopeptide repeat-containing protein At5g39710 (Protein EMBRYO DEFECTIVE 2745)	-	LOC_Os07g42354.1	Seita.2G388300.1	Sobic.002G373950.1	AT5G39710	3.5729	0.415004	0.90881	1.41975	3.13768	0	2.95974	2.02297	0.999293	1.90309	1.67577	0.456222	0.739137	1.02162	1.8129	0.74193	0.944668	0	0.940373	1.40735
ASEM_AUS1_00084		SPS1_ORYSJ	Solanesyl-diphosphate synthase 1, mitochondrial (OsSPS1) (EC 2.5.1.84) (All-trans-nonaprenyl-diphosphate synthase 1 (geranyl-diphosphate specific))	-	-	-	-	AT2G34630	13.7988	7.33174	9.69397	11.358	18.1288	8.24535	10.1477	8.09189	5.3712	8.42796	10.8366	7.98389	5.29715	6.2432	9.17779	11.3763	7.55735	8.37496	12.3293	8.98538
ASEM_AUS1_00085									0	0	10.7543	8.3765	10.1103	0	0.14094	15.0459	9.11855	14.2732	0	29.6545	59.7469	0	17.2225	1.11289	0	0	6.47812	0
ASEM_AUS1_00086									0	0	0	0	0	0	0	0	0	0	0	0	0	0	0	0	0	0	0	0
ASEM_AUS1_00087		-	-	-	-	-	-	-	0	0	0	0	0	0	0	0	0	0	0	0	0	0	0	0	0	0	0	0
ASEM_AUS1_00088		C71D8_SOYBN	Cytochrome P450 71D8 (EC 1.14.-.-) (Cytochrome P450 CP7)	-	-	Seita.1G155000.1	Sobic.004G139300.1	AT1G13080	0	0	0	0	0	0	0	0	0	0.27187	0	0	0	0.567564	0	1.11289	0	0	0	0.216515
ASEM_AUS1_00089									5.17454	7.05507	6.81608	6.53083	2.55663	7.37742	2.53692	6.95397	3.62244	4.07805	30.8341	3.53572	3.20293	6.35672	0.226612	22.0106	2.95209	24.151	0.626915	0
ASEM_AUS1_00090		-	-	-	-	-	-	-	0	0	0	0	0	0	0	0	0	0	0	0	0	0	0	0	0	0	0	0
ASEM_AUS1_00091									1.35524	0.138335	4.54405	4.82714	0.348631	0.723277	2.95974	2.52872	3.2477	0.951544	3.7984	2.73733	9.60878	0.908103	4.64555	0	2.59784	0.779066	2.40317	0.216515
ASEM_AUS1_00092		C71D8_SOYBN	Cytochrome P450 71D8 (EC 1.14.-.-) (Cytochrome P450 CP7)	-	-	Seita.1G155000.1	Sobic.004G139300.1	AT3G48310	0	0	0	0	0	0	0	0	0	0	0	0	0	0	0	0	0	0	0	0
ASEM_AUS1_00093									0.492813	0.27667	0	0.567898	0.464842	1.59121	1.26846	0.505743	0.499646	0	6.14448	0	0	0	0	0.24731	0.236167	0	0.208972	0
ASEM_AUS1_00094									0	0	0	0	0	0	0	0	0	0	0	0	0	0	0	0	0	0	0	0
ASEM_AUS1_00095									0	0	0	0	0	0	0	0	0	0	0	0	0	0	0	0	0	0	0	0
ASEM_AUS1_00096									0	0	0	0	0	0	0	0	0	0	0	0	0	0	0	0	0	0	0	0
ASEM_AUS1_00097									0	0	0	0	0	0	0	0	0	0	0	0	0	0	0	0	0	0	0	0
ASEM_AUS1_00098									0	0	0	0	0	0	0	0	0	0	0	0	0	0	0	0	0	0	0	0
ASEM_AUS1_00099		-	-	-	-	-	-	-	0	0	0	0	0	0	0	0	0	0	0	0	0	0	0	0	0	0	0	0
ASEM_AUS1_00100		UTP20_MOUSE	Small subunit processome component 20 homolog (Down-regulated in metastasis protein)	-	LOC_Os01g40250.1	Seita.5G256800.1	Sobic.003G199300.1	AT4G30990	0	0	0	0	0	0.433966	0.986582	0	0	0	0.558589	0	0	0	0	0	0	0	0.208972	0
ASEM_AUS1_00101		TERF2_CHICK	Telomeric repeat-binding factor 2 (TTAGGG repeat-binding factor 2) (Telomeric DNA-binding protein)	-	LOC_Os07g49530.1	Seita.2G444900.1	-	AT1G15720	118.029	90.8859	27.4158	76.3823	61.5915	55.9816	92.8796	105.447	42.9696	71.9095	21.785	29.0842	35.6017	61.2969	42.943	47.9781	44.1632	65.6363	73.4536	66.2536
ASEM_AUS1_00102		-	-	-	-	-	-	-	5.17454	4.28838	3.78671	4.54319	4.06736	3.76104	7.46983	6.32179	2.62314	6.79674	4.80386	5.70278	6.77542	6.92428	5.6653	5.31716	5.54993	5.84299	4.17943	3.35598
ASEM_AUS1_00103									0	0.27667	1.21175	1.7037	4.06736	0	3.38257	0.885051	4.12208	2.31089	0.223436	0.912445	0.985515	0	3.17257	0.24731	1.29892	0	1.4628	0
ASEM_AUS1_00104									0	0	0	0	0	0	0	0	0	0	0	0	0	0	0	0.123655	0.236167	0	0	0
ASEM_AUS1_00105		YG75_SCHPO	Uncharacterized membrane protein C776.05	Homolog2472-G01	LOC_Os01g40280.1	Seita.5G256600.1	Sobic.003G199500.1	AT5G35460	0	0	0	0	0	0	0	0	0	0	0	0	0	0	0	0	0	0	0	0
ASEM_AUS1_00106									65.9138	34.307	15.7527	39.185	41.3709	25.0254	66.6647	23.3906	32.7268	31.401	18.3217	18.477	42.5004	46.0862	26.6269	33.7578	30.4655	33.4998	44.6155	41.2461
ASEM_AUS1_00107		-	-	Homolog8031-G01	LOC_Os01g40310.1	Seita.5G256300.1	Sobic.003G199800.5	AT1G74730	0	0	0.151468	0	0	0	0	0	0	0.135935	0	0	0	0	0.113306	0	0	0	0	0
ASEM_AUS1_00108		-	-	-	LOC_Os01g40330.1	Seita.5G256100.1	Sobic.003G200100.1	AT2G34670	187.023	368.524	350.346	414.566	259.265	451.903	277.511	379.94	359.121	307.621	363.418	510.969	449.765	98.8697	331.76	112.031	352.715	88.0344	228.197	185.986
ASEM_AUS1_00109									20.9446	23.1019	14.6924	31.6603	41.7195	35.7299	28.4699	32.6204	31.4777	32.0806	35.8614	37.6383	44.4714	25.5404	51.2143	23.3708	35.8974	29.7993	34.2714	52.2884
ASEM_AUS1_00110		-	-	-	LOC_Os01g12310.1	Seita.5G190100.1	Sobic.003G200400.1	-	0	0	0	0	0	0	0	0	0	0	0	0	0	0	0	0	0	0	0	0
ASEM_AUS1_00111		PP6R3_HUMAN	Serine/threonine-protein phosphatase 6 regulatory subunit 3 (SAPS domain family member 3) (Sporulation-induced transcript 4-associated protein SAPL)	Homolog3798-G02	LOC_Os01g40340.1	Seita.5G256000.1	Sobic.003G200200.1	AT1G30470	0	0	0.302937	0.283949	0.348631	0	0.14094	0	0	0.27187	0	0	0	0	0	0.49462	0.236167	0	0	0
ASEM_AUS1_00112		-	-	-	LOC_Os02g37230.1	-	Sobic.006G040101.1	-	164.723	85.6292	91.0325	139.135	118.999	135.397	145.168	171.321	99.6794	128.458	107.472	85.8839	101.878	117.94	100.502	97.0692	135.088	139.258	110.024	100.788
ASEM_AUS1_00114		TAO1_ARATH	Disease resistance protein TAO1 (Protein TARGET OF AVRB OPERATION 1)	-	-	-	-	AT1G69550	0	0	0	0	28.4716	0.723277	2.53692	0	0	0	87.8102	55.2029	15.5219	2.72431	0	0	0	0	13.6876	0.216515
ASEM_AUS1_00115		-	-	-	-	-	-	-	28.2136	19.5052	6.2102	4.82714	24.5204	14.6102	26.0739	9.10338	18.6118	3.53431	52.3956	17.6786	28.5799	54.7132	3.8524	18.4246	10.0371	36.0318	58.0941	18.9451
ASEM_AUS1_00116		RGA3_SOLBU	Putative disease resistance protein RGA3 (Blight resistance protein B149) (RGA1-blb)	-	LOC_Os11g10550.1	Seita.8G095100.1	-	AT1G69550	0.985627	0	0	0	0.581052	0	0.28188	0.252872	0	0.27187	0	0	0	0	0	0	0	0	0.104486	0
ASEM_AUS1_00117		-	-	-	LOC_Os11g10570.1	Seita.4G035100.1	Sobic.005G102900.1	-	0.616017	0	0.302937	0.425924	1.51074	0.289311	4.51009	2.78159	0.999293	6.253	1.00546	3.42167	9.60878	15.3242	6.00522	13.7257	29.4028	18.308	4.28392	13.857
ASEM_AUS1_00118									0	0	0.302937	0	0.232421	0	0	0	0.999293	0	0.223436	0	0.985515	0	1.13306	0.49462	0	0.389533	0.522429	0.324773
ASEM_AUS1_00119									0	0	0	0	0	0	0	0	0	0	0	0	0	0	0	0	0	0	0	0
ASEM_AUS1_00120		-	-	-	-	-	Sobic.001G225400.1	-	0	0	0	0.141975	0	0	0	0.126436	0.249823	0	0	0.228111	0.246379	0	0.226612	0	0	0	0	0
ASEM_AUS1_00121									0	0	0	0	0	0.723277	0	0.252872	0	0.815609	0	1.59678	3.07974	0	0.113306	0	0	0	0.417943	0
ASEM_AUS1_00122									0	0	0	0	0	0	0	0	0	0	0.223436	0	0	0	0	0	0	0	0	0
ASEM_AUS1_00123		-	-	-	-	Seita.9G227800.1	-	-	0	0	0	0	0	0	0	0	0.249823	0	0	0	0	0	0	0	0	0	0	0
ASEM_AUS1_00124		-	-	-	-	-	-	-	0.123203	0	0	0	0	0.578621	0.704701	0	0	0.27187	0	0	0.246379	0.113513	0.453224	0	0	1.7529	0	0.216515
ASEM_AUS1_00125									0	0.138335	0	0	0	1.3019	4.08727	0	0	0.407805	8.26711	3.99195	4.43482	3.29187	0	1.97848	4.36909	4.28486	2.61215	0
ASEM_AUS1_00126		SCP42_ARATH	Serine carboxypeptidase-like 42 (EC 3.4.16.-)	-	LOC_Os11g10750.1	Seita.7G277500.1	Sobic.005G102800.1	AT5G42240	0	0	0	0	0	0	0	0	0	0	0.223436	0	0	0	0	0	0	0	0	0
ASEM_AUS1_00127		ULP2B_ARATH	Probable ubiquitin-like-specific protease 2B (EC 3.4.22.-)	Homolog5527-G01	LOC_Os11g10780.1	Seita.8G096900.1	Sobic.005G102500.1	AT3G48480	2.21766	0.968343	1.96909	3.12344	3.95115	2.31449	1.69128	2.02297	5.74593	3.94211	4.58043	5.24656	0.492758	1.13513	1.69959	1.60751	0.708501	0.389533	0.835887	7.36151
ASEM_AUS1_00128									9.24025	6.3634	4.54405	7.66663	5.81052	3.61638	6.34231	6.06892	7.11996	5.16552	11.5069	6.50117	6.28266	5.67564	4.07902	9.8924	4.36909	6.62206	6.58261	4.3303
ASEM_AUS1_00129									0	0.138335	0	0	0	0	0.28188	0.126436	0	0	0	0	0	0	0.113306	0	0.118084	0	0	0
ASEM_AUS1_00130									0	0	0	0	0	0	0	0	0	0	0	0	0	0	0	0	0	0	0	0
ASEM_AUS1_00131									0	0	0	0	0	0.144655	0	0	0	0	0	0.114056	0	0	0	0	0	0	0	0
ASEM_AUS1_00132									0	0	0	0	0	0	0	0	0	0	0.446871	0	0	0	0	0	0	0	0	0
ASEM_AUS1_00133		-	-	-	-	-	-	-	0	0	0	0	0	0	0	0	0	0	0	0	0	0	0	0.123655	0	0	0	0
ASEM_AUS1_00134									0.36961	0.553339	0	0.141975	0.232421	0.144655	0.28188	0.505743	0.749469	0	0	0	0	0	0	0	0	0	0.104486	0
ASEM_AUS1_00135		CDC6_ORYSJ	Cell division control protein 6 homolog	-	LOC_Os01g63710.1	Seita.5G121300.1	Sobic.003G361200.1	AT1G07270	0	0	0.151468	0	0	0	0	0	0	0	0	0	0	0	0	0	0	0	0	0
ASEM_AUS1_00136									0	0	0	0	0	0	0	0.126436	0	0	0	0	0	2.72431	3.51249	3.70965	4.01484	3.5058	0	4.22204
ASEM_AUS1_00137									0	0.138335	0.302937	0	0	0	0	0	0	0	0	0	0	0	0	0	0	0	0	0.216515
ASEM_AUS1_00138									0	0	0	0	0	0	0	0	0	0	0	0	0	0	0	0	0	0	0	0
ASEM_AUS1_00139		-	-	-	LOC_Os01g02860.1	Seita.5G176700.1	-	-	0	0	0	0.283949	0	0.144655	0	0.252872	0	0	0	0	0	0.113513	0.226612	0	0	0	0	0
ASEM_AUS1_00140									0	0	0.454405	1.1358	0.232421	0.433966	0.563761	0	0.374735	0.135935	0.223436	0.456222	0.615947	0.79459	1.8129	0.24731	0.236167	0	0.208972	1.94864
ASEM_AUS1_00141									0	0	0	0	0	0	0	0	0	0	0	0	0	0	0	0	0	0	0	0
ASEM_AUS1_00142		-	-	-	-	Seita.2G145100.1	-	-	0	0	0	0	0	0	0	0	0	0	0	0	0	0	0	0	0	0	0	0
ASEM_AUS1_00143									0	0	0	0	0.464842	0	0.14094	0	0	0	0	0.228111	0	0	0	0	0.236167	0	0.522429	0.86606
ASEM_AUS1_00144		DAPB1_ORYSJ	Probable 4-hydroxy-tetrahydrodipicolinate reductase 1, chloroplastic (HTPA reductase 1) (EC 1.17.1.8)	Homolog4192-G01	LOC_Os02g24020.1	Seita.1G147500.1	Sobic.007G171200.1	AT3G59890	0	0	0	0	0	0	0	0	0	0	0	0	0	0	0	0	0	0	0	0
ASEM_AUS1_00145									0	0	4.24111	9.08637	6.62399	3.18242	7.18795	8.59763	4.24699	4.89365	12.9593	6.61522	0	16.1188	13.2568	20.8977	6.37651	9.54356	14.7325	33.3433
ASEM_AUS1_00146		-	-	-	-	-	-	-	0	0	0	0	0	0	0	0	0	0	0	0	0	0	0	0	0	0.389533	0	0
ASEM_AUS1_00147		-	-	-	-	-	Sobic.009G035400.2	-	0	0	0.151468	0.141975	0.232421	2.16983	4.79197	0.126436	0	0.27187	6.70307	0.114056	0.123189	0.340538	0.906448	0.49462	0.236167	0	0	0.649545
ASEM_AUS1_00148									0	0	0	0	0.813473	0	0.563761	0.252872	0	0.27187	0	0.798389	0.739137	0	0.226612	0.123655	0	0	0.731401	0
ASEM_AUS1_00149									0	0	0	0	0	0	0	0	0	0	0	0	0	0	0	0	0	0	0	0
ASEM_AUS1_00150									0	0	0	0	0	0	0	0	0	0	0	0	0	0	0	0	0	0	0	0
ASEM_AUS1_00151									0	0	0	0	0	0	0	0	0	0	0	0	0	0	0	0	0	0	0	0
ASEM_AUS1_00152									0	0	0	0	0	0	0	0	0	0	0	0	0	0.227026	0	0	0.236167	0	0	0
ASEM_AUS1_00153									0	0	0	0	0	0	0	0	0	0	0.111718	0	0	0	0	0	0	0	0.208972	0
ASEM_AUS1_00154									0	0	0	0	0	0	0	0	0	0	0	0	0	0	0	0	0	0	0	0.649545
ASEM_AUS1_00156									0.123203	0	0	0	0	0	0.14094	0	0	0.135935	0	0	0	0	0	0	0	0	0	0
ASEM_AUS1_00157									0	0	0	0	0	0	0	0	0	0	0	0	0	0	0	0	0	0	0	0
ASEM_AUS1_00158									0	0	0	0	0	0	0	0	0	0	0	0	0	0	0	0	0	0	0	0
ASEM_AUS1_00160		-	-	-	-	-	-	-	0	0	0	0	0	0	0	0	0	0	0	0	0	0	0	0	0	0	0	0
ASEM_AUS1_00161									0.123203	0	0	0.283949	0	0	0	0	0	0	0	0	0.123189	0.567564	0.679836	1.60751	0.472334	0	0	0.324773
ASEM_AUS1_00162									0	0	0.151468	0	0.232421	0	0	0	0	0	0	0	0	0	0	0	0	0	0	0.43303
ASEM_AUS1_00163									0	0	0	0	0	0	0	0	0	0	0	0	0	0	0	0.123655	0	0	0	0
ASEM_AUS1_00164									0	0	0	0.567898	0	0	0	0	0	0	0	0	0	0	0	0	0	0	0	0
ASEM_AUS1_00165		-	-	-	-	-	-	-	0	0	0	0	0	0	0	0	0	0	0	0	0	0	0	0	0	0	0	0
ASEM_AUS1_00166		BRL2_ARATH	Serine/threonine-protein kinase BRI1-like 2 (EC 2.7.11.1) (BRASSINOSTEROID INSENSITIVE 1-like protein 2) (Protein VASCULAR HIGHWAY 1)	-	LOC_Os10g02500.1	Seita.9G296000.1	Sobic.001G274400.1	AT2G01950	0	0.138335	0	0.283949	0.464842	0.289311	0	0	0	0.815609	1.56405	0.570278	0.739137	0.454051	0.56653	0	0	0.194766	0.731401	0.43303
ASEM_AUS1_00167		NADO1_ORYSJ	Probable NAD(P)H-dependent oxidoreductase 1 (EC 1.1.1.-)	-	-	Seita.6G227700.1	Sobic.001G274600.1	AT1G59960	0	0	0.151468	0	0	0	0	0	0	0	0	0	0	0	0.226612	0.24731	0.354251	0.389533	0.104486	0.108258
ASEM_AUS1_00168		NADO1_ORYSJ	Probable NAD(P)H-dependent oxidoreductase 1 (EC 1.1.1.-)	-	-	-	-	AT1G59950	1.60164	32.5087	3.3323	1.98764	6.50778	4.33966	1.97316	2.40228	1.87367	3.1265	11.5069	5.47467	2.95655	7.71887	31.4991	15.2096	28.4581	11.686	49.9442	49.3654
ASEM_AUS1_00169		-	-	-	-	Seita.8G064200.1	Sobic.005G070500.1	-	0.985627	4.01171	0	0	0.232421	0	0	0	0.499646	0	0	0	0	0	0.113306	0.370965	0.590418	0	0	0.757803
ASEM_AUS1_00170		DIR2_ARATH	Dirigent protein 2 (AtDIR2)	-	-	-	-	AT5G42500	0.123203	0.138335	0	0.567898	0.232421	0	0.14094	0	0.249823	0	0	0	0.246379	0.227026	0	0	0.354251	0.779066	0.104486	0
ASEM_AUS1_00171		-	-	-	LOC_Os09g37180.1	Seita.2G293600.1	-	-	0	2.35169	16.5101	40.8887	14.1777	0	11.2752	23.1378	34.1009	22.8371	0	37.1821	30.9205	27.9242	23.1144	11.0053	27.6315	51.4183	25.3901	12.8826
ASEM_AUS1_00172									0	0	0	0.141975	0.11621	0	0	0.379307	0	0.27187	0	0	0.123189	0	0.453224	0	0	0	0	0.216515
ASEM_AUS1_00173									0	0	0	0	0	0	0	0	0	0	0	0	0	0	0	0	0	0	0	0
ASEM_AUS1_00174		-	-	-	-	-	-	-	0	0	0	0	0.232421	0	0	0	0	0	0	0	0	0	0	0	0	0	0	0
ASEM_AUS1_00175									0.36961	0	15.9042	16.3271	29.8661	0	1.4094	14.9194	0	14.9528	0.223436	27.7155	30.3046	1.13513	18.5822	10.2634	6.84884	1.7529	18.3895	6.60371
ASEM_AUS1_00176									0	0	0	0	0	0	0	0	0	0	0	0	0	0	0	0	0	0	0	0.108258
ASEM_AUS1_00177									0	0	0	0	0	0	0	0	0	0	0	0	0	0	0	0	0	0	0	0
ASEM_AUS1_00178		-	-	-	-	Seita.3G408400.1	-	-	0	0	0.302937	0	0	0	0	0	0	0	0	0	0	0	0	0	0	0	0	0
ASEM_AUS1_00179		STY17_ARATH	Serine/threonine-protein kinase STY17 (EC 2.7.11.1) (Serine/threonine/tyrosine-protein kinase 17)	-	LOC_Os09g37230.1	Seita.2G293900.1	Sobic.002G283300.1	AT4G35780	0	0	0	0	0	0	0	0	0	0	0	0	0	0	0.226612	0	0	0	1.77626	0
ASEM_AUS1_00180		GSTFB_ARATH	Glutathione S-transferase F11 (AtGSTF11) (EC 2.5.1.18) (AtGSTF6) (GST class-phi) (GST class-phi member 11)	-	LOC_Os09g37240.1	Seita.2G294000.1	Sobic.002G283500.3	AT3G03190	72.8132	78.4358	89.8207	62.6108	85.4147	44.2645	21.282	49.8157	67.5772	125.196	38.8778	80.067	74.5296	225.436	47.9284	52.5534	34.8346	59.9881	118.069	83.5748
ASEM_AUS1_00181									16.0164	1.10668	23.6291	29.9566	58.1052	8.39001	16.0672	24.2757	15.7389	25.8276	1.8992	45.7363	37.08	2.72431	71.6094	23.9891	63.1747	31.9417	49.0039	67.5527
ASEM_AUS1_00182		RP8L4_ARATH	Probable disease resistance RPP8-like protein 4	-	-	Seita.2G294100.1	Sobic.008G189900.3	AT5G48620	0	0	0	0	0.232421	0	0	0	0	0	0	0	0	0	0	0	0	0	0	0
ASEM_AUS1_00183									3.20329	1.79835	0.302937	2.27159	1.85937	2.45914	1.97316	2.78159	2.87297	1.90309	1.67577	0.456222	2.21741	2.83782	0.453224	2.22579	1.65317	1.1686	3.03009	0.43303
ASEM_AUS1_00184									0	0	0	0	0	0	0	0	0	0	0.111718	0	0	0	0	0	0	0	0	0
ASEM_AUS1_00185									0	0	0	0	0	0	0	0.252872	0	0	0	0	0	0.227026	0	0	0	0	0	0
ASEM_AUS1_00186									0	0	0	0	0	0	0	0	0	0	0	0	0	0	0	0	0	0	0	0
ASEM_AUS1_00187		RPM1_ARATH	Disease resistance protein RPM1 (Resistance to Pseudomonas syringae protein 3)	-	-	Seita.2G294100.1	Sobic.008G189900.3	AT3G07040	0.246407	0	0	0.567898	0	0	0	0	0.249823	0	0	0	0	0	0	0	0	0.389533	0	0
ASEM_AUS1_00189									5.54415	1.10668	1.96909	2.41357	3.60252	0.578621	2.39598	2.02297	1.99859	2.99057	1.00546	1.14056	3.07974	5.44862	3.05926	0.98924	2.47975	1.1686	3.97046	0.86606
ASEM_AUS1_00190									0	0	0	0	0	0	0	0	0	0	0	0	0	0	0	0	0	0	0	0
ASEM_AUS1_00191									0	0	0	0	0	0	0	0	0	0	0	0	0	0	0	0	0	0	0	0
ASEM_AUS1_00192		-	-	-	-	-	Sobic.005G088100.1	-	0	0	0	0	0	0	0	0	0	0	0	0	0	0.227026	0.113306	0	0	0	0	0.216515
ASEM_AUS1_00193									0	0	0.302937	1.1358	1.74316	0	0.28188	0	0.499646	0	0	7.86984	3.32611	0.340538	0.453224	0	0.118084	0	1.35832	0.108258
ASEM_AUS1_00194									0	0	0	0	0	0	0	0	0	0	0.223436	0	0	0	0	0	0	0	0.313458	0
ASEM_AUS1_00195									0	0	0	0	0	0	0.28188	0	0	0	0	0	0	0	0	0	0	0	0.208972	0
ASEM_AUS1_00196									0	0	0	0	0	0	0	0	0	0	0	0	0	0	0	0	0	0	0	0
ASEM_AUS1_00198									0.123203	0	0.302937	0	0	0	0.28188	0.252872	0.249823	0.135935	0	0.114056	0	0	0	0	0	0	0	0
ASEM_AUS1_00199		FLS_PETHY	Flavonol synthase/flavanone 3-hydroxylase (FLS) (EC 1.14.11.9) (EC 1.14.20.6)	-	LOC_Os02g52840.1	Seita.1G332100.1	Sobic.003G021700.1	AT5G08640	0	0	0	0	0	0	0	0	0	0	0	0	0	0	0	0	0	0	0	0
ASEM_AUS1_00200									0	0	0	0	0	0	0.986582	0	0	0	0	0	2.95655	0	0	0	0.472334	0	0.208972	0
ASEM_AUS1_00202		Y3475_ARATH	Probable LRR receptor-like serine/threonine-protein kinase At3g47570 (EC 2.7.11.1)	-	LOC_Os11g40890.1	Seita.6G130400.1	Sobic.005G205100.1	AT3G47570	0	0	0	0	0	0	0	0	0	0	0	0	0	0	0	0	0	0	0	0
ASEM_AUS1_00203									0	0	0	0	0	8.53466	0	0	0	0	5.36245	0	0	0	0	0	0	0	4.38841	0
ASEM_AUS1_00204									0	0	0	0	0	0.289311	0.704701	0	0	0	0	0	0.246379	0	0	0	0	0	0	0
ASEM_AUS1_00205		-	-	-	-	-	-	-	0	0	0	0	0	0	0	0	0	0	0	0	0	0	0	0	0	0	0	0
ASEM_AUS1_00206		PIEZO_ARATH	Piezo-type mechanosensitive ion channel homolog	-	LOC_Os01g29230.1	Seita.5G176200.1	Sobic.003G170700.5	AT2G48060	0	0	0	0	0	0	0	0	0.249823	0	0	0	0	0	0.226612	1.11289	0.236167	0	0	0.974318
ASEM_AUS1_00207		SPZ9_ORYSJ	Probable non-inhibitory serpin-Z9 (OrysaZ9)	-	LOC_Os11g11500.1	Seita.8G091200.1	Sobic.005G098000.1	AT1G47710	71.2115	51.5989	54.983	70.9873	83.2067	43.3966	65.6781	63.8501	65.5786	69.8705	34.1856	66.0382	90.2978	97.394	116.025	107.333	120.445	161.656	139.071	196.812
ASEM_AUS1_00208									1.72485	0	0	0.283949	0	0.289311	0.28188	0.126436	0.499646	0.27187	0	0	0	0.908103	0.226612	0	0.236167	0	0	0
ASEM_AUS1_00209		-	-	-	LOC_Os05g11360.1	Seita.1G026300.1	-	-	0	0	0	0	0	0	0	0.252872	0	0	0.223436	0	0	0	0	0	0	0	0.104486	0
ASEM_AUS1_00210									0	0	0	0	0	0	0	0	0	0	0.223436	0	0	0	3.17257	0.74193	2.1255	0.779066	0	2.92295
ASEM_AUS1_00211									0	0	0	0	0	0	0	0	0	0	0	0	0	0	0	0	0	0	0	0
ASEM_AUS1_00212									0	0	0	0	0	0	0	0	0	0	0	0	0	0	0	0	0	0	0	0
ASEM_AUS1_00213									0	0	0	0	0	0	0	0	0	0	0	0	0	0	0	0	0	0	0	0
ASEM_AUS1_00214									0	0	0	0	0	0	0	0	0	0	0	0	0	0	0	0	0	0	0	0
ASEM_AUS1_00215									0	0	0	0.283949	0	0	0	0	0	0	0	0	0	0	0	0	0	0	0.417943	0
ASEM_AUS1_00216		AB4B_ARATH	ABC transporter B family member 4 (ABC transporter ABCB.4) (AtABCB4) (Multidrug resistance protein 4) (P-glycoprotein 4)	Homolog6910-G06	LOC_Os01g50080.1	Seita.5G282700.1	Sobic.003G267100.1	AT2G47000	0	0	0	0	0	0	0	0	0	0	0	0	0	0	0	0	0	0	0	0
ASEM_AUS1_00217									33.1417	17.7068	13.1777	46.1417	11.04	56.4156	30.8659	11.885	20.9851	11.8263	148.808	10.6072	14.7827	39.7295	10.0842	66.2791	53.8461	56.0927	31.9727	49.9067
ASEM_AUS1_00218		SMO11_ARATH	Methylsterol monooxygenase 1-1 (EC 1.14.18.9) (Sterol 4-alpha-methyl-oxidase 1-1) (AtSMO1-1)	Homolog4621-G03	-	Seita.5G182500.1	Sobic.003G173700.2	AT4G12110	0	0	0	0	0	0	0	0	0	0	0	0	0	0	0	0	0	0	0	0
ASEM_AUS1_00219									284.23	489.567	438.046	352.097	521.901	254.304	777.426	456.433	1003.91	1378.24	87.8102	705.206	667.44	831.141	498.207	1211.08	448.954	833.795	815.826	506.645
ASEM_AUS1_00220									0	0.27667	0	0	0	0	0	0	0	0	0	0	0	0.227026	0	0	0	0	0	0
ASEM_AUS1_00221									0	0	0	0	0	0	0	0	0	0	0	0	0	0	0	0	0	0	0	0
ASEM_AUS1_00222									0	0	0	0	0	0	0	0	0	0	0	0	0	0	0	0	0	0.194766	0	0
ASEM_AUS1_00223		-	-	-	-	-	-	-	0	0	0	0	0	0	0	0	0	0	0	0.228111	0.246379	0	0	0	0.236167	0	0	0
ASEM_AUS1_00224		-	-	-	LOC_Os01g31580.1	Seita.5G179100.1	Sobic.003G168100.1	AT1G52320	8.50103	6.22506	17.4189	21.1542	11.2724	2.6038	3.66445	16.5631	13.1157	2.31089	2.34607	10.7212	20.6958	6.2432	15.5229	3.70965	8.73818	6.62206	8.98578	8.6606
ASEM_AUS1_00225		-	-	-	LOC_Os01g31580.1	Seita.5G179100.1	Sobic.003G168100.1	AT5G25590	26.7351	12.3118	23.4776	20.1604	22.661	17.3586	27.7652	18.2068	14.4897	18.8949	16.0874	16.0818	22.1741	25.0863	20.0552	16.0751	14.6424	30.1888	18.3895	19.3781
ASEM_AUS1_00226									8.25463	4.84172	3.02937	7.52465	9.87788	3.61638	7.18795	4.67812	6.87014	6.253	4.02184	4.56222	5.7899	5.56213	7.70481	7.79026	8.97435	10.5174	10.762	12.6661
ASEM_AUS1_00227									0	0.830009	0	0	0	0.289311	0	0	0.749469	0	0	0	0	0	0	0	0	0	0	0.108258
ASEM_AUS1_00228									0	0	0	0	0	0	0	0	0	0	0	0	0	0	0	0	0	0	0	0
ASEM_AUS1_00229		-	-	Homolog6464-G02	-	Seita.J001200.1	Sobic.003G169500.1	AT5G52070	0	0	0	0	0	0	0	0	0	0.27187	0	0	0	0	0	0	0	0.194766	0	0
ASEM_AUS1_00230		-	-	-	-	-	-	-	58.6448	48.5555	63.9196	61.333	62.405	52.6545	71.0339	58.034	38.5977	54.9177	33.8505	46.4206	67.015	63.1131	44.7559	37.9621	39.7941	60.7671	40.854	37.2406
ASEM_AUS1_00231		POP3_ARATH	Stress-response A/B barrel domain-containing protein HS1 (Pop3 family protein At3g17210) (Protein HEAT STABLE 1) (AtHS1)	-	-	Seita.5G181200.1	Sobic.003G210100.1	AT3G17210	2.21766	2.49003	0.454405	3.69134	4.29979	1.3019	2.67786	4.17238	2.49823	2.99057	1.78748	1.48272	3.4493	3.17836	1.58628	1.23655	2.95209	3.5058	3.03009	1.84038
ASEM_AUS1_00232									18.4805	11.7585	5.45286	11.6419	11.7373	4.05035	8.17453	8.09189	4.24699	7.06861	6.81478	5.1325	5.29715	12.7134	6.79836	9.27412	3.54251	6.03776	4.07495	10.068
ASEM_AUS1_00233									0	0	0	0	0	0	0	0	0	0	0	0	0	0	0	0	0	0	0	0
ASEM_AUS1_00234									0	0	0	0	0	0	0	0	0	0	0	0	0	0	0	0	0	0	0	0
ASEM_AUS1_00235									0	0	0	0	0	0	0	0	0	0	0	0	0	0	0	0	0	0	0	0
ASEM_AUS1_00236									0.616017	0	0.151468	0	0	0	0	0	0	0	0	0	0	0	0	0.618275	0	0	0	0
ASEM_AUS1_00237									0	0	0	0	0	0	0	0	0	0	0	0	0	0	0	0	0	0	0	0
ASEM_AUS1_00238									0	0	0	0	0	0	0	0	0	0	0	0	0	0	0	0	0	0	0	0
ASEM_AUS1_00239									0	0	0.302937	0	0	0	0	0	0	0	0	0	0	0	0.226612	0	0.236167	0.389533	0	0
ASEM_AUS1_00240									0	0	0	0	0	0	0	0	0	0	0	0	0	0	0	0	0	0	0	0
ASEM_AUS1_00242		-	-	-	-	-	-	-	0	0	0	0	0	0	0	0	0	0	0	0	0	0	0	0	0	0	0	0
ASEM_AUS1_00243		NDT2_ARATH	Nicotinamide adenine dinucleotide transporter 2, mitochondrial (AtNDT2) (NAD(+) transporter 2)	-	LOC_Os01g32980.1	Seita.5G179900.1	Sobic.003G169600.1	AT1G25380	0	0	0.302937	0.283949	0	0.289311	0.28188	0.379307	0.124912	0	0.446871	0.114056	0	0	0	0.123655	0.118084	0.389533	0	0
ASEM_AUS1_00244									0	0	10.4513	10.5061	8.48336	1.3019	6.48325	7.45971	9.99293	13.4576	7.70853	21.6706	26.1162	12.4864	10.6508	9.76874	8.85626	9.93309	9.19476	0
ASEM_AUS1_00245		NDT2_ARATH	Nicotinamide adenine dinucleotide transporter 2, mitochondrial (AtNDT2) (NAD(+) transporter 2)	-	LOC_Os01g32980.1	Seita.5G179900.1	Sobic.003G169600.1	AT1G25380	0	0	0	0	0	0	0	0	0	0	0	0	0	0	0	0	0	0	0	0
ASEM_AUS1_00246									0	0	0.605873	2.41357	1.74316	0.867932	0.704701	1.26436	2.62314	1.90309	2.45779	5.24656	6.65223	2.83782	2.26612	0.865585	1.53509	3.31103	2.08972	0
ASEM_AUS1_00247									0	0	0	0	0	0	0	0	0	0	0	0	0	0	0	0	0	0	0	0
ASEM_AUS1_00248		HIP22_ARATH	Heavy metal-associated isoprenylated plant protein 22 (AtHIP22) (AtHIPP22) (Farnesylated protein 7) (AtFP7)	-	LOC_Os01g32330.1	Seita.5G138300.1	Sobic.007G002000.1	AT1G22990	0	0	0	0	0	0	0	0	0	0.27187	0	0	0	0	0	0	0	0	0	0
ASEM_AUS1_00249		-	-	-	LOC_Os02g38170.1	Seita.1G218100.1	Sobic.004G201800.1	AT4G24700	25.8727	34.8604	19.9938	26.1233	19.6396	18.0819	20.1545	29.8388	53.8369	53.8302	48.4855	75.5048	17.1233	54.1456	29.0063	52.5534	32.7091	47.9125	28.1067	31.7195
ASEM_AUS1_00250		-	-	-	LOC_Os02g38140.1	Seita.1G217900.1	Sobic.004G201700.1	AT3G27540	0.73922	1.52168	3.02937	0.567898	1.62695	0.433966	0.704701	0.885051	1.49894	0.407805	1.2289	4.56222	1.1087	1.92972	2.83265	0.370965	2.1255	1.55813	2.61215	1.29909
ASEM_AUS1_00251		-	-	Homolog7307-G02	LOC_Os02g38130.1	Seita.1G217800.1	Sobic.004G201600.1	-	25.1335	20.4735	22.4173	29.9566	26.496	17.9373	28.329	25.1607	24.4827	32.3525	20.6678	14.9413	11.4566	26.2215	23.7943	14.0967	21.255	18.5028	31.0323	51.0976
ASEM_AUS1_00252		-	-	-	LOC_Os02g38140.1	Seita.1G217900.1	Sobic.004G201700.1	AT3G27540	0.492813	0	0	0.283949	0.232421	0.289311	0	0	0	0.815609	0.223436	0.228111	0	0	0	0	0.236167	0.389533	0.208972	0.108258
ASEM_AUS1_00253		-	-	-	LOC_Os03g08710.1	Seita.9G514600.1	Sobic.001G478700.1	-	37.8234	27.3903	30.4451	32.5122	35.0955	20.6857	38.7586	26.4251	29.604	29.6338	19.1037	15.1694	13.5508	28.0377	37.6176	17.188	27.2773	27.0725	39.7046	71.45
ASEM_AUS1_00254		NAC8_ARATH	SUPPRESSOR OF GAMMA RESPONSE 1 (NAC domain-containing protein 8) (ANAC008) (Protein SOG1) (SUPPRESSOR OF GAMMA RADIATION 1)	Homolog7307-G02	LOC_Os02g38130.1	Seita.1G217800.1	Sobic.004G201600.1	AT1G25580	0.36961	0.27667	0	0	0	0	0	0.252872	0	0	0	0.570278	1.23189	0	0	0	0	0	0	0
ASEM_AUS1_00255									1.35524	1.66002	0.302937	0.567898	1.39452	0.578621	1.26846	0.632179	0.999293	1.63122	1.78748	0.456222	0	0.681077	0.679836	0.49462	0.944668	0.779066	0.313458	1.08258
ASEM_AUS1_00256									0	0	0	0	0	0	0	0	0	0	0	0	0	0	0	0	0	0	0	0
ASEM_AUS1_00257		-	-	-	-	-	-	-	0	0	0	0	0	0	0	0	0	0	0	0	0	0	0	0.123655	0	0	0	0
ASEM_AUS1_00258									0.616017	0.27667	0	0.567898	0	0.289311	0	0.505743	0	0	0	0	0	0	0	0.123655	0	0	0	0
ASEM_AUS1_00259		Y1790_ARATH	BTB/POZ domain-containing protein At1g67900	-	LOC_Os02g38120.1	Seita.1G217500.1	Sobic.004G201300.1	AT1G67900	0	0	0	0	0	0	0	0	0	0	0	0	0	0	0	0	0	0	0	0
ASEM_AUS1_00260		ARAD1_ARATH	Probable arabinosyltransferase ARAD1 (EC 2.4.2.-) (Arabinan alpha-1,5-arabinosyltransferase) (L-Arabinosyltransferase) (Protein ARABINAN DEFICIENT 1)	-	LOC_Os11g03410.1	Seita.7G307000.1	Sobic.008G021000.1	AT3G45400	1.72485	1.66002	3.3323	4.11726	0.929683	2.89311	6.48325	4.04595	4.62173	1.63122	2.68123	2.28111	2.21741	2.04323	3.8524	1.3602	2.47975	1.1686	3.65701	1.62386
ASEM_AUS1_00261									11.9507	7.47008	0.90881	4.82714	7.7861	3.32707	4.51009	6.7011	9.24346	4.21398	2.34607	6.72928	8.50007	12.5999	4.98547	7.04833	5.66801	15.5813	12.4338	6.71197
ASEM_AUS1_00262									0	0	0	0	0.697262	0	0.28188	0	0	0	0	0	0	0	0	0	0.118084	0	0	0
ASEM_AUS1_00263									0	0	0	0	0	0	0	0	0	0	0	0	0	0	0	0	0	0	0.208972	0.108258
ASEM_AUS1_00264		ARAD1_ARATH	Probable arabinosyltransferase ARAD1 (EC 2.4.2.-) (Arabinan alpha-1,5-arabinosyltransferase) (L-Arabinosyltransferase) (Protein ARABINAN DEFICIENT 1)	-	LOC_Os11g03410.1	Seita.7G307000.1	Sobic.008G021000.1	AT3G45400	0	0	0	0.141975	0	0	0	0	0	0	0	0	0	0	0	0	0	0.389533	0.208972	0
ASEM_AUS1_00265		-	-	-	LOC_Os11g03380.1	Seita.7G306600.1	Sobic.005G018800.1	AT3G13410	9.11705	4.15004	4.08965	3.54937	6.7402	2.89311	8.45641	5.05743	3.99717	3.39837	1.34061	5.01845	6.40585	6.2432	4.19232	5.31716	4.25101	8.76449	5.11981	4.65507
ASEM_AUS1_00266		NAC77_ORYSJ	NAC domain-containing protein 77 (ONAC077) (NAC domain-containing protein 300) (ONAC300)	Homolog5474-G02	LOC_Os11g03310.1	Seita.7G306400.1	Sobic.005G018700.1	AT5G18270	31.4169	0	73.7651	97.8205	0.232421	38.623	67.5104	70.6776	38.4728	154.83	109.037	0	35.7249	27.9242	76.1416	23.8654	21.255	45.1858	0	18.8368
ASEM_AUS1_00267		APY3_ORYSJ	Probable apyrase 3 (OsAPY3) (EC 3.6.1.5) (ATP-diphosphatase) (ATP-diphosphohydrolase) (Adenosine diphosphatase) (ADPase)	-	-	Seita.7G306300.1	Sobic.005G018200.1	AT3G04080	3.94251	0.830009	1.36322	1.27777	7.90231	0.723277	1.97316	3.79307	1.87367	3.39837	2.01092	3.30761	11.703	6.47023	2.71934	5.44082	2.00742	12.2703	2.71663	5.95417
ASEM_AUS1_00268		NAC77_ORYSJ	NAC domain-containing protein 77 (ONAC077) (NAC domain-containing protein 300) (ONAC300)	Homolog5474-G02	LOC_Os11g03310.1	Seita.7G306400.1	Sobic.005G018700.1	AT5G18270	30.1848	15.2168	74.2195	98.2464	42.9979	8.24535	31.1478	135.666	66.2031	134.168	418.942	163.099	23.1596	394.571	25.0406	949.67	64.8279	501.524	21.3151	40.3801
ASEM_AUS1_00269		NAC29_ARATH	NAC transcription factor 29 (AtNAC029) (Protein NAC-LIKE, ACTIVATED BY AP3/PI) (AtNAP)	Homolog5474-G02	LOC_Os11g03310.1	Seita.7G306400.1	Sobic.005G018700.1	AT1G69490	3.44969	0.27667	0.605873	0.567898	2.44042	1.44655	0.563761	0.758615	1.99859	0.815609	3.68669	1.71083	1.23189	2.38377	0.453224	0	0.944668	0.973832	0.417943	2.70644
ASEM_AUS1_00270		APY3_ORYSJ	Probable apyrase 3 (OsAPY3) (EC 3.6.1.5) (ATP-diphosphatase) (ATP-diphosphohydrolase) (Adenosine diphosphatase) (ADPase)	-	LOC_Os11g03230.1	-	Sobic.008G022100.1	AT3G04080	1.84805	0	0	0	5.5781	0	0.704701	2.02297	0.874381	2.03902	0.446871	1.93894	9.11602	11.2378	2.26612	11.6236	1.06275	24.9301	1.67177	4.22204
ASEM_AUS1_00271		APY3_ORYSJ	Probable apyrase 3 (OsAPY3) (EC 3.6.1.5) (ATP-diphosphatase) (ATP-diphosphohydrolase) (Adenosine diphosphatase) (ADPase)	-	-	Seita.7G306300.1	Sobic.005G018200.1	AT3G04080	0	6.7784	0	0	0	0	0	0	0	0	0	0	0	2.04323	0.113306	0.618275	0.590418	1.1686	0	0
ASEM_AUS1_00272									32.2793	14.9402	81.0356	98.5304	41.6033	10.7045	39.7451	122.643	52.338	124.38	269.24	142.798	21.0654	459.046	27.76	1256.95	68.2523	482.436	16.8222	45.4682
ASEM_AUS1_00273		-	-	-	-	-	-	-	0	0	0	0	0	0	0	0	0	0	0.223436	0	0	0.227026	0	0	0	0	0	0
ASEM_AUS1_00274		MYB30_ARATH	Transcription factor MYB30 (Myb-related protein 30) (AtMYB30)	Homolog2039-G02	-	Seita.7G307500.1	Sobic.005G020200.2	AT3G28910	0	0	0.302937	0.283949	0	1.15724	0	0	0	0	0.893742	0	0	0.227026	0	0	0.236167	0.389533	0	0
ASEM_AUS1_00275		CDC45_SCHPO	Cell division control protein 45 homolog (Suppressor of nda4 protein)	Homolog7325-G01	LOC_Os08g10612.1	Seita.7G307400.1	Sobic.005G020100.1	AT3G25100	0.492813	0	0.151468	0.283949	0	0.144655	0	0.126436	0.249823	0.135935	0.335153	0.114056	0.123189	0.340538	0.56653	0.24731	0.472334	0	0.104486	0.649545
ASEM_AUS1_00276		MIF1_ORYSJ	Mini zinc finger protein 1 (OsMIF1)	-	-	Seita.7G307300.1	Sobic.008G020700.1	AT3G28917	0.246407	0	0.302937	0.283949	0	0	0.422821	0	0	0.27187	0	0	0	0.227026	0.453224	0.49462	0.236167	0.389533	0	0.216515
ASEM_AUS1_00277									1.47844	0	1.06028	1.1358	0.581052	1.3019	1.26846	0.758615	0.249823	0.135935	1.78748	0.114056	0.246379	1.02162	2.15281	0	0.590418	0	1.67177	0.541288
ASEM_AUS1_00278		ARAD1_ARATH	Probable arabinosyltransferase ARAD1 (EC 2.4.2.-) (Arabinan alpha-1,5-arabinosyltransferase) (L-Arabinosyltransferase) (Protein ARABINAN DEFICIENT 1)	-	LOC_Os11g03410.1	Seita.7G307000.1	Sobic.008G021000.1	AT3G45400	0	0.27667	0	0	0.348631	0	0	0.379307	0	0	0	0	0	0	0	0.24731	0	0	0	0
ASEM_AUS1_00279		ABA2_SOLLC	Zeaxanthin epoxidase, chloroplastic (EC 1.14.15.21)	Homolog5968-G01	-	Seita.7G306700.1	Sobic.008G021300.1	AT2G21530	8.50103	2.90503	9.23957	10.0802	12.3183	8.67932	14.3759	6.82753	7.74452	16.3122	20.2209	13.2304	12.4421	12.0324	17.3358	11.3763	10.2733	14.0232	15.4639	11.0423
ASEM_AUS1_00280		-	-	-	LOC_Os11g03380.1	Seita.7G306600.1	Sobic.005G018800.1	AT3G13410	73.306	53.2589	166.009	149.925	68.7966	133.083	91.893	147.803	106.425	171.686	113.952	201.308	134.523	12.2594	155.682	37.4675	57.7428	31.3574	192.776	82.2757
ASEM_AUS1_00281		SPXM2_ORYSJ	SPX domain-containing membrane protein Os04g0573000	Homolog5247-G02	LOC_Os04g48390.1	Seita.7G205800.1	Sobic.006G185500.3	AT4G22990	74.2916	16.4618	159.042	208.561	25.2177	92.5794	160.108	193.826	139.027	324.748	247.902	49.3861	135.632	58.9132	243.835	51.8114	67.4257	116.276	55.5865	63.1142
ASEM_AUS1_00282									132.444	100.016	212.662	193.653	166.181	103.718	159.262	125.93	157.264	92.2998	139.312	116.223	102.986	300.695	130.075	71.8435	62.9385	65.8311	139.907	152.968
ASEM_AUS1_00283		CCS_ORYSJ	Copper chaperone for superoxide dismutase, chloroplastic (Superoxide dismutase copper chaperone)	-	LOC_Os04g48410.1	Seita.7G206200.1	Sobic.006G185700.2	AT1G12520	0	0	0	0	0	0	0.14094	0	0.124912	0.543739	0	0	0.369568	0	0	0	0	0	0	0
ASEM_AUS1_00284		SBT13_ARATH	Subtilisin-like protease SBT1.3 (EC 3.4.21.-) (Subtilase subfamily 1 member 3) (AtSBT1.3)	-	LOC_Os04g48416.1	Seita.7G206300.1	Sobic.006G185800.1	AT5G51750	159.302	90.7476	97.0912	67.7219	96.3384	107.334	79.9131	47.5399	57.4593	47.7131	372.69	75.3907	78.8412	163.118	76.255	110.919	61.1673	74.9851	45.7648	167.15
ASEM_AUS1_00285									2.21766	0.830009	1.36322	2.27159	1.39452	2.02517	0.845641	2.14941	1.99859	1.35935	1.56405	2.28111	2.58698	0.454051	5.89191	1.3602	2.834	1.55813	6.16467	6.3872
ASEM_AUS1_00286		U83A1_ARATH	UDP-glycosyltransferase 83A1 (EC 2.4.1.-)	Homolog0903-G03	LOC_Os10g18480.1	Seita.9G296300.1	Sobic.007G047200.1	AT3G02100	0	0	0	0	0	0	0	0	0	0	0	0	0	0	0	0	0	0	0	0
ASEM_AUS1_00287		C04C1_PINTA	Cytochrome P450 704C1 (EC 1.14.-.-) (Cytochrome P450 CYPD)	-	LOC_Os04g48460.1	Seita.7G206400.1	Sobic.006G185900.1	AT2G45510	0	0	0	0	0	0	0.422821	0	0.249823	0	0	0.570278	0	0	0.226612	3.95696	0.708501	1.55813	0.731401	3.89727
ASEM_AUS1_00288									46.4477	39.0104	68.6152	61.9009	66.1237	85.636	108.101	82.4361	71.9491	53.5583	62.2268	111.774	89.1891	30.6485	103.562	7.4193	52.4291	18.6976	65.0947	61.1655
ASEM_AUS1_00289		-	-	Homolog5888-G02	LOC_Os04g48480.1	Seita.7G206700.1	Sobic.006G186100.1	-	0	0	0	0	0	0	0.28188	0	0	0	0	0	0.123189	0	0	0	0	0	0	0
ASEM_AUS1_00290		FLA8_ARATH	Fasciclin-like arabinogalactan protein 8 (AtAGP8)	Homolog5652-G01	LOC_Os04g48490.1	Seita.7G206900.1	Sobic.001G016350.1	AT2G45470	0	0	0	0	0	0	2.67786	0	0	0	1.45233	0	0.246379	0.567564	0.226612	1.73117	0.472334	0	0.208972	1.08258
ASEM_AUS1_00291		GT18_ARATH	Xyloglucan galactosyltransferase XLT2 (EC 2.4.1.-) (Glycosyltransferase 18) (AtGT18) (Protein XYLOGLUCAN L-SIDE CHAIN GALACTOSYLTRANSFERASE POSITION 2)	Homolog5888-G02	LOC_Os04g48480.1	Seita.7G206700.1	Sobic.006G186100.1	AT5G62220	0	0	0.454405	0	0	0	0	0	0	0	0	0.228111	0	0	0.226612	0.123655	0	0	0.417943	0.216515
ASEM_AUS1_00292		NHL10_ARATH	NDR1/HIN1-like protein 10 (AtNHL10) (Protein YELLOW-LEAF-SPECIFIC GENE 9)	-	LOC_Os12g06220.1	Seita.7G296200.1	Sobic.008G042900.1	AT2G35460	0	0.27667	0.605873	1.7037	0	0.289311	0.28188	0	0	0	0.111718	0.456222	0	0.681077	0.679836	1.3602	1.88934	1.55813	1.35832	1.51561
ASEM_AUS1_00293		SMXL3_ARATH	Protein SMAX1-LIKE 3 (AtSMXL3)	-	-	Seita.7G296600.1	Sobic.008G042800.1	AT3G52490	10.7187	9.26843	8.02782	7.52465	8.48336	3.90569	10.7115	3.91951	12.3662	8.29203	12.8475	4.79033	2.83336	24.8593	14.3899	12.4892	10.5094	10.9069	6.26915	20.6772
ASEM_AUS1_00294		E2FA_ARATH	Transcription factor E2FA (E2F transcription factor-3) (AtE2F3)	-	LOC_Os12g06200.1	Seita.7G296800.1	Sobic.008G042700.3	AT2G36010	2.83368	0.27667	0.605873	0.567898	0.929683	0.289311	1.97316	1.01149	1.24912	0.27187	1.67577	0.228111	0.985515	1.81621	0.679836	1.73117	1.06275	1.36337	0.731401	0.649545
ASEM_AUS1_00295		HA22J_ARATH	HVA22-like protein j (AtHVA22j)	Homolog4332-G01	LOC_Os12g06180.1	Seita.7G297000.1	Sobic.008G042300.1	AT2G36020	12.3203	3.45837	3.3323	11.074	3.71873	7.95604	9.16111	6.06892	2.99788	6.79674	5.92104	5.47467	5.17396	4.54051	2.94596	10.1397	6.25843	9.15402	3.76149	4.76333
ASEM_AUS1_00296		-	-	-	LOC_Os11g05810.1	Seita.7G296900.1	Sobic.008G042500.1	-	3.5729	0.553339	1.36322	1.41975	8.25094	0	2.39598	5.68961	7.49469	0.679674	0.558589	1.36867	0.862326	1.47567	2.71934	1.48386	4.01484	1.36337	1.35832	3.03121
ASEM_AUS1_00297									1.97125	0.553339	1.66615	1.41975	1.51074	2.16983	1.97316	2.02297	0.999293	0.815609	1.34061	1.48272	0.615947	2.83782	0.339918	4.08061	0.590418	0.389533	1.14934	0.43303
ASEM_AUS1_00299		-	-	-	-	-	-	-	0	0	0	0	0	0	0	0	0	0	0.223436	0	0	0	0	0	0	0	0	0
ASEM_AUS1_00300		-	-	-	-	-	-	-	0.246407	0	0	0	0.11621	0	0	0	0	0	0	0	0	0.79459	0	0.123655	1.417	0	0	0
ASEM_AUS1_00301		TAF5_ARATH	Transcription initiation factor TFIID subunit 5 (TBP-associated factor 5) (AtTAF5)	-	LOC_Os06g44030.1	Seita.4G196300.1	Sobic.010G209400.1	AT5G25150	2.21766	0.691674	1.81762	2.41357	1.74316	0	2.39598	1.26436	1.1242	2.44683	11.2835	1.71083	0.985515	7.15131	0.679836	6.55371	2.24359	3.31103	1.14934	0.86606
ASEM_AUS1_00302									54.7023	35.137	31.9598	47.1356	41.952	26.6166	44.5371	46.6548	41.5956	39.2852	28.0412	26.4609	25.377	41.6592	38.524	32.6449	39.2037	44.7963	37.7194	27.4974
ASEM_AUS1_00303		SCP50_ARATH	Serine carboxypeptidase-like 50 (EC 3.4.16.-)	-	LOC_Os01g11670.1	Seita.3G131300.1	Sobic.005G207300.1	AT1G15000	0	0	0	0	0	0	0	0	0	0	0.223436	0	0	0	0	0	0	0	0	0
ASEM_AUS1_00304									22.6694	9.5451	7.27048	10.3641	11.04	14.6102	14.9397	9.35625	12.6161	16.5841	10.1663	4.90439	3.4493	16.6864	4.87216	4.32792	4.95951	5.25869	6.47812	6.06242
ASEM_AUS1_00305		CCD_CROSA	Carotenoid 9,10(9',10')-cleavage dioxygenase (EC 1.14.99.n4) (CsCCD)	-	LOC_Os12g44310.1	Seita.3G408300.1	Sobic.001G509200.1	AT3G63520	0	0	0.302937	0	0	0	0	0	0.249823	0	0	0	0	0	0	0	0	0	0	0
ASEM_AUS1_00306									513.635	770.386	206.754	642.861	790.115	601.622	526.13	763.419	615.564	813.026	486.084	635.86	822.166	286.279	444.613	280.944	674.493	511.262	562.238	505.455
ASEM_AUS1_00307									0.246407	0	0	0	0	0	0.28188	0	0	0	0	0	0	0.113513	0	0.24731	0	0	0	0
ASEM_AUS1_00308		-	-	-	-	-	-	-	0	0	0	0	0	0	0.28188	0	0	0	0	0	0	0	0	0	0	0	0	0
ASEM_AUS1_00309		-	-	-	-	-	-	-	0	0	0	0	0	0	0	0	0	0	0	0	0	0	0	1.11289	0.472334	0	0	0
ASEM_AUS1_00310									0	0	0	0	0	4.48432	4.65103	0	0	0	0.782024	0	0	0	1.58628	0	0	0	0	0
ASEM_AUS1_00311		-	-	-	-	-	Sobic.008G191800.1	-	0	0	0	0	0	0	0	0	0	0	0	0	0	0	0	0	0	0	0	0
ASEM_AUS1_00312		VA726_ARATH	Putative vesicle-associated membrane protein 726 (AtVAMP726)	Homolog7484-G02	LOC_Os12g44250.1	Seita.3G407800.1	Sobic.008G191600.1	AT1G04760	0.862424	0.138335	0.151468	0.141975	0.11621	0.289311	0	0	0.374735	0.679674	0	0	0	0	0	0	0	0	0	0
ASEM_AUS1_00313		GT14B_ARATH	Beta-glucuronosyltransferase GlcAT14B (EC 2.4.1.-) (GT14 family glucuronic acid transferase 2) (AtGlcAT14B)	Homolog7818-G02	LOC_Os12g44240.1	Seita.3G407700.1	Sobic.008G191500.1	AT5G15050	1.23203	0.27667	0	0.283949	0	0.723277	1.69128	0	0.249823	0	0.893742	0	0.246379	0.567564	1.47298	3.09137	0.236167	0.973832	0.208972	1.62386
ASEM_AUS1_00314		HIPL1_ARATH	HIPL1 protein	Homolog5848-G02	LOC_Os01g74670.1	Seita.3G407500.1	Sobic.008G191400.1	AT1G74790	24.1479	7.19341	1.21175	10.3641	20.5692	6.50949	20.1545	10.1149	5.49611	7.06861	8.60227	4.56222	4.18844	11.5783	7.25159	8.16123	13.8158	13.2441	21.1061	11.5836
ASEM_AUS1_00315		ASD_ARATH	AAA-ATPase ASD, mitochondrial (EC 3.6.1.3) (AAA-ATPase 1) (Protein ATPASE-IN-SEED-DEVELOPMENT)	-	LOC_Os12g24320.1	Seita.3G407200.1	Sobic.008G191200.1	AT5G40010	34.2505	24.4853	5.60433	14.0555	25.4501	5.06294	14.3759	8.09189	24.9823	12.3701	8.71399	8.32606	13.0581	3.17836	3.05926	3.46234	17.7125	14.0232	5.01532	8.55235
ASEM_AUS1_00316		NFD4_ARATH	Protein NUCLEAR FUSION DEFECTIVE 4	Homolog6419-G01	-	-	-	AT1G74780	19.3429	24.4853	2.27203	2.55554	3.83494	2.6038	4.93291	5.43674	13.3655	3.53431	9.16086	5.58872	1.1087	9.87561	4.07902	11.3763	2.24359	4.28486	3.55252	20.4607
ASEM_AUS1_00317		NFD4_ARATH	Protein NUCLEAR FUSION DEFECTIVE 4	-	LOC_Os12g44180.1	Seita.3G407100.1	Sobic.008G191100.1	AT1G74780	24.2711	9.40676	13.6322	35.2097	27.4257	24.1574	19.3088	27.563	18.362	27.7307	12.289	23.7236	31.2901	17.708	22.6612	16.9407	23.3805	27.8516	24.7631	14.8313
ASEM_AUS1_00318		DNAT1_ARATH	1,4-dihydroxy-2-naphthoyl-CoA thioesterase 1 (AtDHNAT1) (DHNA-CoA thioesterase 1) (EC 3.1.2.-)	-	-	Seita.3G407000.1	-	AT1G48320	4.92813	1.24501	3.78671	6.67281	6.85641	5.78621	3.80539	7.71258	7.36978	3.26244	2.90466	8.78228	8.25369	5.67564	9.4044	4.82254	5.54993	2.53196	12.0159	5.84591
ASEM_AUS1_00319		-	-	Homolog1403-G02	LOC_Os12g44170.1	Seita.3G406900.1	Sobic.008G190700.1	AT1G18900	26.1191	11.6201	4.99846	27.1172	15.5722	20.8304	17.1947	18.9654	12.8659	19.1668	9.94288	5.47467	12.1958	17.8215	27.6467	22.3816	24.089	16.7499	7.31401	25.1158
ASEM_AUS1_00320		YTFP_BACSU	Uncharacterized protein YtfP	Homolog5205-G01	LOC_Os12g44160.2	Seita.3G406800.1	Sobic.008G190600.1	AT5G39940	72.69	50.2155	13.1777	75.6725	65.0778	36.1638	61.5909	50.9536	47.4664	51.2474	44.9105	31.8215	33.2611	51.9889	46.4555	54.4082	55.8535	100.694	54.9596	74.6977
ASEM_AUS1_00321		PMA3_NICPL	Plasma membrane ATPase 3 (EC 3.6.3.6) (Proton pump 3)	Homolog4682-G04	LOC_Os03g48310.1	Seita.3G406700.1	Sobic.001G132400.1	AT5G62670	7.3922	4.56505	2.57496	4.11726	5.5781	4.62897	5.21479	3.5402	3.2477	4.75772	4.58043	1.59678	2.83336	2.49728	6.45844	4.08061	3.77867	3.5058	3.44803	3.5725
ASEM_AUS1_00322		UKL3_ARATH	Uridine kinase-like protein 3 [Includes: Uridine kinase (UK) (EC 2.7.1.48); Putative uracil phosphoribosyltransferase (UPRTase) (EC 2.4.2.9) (UMP pyrophosphorylase)]	-	LOC_Os02g17320.3	Seita.3G406600.1	Sobic.004G000100.4	AT1G55810	109.158	132.11	16.0556	78.37	69.7262	62.0571	55.2486	60.4363	78.6943	47.8491	34.6325	23.3814	34.0003	13.6215	34.445	10.0161	43.9271	43.8224	62.587	105.984
ASEM_AUS1_00323		-	-	-	-	-	-	-	45.5852	26.2836	16.2071	30.5245	37.1873	25.604	33.121	28.9538	31.7275	35.3431	24.9131	26.3468	21.0654	37.5727	22.8878	43.1556	29.4028	51.8079	29.0471	42.2204
ASEM_AUS1_00324		PTC52_ARATH	Protochlorophyllide-dependent translocon component 52, chloroplastic (ACD1-like protein) (Protein TIC 55-IV) (Translocon at the inner envelope membrane of chloroplasts 55-IV)	-	LOC_Os03g59100.1	Seita.9G046700.1	Sobic.001G048400.1	AT5G55090	0	21.8569	0.151468	0.851848	1.74316	0.433966	0.14094	1.13792	15.489	0.815609	0	5.81683	6.89861	0.681077	2.15281	0	0.236167	1.55813	3.65701	0.216515
ASEM_AUS1_00325									0.492813	0.553339	0.302937	0.567898	0.232421	0.289311	0	1.7701	1.24912	0	0.782024	2.053	2.71017	0.908103	0.793142	1.23655	1.06275	0	2.82112	0.541288
ASEM_AUS1_00326		LRK91_ARATH	L-type lectin-domain containing receptor kinase IX.1 (LecRK-IX.1) (EC 2.7.11.1)	-	-	Seita.5G194800.1	Sobic.001G073800.1	AT5G10530	0	0	0	0	0	0	0.28188	0	0	0	0	0	0	0	0	0	0	0	0	0
ASEM_AUS1_00327		RST4_AVESA	Thaumatin-like pathogenesis-related protein 4	-	-	-	-	-	1.35524	0.691674	0	0.141975	0.464842	0	1.12752	0	1.99859	0.679674	0	0.114056	0	0.454051	0	0	0.236167	0	0	0
ASEM_AUS1_00328		PTR53_ARATH	Protein NRT1/ PTR FAMILY 2.11 (AtNPF2.11) (Nitrate transporter 1.10) (Protein GLUCOSINOLATE TRANSPORTER-2)	Homolog7373-G03	LOC_Os07g21960.1	Seita.3G406400.1	Sobic.008G180300.1	AT5G62680	2.21766	3.5967	1.36322	0	20.1044	4.91828	2.25504	3.5402	23.2336	2.85463	4.24528	0.228111	0.985515	0.113513	0.339918	0	0.118084	0	0	7.03674
ASEM_AUS1_00329		FEI1_ARATH	LRR receptor-like serine/threonine-protein kinase FEI 1 (EC 2.7.11.1)	Homolog7904-G02	LOC_Os12g44090.1	Seita.3G406000.1	Sobic.008G190000.1	AT5G62710	312.813	92.546	3.48377	24.1357	81.6959	105.309	331.069	106.712	53.9618	191.668	79.6548	13.0023	5.29715	452.008	96.1968	153.085	32.1187	107.901	47.6456	188.476
ASEM_AUS1_00330		-	-	-	-	-	-	-	0.73922	0	0.302937	0	0.464842	0.578621	1.12752	0	0	0	5.92104	0	0	0	0.339918	0	0.118084	0	0	1.08258
ASEM_AUS1_00331		NFD4_ARATH	Protein NUCLEAR FUSION DEFECTIVE 4	-	LOC_Os03g54840.1	Seita.3G405800.1	Sobic.008G189600.1	AT2G39210	0	0	0	0.283949	0.11621	0	0.28188	0.252872	0.249823	0	0.335153	0	0.246379	0	0	0	0.236167	0.389533	0	0
ASEM_AUS1_00332		-	-	-	-	-	-	-	4.80493	0.138335	0	0.283949	0.464842	0.289311	3.80539	4.67812	0.749469	3.26244	0.111718	0.684333	0	0.79459	0.56653	0.24731	2.24359	0	1.67177	0.86606
ASEM_AUS1_00333		-	-	-	LOC_Os03g54840.1	Seita.3G405800.1	Sobic.008G189600.1	-	0.492813	0.553339	0	2.69752	0.464842	1.44655	0.422821	0.758615	0	1.63122	1.2289	0.798389	0.492758	1.02162	1.13306	2.10213	1.18084	0.389533	0.626915	0
ASEM_AUS1_00334		PPAF2_IPOBA	Purple acid phosphatase 2 (EC 3.1.3.2) (Manganese(II) purple acid phosphatase 2)	-	LOC_Os12g44010.1	Seita.1G236200.1	Sobic.008G113000.1	AT2G16430	0.492813	0	0.302937	0	0.464842	4.33966	0	0.505743	0.374735	0.407805	4.35699	0	0	0.567564	0.679836	1.73117	0	0	0.417943	0.216515
ASEM_AUS1_00335		UBC15_ARATH	Ubiquitin-conjugating enzyme 15 (EC 2.3.2.23) (E2 ubiquitin-conjugating enzyme 15) (PM42) (Ubiquitin carrier protein) (Ubiquitin-conjugating enzyme E2-18 kDa 15) (Ubiquitin-protein ligase)	-	LOC_Os03g47770.1	Seita.3G405200.1	Sobic.001G136900.1	AT1G45050	1271.58	61.8356	195.849	473.343	898.074	489.658	1494.11	1187.86	659.658	1111.27	779.455	1579.33	208.19	1027.63	1338.94	2655.74	1512.41	1660.38	2026.09	1280.8
ASEM_AUS1_00336		EPHA_MYCTU	Epoxide hydrolase A (EHB) (EC 3.3.2.10) (Epoxide hydrolase EphA)	-	LOC_Os12g43970.1	Seita.3G405000.1	Sobic.008G189100.1	AT3G51000	64.6818	33.062	18.6306	49.6911	52.0623	60.8999	76.8124	47.7927	45.4678	62.9378	31.281	39.1211	35.7249	61.8645	50.7611	57.4996	41.5654	42.6538	33.7489	54.7783
ASEM_AUS1_00337		EPHA_MYCTU	Epoxide hydrolase A (EHB) (EC 3.3.2.10) (Epoxide hydrolase EphA)	-	LOC_Os12g43970.1	Seita.3G405000.1	Sobic.008G189100.1	AT3G05600	116.304	22.2719	3.63524	22.574	50.7839	24.5914	57.7855	36.6664	23.7332	44.9944	12.9593	6.95739	15.5219	92.5129	40.7902	79.7575	39.2037	51.2236	13.1652	56.6187
ASEM_AUS1_00338									21.0678	19.0902	1.21175	5.82096	4.99705	8.1007	9.72487	10.4942	9.86801	7.34048	0.111718	0.798389	1.97103	5.3351	7.70481	12.9838	3.54251	6.03776	5.64224	8.76886
ASEM_AUS1_00339		BLH6_ARATH	BEL1-like homeodomain protein 6 (BEL1-like protein 6)	Homolog4354-G03	LOC_Os12g43950.1	Seita.3G404800.1	Sobic.008G188900.1	AT4G34610	0	0	0	0	0	0	0	0	0	0	0	0	0	0	0	0	0	0	0	0
ASEM_AUS1_00340		HSOP2_ARATH	Hsp70-Hsp90 organizing protein 2 (AtHop2)	Homolog4541-G03	-	Seita.3G404700.1	Sobic.008G188800.1	AT3G04710	318.604	84.2459	34.0804	87.0304	269.724	136.844	209.437	185.355	75.0719	189.901	117.639	92.8412	120.726	185.139	190.128	213.552	182.793	275.205	120.472	170.289
ASEM_AUS1_00341		RNF5_CAEEL	RING finger protein 5	-	LOC_Os12g43930.1	Seita.3G404600.1	Sobic.008G188700.3	AT1G19310	0.862424	0.27667	0.302937	0.851848	1.39452	1.44655	3.52351	1.39079	1.37403	0.679674	1.8992	0.912445	0	1.81621	1.13306	2.22579	1.417	3.31103	0	1.84038
ASEM_AUS1_00342		-	-	-	-	Seita.3G404200.1	Sobic.008G188000.2	AT2G22880	26.4887	27.5286	23.932	27.5431	26.8446	16.9247	31.8525	30.7239	29.2293	34.3915	26.8123	48.9298	31.1669	40.07	37.9575	46.247	63.7651	42.6538	29.256	39.2975
ASEM_AUS1_00343		IPT9_ARATH	tRNA dimethylallyltransferase 9 (EC 2.5.1.75) (Isopentenyl-diphosphate: tRNA isopentenyltransferase 9) (AtIPT9) (IPP transferase 9) (IPPT 9)	-	-	Seita.3G404000.1	Sobic.002G407800.3	AT5G20040	0.246407	0.553339	0.302937	0.283949	0.581052	0	0	0.379307	0.624558	0.407805	2.23436	1.59678	0	4.31349	0.226612	1.23655	0	3.70056	0	0.43303
ASEM_AUS1_00344		-	-	-	-	Seita.3G404000.1	Sobic.002G407800.3	-	4.43532	1.93669	0.90881	3.69134	2.78905	2.6038	1.97316	1.26436	1.74876	2.85463	2.01092	0.798389	0.492758	4.54051	5.43869	5.44082	3.54251	1.55813	0.731401	2.38167
ASEM_AUS1_00345		-	-	-	-	Seita.3G403900.1	Sobic.008G187800.1	AT1G61255	0.246407	0	0	0.425924	0.11621	0	0	0.379307	0	0	0	0.456222	0	0	0.226612	0	0.118084	0	0	0.216515
ASEM_AUS1_00346		-	-	-	-	Seita.3G403800.1	Sobic.008G187700.1	-	29.9384	10.5134	6.2102	15.6172	21.1503	13.3083	25.3692	8.72407	20.7353	27.3229	9.71945	11.7477	5.66671	6.2432	12.577	10.0161	5.90418	1.55813	27.2708	3.24773
ASEM_AUS1_00347		OCS1_MAIZE	Ocs element-binding factor 1 (OCSBF-1)	-	LOC_Os12g43790.1	Seita.1G102300.1	Sobic.008G187500.1	AT5G15830	2.34086	0.968343	0.302937	2.69752	3.3701	1.59121	0.704701	0.632179	2.87297	0.815609	0.446871	0.228111	0.862326	0.79459	2.37943	0.865585	0.708501	0.389533	1.56729	1.62386
ASEM_AUS1_00348		-	-	-	LOC_Os12g43780.1	Seita.3G403500.1	Sobic.008G187400.2	-	1.35524	0.27667	0	0.141975	0.813473	0.144655	0.14094	0.126436	0.499646	0	0	0	0	0.227026	0.56653	0.370965	0.118084	0.389533	0.313458	0.216515
ASEM_AUS1_00349									0.246407	0	0	0	0	0	0	0	0	0	7.03822	0	0	0	0	0	0	0.389533	0	0
ASEM_AUS1_00350		-	-	-	-	-	-	-	0.246407	0	0	0	0.232421	0	0	0.252872	0	0.27187	0	0	0	0	0	0	0	0	0	0
ASEM_AUS1_00351		-	-	-	-	Seita.3G403200.1	Sobic.008G187300.1	-	0.123203	0	0.151468	0.709873	0.813473	0.144655	0.563761	0.252872	0.124912	0.679674	0.335153	0.456222	0.123189	0.227026	0.226612	0	0.354251	0.779066	0.104486	0.324773
ASEM_AUS1_00352		AYR1_SCHPO	NADPH-dependent 1-acyldihydroxyacetone phosphate reductase (ADR) (EC 1.1.1.101) (1-acyl DHAP reductase) (Acyl/alkyl DHAP reductase) (Acylglycerone-phosphate reductase)	-	LOC_Os09g35620.1	Seita.3G403100.1	Sobic.008G187200.1	AT5G65205	0.492813	0.415004	0	0.283949	1.04589	0	0.422821	0	0	0	0	0.228111	0	0	0	0	0.118084	0	0	0.216515
ASEM_AUS1_00353		CSCLA_ARATH	CSC1-like protein RXW8	-	LOC_Os03g47070.1	Seita.3G403000.1	Sobic.001G140000.1	AT1G58520	0	0.415004	0.302937	0	0.11621	0	0	0	0.499646	0.27187	0.446871	0.228111	0	0.79459	0.339918	0	0.236167	0.779066	0	0.649545
ASEM_AUS1_00354									18.2341	103.474	17.2674	26.1233	36.3739	35.7299	30.584	31.2296	85.5644	41.732	29.7169	49.3861	51.2468	30.1944	50.1946	42.661	29.639	32.1365	60.7063	61.382
ASEM_AUS1_00355									0	0	0	0	0	0	0	0	0	0	0	0	0	0	0	0	0	0	0	0
ASEM_AUS1_00356									0	0	0	0	0	0	0	0	0	0	0	0	0	0	0	0	0	0	0	0
ASEM_AUS1_00357		ERG28_ARATH	Ergosterol biosynthetic protein 28	-	LOC_Os12g43670.1	Seita.3G019400.1	Sobic.008G186600.2	AT1G10030	0	0	0	0	0	0	0	0	0	0	0	0	0	0	0	0	0.236167	0	0	0
ASEM_AUS1_00358		-	-	-	-	-	-	-	9.60986	2.21336	2.57496	5.53701	6.15915	2.74845	9.72487	5.68961	2.1235	7.34048	2.01092	5.81683	3.32611	5.22159	5.552	4.32792	3.42442	2.3372	3.13458	4.54682
ASEM_AUS1_00360									3.32649	1.10668	0.302937	0.567898	0.232421	0.867932	0.28188	0.758615	0.124912	0.543739	0	1.71083	3.20293	4.427	0	0.123655	0	0	0.522429	0.108258
ASEM_AUS1_00361		-	-	-	-	-	-	AT1G05780	0	0	0	0	0	0	0	0	0	0	0	0	0	0	0	0	0	0	0	0
ASEM_AUS1_00362		PUR9_BACC0	Bifunctional purine biosynthesis protein PurH [Includes: Phosphoribosylaminoimidazolecarboxamide formyltransferase (EC 2.1.2.3) (AICAR transformylase); IMP cyclohydrolase (EC 3.5.4.10) (ATIC) (IMP synthase) (Inosinicase)]	Homolog3774-G02	-	Seita.2G303800.1	Sobic.006G213400.2	AT2G35040	1.35524	3.04336	2.57496	2.55554	2.90526	0	0.563761	0.758615	2.49823	2.44683	0	1.48272	2.83336	1.13513	1.01975	1.3602	0.472334	0.389533	0.835887	1.08258
ASEM_AUS1_00363									34.6201	13.6951	24.6893	20.4443	39.6278	9.83656	29.8793	17.3217	13.3655	25.5558	12.1772	18.7051	26.4857	8.28644	15.5229	14.4676	11.0999	10.1279	13.1652	13.7487
ASEM_AUS1_00364									0	0	0	0	0	0	0	0	0	0	0	0	0	0	0	0	0	0	0	0
ASEM_AUS1_00365									0	0	0	0	0	0	0	0	0	0	0	0	0	0	0	0	0	0	0	0
ASEM_AUS1_00366		PUR9_BACWK	Bifunctional purine biosynthesis protein PurH [Includes: Phosphoribosylaminoimidazolecarboxamide formyltransferase (EC 2.1.2.3) (AICAR transformylase); IMP cyclohydrolase (EC 3.5.4.10) (ATIC) (IMP synthase) (Inosinicase)]	Homolog3774-G02	-	Seita.2G303800.1	Sobic.006G213400.2	AT2G35040	0	0	0	0	0	0	0	0	0	0	0	0	0	0	0	0	0	0	0	0
ASEM_AUS1_00367									41.6427	18.8135	27.7187	21.7221	37.536	11.8617	30.0203	29.8388	17.9873	38.8774	11.5069	18.5911	32.522	6.69726	15.7495	16.1988	9.3286	10.3226	15.6729	12.1248
ASEM_AUS1_00368									0	0	0	0	0	0	0	0	0	0	0	0	0	0	0	0	0	0	0	0
ASEM_AUS1_00370		-	-	-	-	-	-	-	0	0	0	0	0	0	0	0.126436	0	0	0	0	0	0	0	0	0	0	0	0
ASEM_AUS1_00372									0	0.27667	0	0	0.581052	0	0	0	0	0	0	0.228111	0.246379	0.79459	0	0.49462	0.354251	0.194766	0.208972	0.108258
ASEM_AUS1_00373									0	0	0	0	0	0	0	0	0	0	0	0	0	0	0	0	0	0	0	0
ASEM_AUS1_00374		MDA2_ARATH	Mediator-associated protein 2	Homolog3565-G01	-	Seita.5G055800.1	Sobic.003G118400.1	AT5G64680	0	0	0	0	0	0	0	0	0	0	0	0	0	0	0	0	0	0	0	0
ASEM_AUS1_00375									83.5319	46.8955	56.3462	38.0492	68.2155	41.6607	26.6377	40.333	29.2293	59.8113	29.7169	24.522	26.2393	36.0971	18.5822	40.1879	30.4655	41.8748	24.7631	15.6973
ASEM_AUS1_00377		AGL80_ARATH	Agamous-like MADS-box protein AGL80	-	-	Seita.5G055700.1	Sobic.003G118500.1	AT5G48670	0	0	0	0	0	0	0	0	0	0	0	0	0	0	0	0	0	0	0	0
ASEM_AUS1_00378		RGA2_SOLBU	Disease resistance protein RGA2 (Blight resistance protein RPI) (RGA2-blb)	-	LOC_Os01g15580.1	Seita.5G055400.1	Sobic.003G118900.1	AT3G14470	0.492813	0.27667	0.302937	0.283949	0.464842	0	0.14094	0.252872	0	0	0	0.228111	0	0.340538	0	0	0	0	0	0.324773
ASEM_AUS1_00379		PHE2_ARATH	MADS-box transcription factor PHERES 2 (Agamous-like MADS-box protein AGL38)	-	-	Seita.5G055700.1	Sobic.003G118500.1	AT1G65300	0.492813	0	0	0.567898	0.464842	1.15724	0.563761	2.27584	0.999293	1.08748	0.670307	1.36867	2.95655	0	1.13306	0	2.00742	0.194766	2.08972	1.08258
ASEM_AUS1_00380		-	-	-	-	-	-	-	1.10883	2.49003	1.96909	1.98764	0.581052	1.44655	0.845641	1.7701	0	0	0.446871	1.14056	1.47827	0.681077	0.56653	0.24731	0	0.779066	0	1.73212
ASEM_AUS1_00381									0	0	0.302937	0.851848	0	0	0.986582	1.39079	0	0	0	0	0.985515	0	1.58628	0	0	0	0	0
ASEM_AUS1_00382									0	0	0	0	0	0	0	0	0	0	0	0	0	0	0	0	0	0	0	0
ASEM_AUS1_00383									0	0	0	0	0	0	0	0	0	0	0	0	0	0	0	0	0	0	0	0
ASEM_AUS1_00384		FAD1_SCHPO	Probable FAD synthase (EC 2.7.7.2) (FAD pyrophosphorylase) (FMN adenylyltransferase) (Flavin adenine dinucleotide synthase)	Homolog6390-G01	LOC_Os01g15490.1	Seita.5G055900.1	Sobic.003G118200.1	AT5G03430	0	0	0	0	0	0	0	0	0.124912	0	0	0	0	0	0	0	0	0	0	0
ASEM_AUS1_00385		RUK_ARATH	Serine/threonine-protein kinase RUNKEL (Protein EMBRYO DEFECTIVE 3013) (Protein RUNKEL) (EC 2.7.11.1)	-	LOC_Os01g15480.1	Seita.5G056000.1	Sobic.003G118100.1	AT5G18700	105.585	134.185	82.5503	73.4009	128.064	97.0637	50.0338	102.792	78.3196	98.5528	102.78	74.8205	89.3123	80.9346	78.9743	74.193	68.2523	91.3455	47.6456	98.4061
ASEM_AUS1_00386		PBL27_ARATH	Serine/threonine-protein kinase PBL27 (EC 2.7.11.1) (PBS1-like protein 27) (Receptor-like cytoplasmic kinase PBL27)	Homolog7583-G02	LOC_Os01g15470.1	Seita.5G056100.1	Sobic.003G117900.1	AT5G18610	0.492813	9.13009	0	0	0.464842	0	0	0.758615	12.4912	0.543739	0.446871	1.14056	0.985515	0	0.453224	0	0	0.389533	0.940373	1.08258
ASEM_AUS1_00387		C3H6_ORYSJ	Zinc finger CCCH domain-containing protein 6 (OsC3H6) (Zinc finger CCCH domain-containing protein ZFN-like 1)	Homolog6658-G02	LOC_Os01g15460.1	Seita.5G056200.1	Sobic.003G117800.1	AT2G47850	172.115	120.628	58.0124	86.6045	108.657	83.1768	40.3089	80.2867	120.914	102.631	35.3028	46.9909	63.6889	71.5131	88.9452	57.4996	90.3339	79.6595	57.8852	53.9123
ASEM_AUS1_00388									77.4949	65.8473	78.3091	96.8267	85.6471	72.3277	41.5774	74.0914	89.3118	82.5125	89.1508	92.1569	88.0804	93.0805	109.68	141.832	101.198	104.784	105.74	128.502
ASEM_AUS1_00389		C3H5_ORYSJ	Zinc finger CCCH domain-containing protein 5 (OsC3H5) (Zinc finger CCCH domain-containing protein ZFN-like 3)	Homolog6658-G03	LOC_Os01g15350.1	Seita.5G056300.1	Sobic.003G117700.1	AT2G47850	0	0	0	0	0	0	0	0	0	0	0	0	0	0	0	0	0	0	0	0
ASEM_AUS1_00391		FLP1_ORYSJ	Flowering-promoting factor 1-like protein 1 (FPF1-like protein 1) (Protein ROOT ARCHITECTURE ASSOCIATED 1) (OsRAA1)	-	LOC_Os01g15340.1	Seita.5G056400.1	Sobic.003G117600.1	AT5G24860	19.9589	11.7585	20.5997	31.5184	21.1503	7.66673	8.59735	22.7584	25.2321	19.8465	8.26711	15.7397	26.9785	24.9728	27.9866	18.9192	11.5722	19.8662	20.1658	18.6203
ASEM_AUS1_00392		RLF33_ARATH	Protein RALF-like 33	-	LOC_Os01g15320.1	Seita.5G056500.1	Sobic.003G117500.1	AT4G15800	0	0	1.66615	5.11109	0	0	0.986582	0	0	0.407805	0.670307	0	0.246379	1.02162	0.679836	0.123655	0	0.194766	0.104486	0
ASEM_AUS1_00393									3.44969	0.415004	0.605873	2.12962	0	0	0.704701	0	0.749469	0	6.81478	0.114056	0.123189	6.69726	0	2.84406	0.590418	6.81683	0.208972	0.649545
ASEM_AUS1_00394		LSM4_ORYSJ	Probable U6 snRNA-associated Sm-like protein LSm4	-	LOC_Os01g15310.1	Seita.5G056700.1	Sobic.003G117300.2	AT5G27720	0	0	0	0	0	0	0	0	0	0	0	0	0	0	0	0	0	0	0	0
ASEM_AUS1_00395									34.7434	30.2953	41.6538	39.4689	45.3221	28.4971	13.8121	38.5629	42.345	54.7817	29.3818	57.9402	68.9861	52.6699	50.3079	54.6555	38.4952	53.7555	40.854	41.2461
ASEM_AUS1_00396		LSM4_ORYSJ	Probable U6 snRNA-associated Sm-like protein LSm4	-	LOC_Os01g15310.1	Seita.5G056700.1	Sobic.003G117300.2	AT5G27720	0	0	0	0	0	0	0	0	0	0	0	0	0	0	0	0	0	0	0	0
ASEM_AUS1_00397		TYDC2_PAPSO	Tyrosine/DOPA decarboxylase 2 [Includes: DOPA decarboxylase (DDC) (EC 4.1.1.28); Tyrosine decarboxylase (EC 4.1.1.25)]	Homolog0716-G03	LOC_Os10g26110.1	Seita.9G256000.1	Sobic.001G255300.1	AT2G20340	24.3943	14.6635	11.8145	6.10491	10.2265	25.7486	13.5303	8.85051	8.99363	6.93268	8.60227	0	0.615947	3.74592	3.96571	3.70965	5.43184	6.81683	5.64224	6.17068
ASEM_AUS1_00398		BGL04_ARATH	Beta-glucosidase 4 (AtBGLU4) (EC 3.2.1.21)	-	-	Seita.5G056800.1	-	AT4G27830	0	3.73504	0.454405	0.141975	0.813473	0.289311	0	1.89654	3.12279	0.27187	0	2.28111	4.80439	5.44862	2.15281	7.54295	2.59784	4.28486	0.313458	1.29909
ASEM_AUS1_00399		C3H4_ORYSJ	Zinc finger CCCH domain-containing protein 4 (OsC3H4) (EC 3.6.4.-)	-	LOC_Os01g15300.1	Seita.5G056900.1	Sobic.003G117200.1	AT2G47680	4.92813	14.8018	20.2968	22.574	26.496	26.9059	22.6914	16.3102	15.9887	18.6231	47.2566	37.6383	49.0294	35.0755	42.4898	13.3547	46.2887	28.8254	32.5996	11.8001
ASEM_AUS1_00400		CBF5_ARATH	H/ACA ribonucleoprotein complex subunit 4 (EC 5.4.99.-) (CBF5 homolog) (Dyskerin) (Nopp-140-associated protein of 57 kDa homolog) (AtNAP57) (Nucleolar protein NAP57 homolog)	-	LOC_Os03g25450.1	Seita.2G404800.1	Sobic.002G389500.1	AT3G57150	8.99385	36.2437	3.3323	9.22835	47.4138	25.4593	47.9197	9.73556	29.4791	26.3714	20.3326	37.9805	16.5074	8.39995	53.5937	8.16123	36.3697	29.6045	102.814	74.6977
ASEM_AUS1_00401		SAG21_ARATH	Protein SENESCENCE-ASSOCIATED GENE 21, mitochondrial (Late embryogenesis abundant like 5) (AtLEA5) (Late embryogenis abundant protein 38)	-	-	Seita.3G203500.1	-	AT4G15910	24.7639	6.08673	14.8439	3.83331	17.664	4.77363	12.2618	7.08041	7.24487	13.3216	3.46325	5.24656	4.55801	10.6702	7.93142	17.8063	8.38393	11.686	13.0607	12.1248
ASEM_AUS1_00402		DYL1_CHLRE	Dynein 8 kDa light chain, flagellar outer arm	-	LOC_Os01g15260.1	Seita.5G057400.1	Sobic.003G116900.1	AT4G15930	16.2628	20.4735	9.23957	3.69134	12.2021	6.50949	2.1141	6.19535	11.4919	3.1265	2.01092	11.7477	11.087	17.2539	17.4491	12.2418	12.1626	1.94766	19.0164	11.9083
ASEM_AUS1_00403		-	-	-	LOC_Os02g20780.1	-	-	-	13.1828	10.9284	10.1484	12.7777	12.5507	14.4655	9.72487	8.72407	13.6154	16.3122	12.289	18.5911	13.4276	14.0756	20.1685	14.344	17.5944	14.2179	17.2402	12.6661
ASEM_AUS1_00404									0	0	0	0	0	0	0	0	0	0.135935	0.223436	0	0	0	0.453224	0	0.708501	0	0	0.43303
ASEM_AUS1_00405		SAMT_CLABR	Salicylate carboxymethyltransferase (EC 2.1.1.274) (S-adenosyl-L-methionine:salicylate acid carboxylmethyltransferase) (CbSAMT) (Salicylate O-methyltransferase)	-	-	Seita.3G115900.1	Sobic.003G104800.2	AT4G36470	0	0	0	0	0	0	0	0	0	0	0	0	0	0	0	0	0	0	0	0
ASEM_AUS1_00406									3.5729	0	0.302937	0.283949	0.929683	0.723277	0.28188	0.505743	0.124912	0.815609	0.223436	0.912445	2.09422	1.24864	6.68506	3.33868	7.20309	1.1686	12.1204	5.62939
ASEM_AUS1_00407		RGA4_SOLBU	Putative disease resistance protein RGA4 (RGA4-blb)	-	LOC_Os01g15250.1	Seita.5G057700.1	Sobic.003G116200.1	-	0	0	0	0	0	0	0	0	0	0	0	0	0	0	0	0	0	0	0	0
ASEM_AUS1_00408		-	-	-	-	-	Sobic.005G088100.1	-	12.4435	1.10668	1.51468	3.40739	1.74316	0	0	3.41377	1.24912	3.1265	0	0.456222	0.492758	0	0.453224	0	0	0.389533	0	0
ASEM_AUS1_00409		RGA2_SOLBU	Disease resistance protein RGA2 (Blight resistance protein RPI) (RGA2-blb)	-	LOC_Os01g15250.1	Seita.5G057700.1	Sobic.003G116200.1	-	0.246407	0	0.302937	0.283949	0.581052	0.433966	0.986582	0.252872	0.249823	0	0.782024	0.456222	0.246379	0.227026	0.113306	0.49462	0	0.389533	0	0.108258
ASEM_AUS1_00410		RGA2_SOLBU	Disease resistance protein RGA2 (Blight resistance protein RPI) (RGA2-blb)	-	LOC_Os01g15250.1	Seita.5G057700.1	Sobic.003G116200.1	-	7.269	0.553339	0.90881	1.1358	1.85937	0	0.28188	1.01149	0.249823	0.679674	0	0	0.246379	0	0	0	0	0	0	0
ASEM_AUS1_00411		SAMT_CLABR	Salicylate carboxymethyltransferase (EC 2.1.1.274) (S-adenosyl-L-methionine:salicylate acid carboxylmethyltransferase) (CbSAMT) (Salicylate O-methyltransferase)	-	-	Seita.3G115900.1	Sobic.003G104800.2	AT1G19640	1.97125	0	0	0.993822	0.697262	0.289311	0.563761	0.505743	0	0.407805	0.446871	0.228111	0	0	0	0	0.236167	0.389533	0	0
ASEM_AUS1_00412		-	-	-	-	-	-	-	1.23203	0	1.06028	0.709873	0.581052	1.15724	0.563761	0.126436	0.499646	1.35935	1.2289	0	1.72465	2.38377	10.0842	0.98924	3.07017	1.7529	18.494	2.70644
ASEM_AUS1_00413		EPHA_MYCTU	Epoxide hydrolase A (EHB) (EC 3.3.2.10) (Epoxide hydrolase EphA)	Homolog2034-G02	LOC_Os01g15120.1	Seita.5G057800.1	Sobic.003G116700.1	AT4G02340	0.73922	0	0	0.283949	0.232421	0.144655	0.28188	0	0	0	0.335153	0	0	0.113513	0	0.370965	0.708501	0.779066	0.417943	0.649545
ASEM_AUS1_00414									31.5401	100.984	38.9274	38.3331	33.3524	14.4655	19.1679	21.3677	46.3422	28.4104	18.6569	18.2489	14.6595	33.9403	17.4491	33.5105	51.7206	22.3981	83.3797	40.3801
ASEM_AUS1_00415		DIV_ANTMA	Transcription factor DIVARICATA	-	-	-	-	AT5G58900	0	0	0	0	0	0	0	0	0	0	0	0	0	0	0	0	0	0	0	0
ASEM_AUS1_00416		SYP22_ARATH	Syntaxin-22 (AtSYP22) (AtVAM3) (Protein SHOOT GRAVITROPISM 3)	-	LOC_Os01g15110.1	Seita.5G058000.1	Sobic.003G116600.1	AT5G46860	5.29774	0.27667	0	0.567898	3.13768	0.144655	1.97316	0.758615	0.249823	1.76715	0	0	0	1.24864	1.01975	3.21503	2.24359	1.1686	0.835887	2.92295
ASEM_AUS1_00417		-	-	-	-	-	-	AT2G18690	107.926	107.901	92.8501	107.901	118.651	79.7051	104.578	110.252	124.287	93.6591	116.968	88.6212	89.066	124.524	116.365	165.821	133.08	160.293	76.7971	103.278
ASEM_AUS1_00418		FBL78_ARATH	Putative F-box/LRR-repeat protein At5g02700	-	-	-	-	AT2G29930	0.492813	0	0	0	0.348631	0.433966	0.563761	0.126436	0.249823	0	0.111718	0	0.123189	0.113513	0	0.618275	0.472334	0	1.4628	0.216515
ASEM_AUS1_00419		FDL24_ARATH	Putative F-box/FBD/LRR-repeat protein At4g00315	-	-	-	-	AT5G53640	6.77619	6.50173	8.17929	6.95676	12.6669	8.39001	14.5168	8.4712	6.24558	5.57333	11.0601	8.89634	8.86964	11.0107	7.81812	10.5107	9.68285	17.1394	17.9716	1.94864
ASEM_AUS1_00420		-	-	-	-	-	-	-	1.10883	1.52168	2.42349	2.41357	2.90526	1.01259	2.53692	0.885051	1.87367	1.35935	0.223436	1.82489	2.58698	2.04323	0.906448	1.48386	1.65317	1.94766	3.55252	0.216515
ASEM_AUS1_00421									0.246407	0.138335	0	0	0.697262	0.289311	0.14094	0	0.499646	0.27187	0	0	0	0.227026	0.226612	0.49462	0	0	0.104486	0.216515
ASEM_AUS1_00422		CP21D_ARATH	Peptidyl-prolyl cis-trans isomerase CYP21-4 (PPIase CYP21-4) (EC 5.2.1.8) (Cyclophilin of 21 kDa 4) (Cyclophilin-21-4)	-	-	Seita.5G058400.1	-	AT3G66654	0	0	0	0	0	0	0	0	0.249823	0	0	0	0	0.227026	0	0.123655	0	0	0	0
ASEM_AUS1_00423		Y5162_ARATH	Uncharacterized protein At5g41620	-	LOC_Os04g31400.1	Seita.7G071400.1	Sobic.006G046600.1	AT3G11590	19.9589	16.6002	29.0819	16.895	27.077	10.4152	16.2081	18.4596	17.2378	27.4588	11.8421	27.6015	17.8625	15.7783	27.76	11.7472	15.4689	20.2557	18.9119	13.4239
ASEM_AUS1_00424		VPS11_ARATH	Vacuolar protein-sorting-associated protein 11 homolog (AtVPS11)	-	LOC_Os04g31390.1	Seita.2G399300.1	Sobic.006G046700.1	AT2G05170	0.492813	2.49003	0.757342	1.27777	0.464842	0.867932	1.12752	1.26436	0.499646	0.543739	0.446871	0.684333	0.246379	1.36215	1.35967	0.24731	2.36167	3.11626	4.07495	2.38167
ASEM_AUS1_00425									17.7413	18.3985	11.5116	20.7283	23.3583	24.5914	19.5907	20.7355	15.9887	19.1668	14.0764	19.9597	16.0146	16.1188	23.7943	19.5375	19.0114	23.9563	27.6888	26.4148
ASEM_AUS1_00426		TPR1_ORYSJ	Protein TPR1 (Aberrant spikelet and panicle1-related 2) (Protein ASP1-RELATED 2) (OsASPR2) (Topless-related protein 1) (Topless-related protein 2) (OsTPR2)	-	LOC_Os01g15020.1	Seita.5G058500.1	Sobic.003G115900.1	AT3G16830	0	0	0	0	0	0	0	0	0	0	0	0	0	0	0	0	0	0	0	0
ASEM_AUS1_00427									373.183	148.157	199.635	342.727	361.763	187.039	205.773	399.158	278.928	224.564	299.85	192.298	187.741	423.062	360.88	376.035	314.338	510.678	474.679	267.396
ASEM_AUS1_00428		DNAJ8_ARATH	Chaperone protein dnaJ 8, chloroplastic (AtDjC8) (AtJ8)	-	-	Seita.4G195800.1	Sobic.004G207300.1	AT1G80920	0	0	0	0	0	0	0	0	0	0	0	0	0	0	0	0.618275	0	0.584299	0	0
ASEM_AUS1_00429		MRS2B_ORYSJ	Magnesium transporter MRS2-B	Homolog2952-G06	LOC_Os06g44150.1	Seita.4G195900.1	Sobic.010G210500.2	AT1G16010	3.5729	1.66002	1.36322	0	0.232421	1.3019	2.1141	4.29882	1.37403	5.70926	2.56951	5.81683	4.92758	14.9837	1.01975	6.67737	1.77125	13.2441	0	7.46977
ASEM_AUS1_00430		-	-	-	-	-	-	-	25.5031	18.5369	24.9923	23.8517	28.5878	26.7612	26.0739	23.7699	23.2336	17.1278	31.0575	14.4851	16.1378	26.335	18.8088	21.8869	17.004	25.1249	18.5985	11.8001
ASEM_AUS1_00431		TMN8_ARATH	Transmembrane 9 superfamily member 8 (Endomembrane protein 1) (Transmembrane nine protein 8) (AtTMN8)	-	LOC_Os06g44140.1	Seita.4G196100.1	Sobic.010G210200.1	AT5G10840	0	0.138335	0	0.141975	0.11621	1.88052	0	0.252872	0.624558	0	1.56405	0.228111	0	8.28644	3.96571	0.74193	4.01484	1.1686	0.104486	1.40735
ASEM_AUS1_00432									114.702	26.8369	46.9552	47.2775	121.324	56.4156	132.202	72.827	49.9646	67.2878	31.7278	42.6568	79.9499	79.0049	83.5065	28.4406	41.0931	36.8109	72.3042	57.0517
ASEM_AUS1_00433									0	0	0	0	0	0	0	0.126436	0	0	0	0	0	0.113513	0.339918	0.123655	0.118084	0	0	0.216515
ASEM_AUS1_00434									0	0	0	0	0	0	0	0	0	0	0	0	0	0	0	0	0	0	0	0
ASEM_AUS1_00435		DNAJ8_ARATH	Chaperone protein dnaJ 8, chloroplastic (AtDjC8) (AtJ8)	-	-	Seita.4G195800.1	Sobic.004G207300.1	AT1G80920	0	0	0	0	0	0	0	0	0	0	0	0	0	0	0	0	0	0	0	0
ASEM_AUS1_00436		ANRPN_VITVI	Anthocyanidin reductase ((2S)-flavan-3-ol-forming) (VvANR) (EC 1.3.1.112)	-	LOC_Os06g44170.1	Seita.4G195600.1	Sobic.007G157700.1	AT4G27250	2.21766	2.21336	1.36322	0.567898	1.62695	2.31449	1.55034	2.52872	1.1242	5.43739	4.02184	4.33411	3.57249	13.9621	1.47298	8.03757	0.590418	15.3865	0.313458	5.84591
ASEM_AUS1_00437		DFRA_DIACA	Dihydroflavonol 4-reductase (DFR) (EC 1.1.1.219) (Dihydrokaempferol 4-reductase) (Flavanone 4-reductase) (FNR) (EC 1.1.1.234)	-	LOC_Os06g44170.1	Seita.4G195600.1	Sobic.007G157700.1	AT4G27250	0.36961	0.27667	0	0.283949	0	3.03776	0	0.252872	0	0	0.782024	0.114056	0	6.92428	0	6.92468	1.77125	7.98542	0.731401	0
ASEM_AUS1_00438		-	-	-	-	-	-	-	35.729	15.7702	16.9645	14.6234	37.0711	14.3209	43.6915	8.09189	10.2427	32.0806	21.3381	10.3791	14.1668	70.9455	16.2028	56.263	26.5688	74.206	12.9562	13.857
ASEM_AUS1_00439		XPO7A_XENLA	Exportin-7-A	Homolog7004-G01	LOC_Os03g42050.1	Seita.4G195400.1	Sobic.010G072800.2	AT5G06120	0	0	0.90881	1.27777	0	2.31449	5.49667	0.758615	0.624558	0	3.23982	1.25461	0	2.61079	0	2.10213	3.18826	1.1686	0.417943	0
ASEM_AUS1_00440		ANRPN_VITVI	Anthocyanidin reductase ((2S)-flavan-3-ol-forming) (VvANR) (EC 1.3.1.112)	-	LOC_Os06g44180.1	-	Sobic.010G211000.2	AT4G27250	83.4087	60.0373	54.0742	78.9379	92.5035	62.9251	71.5976	63.5972	69.7007	66.2003	50.1613	65.0117	59.1309	99.4372	80.4473	84.7037	86.5552	102.837	70.319	97.5401
ASEM_AUS1_00441									12.9364	0.27667	0	0.141975	0.232421	1.44655	0.28188	2.40228	0.249823	0	0	0	0.739137	0.454051	0.453224	0.74193	0	0	0.313458	0
ASEM_AUS1_00442		P2C58_ORYSJ	Probable protein phosphatase 2C 58 (OsPP2C58) (EC 3.1.3.16)	-	LOC_Os02g08364.1	Seita.1G063200.1	Sobic.004G065200.1	AT2G25070	0	0	0	0	0	0	0.28188	0	0	0	0.446871	0	0	0	0	0	0	0	0	0
ASEM_AUS1_00443		-	-	-	LOC_Os06g44200.1	Seita.4G195100.1	Sobic.010G211200.2	AT5G61190	8.87064	14.8018	4.08965	8.66045	9.18062	7.52208	6.06043	9.22981	15.3641	5.70926	6.36791	6.04495	7.26818	10.6702	12.1237	6.92468	12.9892	8.76449	7.10504	10.934
ASEM_AUS1_00444		-	-	-	LOC_Os06g44190.1	Seita.4G195200.1	Sobic.010G211100.1	AT2G38465	10.4723	9.82177	5.7558	9.65427	8.48336	6.36483	6.62419	8.59763	7.86943	5.57333	7.03822	8.32606	5.29715	6.92428	8.95118	5.19351	4.84142	4.28486	4.70186	4.87159
ASEM_AUS1_00445									11.5811	4.01171	1.06028	1.41975	4.99705	3.18242	3.38257	3.5402	4.74664	1.22341	0	1.48272	0.492758	10.1026	3.39918	3.21503	1.53509	3.11626	3.55252	4.22204
ASEM_AUS1_00446		-	-	-	LOC_Os06g44180.1	-	Sobic.010G211000.2	-	0	0	0	0	0	0	0	0	0	0	0	0	0	0	0.226612	0	0.118084	0	0	0.108258
ASEM_AUS1_00447		GSTT2_ARATH	Glutathione S-transferase T2 (AtGSTT2) (EC 2.5.1.18) (GST class-theta member 2) (Glutathione S-transferase 10B)	-	-	Seita.3G408400.1	-	AT3G47680	5.05134	0	0	0.141975	0	0.723277	0	1.64367	0.249823	0.27187	0.223436	0	0.369568	0	0.226612	0	0.236167	0	0.208972	0
ASEM_AUS1_00448		RSSA_VITVI	40S ribosomal protein SA	-	LOC_Os03g28410.1	Seita.9G371600.1	-	AT3G04770	0	0	1.21175	0	0.581052	0	0	0.505743	0	1.35935	0	0.456222	0.246379	0	0.453224	0.24731	0.708501	0.389533	1.88075	0
ASEM_AUS1_00449		RSSA_VITVI	40S ribosomal protein SA	-	LOC_Os03g28410.1	Seita.9G371600.1	-	AT3G04770	60.7393	44.1288	45.289	25.5554	59.4997	24.7361	66.8057	44.5054	41.8454	35.479	51.1667	31.0231	36.3409	60.8429	43.8494	90.1445	46.8792	47.3282	52.7654	65.7123
ASEM_AUS1_00450		RSSA_VITVI	40S ribosomal protein SA	-	LOC_Os03g28410.1	Seita.9G371600.1	-	AT3G04770	103.737	68.7524	79.9753	40.0368	85.066	31.1009	85.8326	55.6318	58.3337	71.0939	22.2318	40.6038	44.225	46.1997	55.2933	80.4994	38.6133	38.9533	51.0936	91.1529
ASEM_AUS1_00451		-	-	-	-	-	-	-	31.1705	29.742	34.2318	18.7406	33.2362	33.4154	65.2553	21.9998	30.6033	20.5262	71.7228	20.0738	24.2683	58.4591	27.9866	77.779	55.0269	51.8079	24.8676	42.3287
ASEM_AUS1_00452		KASC2_ARATH	3-oxoacyl-[acyl-carrier-protein] synthase II, chloroplastic (EC 2.3.1.41) (Beta-ketoacyl-acyl-carrier-protein synthase II) (AtKAS2) (Beta-ketoacyl-ACP synthetase 2) (Protein FATTY ACID BIOSYNTHESIS 1)	Homolog3812-G04	LOC_Os03g28420.1	Seita.9G371500.1	Sobic.001G344400.1	AT1G74960	0.246407	0	0	0	0.11621	0.578621	4.93291	0	0	0	4.02184	0	0	2.49728	0	1.97848	0.826585	2.72673	0	0
ASEM_AUS1_00453		-	-	-	-	-	-	-	108.049	229.221	53.0139	96.9687	77.861	43.3966	172.229	96.7234	127.285	77.4829	65.0197	43.2271	40.4061	423.403	120.331	266.971	139.929	364.018	110.755	207.854
ASEM_AUS1_00454									0	0	0	0	0	0	10.5705	0	2.74805	0.135935	0	0	0	0	0	0	0	0	0	0
ASEM_AUS1_00455		-	-	-	-	Seita.2G064200.1	Sobic.002G059866.1	-	0	0	0	0	0	0	0	0	0	0	0	0	0	0	0	0	0	0	0	0
ASEM_AUS1_00456		RP8HA_ARATH	Disease resistance protein RPH8A (RPP8 homolog A)	-	-	-	-	AT5G43470	0.73922	0	3.18084	4.11726	4.18357	6.07552	1.12752	5.18387	5.3712	1.08748	5.92104	7.1855	11.3334	5.56213	5.77861	8.03757	7.55735	8.37496	12.7473	3.35598
ASEM_AUS1_00457		FBX8_ARATH	F-box only protein 8	-	-	Seita.2G065000.1	Sobic.002G060200.1	AT2G16810	62.3409	1.24501	12.4204	26.4073	29.9823	11.4278	21.282	17.1953	0	20.6621	0.111718	0	0	0	10.4242	6.3064	0	0.389533	8.56784	7.57803
ASEM_AUS1_00458		-	-	-	-	-	Sobic.002G060400.2	AT3G49450	29.076	8.57676	15.7527	19.3085	24.1718	15.3335	19.3088	14.4137	22.1093	14.2732	6.03276	12.6602	13.9204	8.17292	8.72456	15.3332	6.61268	8.56972	13.3742	2.8147
ASEM_AUS1_00459		-	-	-	-	-	-	-	4.92813	0.27667	5.90727	9.37032	7.55368	12.4404	6.20137	2.14941	6.87014	3.67024	12.0655	2.62328	0	5.56213	6.68506	4.82254	3.42442	7.59589	8.67233	4.11379
ASEM_AUS1_00460		YCF45_PORPU	Uncharacterized protein ycf45 (ORF565)	-	LOC_Os07g08970.1	Seita.2G065100.1	Sobic.002G060800.1	AT3G10420	0.36961	0.27667	0.151468	0.283949	2.32421	0.289311	0	0.252872	0.374735	0	0	0.684333	0.739137	0	0	0.49462	0.118084	0	0.208972	0.541288
ASEM_AUS1_00461		PHF1_ARATH	SEC12-like protein 1 (Protein PHOSPHATE TRANSPORTER TRAFFIC FACILITATOR 1) (PHF-1)	-	LOC_Os07g09000.1	Seita.2G065200.1	Sobic.002G060900.1	AT3G52190	773.84	559.702	822.776	1189.18	497.264	806.887	537.687	847.12	733.356	584.248	562.722	573.129	453.337	346.101	573.555	416.223	739.675	485.747	388.896	595.2
ASEM_AUS1_00462		FB145_ARATH	Putative F-box protein At3g16210	-	-	Seita.2G066000.1	-	AT3G16210	100.288	76.9141	94.3648	95.5489	45.3221	32.1135	88.9333	68.6546	49.465	86.4546	27.3709	19.6176	30.6742	66.2915	42.2631	31.903	40.0303	47.7178	36.0476	47.7416
ASEM_AUS1_00463		FB145_ARATH	Putative F-box protein At3g16210	-	-	Seita.2G063700.1	Sobic.002G061400.1	AT3G16210	6.89939	0.27667	6.05873	6.81478	7.32126	6.50949	6.34231	4.17238	2.24841	3.26244	6.59135	2.85139	1.47827	2.27026	1.8129	2.34944	0.944668	0.779066	0.940373	2.05689
ASEM_AUS1_00464		NFD4_ARATH	Protein NUCLEAR FUSION DEFECTIVE 4	-	LOC_Os03g47810.1	Seita.2G066400.1	Sobic.001G136300.1	AT2G39210	6.52978	1.10668	4.08965	1.56172	5.69431	5.06294	8.59735	3.5402	0.874381	1.22341	0.446871	1.36867	0	0	0.56653	0.74193	0.708501	0.194766	6.16467	1.08258
ASEM_AUS1_00465		MEL1_ORYSJ	Protein argonaute MEL1 (Protein MEIOSIS ARRESTED AT LEPTOTENE 1) (OsMEL1)	Homolog4136-G02	LOC_Os07g09020.1	Seita.2G066500.1	Sobic.002G061800.2	AT2G27880	37.9466	18.2602	15.6012	28.3949	32.8875	17.5033	33.8257	20.9883	23.3585	27.187	76.7501	62.6165	45.8265	133.151	28.3265	93.7305	50.4217	72.6479	84.2156	61.5985
ASEM_AUS1_00466		-	-	-	-	-	-	-	0	0	0	0	0.464842	0.723277	0.28188	0	0.249823	0	0	0	0	0	0	3.58599	0	0.389533	0	0
ASEM_AUS1_00468		-	-	-	-	-	-	-	0	0	0	0.141975	0.232421	0.144655	0.422821	0.252872	0	0.27187	0.223436	0	0.246379	0	0	0	0	0	0.208972	0
ASEM_AUS1_00469									0	0	2.27203	1.84567	4.76463	0	0	2.14941	0.499646	2.17496	0	10.3791	4.55801	0	3.39918	0	0	0	7.10504	0
ASEM_AUS1_00470									0	0	0	0	0	0	0	0	0	0	0	0	0	0	0	0	0	0	0	0
ASEM_AUS1_00471		IQD14_ARATH	Protein IQ-DOMAIN 14	Homolog6598-G01	LOC_Os08g02250.1	Seita.6G087300.1	Sobic.007G017700.1	AT4G00820	0	0	0	0	0	0	0	0	0	0	0	0.114056	0	0	0	0	0	0	0.208972	0
ASEM_AUS1_00472		GGLO2_ARATH	L-gulonolactone oxidase 2 (AtGulLO2) (EC 1.1.3.8)	-	LOC_Os04g29090.1	Seita.2G196100.1	Sobic.007G017500.1	AT2G46750	0	0	0	0.851848	0	0	0	0.505743	0.124912	0	2.12264	0	0.739137	0	0.226612	0	0	0	0	0
ASEM_AUS1_00473		-	-	-	-	-	-	AT4G13750	4.06571	0.27667	0.302937	0	0	0	0.28188	0	0.999293	0	0	0	0.246379	0	0	2.10213	0	0.194766	0	0.216515
ASEM_AUS1_00474		HNRPQ_RAT	Heterogeneous nuclear ribonucleoprotein Q (hnRNP Q) (Liver regeneration-related protein LRRG077) (Synaptotagmin-binding, cytoplasmic RNA-interacting protein)	-	LOC_Os10g06130.1	Seita.6G087700.1	Sobic.007G017400.3	AT4G00830	106.571	50.0772	82.0958	135.444	185.704	32.9814	155.88	146.792	125.786	62.666	70.3822	118.276	86.8485	60.8429	40.5636	90.2681	66.1268	139.063	201.24	73.2904
ASEM_AUS1_00475									124.312	80.9258	100.575	97.6785	114.583	88.5291	115.994	87.1143	81.3174	88.6295	95.2953	91.4726	90.6674	115.329	95.4037	99.1713	90.9243	119.002	92.1565	80.2188
ASEM_AUS1_00476									0	0	0	0	0	0	0	0	0	0	0	0	0	0	0	0	0.118084	0	0	0.86606
ASEM_AUS1_00477									0	0	0	0	0	0	0	0	0	0	0	0	0	0	0	0	0	0	0	0
ASEM_AUS1_00478		FBD33_ARATH	FBD-associated F-box protein At1g61320	-	-	Seita.6G089000.1	Sobic.007G010300.2	AT1G61320	0	0	0	0.567898	0	0	0.422821	0	0	0	0	0	0	0	0	0	0	0	0	0
ASEM_AUS1_00479		FBD4_ARATH	Putative FBD-associated F-box protein At1g61330	-	LOC_Os01g56730.1	Seita.4G012100.1	Sobic.001G278400.1	AT1G61330	0.862424	0	3.02937	10.5061	0.348631	1.15724	4.79197	6.95397	8.11925	1.35935	2.23436	17.7927	8.25369	0	3.39918	1.97848	2.71592	0	20.1658	3.03121
ASEM_AUS1_00480									0.36961	0.691674	29.0819	31.0924	16.2695	12.7297	13.5303	28.9538	36.2244	14.9528	28.9349	43.3411	43.4859	11.2378	51.2143	11.8709	12.5169	10.1279	52.1384	14.5065
ASEM_AUS1_00481									0	0	0	0	0	0	0	0	0	0	0	0.228111	0	0	0	0	0	0	0	0
ASEM_AUS1_00482		-	-	-	-	Seita.4G169400.1	Sobic.005G224500.1	-	0	0	0	0	0	0	0	0	0	0	0	0	0	0	0	0	0	0	0	0
ASEM_AUS1_00483		-	-	-	LOC_Os12g16540.1	-	-	-	0	0	0	0.283949	0.348631	0	0	0	0.249823	0	0	0	0.246379	0.79459	0	0	0	0	0	0
ASEM_AUS1_00484									74.4148	0	71.0387	2.41357	0.581052	0	0	2.65515	0.124912	30.0416	0	0.114056	0.123189	0.227026	0	0	0	0	0	0
ASEM_AUS1_00485									0	0	0	0	0	0	0	0	0	0	0	0	0	0	0	0	0	0	0	0
ASEM_AUS1_00486		FLS2_ARATH	LRR receptor-like serine/threonine-protein kinase FLS2 (EC 2.7.11.1) (Protein FLAGELLIN-SENSING 2) (Protein FLAGELLIN-SENSITIVE 2)	-	LOC_Os01g12790.1	Seita.8G022400.1	Sobic.008G064601.1	AT3G47570	0	0	0	0	0	0	0	0	0	0	0	0	0	0	0	0	0	0	0.104486	0
ASEM_AUS1_00487		-	-	-	-	-	-	-	7.51541	2.62836	3.18084	8.23453	1.04589	2.31449	28.4699	5.18387	3.62244	22.8371	2.12264	0	0.123189	34.1674	11.8971	12.8601	16.2955	23.1772	1.4628	28.3635
ASEM_AUS1_00488		-	-	-	-	-	-	-	0	0	0.757342	4.68516	0.464842	0	0	4.17238	6.37049	3.26244	0.893742	2.16706	1.97103	1.24864	3.39918	0.98924	0.118084	0.194766	3.97046	1.19083
ASEM_AUS1_00489		SNX13_MOUSE	Sorting nexin-13	Homolog0204-G01	LOC_Os11g06040.1	Seita.8G041000.1	Sobic.005G045300.2	AT2G15900	0.862424	0	4.99846	8.23453	0.11621	0.144655	6.90607	7.45971	6.37049	8.42796	3.23982	12.8883	6.52904	0	6.91167	0	0	0	27.1663	0
ASEM_AUS1_00490		BLH1_ARATH	BEL1-like homeodomain protein 1 (BEL1-like protein 1) (Protein EMBRYO SAC DEVELOPMENT ARREST 29)	-	LOC_Os11g06020.1	Seita.8G040900.1	Sobic.005G045200.1	AT2G35940	34.6201	25.8686	33.4745	26.6912	42.0682	22.8555	30.584	39.448	32.7268	29.7697	21.785	39.6913	57.7758	29.6268	37.2777	30.6664	33.89	45.3806	36.8835	32.0442
ASEM_AUS1_00491		LHW_ARATH	Transcription factor LHW (BHLH transcription factor delta) (bHLH delta) (Basic helix-loop-helix protein 156) (AtbHLH156) (bHLH 156) (Protein LONESOME HIGHWAY) (bHLH transcription factor bHLH156)	Homolog6822-G02	-	-	-	AT2G27230	473.224	207.64	167.524	195.783	460.193	294.663	357.988	297.251	266.311	237.614	320.183	277.725	249.705	418.635	466.594	256.584	300.641	234.109	360.894	256.354
ASEM_AUS1_00492									23.1622	3.45837	7.72489	12.3518	8.36715	4.195	13.6712	7.96546	6.87014	7.88422	6.59135	6.84333	4.55801	10.6702	8.38465	6.55371	7.08501	9.93309	6.6871	9.63492
ASEM_AUS1_00493		-	-	-	-	-	-	-	0	0	0	0	0	0	0	0	0	0	0	0	0	0	0	0	0	0	0	0
ASEM_AUS1_00494		WAK2_ARATH	Wall-associated receptor kinase 2 (EC 2.7.11.-)	-	-	-	-	AT1G21270	0.123203	0	0.90881	0	0	0.433966	0.845641	0	0.249823	0	0	0	0	0	0	0	0	0	0	0
ASEM_AUS1_00495		-	-	Homolog6239-G02	LOC_Os11g06110.1	Seita.8G041300.1	Sobic.005G045500.1	AT2G17080	0.985627	0	0	0.141975	0.697262	0	0.563761	0	0	0	1.56405	0.228111	2.21741	1.36215	0.56653	2.84406	2.00742	0.584299	1.25383	2.27341
ASEM_AUS1_00496									0	0	0	0	0	0.289311	0	0	0	0	0.782024	0	0	0.454051	0.453224	0.49462	0.708501	0.194766	0.208972	1.84038
ASEM_AUS1_00497									0	0	0	0	0	0	0	0	0	0	0	0	0	0	0	0	0	0	0	0
ASEM_AUS1_00498		CCR1_ARATH	Cinnamoyl-CoA reductase 1 (AtCCR1) (EC 1.2.1.44) (Protein IRREGULAR XYLEM 4)	-	LOC_Os08g17500.1	Seita.6G105100.1	-	AT1G15950	0	0	0	0	0	0.433966	0	0	0	0	0	0	0.246379	0	0.226612	0	0	0.389533	0	0
ASEM_AUS1_00499									4.31212	3.1817	1.96909	1.56172	5.5781	0	0.28188	0.758615	0.249823	6.79674	8.04368	20.6441	0.123189	5.56213	0.679836	9.15047	1.18084	9.34879	0.208972	0
ASEM_AUS1_00500		-	-	-	-	-	-	-	0	0	0	0	0	0	0	0	0	0	0	0	0	0	0	0	0	0	0	0
ASEM_AUS1_00501		ADLO1_ARATH	Protein ARABIDILLO 1 (F-box only protein 5)	-	-	-	-	AT2G44900	0	0	3.48377	3.12344	2.44042	0.144655	0.704701	2.90802	2.99788	3.67024	1.45233	3.64978	3.94206	1.13513	3.62579	0.865585	1.18084	1.1686	0.731401	0.324773
ASEM_AUS1_00502									0.123203	1.66002	2.27203	2.27159	0.348631	2.45914	1.69128	1.51723	2.74805	2.99057	2.56951	1.0265	2.71017	0.227026	1.69959	1.97848	0.118084	0.389533	1.04486	1.51561
ASEM_AUS1_00503									0	0	0	0	0	0	0	0	0	0	0	0	0	0	0	0	0	0	0	0
ASEM_AUS1_00504		UGDH4_ORYSJ	UDP-glucose 6-dehydrogenase 4 (UDP-Glc dehydrogenase 4) (UDP-GlcDH 4) (UDPGDH 4) (EC 1.1.1.22) (Os-UGD4)	-	LOC_Os12g25690.1	Seita.6G105300.1	Sobic.001G084100.1	AT5G15490	0	0	0.302937	0	0	0	0	0	0	0	0	0.228111	0	0	0	0	0	0	0.208972	0
ASEM_AUS1_00505		ADC2_ORYSJ	Arginine decarboxylase 2 (ARGDC2) (OsADC2) (EC 4.1.1.19)	Homolog8007-G01	LOC_Os04g01690.3	Seita.1G244900.1	-	AT4G34710	47.1869	10.0984	28.9305	16.753	10.5751	3.18242	13.1074	8.85051	9.49328	8.83577	67.1424	3.76383	0.246379	31.7836	16.5427	92.8649	11.8084	68.1683	14.3146	31.8277
ASEM_AUS1_00506		PTA16_ARATH	Protein plastid transcriptionally active 16, chloroplastic (pTAC16)	Homolog1971-G01	LOC_Os05g22614.1	Seita.6G105200.1	Sobic.009G091800.2	AT3G46780	711.869	89.9176	613.144	327.819	92.8521	96.9191	166.45	205.964	80.6929	403.319	2861.43	689.124	43.7322	2627.94	22.208	5288.48	193.421	3864.95	17.9716	166.392
ASEM_AUS1_00507									379.343	764.853	664.795	659.898	381.403	755.969	471.586	570.605	592.581	431.049	563.169	530.358	501.504	251.998	382.861	246.197	685.121	254.56	457.753	510.543
ASEM_AUS1_00508									0	0	0	0	0	0	0	0	0	0	0	0	0	0	0	0.24731	0	0	0	0
ASEM_AUS1_00509		-	-	-	-	-	-	-	0	0	0	0	0	0	0	0	0	0	0	0	0	0	0	0	0	0	0	0
ASEM_AUS1_00510		-	-	-	-	-	-	-	30.5544	0	22.2658	0	0.348631	0	28.0471	0.126436	0	20.2543	0	0.228111	0	11.9188	16.5427	23.6181	15.8232	10.5174	3.76149	22.8423
ASEM_AUS1_00511		-	-	-	LOC_Os02g57170.1	Seita.1G365300.1	Sobic.004G344700.1	AT1G04555	0	0	0	0	0	0	0	0	0.249823	0	0	0	0	0.454051	0.453224	0.49462	0.708501	0.389533	0	1.19083
ASEM_AUS1_00512									0.985627	0.415004	1.51468	0.425924	0.464842	0.723277	0.845641	1.01149	0.249823	0.815609	0	1.25461	0.739137	2.38377	0.906448	2.96772	2.59784	0.584299	1.56729	0.757803
ASEM_AUS1_00513		KN14I_ORYSJ	Kinesin-like protein KIN-14I (Kinesin-like calmodulin-binding protein) (OsKCBP)	Homolog3517-G03	LOC_Os04g57140.2	Seita.3G029800.1	Sobic.006G257200.1	AT5G65930	0	0	0	0	0	0	0	0	0	0	0	0	0	0	0	0	0	0	0	0
ASEM_AUS1_00514		WNK5_ORYSJ	Probable serine/threonine-protein kinase WNK5 (OsWNK5) (EC 2.7.11.1) (Protein kinase with no lysine 5)	-	LOC_Os07g39520.1	Seita.2G369800.1	Sobic.002G355100.1	AT5G55560	7.02259	3.45837	11.5116	12.6357	9.29683	11.8617	7.89265	6.19535	12.4912	11.2826	9.71945	10.265	8.37688	11.8053	6.57175	14.0967	9.09243	17.9185	34.7938	20.5689
ASEM_AUS1_00515		-	-	-	-	-	-	-	3.32649	0.27667	1.51468	1.7037	4.29979	0.578621	0.422821	1.13792	0.749469	1.08748	1.56405	1.14056	0.246379	3.40538	1.47298	2.4731	0.944668	0.389533	0.522429	2.38167
ASEM_AUS1_00516		Y5813_ARATH	BTB/POZ domain-containing protein At5g48130	-	LOC_Os07g39530.1	Seita.2G369900.1	Sobic.002G355200.1	AT5G48130	0	0	0	0	0	0	0	0	0.374735	0.679674	0	0.114056	0.246379	0.567564	0.226612	0.24731	0.590418	0	0	0.541288
ASEM_AUS1_00517		-	-	-	-	-	-	-	1.97125	0	0.90881	1.41975	0.581052	0.289311	2.25504	1.01149	0	0.543739	0.893742	0.456222	0.492758	3.5189	0.679836	0.74193	0.472334	2.72673	0.626915	0
ASEM_AUS1_00518		HIDM_GLYEC	2-hydroxyisoflavanone dehydratase (EC 3.1.1.1) (EC 4.2.1.105) (Carboxylesterase HIDM)	-	LOC_Os08g37030.1	Seita.6G182500.1	Sobic.001G095750.1	AT1G47480	0	0	0	0	16.7343	0	0	0	12.4912	0	0	8.32606	0	0	0	0	0	0	15.8819	0.216515
ASEM_AUS1_00519		HIDM_GLYEC	2-hydroxyisoflavanone dehydratase (EC 3.1.1.1) (EC 4.2.1.105) (Carboxylesterase HIDM)	-	LOC_Os08g37040.1	Seita.6G182400.1	Sobic.007G157500.1	AT3G48700	5.17454	0.553339	3.02937	5.39504	1.74316	1.44655	2.25504	0.379307	1.24912	2.99057	0.893742	0.228111	0.492758	1.92972	4.75885	5.93544	6.14034	1.94766	3.44803	3.35598
ASEM_AUS1_00520		EF1A_MAIZE	Elongation factor 1-alpha (EF-1-alpha)	-	-	-	-	AT1G07930	25.1335	11.7585	20.5997	19.7345	11.1562	10.1259	37.2082	4.55169	8.74381	14.2732	21.0029	5.1325	3.07974	19.5242	13.1435	24.6073	23.6167	13.2441	31.2413	11.1505
ASEM_AUS1_00521									728.994	548.082	376.399	226.733	406.853	223.348	457.069	273.86	269.559	305.853	64.4611	56.7997	51.7396	163.685	161.688	284.159	152.328	176.458	193.612	362.122
ASEM_AUS1_00522		HIDM_GLYEC	2-hydroxyisoflavanone dehydratase (EC 3.1.1.1) (EC 4.2.1.105) (Carboxylesterase HIDM)	Homolog3921-G02	LOC_Os08g37060.1	Seita.6G182900.1	Sobic.007G157900.1	AT1G47480	0	0	0	0	0	0	0	0	0	0	0	0	0	0	0	0	0	0	0.104486	0
ASEM_AUS1_00523									28.2136	8.99176	24.3864	25.9814	26.2636	5.78621	30.1612	17.0688	25.7318	18.759	17.7631	18.1348	10.4711	36.2106	32.0656	25.3493	15.4689	16.5551	22.151	20.4607
ASEM_AUS1_00524		RIDH_ENTAE	Ribitol 2-dehydrogenase (RDH) (EC 1.1.1.56)	-	LOC_Os08g37130.1	Seita.6G183500.1	Sobic.007G158200.1	AT3G50560	0	0	0	0	0	0	0	0	0	0	0	0	0	0	0	0	0	0	0	0
ASEM_AUS1_00525		PGML4_ARATH	Phosphoglycerate mutase-like protein 4	Homolog1523-G01	-	Seita.6G183400.1	Sobic.007G158300.1	AT3G50520	1.10883	0	0.90881	1.1358	0	0	0	0.505743	0	0	4.35699	0.114056	0.246379	2.83782	0	3.21503	0.708501	2.3372	0	0.43303
ASEM_AUS1_00526									10.9651	7.88508	11.5116	8.9444	12.4345	10.2705	13.8121	9.60912	4.87155	10.6029	27.8177	10.6072	12.0726	10.1026	15.7495	12.1182	15.4689	11.2965	10.762	16.0221
ASEM_AUS1_00527		MSH2_MAIZE	DNA mismatch repair protein MSH2 (MUS1)	-	LOC_Os05g19270.1	Seita.3G295400.1	Sobic.002G362200.1	AT3G18524	0	0	0	0.283949	0	0	0	0	0	0	0	0	0	0	0	0	0	0	0	0
ASEM_AUS1_00528									11.9507	11.3435	12.5719	19.3085	30.5633	19.2392	20.8592	14.4137	18.6118	20.1184	21.6732	25.8906	23.0364	18.1621	19.1487	18.0536	20.1923	19.4766	25.3901	17.213
ASEM_AUS1_00529		-	-	-	-	-	-	-	0	0	0	0	0	0	0	0	0	0	0	0	0	0	0	0	0	0	0	0
ASEM_AUS1_00530		-	-	-	-	-	-	-	3.08008	8.71509	0	2.27159	3.13768	0.723277	3.94633	4.42525	14.3648	7.88422	13.9647	0.912445	1.47827	0	11.4439	0	0.708501	0	0	0.216515
ASEM_AUS1_00531									3.08008	1.10668	1.81762	0.567898	1.97558	0.289311	1.83222	1.26436	6.12067	1.90309	0.558589	0.228111	0.492758	0.340538	0.793142	0.123655	0.590418	0.584299	0.313458	1.62386
ASEM_AUS1_00532		PLP2_ARATH	Patatin-like protein 2 (AtPLP2) (EC 3.1.1.-) (Patatin-related phospholipase A IIalpha) (pPLAIIa) (Phospholipase A IIA) (AtPLAIIA)	-	LOC_Os08g28880.1	Seita.6G183800.1	Sobic.007G158500.1	AT2G26560	0	0	0	0	0	0	0	0	0	0	0	0	0	0	0	0	0	0	0	0
ASEM_AUS1_00533									5.42095	0.553339	2.42349	5.11109	5.69431	1.73586	0.845641	2.90802	4.99646	1.63122	0.893742	0.684333	1.1087	0.681077	1.69959	0.123655	0.590418	1.36337	0.731401	6.06242
ASEM_AUS1_00534		-	-	Homolog6797-G02	LOC_Os08g37250.1	Seita.6G184000.1	Sobic.007G158700.1	-	0	0	0	0	0	0	0	0	0	0	0	0	0	0	0	0	0	0	0	0
ASEM_AUS1_00535		PLP2_ARATH	Patatin-like protein 2 (AtPLP2) (EC 3.1.1.-) (Patatin-related phospholipase A IIalpha) (pPLAIIa) (Phospholipase A IIA) (AtPLAIIA)	-	LOC_Os08g28880.1	Seita.6G183800.1	Sobic.007G158500.1	AT2G26560	0	0.27667	0	0	0	0	0	0	0.249823	1.49528	0.223436	0	0.246379	0	0.226612	0.74193	0.472334	0	0.104486	0
ASEM_AUS1_00536		PLP2_ORYSJ	Patatin-like protein 2 (OsPLP2) (EC 3.1.1.-)	Homolog6797-G02	LOC_Os08g37250.1	Seita.6G184000.1	Sobic.007G158700.1	AT2G26560	4.43532	0	1.06028	0.283949	3.60252	0	0.986582	2.65515	0.874381	0.951544	0	0.798389	0.246379	0.227026	0.226612	0	0	0	0.104486	2.59818
ASEM_AUS1_00537									0.492813	0	0.151468	1.1358	0.232421	0	0	0.126436	0	0.815609	0	0.570278	0.492758	0.227026	0.453224	1.23655	0.590418	0	1.88075	0.108258
ASEM_AUS1_00538		SCNM1_XENLA	Sodium channel modifier 1	-	LOC_Os08g37260.1	Seita.6G184200.1	Sobic.007G158900.1	-	0	0	0	0	0	0	0	0	0	0	0	0	0	0	0	0	0	0	0	0
ASEM_AUS1_00539									2.21766	3.1817	7.87635	5.67898	6.04294	5.78621	6.06043	5.43674	8.24416	4.62179	4.02184	6.61522	8.86964	4.427	8.04473	7.29564	6.61268	4.86916	16.7177	3.5725
ASEM_AUS1_00540									0	0	0	0	0	0	0	0	0	0	0	0	0	0	0.226612	0	0.236167	0	0	0.216515
ASEM_AUS1_00541									0	0	0.302937	0	0	0	0	0	0	0	0	0	0	0	0	0.24731	0	0	0	0
ASEM_AUS1_00542									0	0	0	0	0	0	0	0	0	0	0	0	0	0	0	0	0	0	0	0
ASEM_AUS1_00543									0.862424	0	0	0	0	0	0	0	0	0	0	0	0	0	0	0	0	0	0	0
ASEM_AUS1_00544									0	0	0	0	0	0	0	0	0	0	0	0	0	0	0	0	0	0	0	0
ASEM_AUS1_00545									0	0	0	0	0	0	0	0	0	0	0	0	0	0	0	0	0	0	0	0
ASEM_AUS1_00546		HIR1_ARATH	Hypersensitive-induced response protein 1 (AtHIR1)	Homolog5386-G04	LOC_Os08g30790.3	Seita.6G136800.1	Sobic.002G344100.1	AT5G62740	0	0	0	0	0	0	0	0	0	0	0	0	0	0	0	0	0	0	0	0
ASEM_AUS1_00547									153.635	227.699	114.359	118.691	79.4879	93.592	299.498	183.964	164.758	165.297	151.713	76.7594	216.69	192.518	279.979	137.01	244.197	184.249	112.845	277.572
ASEM_AUS1_00548									0	0	0	0	0	0	0	0	0	0	0	0	0	0	0	0	0	0	0	0.108258
ASEM_AUS1_00549									0.73922	0	0	0.283949	0.464842	0	0	0	0	0.27187	0	0.114056	0	0	0	0.123655	0	0	0	0.216515
ASEM_AUS1_00550		AMSH3_ARATH	AMSH-like ubiquitin thioesterase 3 (EC 3.4.19.-) (Deubiquitinating enzyme AMSH3)	Homolog2634-G02	LOC_Os01g31470.1	Seita.5G179000.1	Sobic.003G173600.1	AT1G10600	0	0	0	0	0	0.144655	0.28188	0	0	0	0	0	0	0	0	0	0	0	0.104486	0
ASEM_AUS1_00551		AMSH3_ARATH	AMSH-like ubiquitin thioesterase 3 (EC 3.4.19.-) (Deubiquitinating enzyme AMSH3)	Homolog2634-G02	LOC_Os01g31470.1	Seita.5G179000.1	Sobic.003G173600.1	AT4G16144	8.25463	6.50173	11.3601	8.3765	8.01852	6.50949	12.8256	10.2413	3.99717	6.93268	7.03822	8.09795	8.62326	10.7837	6.79836	5.06985	3.42442	8.18019	4.59738	3.24773
ASEM_AUS1_00552									28.7064	19.6435	21.2056	26.4073	30.6795	15.3335	30.725	24.7814	26.2314	27.187	13.6296	20.3019	23.5292	27.1296	24.4741	21.8869	20.4284	30.9679	18.8075	20.4607
ASEM_AUS1_00553									0	0	0	0	0	0	0	0	0	0	0	0	0	0	0	0	0	0	0	0
ASEM_AUS1_00554		EFGC2_SOYBN	Elongation factor G-2, chloroplastic (cEF-G 2)	-	LOC_Os04g45490.1	Seita.7G182600.1	Sobic.006G161500.1	AT1G62750	0	0	0	0	0	0	0	0	0	0	0	0	0	0	0	0	0	0	0	0
ASEM_AUS1_00555									724.805	949.668	833.682	479.732	1212.42	1025.61	807.587	1266.89	688.638	888.742	563.393	1328.41	1684.37	353.933	1139.29	401.26	1176.94	461.207	1372.74	913.91
ASEM_AUS1_00556		VPE1_ORYSJ	Vacuolar-processing enzyme beta-isozyme 1 (Beta-VPE 1) (OsVPE1) (EC 3.4.22.34) (Asparaginyl endopeptidase VPE1)	-	LOC_Os02g43010.1	Seita.1G252200.1	Sobic.004G301800.1	AT1G62710	0	0	0	0	0	0	0	0	0	0	0	0	0	0	0	0	0	0	0	0
ASEM_AUS1_00557		CRR15_ARATH	Cysteine-rich repeat secretory protein 15 (Plasmodesmata-located protein 8) (PDLP8)	Homolog4919-G03	LOC_Os02g43000.1	Seita.7G182200.1	Sobic.006G161200.1	AT3G60720	64.189	37.7654	60.7388	66.0182	108.076	102.271	100.49	60.9421	59.0832	63.4816	54.9651	75.6189	50.3845	44.8376	50.5345	39.075	60.3407	54.5346	31.9727	40.7048
ASEM_AUS1_00558		-	-	-	LOC_Os01g04210.1	Seita.5G091100.1	Sobic.003G083600.1	-	4.31212	4.84172	3.3323	7.09873	5.69431	3.61638	2.39598	4.17238	4.37191	3.80618	9.49601	3.53572	1.84784	7.49185	8.15803	3.95696	4.95951	3.70056	5.01532	4.54682
ASEM_AUS1_00559		SAU36_ARATH	Auxin-responsive protein SAUR36 (Protein RESPONSE TO AUXINS AND GIBBERELLINS 1) (Protein SENESCENCE-ASSOCIATED GENE 201) (Protein SMALL AUXIN UP RNA 36)	-	LOC_Os04g45370.1	Seita.7G182000.1	Sobic.006G161100.1	AT3G60690	0	0	0	0	0	0	0.563761	0	0	0	0.670307	0	0	0	0	0	0	0.389533	0	0
ASEM_AUS1_00560		-	-	-	LOC_Os08g40230.1	Seita.1G147800.1	Sobic.003G396800.2	AT3G18240	13.0596	11.8968	16.813	10.6481	7.90231	11.7171	11.9799	9.86199	10.4926	10.8748	11.9538	16.0818	9.73196	3.85944	16.0895	2.34944	10.1552	5.06393	18.9119	7.03674
ASEM_AUS1_00561									3.20329	1.66002	3.3323	2.55554	3.3701	1.88052	1.83222	3.28733	1.87367	3.53431	1.67577	2.62328	1.97103	0.908103	1.8129	3.21503	1.65317	2.14243	1.88075	2.59818
ASEM_AUS1_00562		-	-	-	LOC_Os08g40230.1	Seita.1G147800.1	Sobic.003G396800.2	AT3G18240	0	0	0	0	0	0	0	0	0	0	0	0	0	0	0	0	0	0	0	0
ASEM_AUS1_00563									2.58727	1.38335	2.8779	1.1358	2.78905	1.44655	1.83222	1.89654	1.1242	1.35935	1.00546	1.93894	1.47827	0.227026	1.24637	1.85482	0.826585	1.55813	0.940373	1.51561
ASEM_AUS1_00564		-	-	-	-	-	-	-	0	0	0	0	0	0	0	0	0	0	0	0	0	0	0.226612	0	0.236167	0	0.104486	0.541288
ASEM_AUS1_00565									0	0	4.39258	1.56172	3.13768	0	0	3.28733	2.49823	3.67024	0	2.73733	4.43482	1.13513	1.58628	0.618275	0.236167	0	2.29869	0
ASEM_AUS1_00566									0	0	0	0	0	0	0	0	0	0	0	0	0	0	0	0	0	0	0	0
ASEM_AUS1_00567									0	0	0	0	0	0.578621	0.14094	0	0.124912	0	0.223436	0	0.123189	0	0	0	0	0	0.104486	0
ASEM_AUS1_00568									0	0	0	0	0	0	0	0.252872	0	0	0	0	0	0	0	0.24731	0	0	0	0
ASEM_AUS1_00569		KN7D_ORYSJ	Kinesin-like protein KIN-7D, chloroplastic	-	LOC_Os02g53520.1	Seita.1G337400.1	Sobic.004G315700.1	AT3G12020	0	0	0	0	0	0	0	0	0	0	0	0	0	0	0	0	0	0	0	0
ASEM_AUS1_00570		APC5_ARATH	Anaphase-promoting complex subunit 5 (Cyclosome subunit 5)	-	LOC_Os12g43120.1	Seita.3G397900.1	Sobic.003G123100.1	AT1G06590	1.47844	3.32003	1.66615	3.40739	2.55663	1.01259	0.845641	0.379307	3.62244	0.951544	11.7304	0.912445	0	8.74049	1.69959	22.3816	2.36167	53.9503	1.56729	2.8147
ASEM_AUS1_00572		PSY_DAUCA	Phytoene synthase, chloroplastic (EC 2.5.1.32)	Homolog5057-G01	LOC_Os12g43130.1	Seita.3G397800.1	Sobic.008G180800.1	AT5G17230	8.62424	8.57676	2.42349	4.11726	6.97262	5.4969	5.91949	4.931	8.24416	6.93268	3.68669	6.04495	6.77542	5.90267	5.32538	5.81178	4.72334	6.03776	7.4185	4.54682
ASEM_AUS1_00573		-	-	-	LOC_Os06g10440.1	Seita.4G085800.1	Sobic.010G077600.2	AT2G41945	31.9097	48.1405	28.0216	149.357	58.6863	42.2394	61.1681	22.2527	37.3486	44.4507	11.6186	32.6199	4.43482	26.2215	37.0511	35.2417	45.9345	7.98542	32.7041	17.3212
ASEM_AUS1_00574		GIP1_ARATH	GBF-interacting protein 1	-	LOC_Os06g10430.1	Seita.4G086000.1	Sobic.010G077500.1	AT3G13990	42.6284	33.477	24.6893	28.9628	34.7469	38.623	33.8257	29.4595	25.8567	38.1977	31.5044	40.1476	39.667	28.2647	32.7454	17.0644	22.0816	26.0987	20.8972	20.0276
ASEM_AUS1_00575									133.676	86.4592	68.3122	119.543	118.883	110.806	115.43	116.827	106.924	86.1827	121.996	89.1915	121.465	112.832	121.691	116.607	105.567	147.243	126.428	113.454
ASEM_AUS1_00576		-	-	-	-	-	-	-	0	0	0	0	0	0	0	0.379307	0	0	0	0	0	0	0.226612	0	0	0	0	0
ASEM_AUS1_00577		-	-	-	-	-	-	-	0	0	0.302937	0.283949	0.697262	0	0	0	0	0.543739	0.670307	0.456222	0.985515	0	0.453224	0	0	0	0.626915	0
ASEM_AUS1_00578		-	-	-	-	-	-	-	0	0	0	0.141975	0.348631	0.144655	0.14094	0	1.24912	0.27187	0.223436	0.114056	0.246379	0	0.226612	0	0	0	0.104486	0
ASEM_AUS1_00579		-	-	-	-	-	-	-	0	0	0.302937	1.41975	1.1621	0	0	1.01149	0.749469	0.815609	0.335153	1.14056	0.985515	0	1.24637	0	0	0	1.4628	0
ASEM_AUS1_00580		-	-	-	-	-	-	-	0	0	0.151468	0.141975	0.11621	0	0.14094	0.126436	0.124912	0.135935	1.00546	0.114056	0.123189	0.113513	0.226612	0	0	0	0	0
ASEM_AUS1_00581		-	-	-	LOC_Os02g53520.1	Seita.1G337400.1	Sobic.004G315700.1	-	0	4.01171	1.66615	0.709873	1.04589	0.578621	0.704701	0.632179	2.99788	0.27187	4.69215	0.798389	1.84784	1.13513	1.9262	0	0.826585	0	0.626915	1.84038
ASEM_AUS1_00582									0	0	0.454405	0.993822	0.348631	0	0	0.379307	0.124912	0.407805	1.11718	0	0.492758	0	0	0.370965	0	0.389533	0.104486	0
ASEM_AUS1_00583									0	0	0	0	0	0	0	0	0	0	0	0	0	0	0	0	0	0	0	0
ASEM_AUS1_00584									0	0	0	0	0	0	0	0	0	0	0	0	0	0	0	0	0	0	0	0
ASEM_AUS1_00585									0	0	0	0	0	0	0	0	0	0	0	0	0	0	0	0	0	0	0	0
ASEM_AUS1_00586		SNAA_SOLTU	Alpha-soluble NSF attachment protein (Alpha-SNAP) (N-ethylmaleimide-sensitive factor attachment protein alpha)	-	-	-	-	AT3G56190	0	0	0	0	0.464842	0	0	0	0	0	0	0	0	0	0.226612	0	0	0	0	0
ASEM_AUS1_00587									0	0.27667	0	0.141975	0.813473	0	0.986582	0.758615	0.374735	0	0.111718	0.228111	0.369568	0.681077	0.906448	0.49462	0.118084	0.779066	0.417943	0.43303
ASEM_AUS1_00588		KXDL1_DANRE	KxDL motif-containing protein 1	-	-	-	-	AT3G29130	0	0	0	0	0	0	0	0	0	0	0	0	0	0	0	0	0	0	0.417943	0.974318
ASEM_AUS1_00589									0.862424	0.830009	0.757342	3.54937	0.697262	0.867932	2.25504	1.26436	0.749469	3.1265	0.782024	1.48272	1.97103	1.24864	1.35967	0.865585	0.236167	1.1686	2.50766	1.29909
ASEM_AUS1_00590									0	0	0	0	0	0	0	0	0	0	0	0	0	0	0	0	0	0	0	0
ASEM_AUS1_00591		MSI1_ORYSJ	Histone-binding protein MSI1 homolog (CAF-1 p48 homolog) (Chromatin assembly factor 1 subunit MSI1 homolog) (CAF-1 subunit MSI1 homolog) (WD-40 repeat-containing protein MSI1 homolog)	-	LOC_Os03g43890.1	Seita.9G159200.1	Sobic.001G157600.2	AT5G58230	0	0	0	0.141975	0.11621	0	0.28188	0	0	0	0.111718	0	0	0	0	0	0	0	0	0
ASEM_AUS1_00592									39.6715	20.7502	25.5982	25.5554	41.0223	11.4278	30.3021	25.1607	29.4791	30.9931	11.2835	25.7766	32.522	25.9944	30.4793	28.1933	19.3657	29.994	30.4054	28.2552
ASEM_AUS1_00593		PRS6B_ARATH	26S proteasome regulatory subunit 6B homolog (26S protease subunit 6B homolog) (26S proteasome AAA-ATPase subunit RPT3) (Protein BMAA insensitive morphology 409) (Regulatory particle triple-A ATPase subunit 3)	Homolog0699-G03	-	Seita.9G159400.1	Sobic.001G157800.1	AT5G58290	0.246407	0	0	0	0	0	0	0	0	0	0	0	0	0	0	0	0	0	0	0
ASEM_AUS1_00594		PLP3_ORYSJ	Patatin-like protein 3 (OsPLP3) (EC 3.1.1.-)	-	LOC_Os03g43880.1	Seita.9G159300.1	Sobic.001G157700.1	AT3G54950	43.4908	16.4618	21.66	40.6047	30.2147	24.0128	29.5974	30.2182	24.7325	28.4104	34.9677	35.1291	32.6452	40.9781	36.5978	37.7148	24.3252	35.6423	33.4355	33.4516
ASEM_AUS1_00595									0.492813	0.553339	0.90881	0.851848	0.11621	2.16983	0.14094	0.505743	0	0	2.12264	0.228111	0	1.36215	0.906448	0.370965	1.417	0.389533	1.35832	0.541288
ASEM_AUS1_00596		-	-	-	-	-	-	-	0	0	0	0	0	0	0	0	0	0	0	0	0	0	0	0	0	0	0	0
ASEM_AUS1_00597									0	4.15004	2.57496	5.11109	6.62399	4.195	4.65103	4.29882	4.74664	5.43739	3.35153	8.89634	13.3045	5.3351	15.2963	0	5.54993	11.4912	4.80635	5.73765
ASEM_AUS1_00598		VPS2B_ARATH	Vacuolar protein sorting-associated protein 2 homolog 2 (AtVPS2-2) (Charged multivesicular body protein 2 homolog 2) (ESCRT-III complex subunit VPS2 homolog 2)	Homolog2566-G03	LOC_Os03g43860.1	Seita.9G159700.1	Sobic.001G158300.1	AT5G44560	0	0	0	0	0	0	0	0	0	0	0	0	0	0	0	0	0	0	0	0
ASEM_AUS1_00599		RECAC_ARATH	DNA repair protein recA homolog 1, chloroplastic (Recombinase A homolog 1)	-	LOC_Os03g43850.1	Seita.9G159800.1	Sobic.001G158400.1	AT1G79050	8.37783	2.49003	3.78671	0.709873	6.27536	3.76104	0.704701	2.78159	2.1235	7.47642	0.111718	0.228111	0.369568	0.567564	0.113306	0.123655	0.944668	0.194766	0.731401	0
ASEM_AUS1_00600		-	-	-	-	-	-	-	51.8686	84.9375	23.4776	32.6542	54.1541	46.579	54.6848	35.7813	37.8482	44.1788	36.6434	37.5243	43.7322	20.2053	24.9273	23.1235	27.3954	32.1365	80.9765	31.7195
ASEM_AUS1_00601		-	-	-	-	-	-	-	0.246407	0	0.757342	1.41975	0.348631	1.15724	0.14094	0.252872	0.124912	0.815609	0.223436	1.48272	0.123189	0.113513	0.793142	0	0.118084	0.389533	0.104486	0
ASEM_AUS1_00602		STLP1_ORYSJ	Sialyltransferase-like protein 1 (OsSTLP1) (EC 2.4.99.-)	-	-	-	-	-	0.123203	0	0.454405	0.567898	0.348631	0.433966	0.422821	0.632179	1.1242	0	0.558589	0.570278	1.47827	0.227026	0.679836	0	0	0	1.35832	0
ASEM_AUS1_00604		-	-	-	-	-	-	-	4.92813	0.553339	2.57496	2.27159	3.71873	2.6038	3.66445	1.64367	2.37332	1.63122	3.35153	2.053	2.58698	1.70269	3.17257	0.618275	1.77125	0.584299	4.28392	2.16515
ASEM_AUS1_00605		-	-	-	LOC_Os01g63990.1	Seita.5G389200.1	Sobic.003G363300.1	AT5G22460	0	6.22506	1.66615	2.55554	5.5781	7.95604	3.94633	1.89654	4.24699	1.08748	9.94288	9.58067	7.88412	0	4.64555	0.123655	0	0	4.80635	0
ASEM_AUS1_00606		ABI5_ARATH	Protein ABSCISIC ACID-INSENSITIVE 5 (Dc3 promoter-binding factor 1) (AtDPBF1) (Protein GROWTH-INSENSITIVITY TO ABA 1) (bZIP transcription factor 39) (AtbZIP39)	-	-	Seita.5G389300.1	Sobic.003G363400.1	AT2G36270	33.5113	25.7303	48.7728	59.9133	34.3983	14.8995	31.4297	22.1263	20.7353	26.9151	120.097	4.56222	6.40585	23.7242	20.6217	25.7202	57.8609	33.8894	6.47812	3.46424
ASEM_AUS1_00607		YNBD_ECOLI	Uncharacterized protein YnbD	-	LOC_Os01g64010.2	Seita.5G389400.1	Sobic.003G363500.1	-	0	0.830009	0	0	0	0	0.28188	0	0.749469	0	0	0	0	0.227026	0	0	0	1.1686	0	0
ASEM_AUS1_00608		LG2_ORYSJ	Transcription factor LG2 (Protein LIGULELESS 2 homolog) (OsLG2) (rLG2) (bZIP transcription factor 11) (OsbZIP11)	Homolog1699-G05	LOC_Os01g64020.1	Seita.5G389500.1	Sobic.003G363600.1	AT1G08320	17.2485	7.47008	14.238	12.3518	16.7343	15.9121	13.2484	13.2758	11.9915	13.7294	18.6569	16.5381	11.3334	18.6161	20.8483	12.9838	14.4062	28.8254	15.4639	12.8826
ASEM_AUS1_00609		GLUA_DICDI	Lysosomal beta glucosidase (EC 3.2.1.21)	Homolog0632-G01	LOC_Os01g64030.2	Seita.5G389600.1	Sobic.003G363700.1	AT1G67190	3.5729	2.62836	3.18084	2.12962	6.15915	3.18242	4.08727	2.52872	2.37332	3.39837	1.00546	0.228111	2.3406	3.85944	3.28587	2.22579	5.66801	2.72673	4.07495	4.76333
ASEM_AUS1_00610		TAF12_ARATH	Transcription initiation factor TFIID subunit 12 (TBP-associated factor 12) (AtTAF12)	Homolog4320-G01	LOC_Os01g63940.1	Seita.5G388700.1	Sobic.003G362900.1	AT3G10070	11.3347	13.2801	10.2998	9.93822	16.037	9.98122	13.6712	12.6436	14.8645	19.7106	9.04914	16.5381	14.0436	18.3891	16.3161	13.1074	14.7604	22.3981	14.419	11.4753
ASEM_AUS1_00611		STLP1_ORYSI	Sialyltransferase-like protein 1 (EC 2.4.99.-)	Homolog1128-G03	LOC_Os01g63970.1	Seita.5G388900.1	Sobic.003G363100.2	AT1G08280	23.655	13.1418	18.6306	15.1913	20.2206	11.8617	18.4632	19.3447	12.1164	13.4576	7.26165	11.7477	11.703	18.5026	13.5967	9.64509	11.6903	17.529	18.0761	12.6661
ASEM_AUS1_00612		ZWIP5_ARATH	Zinc finger protein WIP5 (WIP-domain protein 5) (AtWIP5)	Homolog5842-G01	LOC_Os01g63980.1	Seita.2G162600.1	Sobic.002G153900.1	AT1G51220	23.7783	3.5967	22.1144	21.7221	20.1044	13.5976	28.7518	14.6666	14.6147	15.9044	21.4498	20.6441	17.7393	7.37833	16.0895	9.27412	10.2733	12.4651	21.7331	17.1047
ASEM_AUS1_00613		-	-	-	-	-	-	-	1.84805	0.27667	0	0.709873	4.18357	0	2.67786	1.51723	0.249823	1.08748	2.45779	0.456222	0.246379	14.4161	0.226612	4.57523	2.00742	1.94766	1.14934	2.38167
ASEM_AUS1_00614		RFWD3_MOUSE	E3 ubiquitin-protein ligase RFWD3 (EC 2.3.2.27) (RING finger and WD repeat domain-containing protein 3) (RING finger protein 201)	Homolog3992-G02	-	Seita.9G574000.1	Sobic.001G538100.1	AT5G03450	0	0.691674	1.06028	1.98764	3.02147	7.23277	1.69128	1.51723	2.99788	1.22341	7.26165	3.64978	4.92758	0	1.8129	0	0	0	5.22429	0.108258
ASEM_AUS1_00616		XTH32_ARATH	Probable xyloglucan endotransglucosylase/hydrolase protein 32 (At-XTH32) (XTH-32) (EC 2.4.1.207)	-	LOC_Os02g57770.1	Seita.2G313800.1	Sobic.001G309000.1	AT2G36870	8.37783	5.25672	10.2998	12.3518	19.0585	15.9121	11.839	16.4367	6.62031	12.2341	17.0928	20.4159	23.6524	29.2863	23.0011	22.9998	15.1147	21.4243	18.3895	12.5579
ASEM_AUS1_00617									0.123203	0.27667	0.151468	0.425924	0	0	0	0	1.1242	0	0.223436	0	0	0.227026	0	0.24731	0	0	0	0.216515
ASEM_AUS1_00618		-	-	-	-	Seita.1G366700.1	-	-	0	0	0	0	0	0	0	0	0	0	0	0	0	0	0	0	0	0	0	0
ASEM_AUS1_00619		TF3A_ARATH	Transcription factor IIIA (AtTFIIIA)	-	-	-	-	AT1G72050	1.97125	0.968343	0.302937	2.27159	1.97558	2.31449	1.83222	2.78159	3.87226	0.27187	1.45233	2.39517	6.15947	7.60536	1.13306	0.24731	2.834	1.36337	0.835887	0.216515
ASEM_AUS1_00620		SMO11_ARATH	Methylsterol monooxygenase 1-1 (EC 1.14.18.9) (Sterol 4-alpha-methyl-oxidase 1-1) (AtSMO1-1)	Homolog4621-G02	LOC_Os03g01820.1	-	Sobic.009G123733.1	AT4G12110	0.616017	1.10668	0.151468	0.141975	0.464842	1.3019	0.563761	0.632179	0.749469	0.135935	0.335153	0.456222	0.985515	1.81621	0.56653	1.11289	0.944668	1.7529	0.626915	0.108258
ASEM_AUS1_00621		LEUNG_ARATH	Transcriptional corepressor LEUNIG (Protein ROTUNDA2)	-	-	Seita.9G573200.1	-	AT4G32551	109.405	18.1219	12.5719	90.7218	204.298	25.8933	68.0741	80.2867	40.5963	189.357	0.111718	16.3099	22.6669	0.454051	50.0813	0.123655	0.236167	0.389533	8.8813	0.43303
ASEM_AUS1_00622		RH50_ORYSJ	DEAD-box ATP-dependent RNA helicase 50 (EC 3.6.4.13)	-	LOC_Os03g01830.1	Seita.9G573100.1	Sobic.001G537700.1	AT3G06980	0.36961	0.27667	1.36322	0.567898	1.62695	0	0	1.39079	0.249823	0.543739	0	1.25461	4.55801	0.681077	1.01975	0.49462	0	0.779066	0.417943	0
ASEM_AUS1_00623		-	-	-	LOC_Os02g18490.1	Seita.9G573000.1	Sobic.001G537600.2	AT5G03050	176.55	130.726	39.2303	34.3579	104.357	25.4593	80.6178	72.0684	59.7077	58.1801	16.4225	39.007	69.2325	46.0862	78.2945	23.7418	86.4371	24.5406	46.9142	75.5638
ASEM_AUS1_00624		-	-	-	-	Seita.4G065200.1	Sobic.010G048400.1	-	1.23203	0.27667	0	0.425924	3.25389	1.15724	0	0.758615	0.624558	2.03902	0.558589	2.85139	0.739137	0	0.226612	0	0.118084	0	1.77626	0.324773
ASEM_AUS1_00625									1.35524	0	0	0.567898	1.85937	0	1.12752	0.505743	0	1.22341	0	0	0	2.72431	0	1.11289	2.24359	1.55813	0	2.70644
ASEM_AUS1_00626									0	0	0	0	0	0	0	0	0	0	0	0.228111	0	0	0.226612	0	0	0	0.104486	0
ASEM_AUS1_00627		ACR22_ORYSJ	Arsenate reductase 2.2 (OsACR2.2) (EC 1.20.4.1) (Dual specificity phosphatase CDC25.2) (Sulfurtransferase 21) (OsStr21)	-	LOC_Os03g01770.1	Seita.9G574100.1	Sobic.001G538600.1	AT5G03455	0	0	0	0	0	0	0	0	0.499646	0	0	0	0	0	0	0	0	0	0	0
ASEM_AUS1_00628		GT31_ORYSJ	Probable glucuronosyltransferase Os03g0107900 (EC 2.4.-.-)	-	LOC_Os03g01760.1	Seita.9G574200.1	Sobic.001G538700.1	AT5G22940	19.0965	13.9718	26.3555	16.0431	22.7772	17.9373	19.4497	23.2642	17.7374	28.9541	13.1827	27.4874	31.9061	11.2378	17.9024	11.0053	12.0445	5.84299	15.9863	9.63492
ASEM_AUS1_00629		ACR22_ORYSJ	Arsenate reductase 2.2 (OsACR2.2) (EC 1.20.4.1) (Dual specificity phosphatase CDC25.2) (Sulfurtransferase 21) (OsStr21)	-	LOC_Os03g01770.1	Seita.9G574100.1	Sobic.001G538600.1	AT5G03455	7.3922	3.32003	3.78671	3.97529	5.5781	3.18242	7.32889	4.17238	5.12137	4.21398	5.25073	1.93894	4.31163	8.39995	4.07902	5.44082	6.96693	7.59589	4.91084	2.48992
ASEM_AUS1_00630		-	-	-	-	Seita.8G052000.1	-	-	8.25463	2.7667	7.72489	7.8086	9.64546	9.25794	7.18795	6.19535	7.36978	6.52487	16.0874	9.92284	10.7175	2.95133	5.32538	8.40854	6.25843	1.7529	5.74672	3.78901
ASEM_AUS1_00631		DSP4_CASSA	Phosphoglucan phosphatase DSP4, amyloplastic (EC 3.1.3.-) (Dual specificity protein phosphatase 4) (CsDSP4)	-	LOC_Os03g01750.1	Seita.9G574300.1	Sobic.001G538800.1	AT3G52180	0.246407	0	0	0	0	0.867932	0	0	0	0	0	0	0	0.113513	0	0	0.708501	0.389533	0	0
ASEM_AUS1_00632		EL2_ORYSJ	Cyclin-dependent protein kinase inhibitor EL2	-	-	-	Sobic.001G538866.1	-	268.091	168.353	216.751	269.326	183.961	227.832	307.954	196.228	170.879	204.582	206.678	238.034	278.778	139.961	215.735	215.407	195.074	171.394	200.613	160.005
ASEM_AUS1_00633		U548_ARATH	UPF0548 protein At2g17695	Homolog5297-G01	LOC_Os03g01730.1	Seita.9G574400.1	Sobic.004G152100.1	AT2G17695	4.92813	3.73504	3.3323	3.12344	9.9941	6.07552	5.21479	2.90802	1.37403	1.90309	3.35153	3.42167	3.4493	8.17292	3.7391	5.19351	2.47975	5.25869	3.55252	5.84591
ASEM_AUS1_00634									31.0472	54.9189	23.7805	22.7159	34.7469	28.2078	19.0269	28.0687	30.6033	30.3135	18.8803	34.6729	36.9568	26.4485	51.2143	16.0751	44.6356	13.6337	18.703	28.7965
ASEM_AUS1_00635									0	0	0	0	0	0	0	0	0	0	0	0	0	0	0.113306	0	0	0	0	0
ASEM_AUS1_00636		-	-	-	LOC_Os03g01710.1	Seita.9G574700.1	Sobic.001G539016.1	AT1G22060	0	0	0	0	0	0	0	0	0	0	0	0	0	0	0	0	0	0	0	0
ASEM_AUS1_00637									53.8399	49.5238	27.1128	57.4997	50.4353	33.56	36.2216	29.3331	48.3408	41.0523	24.4662	17.2224	27.4712	47.5619	35.5781	46.8652	51.2482	87.8397	50.9891	66.5784
ASEM_AUS1_00638									0	0	0	0	0	0	0	0	0	0	0	0	0	0	0	0	0	0	0	0
ASEM_AUS1_00639									0	0	0	0	0	0	0	0	0	0	0	0	0	0	0	0	0	0	0	0
ASEM_AUS1_00640									0	0	0	0	0	0	0	0	0	0	0.446871	0	0	0	0	0	0	0	0	0
ASEM_AUS1_00641		PMA3_ARATH	ATPase 3, plasma membrane-type (EC 3.6.3.6) (Proton pump 3)	-	LOC_Os03g01670.1	Seita.9G574900.1	Sobic.001G539400.1	AT5G57350	0	0	0	0	0	0	0	0	0	0	0	0	0	0	0	0	0	0	0	0.216515
ASEM_AUS1_00642		ASK21_ARATH	SKP1-like protein 21 (AtSK21)	Homolog5094-G01	LOC_Os03g01660.1	Seita.9G575000.1	Sobic.001G539500.1	AT3G61415	0.246407	0.830009	0.302937	0.851848	0	0	0.563761	0.252872	2.24841	0	0.223436	0.684333	0	0	0	0	5.07759	7.59589	0.731401	6.82023
ASEM_AUS1_00643									57.536	42.8838	42.1082	42.5924	62.405	46.2897	45.6646	45.1376	38.7226	49.8881	32.9567	39.9195	43.9786	37.6863	32.2922	38.2094	44.1632	52.7817	40.436	30.5286
ASEM_AUS1_00644									0	0	0	0	0	0	0	0	0	0	0	0	0	0	0	0	0	0	0	0
ASEM_AUS1_00645									0	0	0	0	0	0	0	0	0	0	0	0	0	0	0	0	0	0	0	0
ASEM_AUS1_00646									0	0	0	0	0	0	0	0	0	0	0	0	0	0	0	0	0	0	0	0
ASEM_AUS1_00647		FUCO2_ARATH	Alpha-L-fucosidase 2 (EC 3.2.1.51) (Alpha-1,2-fucosidase 2) (Alpha-L-fucosidase 95A) (AtFuc95A) (Alpha-L-fucoside fucohydrolase 2) (Protein ALTERED XYLOGLUCAN 8)	Homolog6002-G02	-	-	Sobic.002G086500.1	AT4G34260	0	0	0	0	0	0	0	0	0	0	0	0	0	0	0	0	0	0	0	0
ASEM_AUS1_00648		BCAT5_ARATH	Branched-chain-amino-acid aminotransferase 5, chloroplastic (Atbcat-5) (EC 2.6.1.42)	Homolog6425-G03	LOC_Os03g01600.1	Seita.9G575100.1	Sobic.001G540100.1	AT5G65780	0	0	0	0	0	0	1.26846	0	0	0	0.111718	0	0	28.8323	0	38.704	4.25101	34.2789	0.208972	0
ASEM_AUS1_00649		PAIR1_ORYSJ	Protein PAIR1 (Protein HOMOLOGOUS PAIRING ABERRATION IN RICE MEIOSIS 1)	Homolog5929-G01	LOC_Os03g01590.1	Seita.9G575900.1	Sobic.001G540200.3	AT1G01690	0.985627	0.138335	2.12056	0.567898	0.581052	0.433966	0	0.126436	0.624558	0.543739	2.79294	0.456222	0	10.1026	0	3.09137	1.18084	8.95926	1.14934	11.6918
ASEM_AUS1_00650		-	-	Homolog2442-G02	LOC_Os03g01580.2	Seita.9G576000.1	Sobic.001G540300.1	AT2G45900	1.10883	0.27667	0	0.425924	1.62695	0	0.422821	0.505743	0.374735	0	0	0.228111	0.246379	0.340538	0.113306	0	0.236167	0	0.208972	0
ASEM_AUS1_00651									4.68173	2.07502	6.2102	12.3518	6.27536	1.88052	2.67786	4.42525	5.24629	5.98113	6.59135	5.1325	2.09422	25.0863	8.49795	21.0213	13.8158	23.9563	5.95569	10.1762
ASEM_AUS1_00652		MED12_ARATH	Mediator of RNA polymerase II transcription subunit 12 (Protein CENTER CITY) (Protein CRYPTIC PRECOCIOUS)	-	LOC_Os07g45400.1	Seita.9G576200.1	Sobic.001G540400.2	AT4G00450	0	0	0	0	0	0	0	0	0	0	0	0	0	0	0	0	0	0	0	0
ASEM_AUS1_00654									135.031	101.123	64.9799	130.617	149.795	97.9317	124.732	122.896	127.785	89.9889	100.211	111.09	126.269	116.351	110.587	129.219	124.342	164.772	196.956	134.889
ASEM_AUS1_00655		-	-	-	-	-	Sobic.004G302100.1	-	0	0	0	0	0	0	0	0	0	0	0	0	0	0.113513	0	0	0	0	0	0
ASEM_AUS1_00656									6.77619	0	5.14992	0	0	0	3.66445	7.58615	0	0.407805	0	0	0	0.908103	0	0.24731	6.84884	10.1279	3.44803	9.09363
ASEM_AUS1_00657		YU88_ARATH	UPF0187 protein At3g61320, chloroplastic	Homolog4352-G01	LOC_Os03g01570.1	Seita.9G576300.1	Sobic.001G540600.2	AT3G61320	0	0	0	0	0	0	0	0	0	0	0	0	0	0	0	0	0	0	0	0
ASEM_AUS1_00658		AHL1_ARATH	AT-hook motif nuclear-localized protein 1	Homolog3139-G03	-	Seita.9G576400.1	Sobic.001G540800.1	AT4G12080	73.7988	54.2272	46.9552	49.6911	79.6041	57.2835	78.6446	63.3443	58.0839	53.4224	42.1176	77.4437	89.3123	53.9186	82.94	35.6126	72.3852	60.5724	81.7079	76.9711
ASEM_AUS1_00659		TBB1_MAIZE	Tubulin beta-1 chain (Beta-1-tubulin)	Homolog7116-G01	LOC_Os01g18050.1	Seita.1G075800.1	Sobic.001G069800.1	AT5G23860	11.8275	4.56505	9.0881	8.66045	15.3398	8.24535	19.7316	10.1149	9.36837	16.0403	8.49055	11.6337	10.1015	7.9459	9.51771	10.8816	11.5722	9.34879	11.5979	11.0423
ASEM_AUS1_00660		SRPRA_DICDI	Signal recognition particle receptor subunit alpha (SR-alpha) (Signal recognition particle receptor) (Docking protein alpha) (DP-alpha)	-	LOC_Os08g37444.1	Seita.9G576700.1	Sobic.001G541100.1	AT4G30600	9.24025	5.53339	5.45286	4.82714	3.48631	7.08811	6.06043	5.3103	4.37191	3.94211	6.03276	3.76383	5.66671	4.76754	2.83265	4.32792	4.72334	6.42729	7.62747	8.44409
ASEM_AUS1_00661		SCL6_ARATH	Scarecrow-like protein 6 (AtSCL6) (GRAS family protein 22) (AtGRAS-22) (SCL6-IV)	-	LOC_Os10g40390.1	Seita.9G330300.1	Sobic.001G304500.1	AT4G00150	276.715	254.813	263.252	331.795	391.397	348.475	296.82	272.596	319.024	343.1	397.492	365.548	384.105	312.728	369.831	306.788	261.319	337.335	303.009	289.372
ASEM_AUS1_00662		CNOT1_XENTR	CCR4-NOT transcription complex subunit 1 (CCR4-associated factor 1)	-	LOC_Os03g01240.1	Seita.9G577600.1	Sobic.001G542400.3	AT1G02080	17.1253	3.04336	13.0263	25.9814	13.4804	15.4781	8.45641	7.83902	14.115	12.6419	7.26165	8.09795	5.17396	24.9728	13.0302	11.4999	13.2254	19.0871	8.35887	9.09363
ASEM_AUS1_00663		-	-	-	-	-	-	-	4.06571	1.93669	1.21175	0.993822	1.04589	0.578621	4.51009	0.758615	0.999293	0.407805	0.558589	0	0	0.908103	0.793142	0.24731	0.708501	0	0.731401	1.40735
ASEM_AUS1_00664		LBP65_ARATH	Putative lipid-binding protein At4g00165	-	-	-	Sobic.001G541300.1	AT2G45180	0	0	0	0	0	0	0	0	0	0	1.8992	0	0	0	0	0	0	0	0	0
ASEM_AUS1_00665									0	48.8322	6.36167	6.38886	0	0.144655	2.53692	0	2.49823	0.135935	18.6569	3.19356	0	2.04323	0	0	0	0	0	7.79454
ASEM_AUS1_00666									0	0	0	0	0	0	0	0	0	0	0	0	0	0	0	0	0	0	0	0
ASEM_AUS1_00667		GSXL4_ARATH	Flavin-containing monooxygenase FMO GS-OX-like 4 (EC 1.8.-.-) (Flavin-monooxygenase glucosinolate S-oxygenase-like 4)	-	-	Seita.5G035900.1	Sobic.001G541700.1	AT1G62600	0	0	0	0	0	0	0	0	0	0	0	0	0	0	0	0	0	0	0	0
ASEM_AUS1_00668		-	-	-	-	Seita.9G577000.1	Sobic.005G026000.1	AT1G62530	24.0247	18.6752	24.8408	21.5801	27.4257	24.4468	27.4833	25.1607	26.4813	19.7106	15.5288	35.0151	39.2974	13.1675	29.4596	9.02681	20.6646	14.2179	26.226	22.8423
ASEM_AUS1_00669		ORP2A_ARATH	Oxysterol-binding protein-related protein 2A (OSBP-related protein 2A)	-	-	Seita.9G577100.1	Sobic.001G541800.1	AT4G12460	8.13142	6.64007	8.02782	11.358	22.5448	8.39001	12.6846	9.10338	14.9894	9.51544	10.278	15.9678	17.6161	8.62697	13.3701	10.0161	8.26585	5.25869	22.36	17.7542
ASEM_AUS1_00670		PTR7_ARATH	Protein NRT1/ PTR FAMILY 6.3 (AtNPF6.3) (Nitrate transporter 1.1) (AtNRT1) (Nitrate/chlorate transporter) (Protein CHLORINA 1)	Homolog4793-G02	LOC_Os03g01290.1	Seita.6G058300.1	Sobic.001G302800.1	AT1G12110	11.7043	17.8452	3.18084	5.11109	13.9452	8.53466	6.34231	9.35625	9.99293	8.69983	6.47963	6.84333	5.7899	12.0324	5.09877	6.43006	14.6424	13.2441	14.7325	13.7487
ASEM_AUS1_00671									0	0	0	0	0	0	0	0	0	0	0	0	0	2.04323	0	0	1.65317	0	0	0
ASEM_AUS1_00672									0	0	0	0	0	0	0	0	0	0	0	0	0	0	0	0	0	0	0	0
ASEM_AUS1_00673									0	0	0	0	0	0	0	0	0	0	0	0	0	0	0	0	0	0	0	0.757803
ASEM_AUS1_00674									0	0	0	0	0	0	0	0	0	0	0	0	0	0.454051	0	0.24731	0	0.389533	0	0
ASEM_AUS1_00675		PGK2_PYRHO	2-phosphoglycerate kinase (2PGK) (EC 2.7.2.-)	Homolog1916-G01	LOC_Os03g01250.1	Seita.9G577500.1	Sobic.001G542300.1	AT5G61450	0	0	0	0.283949	0	0	0	0	0	0	0	0	0	0	0	0	0	0	0	0
ASEM_AUS1_00676		CNOT1_HUMAN	CCR4-NOT transcription complex subunit 1 (CCR4-associated factor 1) (Negative regulator of transcription subunit 1 homolog) (NOT1H) (hNOT1)	-	LOC_Os03g01240.1	Seita.9G577600.1	Sobic.001G542400.3	AT1G02080	18.9733	17.9835	15.6012	22.432	24.4042	12.0064	23.3961	12.8965	21.9844	19.7106	6.70307	13.4586	12.6885	27.9242	24.0209	23.2471	11.5722	18.1133	22.7779	23.2754
ASEM_AUS1_00677		NCS1_COPJA	S-norcoclaurine synthase 1 (CjNCS1) (EC 4.2.1.78)	-	LOC_Os01g24980.1	Seita.9G577700.1	Sobic.001G542600.1	AT4G25300	22.0534	19.2285	8.6337	12.0678	19.2909	5.4969	11.5571	16.5631	16.1136	12.506	3.1281	9.01039	6.03628	8.96751	11.7838	6.3064	15.2328	24.151	20.3747	12.5579
ASEM_AUS1_00678		-	-	-	-	-	-	-	10.2259	30.572	32.1113	13.2036	7.08884	7.81139	24.6645	15.1723	17.9873	5.70926	13.7413	9.80878	11.4566	8.39995	13.8233	4.69889	5.43184	5.84299	15.3594	8.01106
ASEM_AUS1_00679									4.18891	0.138335	6.05873	6.53083	3.3701	1.44655	0.986582	2.65515	0.499646	2.03902	2.45779	4.106	4.55801	4.65403	4.41893	2.4731	2.834	1.55813	0.835887	2.48992
ASEM_AUS1_00680		PSD1_ORYSJ	Phosphatidylserine decarboxylase proenzyme 1, mitochondrial (EC 4.1.1.65) [Cleaved into: Phosphatidylserine decarboxylase 1 beta chain; Phosphatidylserine decarboxylase 1 alpha chain]	Homolog4202-G01	LOC_Os03g01216.1	Seita.9G577900.1	-	AT4G16700	0	0	0	0	0	0	0	0	0	0	0	0	0	0	0	0	0	0	0	0
ASEM_AUS1_00681		CHIA_ARATH	Acidic endochitinase (EC 3.2.1.14)	-	LOC_Os01g19750.1	Seita.9G578100.1	Sobic.001G543000.1	AT5G24090	66.1602	42.0538	39.6847	41.7405	57.5242	38.4783	51.4432	42.6089	42.345	58.452	37.3137	43.4552	41.8844	59.5942	49.0615	65.7844	55.8535	74.5955	39.2867	31.3947
ASEM_AUS1_00682		CHR10_ARATH	Probable helicase CHR10 (EC 3.6.4.-) (Protein ALTERED SEED GERMINATION 3) (Protein CHROMATIN REMODELING 10)	-	LOC_Os03g01200.1	Seita.5G264900.1	Sobic.001G543100.2	AT2G44980	0	0.27667	0	0	0.232421	0	0.563761	0.505743	0	0	0.223436	0	0.246379	0.227026	0	0.24731	0	0.194766	0	0.216515
ASEM_AUS1_00683		CAA43_BURSP	2-haloacrylate reductase (EC 1.3.1.103)	-	LOC_Os03g01190.1	Seita.9G579000.1	Sobic.001G543200.2	AT5G61510	2.34086	1.38335	1.21175	3.12344	3.83494	8.82398	5.49667	9.98843	2.62314	5.02959	11.0601	0.912445	10.3479	8.28644	5.32538	1.97848	2.834	7.01159	3.13458	1.73212
ASEM_AUS1_00684		-	-	Homolog2290-G01	LOC_Os03g01180.1	Seita.9G579200.1	Sobic.001G543400.1	AT3G60450	76.8789	40.6704	81.49	113.722	151.887	101.837	127.833	146.033	104.426	140.285	103.339	145.649	220.755	224.074	207.803	194.757	177.007	134.389	167.491	127.419
ASEM_AUS1_00685		HEX6_RICCO	Hexose carrier protein HEX6	-	LOC_Os03g01170.1	Seita.9G321900.1	Sobic.001G297600.2	AT1G11260	0.73922	0.553339	1.06028	3.40739	5.11326	2.02517	0.704701	1.51723	1.49894	1.35935	2.23436	2.50922	2.09422	2.95133	6.79836	3.33868	2.47975	2.3372	1.56729	5.62939
ASEM_AUS1_00686		PPT1_CAEEL	Palmitoyl-protein thioesterase 1 (PPT-1) (EC 3.1.2.22) (Palmitoyl-protein hydrolase 1)	Homolog2273-G02	-	Seita.9G579400.1	Sobic.001G543700.1	AT3G60340	52.8542	27.9436	40.8965	69.8515	77.3961	132.215	44.2552	49.1835	77.1954	73.9486	51.7253	36.84	53.341	66.9726	138.347	54.1609	114.777	65.8311	96.2315	165.418
ASEM_AUS1_00687		PMA1_SOLLC	Plasma membrane ATPase 1 (EC 3.6.3.6) (Proton pump 1)	-	LOC_Os03g01120.1	Seita.9G579600.1	Sobic.001G543900.1	AT3G60330	36.5914	43.5755	26.8099	39.7529	54.8513	31.6795	54.121	34.2641	48.3408	44.4507	34.1856	45.9644	50.0149	49.3781	42.2631	35.2417	40.5026	41.8748	34.3758	34.7507
ASEM_AUS1_00688									81.191	62.389	29.2334	62.0429	70.4235	52.9439	44.3962	48.5513	45.9675	57.0926	27.5943	23.4955	44.225	69.0158	43.3962	44.8868	64.5917	74.5955	47.5411	60.4077
ASEM_AUS1_00689		TARB1_HUMAN	Probable methyltransferase TARBP1 (EC 2.1.1.-) (TAR RNA-binding protein 1) (TAR RNA-binding protein of 185 kDa) (TRP-185)	-	LOC_Os03g01110.1	Seita.9G579800.1	Sobic.001G544300.1	AT4G17610	0	0	0	0	0	0	0	0	0	0	0	0	0	0	0	0	0	0	0	0
ASEM_AUS1_00690		XPF_ARATH	DNA repair endonuclease UVH1 (EC 3.1.-.-) (DNA excision repair protein XP-F homolog) (Ultraviolet hypersensitive 1) (AtRAD1)	-	LOC_Os03g01100.1	Seita.9G579900.1	Sobic.001G544200.1	AT5G41150	53.2239	12.4501	14.9954	6.67281	14.2939	2.89311	35.7988	14.2872	7.11996	11.1467	4.35699	2.96545	2.71017	6.69726	11.4439	6.92468	2.36167	6.03776	4.59738	16.1304
ASEM_AUS1_00691									41.3963	31.6787	29.9907	38.4751	48.8084	25.3147	44.5371	33.1262	40.0966	32.0806	36.7551	36.7259	37.696	33.1457	34.1051	34.6234	38.8495	41.8748	47.5411	35.5085
ASEM_AUS1_00692		-	-	Homolog1219-G01	-	Seita.9G580200.1	Sobic.001G544500.1	AT5G46560	0	0	0	0	0	0	0	0	0	0	0	0	0	0	0	0	0	0	0	0
ASEM_AUS1_00693		KPRS1_SPIOL	Ribose-phosphate pyrophosphokinase 1 (EC 2.7.6.1) (Phosphoribosyl pyrophosphate synthase 1)	-	ChrSy.fgenesh.mRNA.83	Seita.9G580300.1	Sobic.001G544600.2	AT2G44530	26.1191	16.3235	21.0541	22.432	25.4501	13.1636	29.1746	18.8389	21.6097	25.9636	16.3108	21.8987	25.377	26.335	25.4939	20.2794	25.9784	30.5783	18.1805	21.6515
ASEM_AUS1_00694									22.2998	13.6951	5.60433	3.40739	13.3642	7.08811	13.3893	5.56318	8.49399	7.61235	2.23436	7.98389	9.85515	6.81077	8.72456	1.23655	9.91902	4.0901	14.419	4.3303
ASEM_AUS1_00695		CGS1_ARATH	Cystathionine gamma-synthase 1, chloroplastic (AtCGS1) (EC 2.5.1.48) (METHIONINE OVERACCUMULATION 1) (O-succinylhomoserine (thiol)-lyase)	-	LOC_Os03g25940.1	Seita.9G388700.1	Sobic.001G357300.3	AT3G01120	0	0	0	0	0	0	0	0	0	0.27187	0	0	0	0	0	0	0	0	0	0
ASEM_AUS1_00696		-	-	-	LOC_Os09g02770.1	Seita.2G145200.1	Sobic.009G181100.1	AT1G15320	273.142	246.374	241.743	161.283	491.454	266.021	298.089	241.998	265.812	348.673	183.552	263.697	220.016	154.718	190.581	200.321	172.756	197.104	245.96	190.209
ASEM_AUS1_00697		PHSC_ARATH	Probable polyamine transporter At3g13620	Homolog6963-G02	LOC_Os03g25920.1	Seita.9G388900.1	Sobic.001G357500.2	AT3G13620	4.68173	3.04336	1.96909	0.567898	3.48631	1.15724	3.52351	2.27584	1.99859	1.63122	0.893742	0.912445	1.84784	0.340538	1.13306	0	0.944668	0	1.04486	0.216515
ASEM_AUS1_00698		PHSC_ARATH	Probable polyamine transporter At3g13620	Homolog6963-G03	LOC_Os03g25820.1	Seita.9G389100.1	Sobic.001G357700.1	AT3G13620	26.7351	6.64007	2.57496	5.25306	20.1044	8.24535	15.7853	10.6206	10.4926	6.66081	7.37337	9.2385	12.4421	18.8431	12.6903	5.31716	9.68285	7.59589	7.83644	21.868
ASEM_AUS1_00699		PHSC_ARATH	Probable polyamine transporter At3g13620	Homolog6963-G03	LOC_Os03g25820.1	Seita.9G389100.1	Sobic.001G357700.1	AT3G13620	0.492813	0	0	0.283949	0.232421	0	0.563761	0	0	0	0	0	0	1.47567	1.13306	2.59675	0.472334	0.389533	0.626915	1.08258
ASEM_AUS1_00700		E134_ARATH	Glucan endo-1,3-beta-glucosidase 4 (EC 3.2.1.39) ((1->3)-beta-glucan endohydrolase 4) ((1->3)-beta-glucanase 4) (Beta-1,3-endoglucanase 4) (Beta-1,3-glucanase 4)	-	LOC_Os03g25790.1	Seita.9G389200.1	Sobic.001G357900.1	AT3G13560	0	0	0.151468	1.41975	0.232421	0	1.83222	0.252872	0.749469	0.815609	2.34607	0.570278	0	6.47023	8.83787	12.2418	5.78609	7.01159	0.626915	11.2588
ASEM_AUS1_00701									1.60164	0.553339	0.302937	0.993822	1.1621	0	0.986582	0.379307	0.749469	0.407805	2.90466	0.342167	0	5.90267	0.339918	2.22579	0.236167	0.779066	0.940373	1.29909
ASEM_AUS1_00702		CYSP2_HORVU	Cysteine proteinase EP-B 2 (EC 3.4.22.-)	-	-	-	-	AT3G48350	0	0	0	0	0	0	0	0	0	0	0.111718	0	0	0	0	0	0	0	0	0
ASEM_AUS1_00703									4.43532	3.73504	2.72643	0.709873	1.04589	0.433966	2.95974	3.03446	1.99859	1.22341	0	0	0	0.681077	0	0.24731	0.590418	0	0	0
ASEM_AUS1_00704									0	0	0	0	0	0	0	0	0	0	0	0	0	0	0	0	0	0	0	0
ASEM_AUS1_00705		-	-	-	-	-	-	-	0	0	0	0	0	0	0	0	0	0	0	0	0	0	0	0	0	0	0	0
ASEM_AUS1_00706									0	0	0	0	0	0	2.67786	0	0	0	1.11718	0	0	0	0	0	0	0	0	0
ASEM_AUS1_00707		SL30A_ARATH	Serine/arginine-rich SC35-like splicing factor SCL30A (At-SCL30A) (AtSCL30A) (SC35-like splicing factor 30A) (Serine/arginine-rich splicing factor 30A)	Homolog3803-G02	LOC_Os03g25770.1	Seita.9G389400.1	Sobic.001G358000.1	AT3G13570	0.123203	0	0	0	0	0	0	0	0	0	0	0	0	0	0	0	0	0	0	0
ASEM_AUS1_00708		IQM6_ARATH	IQ domain-containing protein IQM6 (IQ motif-containing protein 6)	Homolog0731-G01	LOC_Os03g25760.1	Seita.2G402900.1	Sobic.001G358200.1	AT3G58480	37.3306	41.7771	50.136	48.1294	44.16	41.6607	48.2016	35.2756	45.0931	40.1008	54.8534	81.0935	70.4644	63.3402	71.9493	60.8382	63.0566	48.4968	64.9902	82.1675
ASEM_AUS1_00709		-	-	Homolog7796-G03	LOC_Os03g25750.1	Seita.9G389600.1	Sobic.001G358300.2	AT2G02370	1.10883	0.691674	0	1.56172	0.813473	2.02517	0.28188	1.01149	2.49823	2.03902	1.8992	0.342167	0	1.58918	7.93142	1.23655	4.25101	6.81683	0	7.03674
ASEM_AUS1_00710		CI078_MOUSE	Telomere length and silencing protein 1 homolog	Homolog0965-G01	LOC_Os03g25720.1	Seita.9G389700.1	Sobic.001G358500.1	AT1G02330	14.2916	5.53339	7.11901	8.80243	12.4345	3.47173	12.6846	5.05743	6.24558	5.98113	7.14994	3.53572	3.07974	26.562	12.9169	15.8278	7.20309	22.7877	3.97046	9.31015
ASEM_AUS1_00711									6.28337	4.01171	3.18084	4.96911	7.32126	2.6038	5.49667	3.79307	6.87014	5.98113	2.45779	3.76383	4.31163	5.44862	6.23183	5.81178	5.07759	5.06393	7.31401	6.06242
ASEM_AUS1_00712		LTV1_XENLA	Protein LTV1 homolog	-	LOC_Os03g25620.1	Seita.9G390500.1	Sobic.001G358600.3	AT3G49990	0.246407	0	0	0	0	0	0	0	0	0	0	0	0	0	0	0	0	0	0	0
ASEM_AUS1_00713									26.8583	22.5486	30.2937	15.9012	31.7254	16.2014	27.9062	19.0918	22.1093	19.7106	16.9811	15.1694	18.1088	18.5026	14.3899	25.2256	12.9892	11.1017	19.1209	19.8111
ASEM_AUS1_00714		P2C32_ARATH	Protein phosphatase 2C 32 (AtPP2C32) (EC 3.1.3.16) (Protein POLTERGEIST) (Protein phosphatase 2C POL) (PP2C POL)	-	LOC_Os03g25600.2	Seita.9G390700.1	Sobic.001G358800.1	AT2G46920	0	0	0	0	0	0	0	0	0	0	0	0	0	0	0	0	0.236167	0	0	0
ASEM_AUS1_00715		RPP13_ARATH	Disease resistance protein RPP13 (Resistance to Peronospora parasitica protein 13)	-	-	-	Sobic.008G067800.1	AT3G46530	10.4723	4.15004	2.72643	6.38886	7.7861	2.02517	5.77855	5.05743	2.99788	5.16552	2.68123	1.93894	3.07974	16.7999	4.98547	10.5107	6.49459	12.0755	6.47812	12.8826
ASEM_AUS1_00716		-	-	Homolog3519-G02	LOC_Os06g40860.1	Seita.4G218400.1	Sobic.010G189200.1	AT1G03540	0.492813	0	0.605873	2.55554	1.39452	2.31449	2.53692	2.02297	1.74876	1.63122	5.69761	5.01845	6.03628	2.15674	1.58628	1.3602	0.708501	1.36337	2.1942	1.94864
ASEM_AUS1_00717									0	0	0.302937	0	0.232421	0.867932	0	0	0.249823	0.27187	0.111718	0	0.246379	3.63241	0.453224	2.10213	2.95209	1.36337	0.208972	0
ASEM_AUS1_00718		PPP7L_ARATH	Serine/threonine-protein phosphatase 7 long form homolog (EC 3.1.3.16) (Protein MAIN-LIKE 3)	-	-	-	-	AT1G48120	0	0	0	0	0	0	0	0	0	0	0	0	0	0	0	0	0	0	0	0
ASEM_AUS1_00719		EF109_ARATH	Ethylene-responsive transcription factor ERF109	-	LOC_Os08g36920.1	Seita.6G181700.1	Sobic.007G156700.1	AT4G34410	0	0	0	0	0.581052	0.433966	0	1.01149	0.999293	0	0.223436	0.570278	0	1.58918	0.226612	1.85482	0.472334	0.389533	10.2396	0.216515
ASEM_AUS1_00720									0.36961	0	0.302937	0	0	0	0	0	0	0.135935	0.558589	0.342167	0	0.908103	0	0.370965	0.590418	0.389533	0	5.62939
ASEM_AUS1_00721									0	0	0	0	0	0	0	0	0	0	0	0	0	0	0	0	0	0	0	0
ASEM_AUS1_00722									0	0	0	0	0	0	0	0	0	0	0	0	0	0	0	0	0	0	0	0
ASEM_AUS1_00723		-	-	-	LOC_Os08g36860.1	Seita.2G229900.1	Sobic.002G225400.1	-	0	0	0	0	0	0	0	0	0	0	0	0	0	0	0	0	0	0	0	0
ASEM_AUS1_00724		FUT11_ARATH	Glycoprotein 3-alpha-L-fucosyltransferase A (EC 2.4.1.214) (Core alpha-(1,3)-fucosyltransferase) (Fuc-T C3) (FucT1) (FucTA) (Fucosyltransferase 11) (AtFUT11)	Homolog7735-G02	LOC_Os08g36840.1	Seita.6G181200.1	Sobic.007G156200.1	AT3G19280	5.17454	0.415004	0.90881	2.27159	0.348631	1.15724	0.563761	1.39079	1.24912	0.815609	2.79294	0.228111	0	0.227026	0.226612	0.74193	0	0	0.626915	0
ASEM_AUS1_00725		-	-	-	-	-	-	-	30.924	21.9952	20.7512	22.9999	27.3094	18.0819	23.9598	23.0113	26.856	22.8371	22.3436	26.2328	22.6669	26.562	21.6415	26.2149	18.8934	31.7469	20.1658	17.8625
ASEM_AUS1_00726		-	-	-	LOC_Os08g36820.1	Seita.2G229600.1	Sobic.002G225200.1	AT5G67020	0	0	0	0	0	0.289311	0.28188	0	0	0	0.782024	0	0.123189	0	0.226612	0	0	0	0.208972	0
ASEM_AUS1_00727		CML11_ORYSJ	Probable calcium-binding protein CML11 (Calmodulin-like protein 11)	-	LOC_Os01g32120.1	Seita.9G309500.1	Sobic.004G024000.2	AT1G32250	0.246407	0	0.757342	1.7037	0.464842	0.578621	0.28188	0.505743	0.624558	0.543739	0.446871	1.36867	0	3.97295	2.37943	1.23655	0.354251	1.94766	0.940373	1.19083
ASEM_AUS1_00728		TRAB1_ORYSJ	bZIP transcription factor TRAB1 (Protein ABA RESPONSIVE ELEMENT 1)	-	LOC_Os08g36790.1	Seita.2G136200.1	Sobic.006G190800.1	AT1G45249	0	0	0.302937	0.283949	0	0	1.4094	0	0	0	0	0	0	0.227026	0	0	0	0	0	0
ASEM_AUS1_00729		DJ1C_ARATH	Protein DJ-1 homolog C (AtDJ1C)	-	LOC_Os05g44330.5	Seita.6G180700.1	Sobic.007G155600.1	AT4G34020	19.7125	15.4935	10.4513	16.0431	15.2236	13.5976	21.9867	13.6551	21.8595	15.6325	10.7249	24.4079	19.4639	29.0593	26.9668	22.1342	11.4541	17.7237	13.0607	21.7598
ASEM_AUS1_00730		PP445_ARATH	Pentatricopeptide repeat-containing protein At5g65560	-	LOC_Os08g20610.1	Seita.6G180600.1	Sobic.007G155500.2	AT5G65560	7.76181	25.1769	3.02937	5.11109	12.5507	2.89311	6.06043	7.33328	14.6147	10.8748	1.8992	4.90439	11.087	7.49185	10.9907	3.09137	12.2807	1.1686	6.16467	14.6148
ASEM_AUS1_00731									1.10883	0.691674	0.90881	1.56172	1.74316	1.44655	0.563761	1.7701	1.1242	1.90309	0.893742	1.93894	1.84784	1.92972	1.24637	2.22579	1.06275	2.72673	1.35832	2.05689
ASEM_AUS1_00732									0	0	0	0	0	0	0	0	0.249823	0	0	0	0	0.567564	0	0	0	0	0	0.324773
ASEM_AUS1_00734									0	0	0	0	0	0	0	0	0	0	0	0	0	0	0	0	0	0	0	0
ASEM_AUS1_00735		HEC2_ARATH	Transcription factor HEC2 (Basic helix-loop-helix protein 37) (AtbHLH37) (bHLH 37) (Protein HECATE 2) (Transcription factor EN 117) (bHLH transcription factor bHLH037)	-	LOC_Os08g36740.1	Seita.6G180200.1	Sobic.007G155300.1	AT3G50330	0	0	0	0	0	0	0	0	0	0	0	0	0	0	0	0	0	0	0	0
ASEM_AUS1_00737		-	-	-	-	-	-	-	0	0.27667	0	0	0	0	0	0	1.24912	0	0.223436	0	0	0	0	0	0	0	0	0.324773
ASEM_AUS1_00738									0	0	0.605873	0.283949	0	0	0	0.252872	0.249823	0	0.223436	0	0	0.113513	0	0	0	0	0	0.43303
ASEM_AUS1_00739		HIR4_ARATH	Hypersensitive-induced response protein 4 (AtHIR4)	Homolog5386-G01	LOC_Os06g04399.1	Seita.2G005700.1	Sobic.010G026300.1	AT1G31870	0.246407	0	0.302937	0	0	0.144655	0.28188	0	0	0.27187	0	0	0	0	0	0	0	0	0	0
ASEM_AUS1_00740		-	-	-	-	-	-	-	40.4107	41.0854	28.779	25.6974	19.1747	42.384	43.5505	33.6319	35.2251	29.6338	37.5372	18.7051	25.6234	36.7782	28.0999	32.3976	50.5397	39.1481	49.3173	48.7159
ASEM_AUS1_00741		-	-	-	-	-	-	-	0	0	0	0.141975	0.11621	0	0	0.126436	0	0	0.111718	0	0	0.681077	0	0.123655	0	0	0	0
ASEM_AUS1_00742									0	0	0	0	0	0	0.563761	0	0	0	0.446871	0	0	0	0	0.370965	0	0	0	1.08258
ASEM_AUS1_00743		-	-	-	-	-	-	-	0	0	0	0	0	0	0	0	0	0	0	0	0	0	0	0	0	0	0	0
ASEM_AUS1_00745		-	-	Homolog7447-G01	-	Seita.5G161100.1	Sobic.003G157400.2	AT3G05625	2.34086	0	0.302937	4.82714	5.46189	4.33966	2.95974	2.40228	4.49682	4.07805	8.8257	10.7212	14.6595	5.90267	4.30563	4.32792	2.36167	3.70056	2.50766	0
ASEM_AUS1_00746									0.862424	2.90503	0.90881	1.27777	0.813473	0.867932	1.12752	1.13792	0	0.543739	3.35153	1.0265	0.369568	0.340538	1.24637	0.24731	1.77125	0.389533	0.626915	1.19083
ASEM_AUS1_00747		-	-	-	-	-	-	-	0	0	0	0	0	0	0	0	0	0	0.223436	0	0	0	0	0	0	0	0	0
ASEM_AUS1_00748		GAT16_ARATH	GATA transcription factor 16	Homolog4952-G01	LOC_Os01g24070.1	Seita.5G160900.1	Sobic.003G157300.3	AT5G49300	0.246407	0	0.302937	0	1.1621	0.867932	0	2.02297	0	0	3.57497	0.228111	0	0.113513	0	0	0	0	0.104486	0
ASEM_AUS1_00749									3.5729	1.66002	4.39258	3.97529	1.74316	3.03776	3.10068	2.27584	6.4954	3.1265	13.6296	2.16706	2.71017	11.8053	4.98547	7.4193	4.95951	10.9069	5.11981	4.97985
ASEM_AUS1_00750									0	0	0	0	0	0	0.14094	0	0	0	0	0	0	0	0	0	0	0	0	0
ASEM_AUS1_00751		MT1A_ORYSJ	Metallothionein-like protein 1A (Class I metallothionein-like protein 1A) (OsMT-I-1a) (OsMT1a)	-	-	Seita.8G249500.1	Sobic.005G228700.1	AT3G09390	0	0	0	0	0	0	0	0	0	0	0	0	0	0	0	0	0	0	0	0
ASEM_AUS1_00752		IMA1B_ORYSJ	Importin subunit alpha-1b	-	LOC_Os01g24060.1	-	Sobic.003G157200.1	AT4G02150	1986.28	974.568	934.408	920.421	421.96	1086.65	2105.65	1342.75	1450.85	1927.15	719.462	745.809	1149.85	676.65	1031.2	868.8	1300.81	494.122	754.179	627.677
ASEM_AUS1_00753		-	-	-	-	-	-	-	156.099	60.0373	108.603	92.7094	43.4627	76.6673	197.88	90.4016	117.417	181.201	72.3931	76.9875	112.718	53.351	122.824	81.6123	86.4371	40.1219	83.5887	70.2592
ASEM_AUS1_00754									0	0	0	0	1.1621	0.578621	0	0.252872	0	0.543739	2.90466	0.456222	0.246379	0	0	0	0	0	0.208972	0
ASEM_AUS1_00755									0	0	0	0	0.11621	0	0	0	0.249823	0	0	0	0	0	0	0	0	0	0.208972	0
ASEM_AUS1_00756		-	-	-	-	-	-	-	0	0	0	0	0	0	0	0	0	0	0	0	0	0	0	0.24731	0	0	0.208972	0
ASEM_AUS1_00757		AHL21_ARATH	AT-hook motif nuclear-localized protein 21 (Protein GIANT KILLER)	-	-	Seita.8G088500.1	Sobic.005G094200.1	AT2G35270	0	0	0	0.993822	0.697262	0	0	0.632179	0.249823	0.27187	0.446871	1.36867	0.862326	0.113513	0.226612	0	0.472334	0	0.417943	0.216515
ASEM_AUS1_00758		RPP13_ARATH	Disease resistance protein RPP13 (Resistance to Peronospora parasitica protein 13)	-	LOC_Os11g46210.1	Seita.8G238900.1	Sobic.005G219900.1	AT3G46530	0.36961	10.6518	2.72643	7.09873	1.1621	1.73586	6.48325	6.95397	18.6118	10.6029	14.2999	0	16.6306	0	11.6705	0	0	0	12.1204	0
ASEM_AUS1_00759		RPM1_ARATH	Disease resistance protein RPM1 (Resistance to Pseudomonas syringae protein 3)	-	LOC_Os11g46210.1	Seita.8G238900.1	Sobic.005G219900.1	AT3G07040	1.97125	1.66002	0	0	3.25389	0.578621	0	0.885051	1.24912	0	2.01092	0.570278	0	1.58918	1.24637	0.98924	0.472334	2.3372	1.14934	0.43303
ASEM_AUS1_00760		RPM1_ARATH	Disease resistance protein RPM1 (Resistance to Pseudomonas syringae protein 3)	-	LOC_Os11g11950.1	Seita.8G089200.1	Sobic.005G095700.1	AT3G07040	2.58727	1.79835	0.302937	0	2.09179	1.15724	1.12752	1.26436	2.1235	0.135935	1.56405	0	0	0.113513	0.339918	0	0	0.389533	0	0.216515
ASEM_AUS1_00761									30.4312	36.797	22.7203	32.3702	74.7233	10.9938	46.0875	58.4133	51.5885	50.16	32.5099	21.1003	29.1959	15.3242	31.6124	28.9353	19.7199	14.8022	20.3747	6.27894
ASEM_AUS1_00762		-	-	-	-	-	-	-	0	0	0	0	0	0	0	0	0	0	0	0	0	0	0	0	0	0	0	0
ASEM_AUS1_00763									0	0	0.454405	0.283949	2.44042	0	0	0.632179	0.124912	0.27187	0	2.96545	0.985515	0.681077	0.113306	0	0.118084	0	1.14934	0
ASEM_AUS1_00764		CNX2_ARATH	GTP 3',8-cyclase, mitochondrial (EC 4.1.99.22) (Molybdenum cofactor biosynthesis enzyme CNX2) (Molybdopterin biosynthesis protein CNX2) (Molybdopterin precursor Z synthase)	Homolog0476-G01	LOC_Os02g15870.2	Seita.6G113800.1	Sobic.004G183600.1	AT2G31955	0	0	0	0	0	0	0	0	0	0	0	0	0	0	0	0	0	0	0	0
ASEM_AUS1_00765									7.3922	4.84172	7.42195	5.11109	5.11326	2.6038	4.65103	5.3103	5.99576	5.98113	1.34061	2.96545	5.42033	8.51346	7.25159	3.8333	4.36909	4.47963	7.31401	6.71197
ASEM_AUS1_00766									0	0	0	0	0	0	0.563761	0	0	0	0	0	0	0	0	0	0	0	0	0
ASEM_AUS1_00767									0	0.138335	0	0	0.11621	0	0	0	0.874381	0	0	0	0	0	0	0	0	0	0	0
ASEM_AUS1_00768									0	0	0	0	0	0	0	0	0	0	0	0	0	0	0	0	0	0	0	0
ASEM_AUS1_00769		-	-	-	-	-	-	-	0	0	0	0	0	0	0	0	0	0	0	0	0	0	0	0	0	0	0	0
ASEM_AUS1_00770		-	-	-	-	-	-	-	0	0	13.3292	15.6172	0.232421	0.289311	0	6.44823	5.74593	5.16552	1.67577	0.684333	13.7972	0.908103	7.02497	2.34944	0.118084	1.94766	0.208972	2.48992
ASEM_AUS1_00771		-	-	-	-	-	-	-	0	0	0	0	0	0	0	0	0	0	0	0	0	0.227026	0	0.24731	0.472334	1.1686	0	0
ASEM_AUS1_00772									0.246407	0.415004	0.151468	0.141975	0.697262	0.433966	0.28188	0.252872	0.124912	0.135935	0	0	0	2.72431	6.45844	7.29564	3.89676	0.194766	0	5.19636
ASEM_AUS1_00773									0	0	0	0	0	0	0	0	0	0	0	0	0	0	0	0	0	0	0	0
ASEM_AUS1_00774		AUXI1_ARATH	Auxilin-related protein 1 (Auxilin-like protein 1)	Homolog1289-G06	LOC_Os01g25320.1	Seita.5G162800.1	Sobic.003G159600.1	AT4G12780	0	0	0	0	0	0	0	0	0	0	0	0	0	0	0	0	0	0	0	0
ASEM_AUS1_00775		SAC9_ARATH	Probable phosphoinositide phosphatase SAC9 (AtSAC9) (EC 3.1.3.-) (Protein SUPPRESSOR OF ACTIN 9) (SAC domain protein 9)	-	LOC_Os01g25330.1	Seita.1G290800.1	Sobic.004G023000.1	AT3G59770	27.9672	20.6119	13.0263	15.4752	18.5937	17.5033	25.933	20.7355	19.4862	20.2543	15.4171	17.7927	21.8045	27.6971	22.3213	20.1558	21.8455	31.7469	20.6882	29.2295
ASEM_AUS1_00776		KN13A_ORYSJ	Kinesin-like protein KIN-13A (Protein SMALL AND ROUND SEED 3)	-	-	Seita.5G162900.1	Sobic.003G159700.1	AT3G16630	91.4169	63.3573	25.9011	64.3145	84.1363	55.9816	55.1076	72.1948	72.074	60.2191	29.6052	33.7605	39.667	45.4051	60.8453	63.9296	55.8535	75.7641	71.7818	99.7052
ASEM_AUS1_00777		ESD4_ARATH	Ubiquitin-like-specific protease ESD4 (EC 3.4.22.68) (Protein EARLY IN SHORT DAYS 4) (AtESD4)	-	LOC_Os01g25370.1	Seita.5G163000.1	Sobic.003G160000.1	AT4G15880	33.3881	26.8369	27.7187	37.1973	31.2606	22.1323	32.5572	30.7239	34.9752	27.187	38.7661	28.8561	29.935	81.9563	45.0958	66.2791	33.6538	98.9413	40.9585	60.516
ASEM_AUS1_00778		AB14C_ARATH	ABC transporter C family member 14 (ABC transporter ABCC.14) (AtABCC14) (EC 3.6.3.44) (ATP-energized glutathione S-conjugate pump 10) (Glutathione S-conjugate-transporting ATPase 10) (Multidrug resistance-associated protein 10)	-	LOC_Os01g25386.1	Seita.5G163300.1	Sobic.003G160200.1	AT3G62700	21.3142	15.2168	10.7543	20.1604	21.8476	18.8052	24.1008	19.8504	18.4869	21.3418	21.8967	22.2408	22.5437	28.9458	20.9616	18.4246	19.4838	27.4621	25.2856	21.002
ASEM_AUS1_00779		-	-	-	-	-	-	-	355.072	132.801	238.411	287.783	361.298	156.372	363.908	328.48	186.243	276.084	324.205	299.738	216.69	697.536	322.016	502.534	335.121	469.582	264.245	238.708
ASEM_AUS1_00780									0	0	0	0	0	0.578621	0	0	0	0	0.446871	0	0	0	7.36489	1.97848	4.25101	2.9215	0	7.36151
ASEM_AUS1_00781									0	0	0	0	0	0	0	0	0	0	0	0	0	0	0	0	0	0	0	0
ASEM_AUS1_00782									0	0	0	0	0	0	0	0	0	0	0.223436	0	0	0	0	0.74193	0	0	0	0.43303
ASEM_AUS1_00783		SPZ1B_WHEAT	Serpin-Z1B (TriaeZ1b) (WSZ1b) (WZS2)	-	LOC_Os11g37110.1	-	Sobic.005G164966.1	AT1G47710	0	0	0	0	0	0	0.14094	0	0	0	0	0	0	0.340538	0	0	0	0	0	0
ASEM_AUS1_00784									2.95688	0.553339	10.9057	11.074	9.64546	9.83656	21.0001	7.33328	12.741	14.8169	19.5506	22.1268	18.9712	15.6648	16.5427	17.188	17.8306	14.8022	7.94093	2.38167
ASEM_AUS1_00785									0	0	0	0	0	0	0	0	0	0	0	0	0	0	0	0	0	0	0	0
ASEM_AUS1_00786		PP312_ARATH	Pentatricopeptide repeat-containing protein At4g14850 (Protein LOVASTATIN INSENSITIVE 1)	Homolog7214-G03	LOC_Os11g37330.2	Seita.1G047500.1	Sobic.003G420000.1	AT4G14850	0	0	0	0	0	0	0	0	0	0	0	0	0	0	0.113306	0	0	0	0	0
ASEM_AUS1_00787									1.23203	0.553339	0.302937	0.851848	1.1621	0.867932	0.845641	0.505743	0.999293	1.08748	0.558589	0.456222	0.492758	2.15674	1.35967	2.59675	0.944668	1.55813	0.626915	0.757803
ASEM_AUS1_00788									0	0	0	0	0	0	0	0	0	0	0	0	0	0	0	0	0	0	0	0
ASEM_AUS1_00789		PP311_ARATH	Pentatricopeptide repeat-containing protein At4g14820	Homolog5515-G03	LOC_Os04g14450.1	Seita.8G163400.1	Sobic.005G020000.7	AT4G14820	0	0	0	0	0	0	0	0	0	0	0	0.228111	0	0.681077	0	0	0	0	0	0.108258
ASEM_AUS1_00790		-	-	-	LOC_Os08g33680.1	Seita.6G158300.1	Sobic.007G136700.2	AT1G74440	1.60164	0.830009	0.302937	0.851848	1.39452	0	0.845641	1.39079	0.999293	0.27187	3.57497	0.684333	0.985515	1.70269	0.906448	0.618275	0.472334	2.72673	1.04486	2.05689
ASEM_AUS1_00791		FBL60_ARATH	F-box/LRR-repeat protein At3g58940	-	-	-	-	AT3G58940	0	0	0.302937	0	0	0	0	0	0.499646	0	0	0	0.246379	3.40538	0.906448	1.23655	0.826585	0	0	0.649545
ASEM_AUS1_00792									4.06571	2.7667	1.51468	4.25924	2.55663	2.45914	4.08727	3.1609	4.99646	5.98113	5.0273	1.82489	2.46379	6.35672	6.23183	6.80102	6.84884	6.23253	2.50766	3.24773
ASEM_AUS1_00793									0	0	0	0	0	0.289311	0.28188	0	0.124912	0	0	0	0	0	0	0	0	0	0	0
ASEM_AUS1_00794		RHD32_ORYSJ	Protein ROOT HAIR DEFECTIVE 3 homolog 2 (EC 3.6.5.-) (Protein SEY1 homolog 3)	-	LOC_Os11g37260.1	Seita.8G163600.1	Sobic.005G165800.1	AT5G45160	0	0	0	0	0	0	0	0	0	0	0	0	0.246379	0	0	0	0	0	0	0
ASEM_AUS1_00795		RNG1L_ARATH	E3 ubiquitin-protein ligase RING1-like (EC 2.3.2.27) (RING finger protein 1) (RING-type E3 ubiquitin transferase RING1-like)	-	-	Seita.8G163700.1	Sobic.005G165900.1	AT3G02340	31.5401	2.90503	23.3261	28.8208	19.4071	5.78621	6.48325	53.3559	31.3528	16.5841	0.335153	25.0922	1.60146	2.61079	32.2922	1.97848	0.944668	2.3372	78.0509	1.08258
ASEM_AUS1_00796		-	-	-	-	-	-	-	7.02259	4.98005	2.72643	0.283949	5.34568	2.89311	6.62419	2.40228	3.49752	4.62179	5.25073	5.58872	2.46379	5.10808	4.07902	3.33868	4.13292	1.1686	0.940373	6.27894
ASEM_AUS1_00797		FBL47_ARATH	F-box/LRR-repeat protein At3g26922	-	-	-	-	AT3G26922	0	0	0.302937	0	0.348631	0	0	1.51723	0	0.27187	0	0.570278	0.492758	0	0	0	0	0	0.208972	0
ASEM_AUS1_00798		-	-	-	-	-	-	-	7.1458	3.32003	1.81762	2.27159	4.53221	4.91828	4.22821	3.5402	4.87155	5.16552	2.45779	3.99195	3.32611	4.88105	3.17257	7.29564	9.09243	7.59589	3.55252	5.62939
ASEM_AUS1_00799									0.73922	0.691674	0	0	0.464842	0.144655	0	0.505743	0	3.26244	2.34607	0	0	0.113513	0.113306	0.74193	0.472334	1.7529	1.4628	3.78901
ASEM_AUS1_00800									0	0	0	0	0	0	0	0	0	0	0	0	0	0	0	0	0	0	0	0
ASEM_AUS1_00801									0	0	0	0	0	0	0	0	0	0	0	0	0	0	0	0	0	0	0.104486	0
ASEM_AUS1_00802									0	0	0	0	0	0	0	0	0	0	0	0	0	0	0	0	0	0	0	0
ASEM_AUS1_00803									0	0	0	0	0	0	0	0	0	0	0	0	0	0	0	0	0	0	0	0
ASEM_AUS1_00804									0	0	0	0	0	0	0	0	0	0	0	0	0	0.113513	0	0	0	0	0	0
ASEM_AUS1_00805									0	0	0	0	0	0	0	0	0	0	0	0	0	0	0	0	0	0	0	0
ASEM_AUS1_00806		-	-	-	-	-	-	-	0	0	0	0	0	0	0	0	0	0	0	0	0	0	0	0	0	0	0	0
ASEM_AUS1_00807									0	0	0	0	0	0	0	0	0	0	0	0	0	0	0	0.98924	0.944668	1.36337	2.9256	0
ASEM_AUS1_00808									0	0	0	0	0	0	0.563761	0	0	0	0	0	0	0	0	0	0	0	0	0
ASEM_AUS1_00809									0	0	0	0	0	0	0	0	0	0	0	0	0	0	0	0	0.472334	0	0	1.19083
ASEM_AUS1_00810									0	0	0	0	0	0	0	0	0	0	0	0	0	0	0	0	0	0	0	0
ASEM_AUS1_00811									0	0	0	0	0	0	0	0	0	0	0	0	0	0	0	0	0	0	0	0
ASEM_AUS1_00812									0	0	0	0	0	0	0	0	0	0	0	0	0	0	0	0	0	0	0	0
ASEM_AUS1_00813		VLN4_ORYSJ	Villin-4	-	LOC_Os04g51440.1	Seita.1G151000.1	Sobic.002G327000.2	AT4G30160	0	0.27667	0	0	0	0	0	0	0	0	0	0	0	0	0.226612	0	0.236167	0	0	0
ASEM_AUS1_00814		XTH24_ARATH	Xyloglucan endotransglucosylase/hydrolase protein 24 (At-XTH24) (XTH-24) (EC 2.4.1.207) (Endo-xyloglucan transferase) (Meristem protein 5) (MERI-5 protein) (MERI5 protein) (Xyloglucan endo-1,4-beta-D-glucanase)	Homolog2342-G01	LOC_Os04g51450.1	Seita.7G227300.1	Sobic.006G205500.1	AT4G30270	3.08008	16.1852	4.54405	3.26542	2.32421	11.5724	8.03359	3.03446	11.4919	12.2341	2.01092	4.90439	4.31163	3.06485	6.57175	3.21503	4.84142	4.67439	4.28392	12.2331
ASEM_AUS1_00815		KCR1_ARATH	Very-long-chain 3-oxoacyl-CoA reductase 1 (EC 1.1.1.330) (Beta-ketoacyl reductase 1) (AtKCR1) (Protein GLOSSY 8) (gl8At)	-	-	-	-	AT1G67730	0	3.5967	3.63524	1.7037	0.464842	1.15724	1.26846	0	0.249823	0.27187	82.5594	0	0	8.17292	16.3161	1.73117	0.118084	4.86916	0.835887	100.138
ASEM_AUS1_00816		-	-	-	-	Seita.7G142500.1	Sobic.006G125500.1	-	0	0	0.151468	0.283949	0	0	0	0	0	0.135935	0	0	0.246379	0.340538	0.339918	0.49462	0	0	0.104486	0
ASEM_AUS1_00817		Y3739_ARATH	Uncharacterized membrane protein At3g27390	-	LOC_Os02g38430.1	Seita.1G220400.1	Sobic.004G203800.1	AT5G40640	38.193	32.647	22.1144	18.0308	29.285	16.9247	34.1075	23.0113	18.6118	24.1964	9.49601	11.8618	12.1958	16.6864	12.8036	10.758	13.1073	26.0987	30.9278	32.802
ASEM_AUS1_00818									44.4764	21.8569	36.6553	41.3146	43.1141	30.3776	49.7519	36.1606	40.8461	37.654	39.7715	32.2777	34.6162	60.2753	67.757	44.3921	52.311	55.7032	46.2872	45.6847
ASEM_AUS1_00819		-	-	-	-	-	-	-	0	0	0	0	0	0	0	0	0	0	0	0.114056	0	0.113513	0	0	0	0	0.104486	0
ASEM_AUS1_00820		PDCD4_MOUSE	Programmed cell death protein 4 (Protein MA-3) (Topoisomerase-inhibitor suppressed protein)	-	LOC_Os04g40660.1	Seita.7G141900.1	Sobic.006G124900.1	AT5G63190	19.8357	8.57676	124.204	112.018	94.0142	87.6611	77.6581	108.608	87.1883	126.555	86.693	160.932	179.364	75.1455	154.21	43.5266	73.448	56.4823	43.0482	61.382
ASEM_AUS1_00821									97.8235	78.0208	36.2009	44.722	110.865	46.8683	119.658	66.6317	68.0768	72.1814	65.8018	88.5071	85.3703	55.2807	65.3776	75.8005	87.7361	68.363	83.2752	74.9142
ASEM_AUS1_00822		PS12A_ARATH	26S proteasome non-ATPase regulatory subunit 12 homolog A (26S proteasome regulatory subunit RPN5a) (AtRPN5a) (26S proteasome regulatory subunit p55 homolog A) (Protein EMBRYO DEFECTIVE 2107) (Protein MARIPOSA)	Homolog1598-G01	-	-	-	AT5G09900	0	0	0	0	0	0	0	0	0	0.27187	0	0	0	0	0	0	0	0	0.208972	0
ASEM_AUS1_00823		STIL2_ARATH	Protein STICHEL-like 2	-	LOC_Os12g19180.1	Seita.7G141700.1	Sobic.006G124400.2	AT4G24790	16.7557	10.7901	17.2674	10.7901	18.8261	9.25794	13.1074	12.8965	6.87014	23.1089	7.93196	12.7742	14.0436	8.51346	13.0302	9.39778	4.95951	13.0494	14.9415	12.3414
ASEM_AUS1_00824		ATP23_CRYNJ	Mitochondrial inner membrane protease ATP23 (EC 3.4.24.-)	Homolog6702-G01	LOC_Os04g40650.1	Seita.7G141600.1	Sobic.006G124300.2	AT3G03420	0.616017	4.42671	0.605873	1.7037	0	2.16983	0.28188	0.252872	1.49894	0	2.34607	0	0.246379	0.227026	0.906448	0.49462	0.236167	1.1686	4.17943	2.38167
ASEM_AUS1_00825									10.9651	9.40676	9.54251	3.26542	10.3427	2.89311	12.1209	4.80456	5.24629	10.7389	6.36791	5.36061	4.31163	5.44862	4.98547	15.8278	3.66059	2.53196	2.61215	4.87159
ASEM_AUS1_00826		BT2_ARATH	BTB/POZ and TAZ domain-containing protein 2 (BTB and TAZ domain protein 2)	Homolog2845-G02	LOC_Os02g38320.1	Seita.1G219700.1	Sobic.004G203200.1	AT3G48360	0	0	0	0	0	0	0	0	0	0	0	0	0	0	0	0	0	0	0	0
ASEM_AUS1_00827		MSR21_ORYSJ	Peptide methionine sulfoxide reductase A2-1 (OsMSRA2.1) (EC 1.8.4.11) (Peptide-methionine (S)-S-oxide reductase) (Peptide Met(O) reductase) (Protein-methionine-S-oxide reductase)	Homolog8135-G01	LOC_Os04g40600.1	Seita.7G140500.1	Sobic.006G123300.1	AT5G07460	30.8008	25.3153	18.3277	34.4998	19.9882	12.4404	53.5573	12.1378	8.6189	60.3551	15.6405	44.8238	33.8771	10.7837	61.8651	6.18275	7.67543	2.14243	47.75	11.2588
ASEM_AUS1_00828									1224.52	1517.81	1838.22	996.946	1584.18	580.068	1031.68	1465.39	1331.18	1751.25	607.521	812.532	776.833	282.306	850.248	316.062	651.231	221.255	353.58	77.1876
ASEM_AUS1_00829		-	-	-	LOC_Os04g40670.1	Seita.7G142000.1	Sobic.006G125000.1	-	0	0	0	0	0	0	0	0	0	0	0	0.228111	0	0	0	0	0	0	0	0
ASEM_AUS1_00830		PDCD4_MOUSE	Programmed cell death protein 4 (Protein MA-3) (Topoisomerase-inhibitor suppressed protein)	-	LOC_Os04g40660.1	Seita.7G141900.1	Sobic.006G124900.1	AT5G63190	62.8337	48.2788	102.998	98.2464	84.6012	170.838	151.934	83.5741	70.2003	93.795	104.456	89.8758	82.9065	70.832	128.716	56.263	90.6881	56.0927	57.3627	80.5436
ASEM_AUS1_00831									101.766	85.0759	64.9799	55.3701	77.5123	61.6232	88.0876	67.7696	90.8107	95.8341	46.0277	70.9426	171.48	61.8645	86.5658	73.6984	86.7914	72.4531	86.0963	63.1142
ASEM_AUS1_00832		PS12A_ARATH	26S proteasome non-ATPase regulatory subunit 12 homolog A (26S proteasome regulatory subunit RPN5a) (AtRPN5a) (26S proteasome regulatory subunit p55 homolog A) (Protein EMBRYO DEFECTIVE 2107) (Protein MARIPOSA)	Homolog1598-G01	-	-	-	AT5G09900	0	0	0.302937	0	0	0	0.14094	0	0	0	0.111718	0.114056	0	0	0	0	0	0.389533	0.104486	0
ASEM_AUS1_00833									10.1027	5.39506	9.99691	6.38886	9.64546	7.52208	7.32889	6.82753	3.99717	11.8263	3.46325	6.04495	10.1015	4.99456	11.8971	6.05909	1.77125	5.45346	6.16467	10.7175
ASEM_AUS1_00834									0	0	0	0	0	0	0	0	0	0	0	0	0	0	0	0	0	0	0.313458	0
ASEM_AUS1_00835		-	-	Homolog8135-G01	LOC_Os04g40600.1	Seita.7G140500.1	Sobic.006G123300.1	-	0	0	0	0	0	0	0	0	0	0	0	0	0	0	0	0	0	0	0	0
ASEM_AUS1_00836									17.4949	47.3105	43.7744	33.79	26.6122	23.4342	8.45641	37.425	52.0881	39.557	53.6245	52.5796	42.254	54.3726	42.3765	39.6932	25.6241	28.8254	30.8233	9.63492
ASEM_AUS1_00837		WAXS4_ARATH	Probable long-chain-alcohol O-fatty-acyltransferase 4 (EC 2.3.1.75) (Wax synthase 4)	-	LOC_Os04g40580.1	Seita.7G140400.1	Sobic.006G123200.1	AT5G55350	0	0	0	0	0	0	0	0	0	0	0.223436	0	0	0	0	0	0	0	0	0
ASEM_AUS1_00838									2.34086	0.830009	1.66615	0.567898	1.62695	0	2.53692	1.13792	0.499646	0.407805	0.670307	0.912445	0	2.04323	1.69959	0.24731	2.1255	1.1686	6.16467	1.62386
ASEM_AUS1_00839		AB15B_ARATH	ABC transporter B family member 15 (ABC transporter ABCB.15) (AtABCB15) (Multidrug resistance protein 13) (P-glycoprotein 15)	Homolog7916-G01	LOC_Os04g40570.1	Seita.7G140300.1	Sobic.006G123100.1	AT3G28345	0	0	0	0	0	0	0	0	0	0	0	0	0	0	0	0	0	0	0	0
ASEM_AUS1_00840									0.246407	0	37.4127	62.7528	11.9697	0.289311	0.704701	42.4824	22.2343	49.0725	1.56405	31.1372	8.25369	3.40538	15.0697	0.98924	14.4062	0.389533	54.7506	0
ASEM_AUS1_00841		-	-	-	LOC_Os04g46970.1	Seita.7G194300.1	Sobic.006G174300.1	-	0	0	0	0	0	0	0	0	0	0	0	0	0	0	0	0.24731	0	0	0.104486	0
ASEM_AUS1_00842		PIMT_WHEAT	Protein-L-isoaspartate O-methyltransferase (PIMT) (EC 2.1.1.77) (L-isoaspartyl protein carboxyl methyltransferase) (Protein L-isoaspartyl methyltransferase) (Protein-beta-aspartate methyltransferase)	Homolog7798-G01	LOC_Os04g40540.1	Seita.7G140000.1	Sobic.006G122600.1	AT3G48330	2.09446	0	3.93818	6.53083	5.5781	1.59121	0.28188	4.67812	3.87226	14.2732	0.111718	7.52767	15.7682	4.76754	13.3701	5.44082	8.85626	11.8808	3.23906	3.78901
ASEM_AUS1_00843		-	-	-	LOC_Os04g40530.1	Seita.7G139900.1	Sobic.006G122500.1	AT3G01660	18.2341	27.2519	13.3292	12.6357	15.9208	9.83656	20.1545	16.816	13.6154	14.1372	7.26165	18.477	16.877	22.5891	17.6757	14.0967	19.6019	14.997	17.5536	24.2497
ASEM_AUS1_00844		PLP2_ORYSJ	Patatin-like protein 2 (OsPLP2) (EC 3.1.1.-)	-	LOC_Os11g39990.1	Seita.8G192300.1	Sobic.005G186100.1	AT2G26560	87.9672	60.1756	87.7002	66.7281	61.4753	52.0759	69.9063	66.8845	62.0811	50.7037	41.0004	70.8285	66.8919	54.4862	97.6698	24.2364	69.315	22.2034	82.4393	34.1011
ASEM_AUS1_00845		CHIA_MAIZE	Endochitinase A (EC 3.2.1.14) (Seed chitinase A)	-	LOC_Os04g41620.1	Seita.7G150100.1	Sobic.006G132100.2	AT3G54420	2.83368	0.830009	18.0247	19.4505	5.46189	4.33966	7.75171	23.7699	22.8588	6.52487	63.1205	11.8618	8.62326	7.83238	29.4596	2.59675	3.42442	7.20636	8.1499	0
ASEM_AUS1_00846		C71A9_SOYBN	Cytochrome P450 71A9 (EC 1.14.-.-) (Cytochrome P450 CP1)	-	LOC_Os04g40460.1	Seita.7G139200.1	Sobic.006G121500.1	AT3G48270	7.269	8.30009	4.99846	1.1358	7.32126	0.578621	3.38257	1.39079	14.4897	2.17496	0.893742	2.96545	1.23189	8.74049	2.15281	18.5482	5.54993	10.3226	2.82112	13.9652
ASEM_AUS1_00847									55.8111	47.8638	148.893	184.851	73.2126	150.008	73.7117	151.849	82.6915	115.681	47.48	125.917	18.9712	25.4269	31.4991	54.7792	64.9459	18.6976	81.3945	23.6001
ASEM_AUS1_00848		PPR21_ARATH	Pentatricopeptide repeat-containing protein At1g08070, chloroplastic (Protein ORGANELLE TRANSCRIPT PROCESSING 82)	Homolog8116-G02	-	Seita.7G139500.1	Sobic.006G122100.2	AT1G08070	0	0	0	0	0	0	0	0	0	0	0	0	0	0	0	0	0	0	0	0
ASEM_AUS1_00849		-	-	Homolog5774-G02	LOC_Os04g40490.1	Seita.7G139600.1	Sobic.006G122200.1	AT1G13130	7.269	9.40676	1.96909	3.69134	5.34568	3.03776	4.65103	4.17238	3.87226	3.94211	2.68123	2.28111	5.54352	2.95133	2.83265	1.48386	4.60526	2.3372	2.40317	4.54682
ASEM_AUS1_00850		-	-	Homolog5774-G01	LOC_Os04g40510.1	Seita.7G049300.1	Sobic.006G122300.1	AT1G13130	1.84805	11.7585	2.8779	2.98147	2.90526	6.07552	1.12752	4.42525	8.86872	2.44683	1.78748	4.106	6.77542	1.13513	1.01975	1.60751	2.59784	1.1686	5.53775	1.94864
ASEM_AUS1_00851		RFS2_ARATH	Probable galactinol--sucrose galactosyltransferase 2 (EC 2.4.1.82) (Protein SEED IMBIBITION 2) (Raffinose synthase 2)	Homolog4244-G01	LOC_Os04g40520.1	Seita.4G158200.1	Sobic.001G130500.1	AT3G57520	0.246407	0	0	0.993822	2.67284	0.578621	0	0.632179	0	1.63122	0	0	0	0	0	0	0	0	0	0
ASEM_AUS1_00852		DTX42_ARATH	Protein DETOXIFICATION 42 (AtDTX42) (Aluminum-activated citrate transporter) (AtMATE) (FRD-like protein) (Multidrug and toxic compound extrusion protein 42) (MATE protein 42)	-	LOC_Os10g13940.1	Seita.9G204700.1	Sobic.007G020600.1	AT1G51340	18.3573	93.376	9.69397	22.148	19.7558	20.1071	9.86582	22.5056	105.425	26.6432	15.3053	5.81683	11.8262	16.5729	12.577	16.4461	11.0999	46.9387	4.59738	14.8313
ASEM_AUS1_00853		RF1_ORYSI	Protein Rf1, mitochondrial (Fertility restorer) (Protein PPR) (Restorer for CMS)	-	-	-	-	AT1G12620	29.4456	9.26843	17.4189	18.4567	23.0097	12.151	20.2954	18.5861	12.9908	20.5262	19.5506	18.7051	19.8335	19.5242	21.1882	22.2579	18.6572	22.3981	15.1504	20.6772
ASEM_AUS1_00854		RF1_ORYSI	Protein Rf1, mitochondrial (Fertility restorer) (Protein PPR) (Restorer for CMS)	-	-	-	-	AT1G12620	1.35524	0.415004	0.90881	1.98764	0.581052	1.44655	1.4094	0.632179	3.12279	0	0.670307	1.48272	0.615947	0.567564	0.453224	0.98924	1.06275	1.36337	0.626915	2.38167
ASEM_AUS1_00855		NDX1_ORYSJ	Protein NEOXANTHIN-DEFICIENT 1	Homolog6516-G01	LOC_Os10g35644.1	Seita.9G204500.1	Sobic.001G204501.1	AT1G28100	11.7043	13.0035	8.33076	10.5061	10.6914	8.24535	7.04701	8.72407	2.87297	4.48585	4.69215	4.22006	2.83336	9.08103	9.4044	10.5107	11.336	13.0494	6.16467	26.9561
ASEM_AUS1_00856		-	-	Homolog4193-G01	LOC_Os07g46320.1	Seita.2G415600.1	Sobic.002G401000.1	AT5G13720	45.8317	94.621	113.753	119.259	43.9275	177.203	85.4098	90.4016	77.5701	42.1398	106.579	105.958	88.5732	28.0377	58.2393	58.3651	162.837	40.1219	73.0356	78.2702
ASEM_AUS1_00857		-	-	-	LOC_Os10g35660.1	Seita.9G204400.1	Sobic.001G204400.1	AT4G37780	13.922	12.1735	16.5101	8.9444	13.9452	8.24535	9.02017	14.9194	10.8673	14.681	12.289	20.3019	13.0581	19.5242	12.4637	10.5107	9.80093	6.81683	20.6882	13.0992
ASEM_AUS1_00858		RN141_CHICK	RING finger protein 141	-	LOC_Os10g35670.1	Seita.9G204200.1	Sobic.001G204300.1	AT3G47160	3.94251	1.38335	4.39258	0.567898	1.39452	0.578621	3.38257	0	0.999293	1.90309	0.223436	0	0	0.340538	0.793142	0	0.472334	0.194766	0	0.216515
ASEM_AUS1_00859		RIMI_BACSU	Putative ribosomal-protein-alanine acetyltransferase (EC 2.3.1.266) (Acetylating enzyme for N-terminal of ribosomal protein S18)	-	LOC_Os10g35680.1	Seita.9G204100.1	Sobic.001G204200.1	AT1G03650	45.0924	47.1722	24.9923	41.3146	34.2821	46.2897	36.2216	44.8847	40.2215	39.2852	31.0575	33.3042	57.7758	40.297	58.5792	30.5428	52.311	48.6916	32.913	47.9581
ASEM_AUS1_00860		RR18_OLTVI	30S ribosomal protein S18, chloroplastic	Homolog2328-G01	LOC_Os10g35690.1	Seita.9G204000.1	Sobic.001G204100.2	AT1G07210	0.492813	0.415004	1.06028	0.425924	2.09179	0.433966	1.12752	0.632179	0	0.815609	0.111718	1.36867	0.615947	0.908103	0.679836	0.123655	0.472334	0.389533	0.940373	0.324773
ASEM_AUS1_00861		-	-	-	LOC_Os10g35710.1	Seita.9G203900.1	Sobic.001G204000.1	AT4G28260	25.2567	15.7702	15.4498	20.4443	20.453	10.9938	40.5908	25.54	20.3606	23.7886	28.488	30.2247	35.7249	36.6646	34.5583	31.6557	34.9527	34.8632	20.4792	30.4204
ASEM_AUS1_00862		GRS11_ORYSJ	Monothiol glutaredoxin-S11	-	LOC_Os10g35720.1	Seita.9G203800.1	Sobic.001G203900.1	AT4G04950	187.639	124.64	113.753	145.95	184.194	111.24	143.477	135.286	117.917	130.362	146.462	115.766	124.052	122.367	148.544	107.209	114.541	134.194	126.428	125.904
ASEM_AUS1_00863		GRS11_ORYSJ	Monothiol glutaredoxin-S11	-	LOC_Os12g42700.1	Seita.3G387900.1	Sobic.008G176800.3	AT4G04950	101.889	104.581	50.2875	63.3207	124.81	58.2961	93.8662	72.4477	94.3082	89.717	62.3385	67.635	92.5153	93.7616	96.1968	125.757	88.5626	94.4617	103.545	116.918
ASEM_AUS1_00864									46.9405	35.8287	39.8362	35.7776	52.4109	32.6921	42.5639	34.0112	35.1002	51.1115	26.142	29.8826	42.0076	43.2484	37.7309	41.919	35.5431	33.3051	34.6893	34.2094
ASEM_AUS1_00865		MCU2_ARATH	Calcium uniporter protein 2, mitochondrial	Homolog1184-G01	LOC_Os06g09260.1	Seita.9G202700.1	Sobic.001G203200.1	AT2G23790	0	0	0	0	0	0	0	0	0	0	0	0	0	0	0	0	0	0	0	0
ASEM_AUS1_00866		PI5K9_ARATH	Phosphatidylinositol 4-phosphate 5-kinase 9 (AtPIP5K9) (EC 2.7.1.68) (1-phosphatidylinositol 4-phosphate kinase 9) (Diphosphoinositide kinase 9) (PtdIns(4)P-5-kinase 9)	-	LOC_Os02g57660.2	Seita.4G291800.1	Sobic.001G203400.1	AT3G09920	43.2444	32.3703	39.2303	28.6789	27.1932	11.1385	35.7988	13.1493	22.1093	26.7792	84.0118	60.9057	11.703	139.734	12.1237	89.2789	19.4838	57.2613	8.77681	28.0387
ASEM_AUS1_00867		-	-	-	LOC_Os03g20980.1	Seita.9G202500.1	Sobic.001G386300.1	AT1G14180	149.076	89.7793	74.8254	98.9563	123.88	90.8435	86.8192	117.585	116.168	108.884	50.7199	85.9979	146.349	70.832	123.843	63.806	115.604	107.122	100.202	122.548
ASEM_AUS1_00868									137.125	86.7359	70.1298	98.8143	121.672	89.9756	120.786	93.5625	87.0634	105.078	98.0882	102.422	101.878	92.2859	98.0097	78.3973	79.7064	91.735	84.738	70.9087
ASEM_AUS1_00869		TL17_ARATH	Thylakoid lumenal 17.4 kDa protein, chloroplastic (P17.4)	Homolog6723-G01	LOC_Os10g35810.1	Seita.9G202300.1	Sobic.001G203000.1	AT5G53490	0	0	0	0	0	0	0	0	0	0	0	0	0	0	0	0	0	0	0	0
ASEM_AUS1_00870		-	-	-	-	Seita.9G202200.1	Sobic.001G202900.1	AT4G10810	88.0904	388.167	117.388	54.5182	44.3924	75.0761	90.4836	63.8501	115.168	49.8881	9.94288	21.4424	20.9422	20.0918	17.4491	5.56447	95.2934	8.18019	67.9158	97.8648
ASEM_AUS1_00871		-	-	-	-	-	-	-	0.123203	0	0	0.283949	0.11621	0	0.28188	0.126436	0	0.27187	0.223436	0	0.123189	0.113513	0	0.370965	0	0	0	0.216515
ASEM_AUS1_00872		HEM11_HORVU	Glutamyl-tRNA reductase 1, chloroplastic (GluTR) (EC 1.2.1.70)	Homolog7715-G01	LOC_Os10g35840.1	Seita.9G201900.1	Sobic.001G202600.1	AT1G58290	7.269	2.7667	0.605873	2.41357	5.81052	1.15724	3.66445	2.27584	0.999293	2.99057	1.45233	1.36867	0.739137	0.227026	1.35967	1.73117	1.06275	0.584299	2.82112	1.29909
ASEM_AUS1_00873		REMO_SOLTU	Remorin (pp34)	-	-	Seita.9G200200.1	Sobic.001G201300.1	AT3G48940	215.236	688.354	521.051	335.06	164.322	456.243	199.149	328.86	412.833	237.75	423.41	256.739	157.19	206.593	277.033	192.654	426.163	172.174	295.173	699.019
ASEM_AUS1_00874									29.5688	26.8369	74.6739	120.394	13.0156	67.6987	47.6378	27.9423	45.0931	27.051	105.573	50.1845	43.8554	28.4917	67.0772	22.7525	70.6139	20.6452	61.9601	57.7013
ASEM_AUS1_00875		TET10_ARATH	Tetraspanin-10	-	LOC_Os10g35980.1	Seita.9G200500.1	Sobic.001G201601.1	AT1G63260	0	0	0	0	0	0	0	0	0	0	0	0	0	0	0	0	0	0	0	0
ASEM_AUS1_00877		BEBT_TOBAC	Benzyl alcohol O-benzoyltransferase (EC 2.3.1.196) (Benzoyl coenzyme A:benzyl alcohol benzoyl transferase)	-	LOC_Os10g35950.1	Seita.6G211700.1	Sobic.001G201800.1	AT5G17540	148.46	96.696	75.2798	74.3947	104.125	58.4408	79.4903	83.0683	84.1904	111.195	87.2516	63.1868	72.6818	61.978	75.2352	104.983	80.533	85.1129	62.9005	60.7325
ASEM_AUS1_00878		PLI2C_ARATH	LIM domain-containing protein PLIM2c (Pollen-expressed LIM protein 2C)	-	LOC_Os03g02030.1	Seita.9G200900.1	Sobic.001G201900.1	AT5G05980	136.263	83.8309	172.977	71.1293	58.9187	42.9626	41.1545	45.6433	184.369	45.4022	159.868	54.2905	26.6089	338.949	153.983	106.343	79.234	118.028	76.7971	66.0371
ASEM_AUS1_00879									108.789	49.5238	26.9614	53.5244	30.912	15.6228	42.0002	39.8273	32.2272	20.5262	27.8177	17.6786	13.7972	63.3402	42.8297	79.0155	39.558	104.784	23.6138	45.4682
ASEM_AUS1_00880		FBL53_ARATH	F-box/LRR-repeat protein At3g48880	Homolog1911-G01	LOC_Os10g35920.1	Seita.9G201100.1	Sobic.001G202266.1	AT3G48880	0	0	0	0	0	0	0	0	0	0	0	0	0	0	0	0	0	0	0	0
ASEM_AUS1_00881		MSBP2_ARATH	Membrane steroid-binding protein 2 (AtMP2) (Membrane-associated progesterone-binding protein 3) (AtMAPR3)	Homolog0059-G02	LOC_Os10g35870.1	Seita.9G201200.1	Sobic.001G202400.1	AT3G48890	13.922	12.4501	12.8748	14.3394	12.0859	8.1007	11.839	13.5286	12.741	14.2732	14.2999	12.4321	10.3479	14.5296	10.1975	10.758	12.3988	16.5551	9.29924	8.76886
ASEM_AUS1_00882		MSBP1_ARATH	Membrane steroid-binding protein 1 (AtMP1) (Membrane-associated progesterone-binding protein 5) (AtMAPR5)	Homolog0059-G03	LOC_Os10g35850.1	Seita.9G201400.1	Sobic.001G202500.1	AT5G52240	226.571	167.662	129.203	136.296	173.27	93.0134	178.007	115.436	145.147	146.946	102.78	113.143	112.718	146.318	109.114	128.848	121.508	115.107	92.9924	84.8739
ASEM_AUS1_00883		C71C1_MAIZE	3-hydroxyindolin-2-one monooxygenase (EC 1.14.13.139) (Cytochrome P450 71C1) (Protein benzoxazineless 4)	-	-	Seita.5G084700.1	Sobic.003G089600.1	AT3G48280	81.3142	26.2836	28.779	28.8208	48.1111	28.9311	52.1479	56.5168	17.6125	56.5489	16.6459	36.2697	25.6234	11.2378	28.7797	12.2418	13.8158	13.0494	28.7336	24.4662
ASEM_AUS1_00884									1.35524	1.38335	33.626	28.111	86.3443	19.9624	7.04701	47.0341	36.3493	87.4061	62.4502	224.575	592.911	0	105.261	0	0.944668	0	140.533	2.16515
ASEM_AUS1_00885		-	-	-	-	-	-	-	0.123203	0	0	0	0	0	0	0	0	0	0	0	0	0	0	0	0	0	0	0
ASEM_AUS1_00886									0	0.27667	0.151468	0.709873	0	0	0	0	0	0	0.111718	0	0.369568	0.79459	0.113306	0.24731	0.708501	0.779066	1.14934	0.43303
ASEM_AUS1_00888									0	0	0	0	0	0	0	0	0	0	0	0	0	0	0	0	0	0	0	0
ASEM_AUS1_00889		-	-	-	LOC_Os06g11760.1	Seita.4G091100.1	Sobic.010G089200.1	-	0	0	0	0	0	0.578621	0.28188	0	0	0	0.111718	0	0	0	0	0	0	0	0.104486	0
ASEM_AUS1_00890		-	-	-	LOC_Os06g11760.1	Seita.4G091100.1	Sobic.010G089200.1	-	2.95688	1.52168	14.9954	15.3333	10.1103	5.64156	14.6578	9.73556	12.4912	16.0403	30.2755	21.5565	15.8914	13.508	27.3068	10.758	14.2881	6.23253	6.89607	7.57803
ASEM_AUS1_00891									2.46407	2.07502	2.57496	2.55554	3.71873	3.32707	3.10068	4.04595	4.37191	3.53431	34.2974	19.1613	3.57249	17.8215	5.552	19.9085	4.72334	15.9708	1.88075	1.40735
ASEM_AUS1_00892		U85A2_ARATH	UDP-glycosyltransferase 85A2 (EC 2.4.1.-)	-	LOC_Os01g23000.1	Seita.4G090900.1	Sobic.010G088800.2	AT1G22360	0	0	0	0	0	0.289311	0	0	0	0.27187	0.446871	0	0	0	0	0	0	0	0	0
ASEM_AUS1_00893		EXO_ARATH	Protein EXORDIUM	Homolog2742-G02	LOC_Os02g52000.1	Seita.1G326000.1	Sobic.004G229300.1	AT4G08950	1.10883	1.79835	0.605873	2.41357	2.32421	0.867932	0.563761	2.78159	0	2.17496	3.7984	6.72928	0	2.49728	1.35967	0.98924	0.590418	0.779066	0.522429	2.48992
ASEM_AUS1_00894		-	-	-	-	-	-	-	0.246407	10.9284	3.63524	7.8086	8.83199	1.01259	3.52351	0.379307	0.749469	0.135935	4.35699	7.75578	0.123189	12.1459	1.01975	9.15047	6.84884	4.47963	7.10504	3.78901
ASEM_AUS1_00896		MIZ1_ARATH	Protein MIZU-KUSSEI 1	-	LOC_Os08g07500.1	-	-	AT2G21990	0	0	3.02937	4.25924	3.83494	0	3.38257	3.79307	2.37332	0	4.24528	10.9493	5.7899	0	6.23183	1.60751	0	0	3.97046	0
ASEM_AUS1_00898		BBX21_ARATH	B-box zinc finger protein 21 (AtBBX21) (Protein LONG HYPOCOTYL UNDER SHADE) (Protein SALT TOLERANCE HOMOLOG 2)	Homolog0927-G02	LOC_Os02g43170.1	Seita.1G253100.1	Sobic.004G301000.1	AT1G75540	0	0	0	0.425924	0.348631	0	0.563761	0	0.249823	0.679674	0.335153	2.053	0.369568	0	0.226612	0.49462	0	0.389533	0.522429	0
ASEM_AUS1_00899		GRXS6_ORYSJ	Monothiol glutaredoxin-S6	-	LOC_Os02g43180.1	Seita.1G253200.1	Sobic.004G300900.1	AT1G77370	0.492813	0.553339	0.757342	1.1358	0	0.723277	0.704701	0	0.124912	0	1.2289	0.456222	0.246379	0.227026	0	0.24731	0	0.389533	0	0.649545
ASEM_AUS1_00900		AL3F1_ARATH	Aldehyde dehydrogenase family 3 member F1 (EC 1.2.1.3)	-	LOC_Os02g43194.1	Seita.1G253300.1	Sobic.004G300800.1	AT4G36250	32.2793	29.742	25.7496	24.5616	20.1044	33.8493	50.3157	15.4252	23.3585	31.6728	42.7879	19.6176	24.0219	22.8161	13.71	22.5052	17.8306	15.7761	28.9426	12.5579
ASEM_AUS1_00901									5.54415	3.32003	25.9011	63.3207	11.7373	6.50949	42.5639	25.6665	33.3514	26.3714	23.2373	26.575	19.4639	33.9403	39.4305	55.6447	38.9676	36.2266	13.2697	22.1928
ASEM_AUS1_00902		-	-	-	-	-	-	-	0	0	0	0	0	0	0	0	0	0	0	0	0	0	0	0	0	0	0	0
ASEM_AUS1_00903		GAM1_ORYSI	Transcription factor GAMYB (OsGAMyb)	-	LOC_Os01g59660.1	Seita.5G355300.1	Sobic.003G331100.1	AT5G06100	0.246407	0.27667	0.151468	0.851848	0.11621	0.144655	0	0.252872	0.374735	0	0.223436	0.456222	0.862326	0.79459	0.679836	1.3602	1.06275	1.1686	0.313458	1.08258
ASEM_AUS1_00904		Y2579_ARATH	Probably inactive leucine-rich repeat receptor-like protein kinase At2g25790	-	LOC_Os02g43250.1	Seita.1G253400.1	Sobic.004G300701.1	AT5G66330	4.92813	3.73504	1.81762	4.54319	4.76463	3.90569	2.25504	4.29882	3.2477	2.99057	3.35153	2.053	4.55801	19.9783	8.38465	15.9515	19.3657	21.8138	4.38841	10.1762
ASEM_AUS1_00905		Y1332_ARATH	Probable receptor-like protein kinase At1g33260 (EC 2.7.11.1)	-	LOC_Os02g43290.1	Seita.1G253500.1	Sobic.004G300600.1	AT1G33260	0.246407	0	0	0.141975	0	0.289311	0.28188	0	0	0	0	0.114056	0	0.454051	0.226612	0	0	0	0	0
ASEM_AUS1_00906		PPCE_HUMAN	Prolyl endopeptidase (PE) (EC 3.4.21.26) (Post-proline cleaving enzyme)	-	LOC_Os01g01830.1	Seita.2G124900.1	Sobic.008G103200.1	AT1G76140	0	0	0	0	0	0	0	0	0.499646	0	0	0.570278	0	0.908103	0	0	0	0	0	0
ASEM_AUS1_00908		-	-	-	-	-	-	-	131.212	100.154	100.575	120.82	148.517	128.888	107.256	167.527	131.782	108.068	138.53	111.66	110.87	123.615	107.301	85.5692	107.456	101.279	126.01	146.581
ASEM_AUS1_00909		U85A2_ARATH	UDP-glycosyltransferase 85A2 (EC 2.4.1.-)	-	LOC_Os04g25440.1	Seita.7G050800.1	Sobic.007G135000.1	AT1G22360	0	0	0	0	0	0	0	0	0	0	0	0	0	3.97295	0	2.10213	3.54251	1.94766	0	0
ASEM_AUS1_00910		RL27_ACIBY	50S ribosomal protein L27	-	LOC_Os04g25540.1	Seita.1G362900.1	Sobic.007G071300.1	AT5G15220	113.594	48.5555	44.9861	109.462	45.6707	73.0509	49.3291	69.919	52.0881	81.9687	57.5346	36.3837	23.5292	12.2594	10.1975	15.5805	37.4325	7.01159	64.7812	9.31015
ASEM_AUS1_00911		-	-	-	LOC_Os04g25550.1	Seita.7G051100.1	Sobic.001G025000.1	AT4G10710	16.0164	11.4818	20.1453	17.4629	20.5692	13.019	29.7384	11.885	14.3648	24.3323	6.81478	21.5565	20.2031	51.8754	23.4543	46.8652	68.4884	55.898	19.1209	19.0533
ASEM_AUS1_00912		CBP1_ORYSJ	Serine carboxypeptidase 1 (EC 3.4.16.5) (Carboxypeptidase C) (Serine carboxypeptidase I) [Cleaved into: Serine carboxypeptidase 1 chain A (Serine carboxypeptidase I chain A); Serine carboxypeptidase 1 chain B (Serine carboxypeptidase I chain B)]	-	LOC_Os04g25560.1	Seita.7G051200.1	Sobic.006G044400.1	AT4G12910	106.078	96.1427	61.4962	80.2157	123.532	76.6673	96.544	93.8154	97.8058	89.5811	73.9572	97.9737	106.312	106.816	96.65	108.445	105.567	126.014	134.055	113.562
ASEM_AUS1_00913									70.3491	21.1652	11.6631	37.1973	8.9482	36.3085	18.1813	39.3215	19.6111	39.8289	8.04368	3.87789	2.09422	29.5133	12.0104	9.64509	30.4655	14.4127	13.8966	25.0075
ASEM_AUS1_00914									0	0	0	0	0	0	0.28188	0	0	0	0	0	0	0	0	0	0	0	0	0
ASEM_AUS1_00916									0	0	0.302937	0	0	0.289311	0.14094	0	0.249823	0	0	0	0.246379	0	0	0	0	0	0	0
ASEM_AUS1_00917		RNHX1_ARATH	Putative ribonuclease H protein At1g65750 (EC 3.1.26.4)	-	-	-	-	AT1G10000	0	0	0	0	0	0	0	0	0	0	0	0	0	0	0	0.24731	0	0	0	0
ASEM_AUS1_00918		ATL41_ARATH	E3 ubiquitin-protein ligase ATL41 (EC 2.3.2.27) (RING-H2 finger protein ATL41) (RING-type E3 ubiquitin transferase ATL41)	-	LOC_Os01g20910.1	Seita.5G023000.1	Sobic.003G147301.1	AT2G42360	0	0.415004	0.302937	0	0.348631	0	0	0	0	0	0.223436	0.342167	0	0.79459	0	1.11289	0.118084	0	0.104486	0
ASEM_AUS1_00919		ATL3_ARATH	RING-H2 finger protein ATL3 (EC 2.3.2.27) (RING-type E3 ubiquitin transferase ATL3)	-	LOC_Os01g20930.1	Seita.5G022900.1	Sobic.003G147401.1	AT1G72310	2.09446	1.24501	1.66615	0	3.25389	0.723277	4.08727	2.27584	1.99859	1.49528	0.446871	0.570278	0	0.79459	2.26612	0.49462	2.24359	0.584299	0.522429	1.51561
ASEM_AUS1_00920									0.246407	0.27667	0.302937	0	0.464842	0.578621	0	0.379307	0.124912	0	0.223436	0.798389	0.985515	0.113513	0.56653	0	0	0	0	0.43303
ASEM_AUS1_00921									0	0	0	0	0	0	0	0	0	0	0	0	0	0	0	0	0	0	0	0
ASEM_AUS1_00922		PME41_ARATH	Probable pectinesterase/pectinesterase inhibitor 41 [Includes: Pectinesterase inhibitor 41 (Pectin methylesterase inhibitor 41); Pectinesterase 41 (PE 41) (EC 3.1.1.11) (AtPMEpcrB) (Pectin methylesterase 41) (AtPME41)]	Homolog4111-G01	LOC_Os01g20980.1	Seita.5G022600.1	Sobic.003G148300.1	AT4G02330	0	0	0	0	0	0	0	0	0	0	0	0	0	0	0	0	0	0	0	0
ASEM_AUS1_00923									0	1.38335	4.24111	2.83949	0.232421	4.05035	0.845641	0	1.62385	0	5.58589	0	0	0.227026	0	0.24731	0.236167	0	0.313458	0.216515
ASEM_AUS1_00924									0	0	0	0	0	0	0.14094	0	0	0	0	0	0	0	0	0	0	0	0	0
ASEM_AUS1_00925									0	0	0	0	0	0	0	0	0	0	0	0	0	0	0	0	0	0	0	0
ASEM_AUS1_00926		-	-	-	-	-	-	-	0	0	0	0	0	0	0	0	0	0	0	0	0	0	0	0	0	0	0.104486	0
ASEM_AUS1_00927		RTL2_ORYSJ	Ribonuclease 3-like protein 2 (EC 3.1.26.-) (Ribonuclease III-like protein 2) (RNase III-like protein 2)	-	LOC_Os05g18850.1	Seita.3G295600.1	Sobic.007G084400.1	AT3G20420	0	0	1.36322	1.41975	3.83494	0	0	1.39079	1.37403	1.63122	0	4.90439	4.18844	0	1.8129	0	0	0	2.40317	0.108258
ASEM_AUS1_00928									20.575	7.33174	19.9938	25.8394	24.1718	11.8617	28.4699	18.9654	18.2371	16.1762	18.3217	20.6441	34.3698	33.0322	14.3899	23.2471	21.4912	26.8778	19.8523	7.9028
ASEM_AUS1_00929		-	-	-	-	-	-	-	0	0	0	0	0	0	0	0	0	0	0	0	0	0	0	0	0	0	0	0
ASEM_AUS1_00930									3.94251	0.553339	1.21175	2.69752	2.32421	0.433966	6.20137	3.03446	0	0.27187	0	0	0.862326	0	0	0.49462	0	0.389533	0.522429	0
ASEM_AUS1_00931									0	0	0	0	0	0	0	0	0	0	0	0	0	0	0	0	0	0	0	0
ASEM_AUS1_00932									0	0	0	0	0	0	0	0	0	0	0	0	0	0	0	0	0	0	0	0
ASEM_AUS1_00933		-	-	-	-	-	-	-	0	0	0	0	0	0	0	0	0	0	0	0	0	0	0.113306	0	0	0.389533	0	0
ASEM_AUS1_00934									0	0	0	0.283949	0	0	0	0	0.499646	0	0.446871	0.798389	0.246379	0.340538	0.226612	0.49462	0.236167	0	0.835887	0.541288
ASEM_AUS1_00935		-	-	-	-	-	-	-	0	0	0	0	0	0	0	0	0	0	0	0	0	0	0	0	0	0	0	0
ASEM_AUS1_00936		-	-	-	-	-	-	-	0	0	0	0	0	0	0	0	0	0.135935	0	0.114056	0	0.454051	0.679836	0.24731	1.417	0.389533	0	0.216515
ASEM_AUS1_00937		LOR8_ARATH	Protein LURP-one-related 8	-	LOC_Os05g24650.1	Seita.3G291000.1	-	AT2G38640	0	0	0	0	0	4.195	3.38257	0	0	0	3.91012	0	0	0	0	0	0	0	0	0
ASEM_AUS1_00938		-	-	-	LOC_Os05g24650.1	Seita.3G291000.1	-	-	9.73307	0	1.21175	0.283949	9.76167	2.02517	14.235	2.02297	0.374735	13.8654	0	0.684333	0.739137	3.29187	17.1092	0	3.54251	6.03776	1.4628	21.2185
ASEM_AUS1_00939									2.71047	0	2.27203	0.283949	2.78905	1.73586	5.35573	1.13792	0.999293	3.26244	0.670307	3.42167	1.23189	1.36215	8.38465	0.618275	1.53509	0.779066	1.35832	6.71197
ASEM_AUS1_00940									0	0	0	0	0	0	0	0	0	0	0	0	0.246379	0	0	0	0	0	0	0
ASEM_AUS1_00941		-	-	-	-	-	-	-	0	0	0	0	0	0	0	0	0	0	0	0	0.492758	0	0	0	0	0	0	0
ASEM_AUS1_00942		-	-	-	LOC_Os04g34940.1	Seita.7G098000.1	Sobic.006G080000.1	-	0	0	0	0	0	0	0	0	0	0	0	0	0	0.227026	1.69959	1.73117	0.236167	0.584299	0	0.757803
ASEM_AUS1_00943									0.123203	0.138335	0	0.283949	0.232421	0.289311	0.28188	0	0	0	0.111718	0	0.369568	0.113513	0.113306	0.618275	0.472334	0.389533	0.208972	0.43303
ASEM_AUS1_00944		RLGP2_ORYSJ	Ras-related protein RGP2 (GTP-binding regulatory protein RGP2)	Homolog2024-G03	LOC_Os05g20050.1	Seita.3G292700.1	Sobic.009G089700.1	AT1G07410	0	0	0	0	0	0	0	0	0	0	0	0	0	0	0	0	0	0	0	0
ASEM_AUS1_00945									13.7988	13.5568	32.5657	26.5493	20.5692	11.1385	32.2753	10.9999	16.988	25.9636	21.6732	18.1348	10.2247	23.4972	12.2371	27.6987	17.7125	18.5028	28.0022	15.1561
ASEM_AUS1_00946									0	0	0	0	0	0	0	0	0	0	0	0	0	0	0	0	0	0	0	0
ASEM_AUS1_00947									0	0	0	0	0	0	0	0	0	0	0	0	0	0	0	0	0	0	0	0
ASEM_AUS1_00948									0	0	0	0	0	0	0	0	0	0	0	0	0	0	0	0	0	0	0	0
ASEM_AUS1_00949									0	0	0	0	0	0	0	0	0	0	0.111718	0	0	0	0	0	0	0	0.208972	0
ASEM_AUS1_00950		-	-	-	-	-	-	-	0	0	0	0	0	0	0	0	0	0	0	0	0	0	0	0	0	0	0	0
ASEM_AUS1_00951									0	0	1.06028	0	0.11621	0	0	0	0	1.22341	0	0.456222	0.369568	0.454051	2.26612	3.8333	1.53509	2.14243	14.0011	4.43856
ASEM_AUS1_00952									0	0	0	0	0	0	0	0	0	0	0	0	0	0	0	0	0	0	0	0.108258
ASEM_AUS1_00953									0	0	0	0	0	0	0	0	0	0	0	0	0	0	0	0	0	0	0	0
ASEM_AUS1_00954									0	0	0	0	0	0	0	0	0	0	0	0	0	0	0	0	0	0	0	0
ASEM_AUS1_00955									0	0	0	0	0	0	0	0	0	0	0.335153	0.342167	0	0	0	0	0	0	0	0
ASEM_AUS1_00956									0	0	0	0	0	0	0	0	0	0	0	0	0	0	0	0	0	0	0	0
ASEM_AUS1_00957		-	-	-	-	-	-	-	0	0	0	0	0	0	0	0	0	0	0	0	0	0	0	0	0	0	0	0
ASEM_AUS1_00958									0.985627	0.553339	2.12056	1.41975	1.04589	3.76104	0.563761	2.40228	0.124912	2.03902	2.45779	0.228111	0.862326	0	0.226612	0	0	0	1.4628	0
ASEM_AUS1_00959		-	-	-	-	-	-	-	0.492813	0	0	0	0	0	0	0.126436	0	0.27187	0.223436	0	0	0	0	0	0	0	0	0
ASEM_AUS1_00960		-	-	-	-	-	-	-	0.492813	0	1.51468	0.851848	0	0.433966	0	0	0	0	0	0	0	0	0	0.123655	0	0	0	0
ASEM_AUS1_00961									0	0	0.454405	0.141975	0.348631	0	0	0.505743	0.749469	0.135935	0	0.684333	0.862326	0	0.453224	0	0	0	0.313458	0
ASEM_AUS1_00962									0	0	0	0	0	0	0	0	0	0	0	0	0	0	0	0	0	0	0	0
ASEM_AUS1_00963									0.246407	0	0	0	0.11621	0	0	0.126436	0	0	0	0	0	0	0	0	0	0	0	0
ASEM_AUS1_00964		-	-	Homolog2111-G01	LOC_Os10g17740.1	Seita.9G277800.1	Sobic.001G261436.1	-	0	0	0	0	0	0	0	0	0	0	0	0	0	0	0	0	0	0	0	0
ASEM_AUS1_00965		-	-	Homolog2111-G01	LOC_Os10g17740.1	Seita.9G277800.1	Sobic.001G261436.1	AT5G61190	3.8193	2.07502	2.8779	2.83949	3.60252	2.02517	3.94633	3.66664	3.62244	1.49528	2.90466	2.39517	1.84784	3.63241	4.75885	3.46234	3.42442	1.36337	2.29869	2.92295
ASEM_AUS1_00966		-	-	-	-	-	-	-	7.269	6.3634	7.57342	6.95676	5.69431	6.65415	8.73829	6.95397	7.49469	9.24357	6.47963	6.72928	6.52904	8.39995	9.29109	6.92468	6.14034	6.03776	4.70186	7.03674
ASEM_AUS1_00967		-	-	-	-	-	-	-	1.10883	1.24501	0.302937	1.41975	1.27831	1.44655	0	0.885051	0.749469	0	0.782024	0.456222	0.246379	1.13513	0.56653	0.123655	0.826585	0	1.35832	0.216515
ASEM_AUS1_00968		-	-	-	LOC_Os10g12354.1	Seita.9G420000.1	Sobic.006G265300.1	AT1G53800	0	0	0.302937	0.709873	0.348631	0	0	0.252872	0.374735	0.543739	0	2.053	1.1087	0	1.35967	0	0	0	1.56729	0.108258
ASEM_AUS1_00969		-	-	-	-	-	-	-	96.2218	136.26	74.2195	78.6539	91.9224	71.3151	106.269	82.8155	92.0598	59.4035	67.1424	59.7651	75.6383	50.3997	88.492	27.0804	71.5586	47.1335	94.6642	92.4519
ASEM_AUS1_00970									0	0	0.151468	0.141975	0.581052	0	0	0	0.249823	0	0	0.342167	0.369568	0.113513	0.113306	0.370965	0.118084	0.779066	0	0
ASEM_AUS1_00971		C71BV_ARATH	Cytochrome P450 71B34 (EC 1.14.-.-)	Homolog7554-G01	LOC_Os06g35620.1	Seita.3G298400.1	Sobic.009G064400.1	AT3G26300	0	0	0.302937	0	0.464842	0	0	0	0	0	0	0	0	0	0	0.24731	0	0	0	0
ASEM_AUS1_00972									3.20329	0.553339	14.541	10.932	10.5751	3.76104	3.10068	12.3907	7.61961	9.51544	6.59135	9.92284	9.11602	3.40538	6.68506	7.54295	4.36909	5.06393	11.9114	5.30462
ASEM_AUS1_00973									0	0	0	0	0	0	0	0	0	0	0	0	0	0	0	0	0	0	0	0
ASEM_AUS1_00974									0	0	0	0	0	0	0	0	0	0	0	0	0	0	0	0	0	0	0	0
ASEM_AUS1_00975									0	0	0	0	0	0	0	0	0	0	0	0	0	0	0	0	0	0	0	0
ASEM_AUS1_00976									0	0	0	0	0	0	0	0	0	0	0	0	0	0	0	0	0	0	0	0
ASEM_AUS1_00977									0	0	0	0	0	0	0	0	0	0	0	0	0	0	0.113306	0	0	0	0	0
ASEM_AUS1_00978		-	-	-	-	-	-	-	0	0	0	0	0	0	0	0	0	0	0	0	0	0	0	0	0	0	0	0
ASEM_AUS1_00979									0	0	0	0	0	0.433966	0.563761	0	0	0	0.446871	0	0	0	0	0	0	0	0	0
ASEM_AUS1_00980		-	-	-	-	-	-	-	0	0	0	0	0	0	0	0	0	0	0	0	0	0	0	0	0	0	0	0
ASEM_AUS1_00981									0	1.38335	0	0.567898	0	0.578621	0	0	0	0	0	0.456222	0.739137	0	0	0	0	0	0	0
ASEM_AUS1_00982									0	0	0	0	0	0	0	0	0	0	0	0	0	0	0	0	0	0	0	0
ASEM_AUS1_00983		SYA_ARATH	Alanine--tRNA ligase (EC 6.1.1.7) (Alanyl-tRNA synthetase) (AlaRS)	-	LOC_Os10g10244.1	Seita.9G283700.1	Sobic.002G246300.1	AT1G50200	0	0	0	0	0	0	0	0	0	0	0	0	0	0	0	0	0	0	0	0
ASEM_AUS1_00984		SYA_ARATH	Alanine--tRNA ligase (EC 6.1.1.7) (Alanyl-tRNA synthetase) (AlaRS)	-	LOC_Os10g10244.1	Seita.9G283700.1	Sobic.002G246300.1	AT1G50200	217.454	108.454	126.325	112.302	145.96	99.3782	159.826	100.137	99.9293	168.151	66.0252	48.5877	97.8124	92.5129	91.7779	96.3272	54.3184	104.005	68.5427	81.0849
ASEM_AUS1_00985		-	-	-	-	-	-	-	50.7598	30.157	10.9057	17.6049	39.0467	21.9876	19.8726	19.2182	29.1044	30.1775	13.5178	8.66822	14.4132	22.0215	25.4939	26.7095	19.3657	19.4766	23.5093	17.646
ASEM_AUS1_00986									2.21766	0.138335	1.66615	0	2.208	0	3.10068	0	0	0	0.335153	0	0	0	0	0	0	0	0	0
ASEM_AUS1_00987		-	-	Homolog7463-G01	LOC_Os10g11060.1	Seita.9G284300.1	Sobic.001G276200.1	AT5G51840	0	0	0	0	0	0	0	0	0	0	0	0	0	0	0	0	0	0	0	0
ASEM_AUS1_00988		-	-	-	-	Seita.9G284400.1	-	AT5G51840	13.7988	7.33174	18.6306	17.6049	11.9697	15.6228	21.0001	12.3907	8.49399	17.2637	25.2482	8.44011	5.54352	20.7728	11.5572	18.4246	13.1073	15.7761	11.0755	2.59818
ASEM_AUS1_00989									1.35524	0.968343	1.81762	2.98147	2.208	1.3019	1.69128	2.14941	1.37403	1.76715	5.25073	1.36867	2.09422	3.29187	2.60604	3.21503	2.834	1.1686	1.56729	0.324773
ASEM_AUS1_00990		-	-	-	-	-	-	-	0	0	0	0	0	0	0	0	0	0	0.111718	0	0	0	0	0	0.236167	0.779066	0	0
ASEM_AUS1_00991		RBBP_ARATH	Protein RBL (COMPASS-like H3K4 histone methylation complex component RBL) (RBBP5-like protein) (Retinoblastoma-binding protein-like)	-	LOC_Os03g10990.1	Seita.2G019200.1	Sobic.001G462600.2	AT3G21060	0.246407	0	0.302937	0.141975	0	0.289311	0	0.505743	0.374735	0	0	0	0.123189	0	0	0	0	0	0.522429	0
ASEM_AUS1_00992		-	-	-	-	-	-	-	0.492813	0.830009	0	0	1.1621	0	0.563761	0	0.249823	2.31089	0.223436	0.798389	2.46379	0	0	0.24731	0.708501	0.389533	0.626915	0.216515
ASEM_AUS1_00993									15.0308	3.87337	2.8779	0.283949	1.97558	2.74845	10.0068	0.758615	2.87297	3.53431	0	0.456222	1.35508	1.47567	0.679836	0	0.826585	0.389533	0.313458	0
ASEM_AUS1_00994		-	-	-	-	-	Sobic.007G037700.2	-	0	0.27667	0	0	0	0	0	0	0	0	0.223436	0.228111	0	0.113513	0	0	0.236167	0	0	0
ASEM_AUS1_00995		-	-	-	-	-	-	-	4.80493	5.39506	0	0.141975	1.1621	0.578621	2.1141	1.13792	3.87226	1.08748	0	0	0	0	0	0	0	0	10.0306	0
ASEM_AUS1_00996									91.0473	23.9319	9.54251	10.6481	43.8113	6.7988	101.336	39.8273	7.36978	35.3431	1.11718	1.36867	5.91309	4.76754	19.4886	1.11289	5.66801	3.70056	2.1942	0
ASEM_AUS1_00997		-	-	-	-	-	-	-	0	0	0	0	0	0	0	0	0	0	0	0	0	0	0	0	0	0	0	0
ASEM_AUS1_00998									0	0	0.302937	0.283949	0	0	0	0	0.499646	0	0	0	0.246379	0	0	0	0	0.194766	0	0
ASEM_AUS1_00999		-	-	-	-	-	-	-	0	0	0	0	0	0	0	0	0	0	0	0	0	0	0	0	0	0	0	0
ASEM_AUS1_01000		MIEL1_ARATH	E3 ubiquitin-protein ligase MIEL1 (EC 2.3.2.27) (MYB30-interacting E3 ligase 1) (Pirh2-like protein 1) (AtPILP1) (RING-type E3 ubiquitin transferase MIEL1)	Homolog7651-G04	LOC_Os01g52110.1	Seita.5G298400.1	Sobic.003G278500.1	AT5G25560	0	0	0	0	0	0	0	0	0	0	0	0	0	4.88105	0	0.74193	1.88934	3.31103	1.14934	0
ASEM_AUS1_01001									192.813	272.104	108.451	149.499	178.267	152.177	209.86	178.78	205.729	171.006	135.737	285.025	254.879	138.713	250.52	216.767	203.458	148.996	130.189	275.84
ASEM_AUS1_01002									0	0	0.302937	0	0	0	0	0	0	0.27187	0	0	0	0	0	0	0	0	0.208972	0
ASEM_AUS1_01003									0	0	0	0	0	0	0	0	0	0	0	0	0	0	0	0	0	0	0	0
ASEM_AUS1_01004		-	-	-	LOC_Os05g37520.2	Seita.3G223200.1	Sobic.009G156900.1	AT2G29670	0	0	0	0	0	0	0	0.126436	0	0	0.111718	0	0	0	0	0	0	0	0	0
ASEM_AUS1_01005		LAX1_ORYSJ	Transcription factor LAX PANICLE 1 (Basic helix-loop-helix protein 123) (OsbHLH123) (Protein LAX PANICLE)	-	LOC_Os01g63770.1	Seita.3G223500.1	Sobic.001G267100.1	AT2G38120	132.197	114.541	72.0989	59.4874	120.394	76.9566	86.5373	164.619	100.179	150.888	77.8673	163.328	262.024	59.0267	59.2591	72.0908	41.3292	52.5869	97.1718	82.4923
ASEM_AUS1_01006		PH1_ARATH	Pleckstrin homology domain-containing protein 1 (AtPH1)	-	LOC_Os01g63800.1	Seita.3G223600.1	Sobic.009G156300.1	AT5G05710	30.1848	12.0351	6.81608	20.3024	8.25094	12.0064	10.8524	7.83902	13.4905	10.0592	14.4116	4.33411	1.60146	35.189	9.63101	16.1988	15.3509	26.8778	18.0761	21.2185
ASEM_AUS1_01007		PWD_ARATH	Phosphoglucan, water dikinase, chloroplastic (EC 2.7.9.5)	Homolog3898-G02	LOC_Os05g37450.1	Seita.3G223700.1	Sobic.009G156200.1	AT5G01260	8.37783	6.64007	6.2102	10.3641	6.85641	4.77363	11.2752	4.42525	9.36837	7.06861	10.1663	9.69472	15.1523	9.87561	11.6705	7.54295	8.85626	7.20636	5.43326	6.71197
ASEM_AUS1_01008		ATE2_ARATH	Arginyl-tRNA--protein transferase 2 (Arginyltransferase 2) (R-transferase 2) (EC 2.3.2.8) (Arginine-tRNA--protein transferase 2) (AtATE2)	-	LOC_Os05g37434.1	Seita.3G223800.1	Sobic.009G156000.1	AT3G11240	2.46407	7.88508	1.96909	2.83949	1.62695	1.44655	3.24162	3.28733	5.12137	3.39837	4.02184	2.28111	4.06525	15.4377	3.05926	16.8171	2.834	12.0755	3.13458	3.35598
ASEM_AUS1_01009		-	-	-	LOC_Os05g37350.1	Seita.3G223900.1	Sobic.009G155900.1	AT2G36490	23.5318	23.7936	13.1777	18.1727	22.4286	18.3712	21.5639	20.3562	26.1065	27.7307	14.5233	20.8722	26.3625	22.362	23.7943	25.4729	19.6019	28.2411	22.151	25.3323
ASEM_AUS1_01010		-	-	-	LOC_Os05g37340.1	Seita.3G224000.1	Sobic.009G155800.1	AT3G52240	17.6181	35.6904	17.5703	30.2406	22.08	15.7674	22.2686	17.9539	19.8609	18.8949	10.0546	15.8537	25.7466	26.1079	28.0999	26.8331	32.3549	66.2206	30.6144	86.0648
ASEM_AUS1_01011		RLA2B_MAIZE	60S acidic ribosomal protein P2B	-	-	Seita.3G224100.1	Sobic.009G155600.1	AT3G44590	3.20329	6.22506	1.21175	2.27159	2.67284	1.73586	1.97316	1.7701	2.49823	1.76715	0.670307	0.228111	1.35508	5.56213	8.04473	4.45158	3.07017	7.79066	3.23906	14.5065
ASEM_AUS1_01012		C94C1_ARATH	Cytochrome P450 94C1 (EC 1.14.14.49) (12-hydroxyjasmonoyl-L-amino acid 12-hydroxylase)	-	LOC_Os01g63930.1	Seita.3G224200.1	Sobic.003G362700.1	AT2G27690	264.148	167.385	219.326	163.413	279.254	138.29	193.229	186.619	171.129	229.594	174.391	192.526	178.009	177.534	175.624	225.176	127.176	151.918	142.728	136.621
ASEM_AUS1_01013									8.00822	4.56505	1.81762	4.68516	3.02147	2.31449	4.51009	4.04595	4.99646	5.57333	8.60227	3.99195	1.84784	6.92428	1.58628	6.55371	0.590418	3.31103	2.61215	0.43303
ASEM_AUS1_01014		PP172_ARATH	Pentatricopeptide repeat-containing protein At2g27610	-	LOC_Os05g37225.1	Seita.3G224300.1	Sobic.009G155400.3	AT2G27610	0	0	0	0	0	0.289311	0	0	0	0	0.223436	0	0	0	0	0	0	0	0	0
ASEM_AUS1_01015		-	-	-	-	-	-	-	2.21766	0.553339	0	0.851848	1.04589	0.289311	1.4094	0.252872	0.249823	0.543739	0.223436	0.228111	0	1.02162	0.906448	2.34944	0.826585	0.584299	0.731401	1.51561
ASEM_AUS1_01016		S35F2_HUMAN	Solute carrier family 35 member F2	Homolog6623-G02	LOC_Os05g37200.1	Seita.3G224500.1	Sobic.009G155300.1	AT3G59310	2.46407	4.15004	1.06028	4.54319	2.55663	4.48432	3.24162	2.27584	4.49682	2.44683	2.79294	0	0.492758	3.63241	2.03951	4.9462	6.02226	8.95926	1.88075	4.65507
ASEM_AUS1_01017		ZWIP3_ARATH	Zinc finger protein WIP3 (WIP-domain protein 3) (AtWIP3)	Homolog5842-G01	LOC_Os01g63980.1	Seita.2G162600.1	Sobic.002G153900.1	AT1G08290	100.411	79.5425	89.8207	120.394	71.237	102.561	121.068	67.3903	85.9392	89.717	53.1777	15.7397	19.5871	79.913	65.9441	108.074	114.541	126.403	43.6751	53.9123
ASEM_AUS1_01018		TGAL5_ORYSJ	Transcription factor TGAL5 (bZIP transcription factor 41) (OsbZIP41)	Homolog1699-G06	LOC_Os05g37170.1	Seita.3G224800.1	Sobic.009G155050.1	AT1G08320	30.1848	2.7667	9.99691	16.895	32.6551	5.06294	30.0203	7.20684	8.49399	16.1762	7.48509	1.71083	2.95655	42.3403	5.6653	22.3816	7.79351	7.20636	9.19476	9.52666
ASEM_AUS1_01019		FTZ22_ARATH	Cell division protein FtsZ homolog 2-2, chloroplastic (AtFtsZ2-2) (Plastid division protein FTSZ2-2)	Homolog1803-G02	LOC_Os05g37160.1	Seita.3G224900.1	Sobic.009G154900.1	AT3G52750	1.23203	3.45837	1.06028	0.283949	1.04589	0.867932	0	0.505743	0.624558	4.75772	0.223436	0.456222	0.739137	0	0.453224	0	0	0	0	0.43303
ASEM_AUS1_01020		HACL3_ORYSJ	Probable histone acetyltransferase HAC-like 3 (EC 2.3.1.48)	-	LOC_Os01g14370.1	Seita.2G043800.1	Sobic.008G149800.1	AT1G79000	1.47844	0.27667	1.66615	1.56172	4.18357	1.3019	5.77855	4.80456	4.87155	5.57333	2.45779	2.28111	2.95655	4.99456	5.552	6.55371	2.47975	5.84299	3.86598	4.87159
ASEM_AUS1_01021		-	-	Homolog3546-G01	-	-	-	-	41.0267	34.1687	16.2071	30.9505	46.949	26.9059	29.4565	35.2756	34.6005	30.9931	29.2701	25.0922	34.493	34.8484	33.5386	34.747	34.2442	51.0288	45.0334	40.5966
ASEM_AUS1_01022		FER6_MAIZE	Ferredoxin-6, chloroplastic (Ferredoxin VI) (Fd VI)	-	LOC_Os01g64120.1	Seita.3G225100.1	Sobic.009G154700.1	AT2G27510	4.55852	2.21336	2.72643	2.98147	3.13768	2.6038	3.66445	4.04595	2.24841	2.44683	3.7984	3.76383	5.54352	2.15674	1.47298	3.21503	2.1255	2.9215	1.77626	2.27341
ASEM_AUS1_01023		E1314_ARATH	Glucan endo-1,3-beta-glucosidase 14 (EC 3.2.1.39) ((1->3)-beta-glucan endohydrolase 14) ((1->3)-beta-glucanase 14) (Beta-1,3-endoglucanase 14) (Beta-1,3-glucanase 14)	Homolog7475-G02	LOC_Os05g37130.1	Seita.3G225200.1	Sobic.009G154600.2	AT2G27500	17.7413	10.2368	14.9954	18.5987	19.2909	17.214	17.8994	19.9769	15.3641	18.4871	16.1991	26.1187	27.4712	27.9242	32.6321	18.9192	25.1518	21.0348	18.703	34.6424
ASEM_AUS1_01024		SEC24_ASPCL	Protein transport protein sec24	-	LOC_Os05g37120.1	Seita.3G225300.1	Sobic.009G154500.1	AT2G27460	84.6407	27.667	20.7512	32.5122	29.8661	42.0947	26.6377	28.4481	25.8567	34.5275	81.7774	33.3042	27.964	27.5836	18.2423	28.4406	25.6241	32.7208	18.0761	33.1268
ASEM_AUS1_01025		NAC90_ARATH	NAC domain-containing protein 90 (ANAC090)	-	LOC_Os05g37080.1	Seita.3G225400.1	Sobic.009G154300.1	AT5G22380	55.4415	32.7853	47.5611	61.9009	72.5153	51.9313	75.9668	56.7697	52.338	71.7736	54.8534	71.0566	84.5079	58.4591	65.4909	49.091	49.477	86.6711	61.7511	52.0719
ASEM_AUS1_01026									0	0	0.302937	0	0.232421	0	0.14094	0	0.249823	0	1.00546	0.114056	0	0	0.906448	0	0	0	0.417943	1.51561
ASEM_AUS1_01027		-	-	-	-	-	Sobic.010G278900.2	-	0	0	0	0	0	0	0	0	0	0	0.335153	0	0	0	0	0	0	0	0	0
ASEM_AUS1_01028									1.60164	0.968343	1.06028	1.56172	0.581052	1.15724	0.563761	1.89654	0.249823	0.27187	0	0	0	0	1.13306	0	0	0	0.104486	0
ASEM_AUS1_01029									0	0	0	0	0	0	0	0	0	0	0	0	0	0	0	0	0	0	0	0
ASEM_AUS1_01030		-	-	-	-	-	-	-	0	0	0	0	0	0	0	0	0	0	0	0	0	0	0	0	0	0	0	0
ASEM_AUS1_01031		-	-	-	LOC_Os05g45080.1	Seita.3G171300.1	Sobic.009G205600.1	-	0	0	0	0	0	1.73586	0	0	0	0	3.01638	0	0	0	0	0	0	0	0	0
ASEM_AUS1_01032		DIV_ANTMA	Transcription factor DIVARICATA	-	LOC_Os01g64360.1	Seita.3G225500.1	Sobic.009G154200.1	AT5G04760	0	0	0	0	0	1.73586	0	0	0	0	2.79294	0	0	0	0	0	0	0	0.104486	0
ASEM_AUS1_01033									0.246407	0	0	0	0	0	0	0	0	0	1.45233	0	0	0.79459	0	0	0	0.194766	0	0.216515
ASEM_AUS1_01034									0	0	0	0	0	0	0	0	0	0	0	0	0	0	0	0	0	0	0	0
ASEM_AUS1_01035		OPF13_ARATH	Transcription repressor OFP13 (Ovate family protein 13) (AtOFP13)	Homolog7015-G02	-	Seita.3G225700.1	Sobic.009G154000.1	AT5G04820	0	0	0	0	0	0	0	0	0	0	0	0	0	0	0	0	0	0	0	0
ASEM_AUS1_01036									1.10883	9.26843	7.87635	7.52465	0.697262	9.25794	1.26846	2.78159	5.12137	4.21398	6.59135	3.99195	0.739137	0.79459	1.35967	0.865585	3.42442	0	6.26915	4.97985
ASEM_AUS1_01037		-	-	-	LOC_Os05g36960.1	Seita.3G226000.1	Sobic.009G153800.1	AT3G44200	0	0	0	0	0	0	0	0	0	0	0	0	0	0	0	0	0.472334	0	0	0.216515
ASEM_AUS1_01038		HDA8_ARATH	Histone deacetylase 8 (EC 3.5.1.98)	-	LOC_Os05g36920.1	Seita.3G226100.1	Sobic.009G153700.1	AT1G08460	0.246407	4.42671	3.63524	6.24688	0.232421	4.195	2.1141	0.758615	10.4926	2.7187	24.9131	1.59678	0.246379	10.4432	0.906448	9.02681	3.89676	20.4505	4.07495	10.2845
ASEM_AUS1_01039		-	-	-	LOC_Os05g36910.1	Seita.3G226400.1	Sobic.009G153600.1	AT5G06370	8.50103	17.2918	7.72489	8.66045	10.1103	5.78621	13.8121	7.20684	7.99434	28.5463	9.49601	6.61522	9.23921	9.08103	9.85762	8.65585	8.73818	11.4912	6.26915	11.5836
ASEM_AUS1_01040		-	-	-	-	Seita.3G226600.1	-	-	39.1787	33.7537	86.337	66.5861	69.9587	36.7425	74.2755	51.7122	56.7099	105.35	156.963	103.106	108.16	66.7455	61.5252	50.9458	44.9898	53.5608	38.0329	34.2094
ASEM_AUS1_01041		BX6_MAIZE	DIBOA-glucoside dioxygenase BX6 (EC 1.14.11.59) (2,4-dihydroxy-1,4-benzoxazin-3-one-glucoside dioxygenase) (2-oxoglutarate-dependent dioxygenase BX6) (Protein BENZOXAZINONE SYNTHESIS 6)	-	-	Seita.3G226600.1	-	AT1G06620	60.6161	34.8604	155.558	127.493	150.492	64.0823	125.296	74.3443	71.9491	116.224	194.277	156.826	65.1672	398.998	83.8465	67.2683	68.2523	263.324	36.6745	134.889
ASEM_AUS1_01042		BX6_MAIZE	DIBOA-glucoside dioxygenase BX6 (EC 1.14.11.59) (2,4-dihydroxy-1,4-benzoxazin-3-one-glucoside dioxygenase) (2-oxoglutarate-dependent dioxygenase BX6) (Protein BENZOXAZINONE SYNTHESIS 6)	-	-	Seita.3G226600.1	-	AT1G06620	24.0247	19.5052	59.2241	48.2714	71.1208	34.8619	52.1479	34.0112	40.5963	43.3632	77.979	78.8124	25.377	187.75	48.1551	26.7095	30.3475	70.3107	21.7331	55.2114
ASEM_AUS1_01043									22.2998	24.3469	56.1948	47.9874	61.4753	25.0254	38.8995	26.8044	33.7261	48.9365	55.5237	62.3884	29.6887	208.75	48.0418	28.1933	34.3623	129.325	14.1056	76.6463
ASEM_AUS1_01044		DOF35_ARATH	Dof zinc finger protein DOF3.5 (AtDOF3.5)	-	LOC_Os05g36900.1	Seita.3G226700.1	Sobic.009G153400.1	AT3G52440	0	0	0	0.283949	0	0	0	0	0	0	0	0	0	0.227026	0.453224	0	0	0	0	0.541288
ASEM_AUS1_01045		-	-	-	-	Seita.3G226800.1	-	-	0.246407	0.27667	0.151468	0.993822	0	0.289311	0.704701	0	2.24841	0	2.90466	0.228111	0	0.681077	0	0	0.236167	0.389533	0.208972	0.216515
ASEM_AUS1_01046		PUB29_ARATH	U-box domain-containing protein 29 (EC 2.3.2.27) (Plant U-box protein 29) (RING-type E3 ubiquitin transferase PUB29)	Homolog4448-G04	LOC_Os05g36360.1	Seita.3G227000.1	Sobic.009G153200.1	AT3G18710	0.492813	0.415004	0	0	0.581052	0	0.28188	0.252872	0.499646	0	0.670307	0	0.246379	0.79459	0.453224	0.24731	0.944668	0	0.417943	0.324773
ASEM_AUS1_01047									12.0739	6.64007	17.8733	14.7654	15.5722	14.8995	16.49	17.701	17.9873	9.3795	23.4607	31.7075	10.2247	22.8161	25.2672	13.3547	19.0114	4.67439	22.5689	23.9249
ASEM_AUS1_01048									0	0	0	0	0	0	0	0	0	0	0	0	0	0	0	0	0	0	0	0
ASEM_AUS1_01049									0	0	0	0	0	0	0	0	0	0	0	0	0	0	0	0	0	0	0	0
ASEM_AUS1_01050		ATL72_ARATH	RING-H2 finger protein ATL72 (EC 2.3.2.27) (RING-type E3 ubiquitin transferase ATL72)	-	LOC_Os05g36310.1	Seita.3G227200.1	Sobic.009G153100.1	AT3G10910	0	0	0	0	0	0	0	0	0	0	0	0	0	0	0	0	0	0	0	0
ASEM_AUS1_01051									0	0	0	0	0.232421	0	0	0	0	0.135935	0	0	0	0	0	0	0	0	0.940373	0
ASEM_AUS1_01052		-	-	-	-	Seita.2G379000.1	Sobic.002G365500.1	AT5G09530	0	0	0	0	0	0	0	0	0	0	0	0	0	0	0	0	0	0	0	0
ASEM_AUS1_01053		ACT1_MAIZE	Actin-1	Homolog2985-G01	LOC_Os05g36290.1	Seita.3G227300.1	Sobic.009G153000.1	AT5G09810	0.246407	0	0.302937	0.141975	0	0	0	0	0.624558	0	0.446871	0.228111	0	0.227026	0	0	0	1.1686	0	0.216515
ASEM_AUS1_01054		F16P2_SACHY	Fructose-1,6-bisphosphatase, cytosolic (FBPase) (EC 3.1.3.11) (D-fructose-1,6-bisphosphate 1-phosphohydrolase)	-	LOC_Os01g64660.1	Seita.3G227500.1	Sobic.003G367500.1	AT1G43670	135.154	34.4454	59.9815	89.586	78.9069	23.4342	83.5775	50.4479	53.712	55.3255	48.1504	66.7225	50.754	108.518	71.0429	118.091	49.477	76.9327	83.2752	122.223
ASEM_AUS1_01056		LSM3B_ARATH	Sm-like protein LSM3B (AtLSM3B) (U6 snRNA-associated Sm-like protein LSM3B)	-	LOC_Os01g64690.1	Seita.3G227700.1	Sobic.003G367900.1	AT1G76860	10.3491	7.33174	4.69552	14.9073	8.9482	5.93087	9.30205	5.81605	8.36908	8.5639	9.71945	4.67628	2.46379	32.6917	9.74432	30.6664	11.336	30.3836	7.4185	60.7325
ASEM_AUS1_01057		-	-	-	-	-	-	-	8.99385	11.2051	10.6028	8.23453	12.2021	6.7988	16.6309	9.60912	10.7424	17.9434	11.8421	8.66822	10.3479	10.1026	9.4044	10.8816	9.56477	3.5058	7.52298	6.71197
ASEM_AUS1_01058		-	-	-	-	-	-	-	0	0.138335	6.05873	4.54319	7.66989	3.47173	4.93291	4.42525	4.49682	5.57333	7.14994	7.41361	5.91309	0.681077	6.00522	5.31716	1.29892	0.779066	4.49289	0
ASEM_AUS1_01059		TLP8_ORYSJ	Tubby-like F-box protein 8 (OsTLP8) (Tubby-like F-box protein 1) (OsTLP1)	-	LOC_Os05g36190.1	Seita.3G227800.1	Sobic.009G152200.1	AT1G25280	0.73922	0	1.21175	0.425924	0	0	0.563761	0	0	1.90309	0.223436	0	0	0	0	0	0	0	0.104486	0
ASEM_AUS1_01060									50.6366	30.2953	42.2597	41.7405	50.9002	40.2142	55.1076	48.5513	33.6012	42.1398	43.1231	32.9621	35.4786	49.3781	44.7559	51.5641	35.7793	52.3922	33.8534	58.3508
ASEM_AUS1_01061		XRI1_ARATH	Protein XRI1 (Protein X-RAY INDUCED 1)	-	LOC_Os04g30790.1	Seita.7G065300.1	Sobic.004G258000.2	AT5G48720	0	0	0	0	0	0	0	0	0	0	0	0	0	0	0	0	0	0	0	0
ASEM_AUS1_01062		GBF4_ARATH	G-box-binding factor 4 (bZIP transcription factor 40) (AtbZIP40)	Homolog8038-G01	LOC_Os05g36160.1	Seita.3G228000.1	Sobic.009G152100.1	AT1G03970	1.97125	1.66002	0.90881	2.12962	3.25389	1.15724	2.53692	0.505743	2.24841	0.543739	0.111718	3.99195	1.35508	0.567564	0.906448	0.24731	0.944668	2.14243	4.07495	1.84038
ASEM_AUS1_01063		-	-	-	-	-	-	-	4.68173	2.90503	3.02937	3.12344	3.95115	1.88052	7.61077	1.51723	3.99717	2.99057	5.80932	3.99195	5.05077	4.31349	2.49273	4.57523	2.1255	2.3372	3.34355	1.73212
ASEM_AUS1_01064		-	-	-	-	-	-	-	12.1971	1.79835	1.81762	6.95676	7.43747	3.90569	12.6846	1.7701	1.99859	5.43739	12.0655	7.29956	1.35508	0	3.51249	0	0	0	9.29924	0
ASEM_AUS1_01065		YIPF6_XENTR	Protein YIPF6 (YIP1 family member 6)	-	-	Seita.3G228100.1	Sobic.009G152000.1	AT2G18840	0	0	0	0	0	1.01259	0	0	0	0	3.46325	0	0	0	0.113306	0	0	0	0	0
ASEM_AUS1_01066		-	-	-	-	-	Sobic.003G439501.1	-	0	0	0	0	0.11621	0	0	0	0	0	0.446871	0	0.123189	0.227026	0	0	0.118084	0	0.313458	0.216515
ASEM_AUS1_01067		PTBP3_ARATH	Polypyrimidine tract-binding protein homolog 3	-	LOC_Os01g64770.1	Seita.3G228300.1	Sobic.009G151800.1	AT1G43190	0.123203	0.415004	0.454405	0	0	0	0.28188	0	0.124912	0.543739	0.111718	0	0.246379	1.36215	0.453224	1.48386	2.834	1.7529	0.208972	0
ASEM_AUS1_01068		LCV2_ARATH	Protein LIKE COV 2	Homolog6856-G01	LOC_Os01g64780.1	Seita.3G228400.1	Sobic.003G368700.1	AT1G43130	38.193	30.7103	33.9289	33.2221	40.4412	31.9688	43.8324	39.9537	27.2307	33.304	27.0357	31.2512	30.0582	40.07	30.4793	34.2524	39.2037	38.5638	27.0618	33.0186
ASEM_AUS1_01069									7.76181	9.9601	5.30139	8.66045	6.7402	6.22018	8.59735	5.94248	7.11996	5.16552	10.8366	6.95739	7.0218	15.4377	12.0104	16.6934	11.4541	22.5929	8.77681	13.4239
ASEM_AUS1_01070		ZDH19_ARATH	Protein S-acyltransferase 8 (EC 2.3.1.225) (Probable palmitoyltransferase At4g24630) (Zinc finger DHHC domain-containing protein At4g24630)	Homolog6616-G02	LOC_Os05g36090.1	Seita.3G228600.1	Sobic.009G151400.2	AT4G24630	0	0	0	0	0	0.144655	0	0	0	0	0	0	0	0.227026	0	0	0.118084	0	0	0
ASEM_AUS1_01071		-	-	Homolog1432-G01	LOC_Os01g40000.1	Seita.3G228700.1	Sobic.001G169600.2	AT3G53440	0.123203	1.10668	0	0.993822	0	0.289311	0.563761	0.252872	0.499646	0.27187	0.223436	0	0.123189	0.908103	1.24637	0	0	0	0.522429	2.05689
ASEM_AUS1_01072									1.60164	0.27667	0.605873	0.283949	1.39452	0.433966	1.12752	0.505743	0.874381	0.27187	0.446871	0.456222	0.492758	0.908103	0.679836	0.24731	0	0.389533	0.208972	1.29909
ASEM_AUS1_01073		-	-	-	LOC_Os01g52730.1	Seita.5G303700.1	Sobic.003G282901.1	-	0	0	0	0	0	0	0	0	0	0	0	0	0	0	0	0	0	0	0	0
ASEM_AUS1_01074		Y1154_ARATH	Probable serine/threonine-protein kinase At1g01540 (EC 2.7.11.1)	Homolog7308-G03	LOC_Os05g36050.1	Seita.3G228900.1	Sobic.009G151100.1	AT1G01540	0	0	0.605873	0.425924	1.74316	0	0.14094	0.505743	0.624558	1.08748	1.11718	0.912445	1.23189	0	0.679836	0	0	0.194766	1.4628	0.541288
ASEM_AUS1_01075		-	-	-	LOC_Os05g23430.2	Seita.3G105200.1	Sobic.001G222000.1	-	1.35524	1.38335	0.90881	3.69134	0.581052	1.01259	0.422821	0.505743	0.999293	2.03902	5.69761	1.36867	2.21741	0.681077	1.58628	0.98924	2.71592	0.779066	4.07495	8.44409
ASEM_AUS1_01076		RS5_ALTMD	30S ribosomal protein S5	-	LOC_Os02g01230.1	Seita.1G002100.1	Sobic.004G002500.1	AT1G64880	1.10883	0.553339	0	0.993822	0.813473	0.289311	1.69128	0.379307	0.999293	0.27187	1.00546	0.342167	0.246379	0.79459	1.01975	0.98924	0.826585	0.194766	0.313458	0.43303
ASEM_AUS1_01077									24.3943	7.74675	14.8439	8.80243	22.7772	12.4404	30.725	15.5516	11.8666	18.759	13.1827	5.47467	5.66671	7.71887	7.4782	17.3117	4.84142	6.42729	6.26915	12.6661
ASEM_AUS1_01078		-	-	-	-	-	Sobic.005G181100.1	-	0	0	0	0	0	0	0	0	0	0	0	0	0	0	0.113306	0	0.354251	1.1686	0	0.43303
ASEM_AUS1_01079		-	-	-	-	-	Sobic.002G190100.1	AT3G50685	3.08008	0	0.302937	0	7.55368	3.76104	0	3.66664	0	0	0	0	0	2.95133	0.226612	2.22579	2.95209	3.31103	0	0.216515
ASEM_AUS1_01080		DEXH1_ARATH	DExH-box ATP-dependent RNA helicase DExH1 (EC 3.6.4.13)	-	LOC_Os10g33275.1	Seita.9G225800.1	Sobic.001G222500.1	AT2G35920	17.2485	36.9354	15.4498	25.2715	10.1103	23.2895	21.9867	19.3447	26.4813	4.21398	17.9866	13.1164	12.6885	12.7134	36.1446	8.03757	17.9487	2.3372	31.7637	25.3323
ASEM_AUS1_01081		NPGR2_ARATH	Protein NPGR2 (NO POLLEN GERMINATION RELATED 2)	-	LOC_Os10g33290.2	Seita.9G225700.1	Sobic.001G222400.5	AT4G28600	55.6879	47.4488	29.3849	36.9134	46.7166	27.0505	46.3693	39.448	36.0994	33.44	14.4116	20.4159	26.9785	41.0916	35.0116	30.5428	35.307	47.3282	27.4798	54.4535
ASEM_AUS1_01082		KRP4_ORYSJ	Cyclin-dependent kinase inhibitor 4 (KIP-related protein 4)	-	-	-	-	AT5G48820	41.1499	35.6904	33.7774	45.7158	48.2273	59.8873	73.5708	50.9536	46.9668	35.6149	96.0773	38.4367	42.5004	79.913	65.0377	58.4888	48.6504	80.8281	52.4519	61.1655
ASEM_AUS1_01083									0	0	0	0	0	0	0	0	0	0	0	0	0	1.13513	0	1.48386	0	0	0	0
ASEM_AUS1_01084									0	0	0	0	0	0	0	0	0	0	0	0	0.123189	0	0	0	0	0	0	0
ASEM_AUS1_01085		FBL42_ARATH	F-box/LRR-repeat protein At3g03360	-	LOC_Os06g29700.1	Seita.1G152600.1	Sobic.004G145300.1	AT1G13570	0	0	0	0	0	0	0	0	0	0	0	0	0	0	0	0	0	0	0	0
ASEM_AUS1_01086									1.84805	0	1.81762	2.41357	1.85937	2.6038	9.16111	2.65515	0.249823	2.85463	0.223436	3.19356	6.28266	0	0.339918	0.49462	0	0.389533	0	0.216515
ASEM_AUS1_01087		RSLE4_ORYSJ	Zinc finger BED domain-containing protein RICESLEEPER 4 (Transposase-like protein RICESLEEPER 4)	-	-	-	-	-	0	0	0.151468	0	0	0	0	0	0	0	0	0	0	0	0	0	0	0	0	0
ASEM_AUS1_01088		FDL1_ARATH	F-box/FBD/LRR-repeat protein At1g13570	-	LOC_Os06g29700.1	Seita.1G152600.1	Sobic.004G145300.1	AT1G13570	1.10883	0	7.57342	6.81478	18.7099	0	1.4094	20.2297	20.6104	5.8452	1.11718	31.0231	20.9422	10.3297	15.4096	13.1074	5.31376	5.25869	31.6592	20.7854
ASEM_AUS1_01089		-	-	-	LOC_Os06g29700.1	Seita.1G152600.1	Sobic.004G145300.1	-	14.2916	0.830009	7.87635	9.93822	10.2265	9.69191	15.6444	11.7585	5.62102	13.5935	5.0273	5.93089	7.14499	4.88105	3.39918	12.2418	5.43184	5.84299	5.22429	1.73212
ASEM_AUS1_01090									0.862424	0	0.605873	0.425924	0.464842	0.723277	1.12752	0.632179	1.37403	0.543739	0.111718	0.456222	0.862326	0.454051	0.339918	0.618275	0	0	0.940373	0
ASEM_AUS1_01091		FDL1_ARATH	F-box/FBD/LRR-repeat protein At1g13570	-	LOC_Os06g29700.1	Seita.1G152600.1	Sobic.004G145300.1	-	0	0	0	0	0	0	0	0	0	0	0	0	0	0	0	0	0	0	0	0.216515
ASEM_AUS1_01092									0.862424	0	0.90881	0.141975	3.83494	0.578621	1.83222	0.632179	0	2.31089	2.12264	2.28111	0	3.17836	3.28587	2.4731	1.18084	1.36337	0.731401	2.48992
ASEM_AUS1_01093									0	0	0	0	0	0	0	0	0	0	0	0	0	0	0	0	0	0	0	0
ASEM_AUS1_01094		FLP3_ORYSJ	Flowering-promoting factor 1-like protein 3 (FPF1-like protein 3)	-	LOC_Os02g26210.1	Seita.1G153100.1	Sobic.006G036300.1	AT5G24860	0	0	0	0	0	0	0	0	0	0	0	0	0	0	0	0	0	0	0.208972	0
ASEM_AUS1_01096		-	-	-	-	-	-	-	18.3573	2.21336	7.11901	9.5123	17.3154	15.0442	9.16111	12.6436	9.49328	12.3701	2.79294	8.55417	8.25369	3.97295	6.34514	1.97848	8.38393	1.94766	5.01532	0.86606
ASEM_AUS1_01097									0	0	0	0	0	0	0	0	0	0	0	0	0	1.13513	1.01975	0.370965	2.36167	1.55813	1.25383	1.08258
ASEM_AUS1_01098		-	-	Homolog7653-G01	-	Seita.1G153300.1	-	-	0	0	0	0	0	0	0	0	0	0	0	0	0.123189	0	0	0	0	0	0	0
ASEM_AUS1_01099		-	-	-	-	-	-	-	0.73922	0.553339	0.302937	2.55554	0.464842	0.578621	0.845641	0.758615	2.24841	1.08748	0	0.684333	0	1.24864	0.226612	0.49462	0.590418	1.1686	1.25383	0.43303
ASEM_AUS1_01100									0	0	0	0	0	0	0	0	0.249823	0	0	0	0	0	0	0	0.236167	1.36337	0	0.216515
ASEM_AUS1_01101									0	0	0	0	0.232421	0	0	0	0	0	0.111718	0	0	0	0	0	0	0	0	0
ASEM_AUS1_01102									0	0	0	0	0	0	0	0	0	0	0	0	0	0	0	0	0	0	0	0
ASEM_AUS1_01103		MEL1_ORYSJ	Protein argonaute MEL1 (Protein MEIOSIS ARRESTED AT LEPTOTENE 1) (OsMEL1)	-	-	-	-	AT2G27880	0	0	0	0	0	0	0	0	0	0	0	0	0	0	0	0	0	0	0	0
ASEM_AUS1_01104		-	-	-	-	-	-	-	0	42.0538	0	0	0	0	0	0.252872	33.3514	0.135935	0	0.684333	2.09422	11.8053	1.69959	12.4892	7.67543	0.194766	9.82167	0
ASEM_AUS1_01105									0.36961	0.138335	0.757342	0.425924	0.697262	0.578621	1.12752	0.505743	0.749469	0.407805	1.11718	0.798389	1.23189	1.13513	1.01975	0.74193	0.236167	1.36337	0.731401	0.757803
ASEM_AUS1_01106		-	-	Homolog5135-G04	LOC_Os09g30478.1	Seita.2G249800.1	Sobic.002G244100.1	AT1G04960	0	0	0	0	0	0	0	0	0	0	0	0	0	0	0	0	0	0	0	0
ASEM_AUS1_01107		Y1049_ARATH	Putative BPI/LBP family protein At1g04970	Homolog2585-G01	LOC_Os09g30474.1	Seita.2G249700.1	Sobic.002G243800.1	AT1G04970	52.8542	45.9271	44.5317	65.8762	54.2703	67.1201	65.3963	74.0914	58.4586	58.3161	105.35	81.4357	98.0588	83.6589	59.9389	83.8381	60.6949	39.5376	51.3026	56.1857
ASEM_AUS1_01108		FLA7_ARATH	Fasciclin-like arabinogalactan protein 7	-	LOC_Os09g30486.1	Seita.2G250200.1	Sobic.002G244300.1	AT2G04780	7.1458	14.3868	3.18084	10.5061	7.32126	4.62897	5.91949	8.34476	10.1178	4.07805	10.5015	5.01845	4.92758	13.054	6.00522	9.64509	8.14776	4.86916	4.38841	6.3872
ASEM_AUS1_01109		-	-	-	LOC_Os02g26370.1	Seita.1G153800.1	Sobic.004G137900.1	AT2G18910	0.492813	0.968343	12.1175	17.4629	0	2.16983	3.66445	0.252872	6.12067	0	33.4036	1.25461	0	13.054	0.113306	29.8008	2.1255	28.0464	1.77626	0.649545
ASEM_AUS1_01110									10.9651	3.04336	7.11901	4.40121	8.25094	6.22018	9.72487	6.32179	6.62031	8.5639	5.25073	12.0899	9.97834	3.63241	8.49795	3.21503	2.71592	2.72673	6.47812	5.41288
ASEM_AUS1_01111		-	-	-	-	Seita.1G154000.1	Sobic.004G138000.1	AT4G31440	0	0	0	0	0	0	0	0	0.374735	0	0.223436	0	0	0	0.226612	0.123655	0	0	0.208972	0.216515
ASEM_AUS1_01112		-	-	-	LOC_Os02g26390.1	Seita.1G154100.1	Sobic.004G138100.1	-	8.50103	12.8651	4.39258	9.93822	17.4316	11.4278	14.3759	13.0229	13.9901	10.331	12.8475	11.5196	14.5364	16.5729	13.3701	14.9623	20.0742	22.7877	22.7779	11.0423
ASEM_AUS1_01113		BSN1_BACAM	Extracellular ribonuclease (EC 3.1.-.-)	-	LOC_Os02g26400.2	Seita.1G154400.1	-	-	1.97125	1.38335	0.605873	3.97529	4.53221	3.03776	3.38257	2.90802	5.62102	1.63122	3.68669	7.07145	5.91309	4.08646	2.71934	4.45158	4.25101	4.28486	6.37364	0.541288
ASEM_AUS1_01114									11.5811	7.74675	7.57342	8.3765	13.248	9.11329	7.32889	10.6206	7.61961	11.6904	5.58589	7.52767	13.1813	4.08646	7.4782	3.95696	5.78609	8.76449	10.971	5.84591
ASEM_AUS1_01115		-	-	-	LOC_Os02g26404.2	Seita.1G154300.1	-	-	0	0	0	0	0.11621	0	0	0	0	0	0	0	0	0	0	0	0	0	0	0
ASEM_AUS1_01116		WRK51_ORYSI	WRKY transcription factor WRKY51 (OsWRKY51)	Homolog3764-G01	LOC_Os02g26430.1	Seita.1G154200.1	Sobic.004G138400.2	AT4G31550	5.54415	4.84172	8.48223	8.3765	7.20505	4.33966	6.62419	10.3677	6.74523	9.24357	7.70853	10.6072	5.54352	13.1675	8.83787	8.90316	8.50201	9.54356	2.71663	7.36151
ASEM_AUS1_01117		TCEA1_TULGE	Tuliposide A-converting enzyme 1, chloroplastic (TgTCEA1) (EC 4.2.99.22)	-	LOC_Os01g27350.1	Seita.1G154500.1	Sobic.004G186500.2	AT1G47480	4.06571	0.830009	1.96909	1.27777	4.53221	0.433966	7.04701	2.90802	1.74876	2.85463	2.12264	1.36867	1.23189	5.44862	2.83265	1.23655	2.59784	0.584299	1.25383	3.35598
ASEM_AUS1_01118		PFD1_BOVIN	Prefoldin subunit 1	-	LOC_Os02g26440.1	Seita.1G154600.1	Sobic.004G138800.1	AT2G07340	1.72485	0	0	0	1.1621	0	0.28188	0.252872	0.249823	0	0	0	0	0	0	0.49462	0	0.389533	0	0.757803
ASEM_AUS1_01119		-	-	-	-	-	-	-	33.1417	12.1735	21.5085	18.4567	29.285	13.7423	20.8592	21.2412	17.4876	28.2744	15.8639	18.0208	25.8698	30.0809	18.3556	16.8171	19.7199	28.4359	22.9869	16.7799
ASEM_AUS1_01120									3.44969	0.553339	12.1175	7.52465	9.64546	3.18242	6.06043	5.68961	9.24346	8.15609	5.0273	15.8537	16.6306	2.38377	8.04473	3.33868	1.417	1.1686	10.1351	0
ASEM_AUS1_01121		-	-	-	-	Seita.1G155100.1	Sobic.004G139000.1	AT5G10695	0	0	0	0	0	0	0	0	0.249823	0	0	0	0	0	0	0	0	0	0	0
ASEM_AUS1_01122		-	-	-	-	Seita.1G155200.1	Sobic.004G139100.2	-	0.862424	0.830009	2.8779	2.55554	1.62695	2.89311	2.8188	1.7701	1.74876	1.08748	3.7984	4.22006	2.09422	1.36215	4.87216	0.49462	2.1255	0.584299	0.626915	0.86606
ASEM_AUS1_01123		-	-	-	-	-	-	-	0	0.138335	0.90881	0.567898	0.697262	0	0.563761	0.632179	1.1242	0.27187	1.67577	1.71083	0.492758	2.95133	1.9262	1.3602	1.65317	0.584299	0.835887	6.49545
ASEM_AUS1_01124									0.36961	2.21336	0.454405	1.84567	1.27831	2.02517	2.25504	1.7701	0.499646	0.679674	0.670307	1.14056	3.4493	0.79459	0.56653	0.98924	1.18084	0.779066	0.731401	0.86606
ASEM_AUS1_01125									0	0.138335	0	0	0	0	0	0	0	0	0	0	0	0	0	0	0	0	0	0
ASEM_AUS1_01126		CBP1_ORYSJ	Serine carboxypeptidase 1 (EC 3.4.16.5) (Carboxypeptidase C) (Serine carboxypeptidase I) [Cleaved into: Serine carboxypeptidase 1 chain A (Serine carboxypeptidase I chain A); Serine carboxypeptidase 1 chain B (Serine carboxypeptidase I chain B)]	-	LOC_Os02g26480.2	Seita.1G155400.1	Sobic.004G139700.1	AT3G25420	5.66736	0	0	0.283949	0	0	0	0	0	0	0	0	0	0	0	0	0	0	0	0
ASEM_AUS1_01127									0	0	0	0	0	0	0.28188	0	0	0	0	0	0	4.08646	0.906448	1.3602	0	0.389533	0	2.05689
ASEM_AUS1_01128		BH035_ARATH	Transcription factor bHLH35 (Basic helix-loop-helix protein 35) (AtbHLH35) (bHLH 35) (Transcription factor EN 41) (bHLH transcription factor bHLH035)	-	-	Seita.1G155800.1	Sobic.004G140000.1	AT5G57150	0	0	0	0	0.232421	0	0	0	0	0	0	0	0	0	0	0	0	0	0	0
ASEM_AUS1_01129									0.985627	0	1.81762	0.851848	1.62695	0.144655	0.28188	0	2.49823	0.27187	4.80386	1.93894	0.369568	9.42156	1.35967	2.22579	1.53509	1.55813	0.835887	0
ASEM_AUS1_01130		ST7R_ARATH	7-dehydrocholesterol reductase (7-DHC reductase) (EC 1.3.1.21) (Protein DWARF 5) (Sterol Delta(7)-reductase)	Homolog5681-G02	LOC_Os02g26650.3	Seita.1G156000.1	Sobic.004G140300.1	AT1G50430	0	0	0	0	0	0.144655	0.563761	0	0	0	0	0	0	0	0	0	0	0	0	0
ASEM_AUS1_01131		ORN_ARATH	Oligoribonuclease (EC 3.1.-.-)	Homolog5581-G01	LOC_Os02g26660.1	Seita.1G156100.1	Sobic.004G140600.1	AT2G26970	181.232	167.523	101.181	123.944	135.385	92.8687	125.437	141.608	154.89	137.158	145.457	140.06	109.885	184.572	129.509	195.622	94.8211	146.27	139.175	153.401
ASEM_AUS1_01132		GCT22_ARATH	Gamma-glutamylcyclotransferase 2-2 (AtGGCT2;2) (EC 4.3.2.9) (Gamma-glutamyl cyclotransferase 2;2)	Homolog4869-G02	LOC_Os02g26700.1	Seita.1G156200.1	Sobic.004G141000.1	AT4G31290	3.32649	3.04336	3.48377	4.68516	6.27536	2.45914	3.94633	4.17238	2.62314	4.21398	4.13356	5.93089	6.89861	2.83782	6.00522	2.84406	0.590418	3.11626	5.85121	2.16515
ASEM_AUS1_01133									11.9507	44.2671	46.1978	36.6294	29.6337	44.9878	31.4297	38.5629	29.4791	53.1505	125.012	158.993	193.407	32.0106	78.9743	30.7901	34.3623	35.058	84.4246	99.8135
ASEM_AUS1_01134		ITPK1_MAIZE	Inositol-tetrakisphosphate 1-kinase 1 (EC 2.7.1.134) (Inositol 1,3,4-trisphosphate 5/6-kinase 1) (Inositol-triphosphate 5/6-kinase 1) (Ins(1,3,4)P(3) 5/6-kinase 1) (EC 2.7.1.159) (Low phytic acid protein 2) (ZmIpk)	-	-	Seita.1G157400.1	Sobic.004G141100.1	AT4G33770	0	0	0	0	0	0	0	0	0	0	0	0	0	0	0	0	0	0	0	0
ASEM_AUS1_01135		-	-	-	-	-	-	-	0	0	0	0	0	0	0	0	0	0	0	0.228111	1.60146	0	0	0	0	0	0	0
ASEM_AUS1_01136		CYSP_HEMSP	Thiol protease SEN102 (EC 3.4.22.-)	-	-	-	-	AT5G50260	0	0.830009	0.90881	0.141975	0.697262	0.578621	0	0.885051	2.1235	0.543739	0.782024	1.82489	1.97103	3.17836	0.453224	0.74193	1.88934	0.973832	1.25383	0.108258
ASEM_AUS1_01137									0	0	0	0	0	0	0	0	0	0	0	0	0	36.5511	0	0	32.3549	26.683	0	0
ASEM_AUS1_01138		CUS_ORYSJ	Bisdemethoxycurcumin synthase (EC 2.3.1.211) (Curcuminoid synthase)	-	-	-	Sobic.007G170400.1	AT5G13930	0	0	0	0	0	0	0	0	0	0	0	0	0	0	0	0	0	0	0	0
ASEM_AUS1_01139									0.246407	0	0	0.283949	0	0.289311	0	0	0.499646	0	0.446871	0	0	0.454051	0.226612	0.24731	0.944668	0	0.626915	0
ASEM_AUS1_01140									0	0	0	0	0	0	0	0	0	0	0	0	0	0	0	0	0	0	0	0
ASEM_AUS1_01141		-	-	-	-	-	Sobic.007G043800.1	-	0	0	0	0	0	0.144655	0.28188	0	0	0	0	0	0	0	0	0	0	0	0	0
ASEM_AUS1_01142									0	0	0	0	0	0	0	0	0	0	0	0	0	0	0	0.24731	0.236167	0.389533	3.44803	0.86606
ASEM_AUS1_01143									0.246407	0	0	0	0	0	0	0	0	0	0	0	0	0	0	0	0	0	0	0
ASEM_AUS1_01144		NAC67_ORYSJ	NAC domain-containing protein 67 (ONAC067) (OsNAC3)	-	LOC_Os01g60020.1	Seita.2G086600.1	Sobic.001G040200.1	AT5G63790	0	0	0	0	0	0	0	0	0	0	0	0	0	0	0	0	0	0	0	0
ASEM_AUS1_01145									8.50103	4.84172	7.11901	7.8086	5.11326	7.52208	4.51009	2.27584	1.99859	5.30146	12.9593	5.1325	1.60146	12.7134	4.41893	13.3547	4.84142	3.5058	3.76149	5.41288
ASEM_AUS1_01146									0	0	0	0	0	0	0	0	0	0	0.446871	0	0	0	0	0	0	0	0	0
ASEM_AUS1_01147		CO3_ORYSJ	Zinc finger protein CO3 (Protein CONSTANS-like CO3) (OsCO3)	Homolog6843-G03	LOC_Os01g61900.1	Seita.5G372500.1	Sobic.003G347680.1	AT5G41380	0	0	0.302937	0	0	0	0	0	0	0	0	0	0	0.227026	0	0	0	0	0	0
ASEM_AUS1_01148		-	-	-	-	Seita.2G011800.1	Sobic.005G182900.2	-	2.21766	0.968343	0.151468	1.41975	1.1621	0	0.563761	1.39079	0.624558	0.543739	0.446871	0.684333	0.246379	1.36215	0.453224	0.74193	0.708501	0	0.835887	0.541288
ASEM_AUS1_01149		AB16G_ARATH	ABC transporter G family member 16 (ABC transporter ABCG.16) (AtABCG16) (Probable white-brown complex homolog protein 16) (AtWBC16)	-	LOC_Os01g61940.1	Seita.5G372800.1	Sobic.003G348100.1	AT3G55090	0	0.27667	0	0	0.232421	0.144655	0	0.758615	0.249823	0	0.223436	0	0	0.567564	0.226612	0.24731	0	0	0	0.43303
ASEM_AUS1_01150		-	-	-	-	-	-	-	0.985627	0.830009	1.66615	1.7037	0	0.289311	0.563761	1.01149	0.749469	0.543739	0	0.456222	0.492758	0.681077	0	0.24731	0	0	0.208972	4.87159
ASEM_AUS1_01151		SAC3A_ARATH	SAC3 family protein A	Homolog3346-G01	LOC_Os01g61930.1	-	Sobic.003G348000.2	AT2G39340	0	0.138335	0	0.709873	0.232421	0	1.12752	0	0.249823	0.543739	0.223436	0.228111	0	0.227026	0	0	0.236167	0	0.104486	0.108258
ASEM_AUS1_01152		H4_SOYBN	Histone H4	-	LOC_Os01g61920.1	Seita.2G214200.1	Sobic.001G313200.1	AT5G59970	18.9733	2.07502	6.05873	13.3456	13.7128	6.07552	11.839	5.56318	1.62385	4.62179	10.7249	7.07145	5.42033	5.56213	4.75885	6.67737	5.78609	6.03776	5.22429	3.35598
ASEM_AUS1_01153		-	-	Homolog5091-G03	LOC_Os02g28720.1	Seita.1G161800.1	Sobic.004G146800.1	-	10.9651	5.11839	6.81608	9.65427	9.87788	2.45914	3.10068	2.90802	8.36908	7.20455	7.26165	7.41361	5.54352	9.7621	7.5915	6.92468	9.3286	5.25869	3.86598	5.0881
ASEM_AUS1_01154									0	0.415004	0	0	0.232421	0	0	0	0.124912	0	0.223436	0.228111	0	0.113513	0.113306	0	0.590418	0	0.104486	0.324773
ASEM_AUS1_01155		-	-	Homolog6100-G01	-	Seita.5G078900.1	Sobic.004G201900.1	-	0	0	0	0	0	0	0	0	0	0	0	0	0	0	0	0	0	0	0	0
ASEM_AUS1_01156		-	-	Homolog6100-G01	-	Seita.5G078900.1	Sobic.004G201900.1	-	0.862424	0.27667	0.151468	0.567898	1.51074	0.578621	0.28188	0.126436	0.374735	0.543739	0	0.342167	1.35508	0.113513	0.113306	0	0	0	0.104486	0.108258
ASEM_AUS1_01157		ECA1_ARATH	Calcium-transporting ATPase 1, endoplasmic reticulum-type (EC 3.6.3.8)	-	LOC_Os03g17310.1	Seita.3G041800.1	Sobic.001G413900.1	AT1G07810	0.36961	0.27667	0	0.141975	0.929683	0.578621	0.704701	0.632179	0.374735	0	0	0	0.492758	0	0.339918	0.49462	0	0	0.208972	0
ASEM_AUS1_01158		GP107_MOUSE	Protein GPR107	Homolog3296-G03	LOC_Os01g61970.1	Seita.5G373000.1	Sobic.003G348200.1	AT5G18520	1.10883	0	0	0.283949	0	0.289311	0.845641	0.252872	0.249823	0.543739	0	0	0.246379	0.681077	0	0.98924	0	0.389533	0	0.86606
ASEM_AUS1_01159									81.5606	41.2238	52.4081	62.6108	84.9498	14.3209	69.7654	45.7698	62.206	43.3632	28.488	43.113	27.1017	48.8105	39.6571	48.4727	37.4325	29.6045	49.3173	50.015
ASEM_AUS1_01160		NPR4_ORYSJ	Ankyrin repeat-containing protein NPR4 (OsNPR4)	Homolog6894-G03	LOC_Os01g61990.2	Seita.5G373200.1	Sobic.003G348400.1	AT3G12360	0	0.553339	0.151468	0	0.697262	0	0	0	0.124912	0	0	0	0	0	0	0	0	0	0	0.974318
ASEM_AUS1_01161		PLY21_ARATH	Putative pectate lyase 21 (EC 4.2.2.2)	-	LOC_Os01g62000.1	Seita.5G373300.1	Sobic.003G348500.1	AT3G55140	54.9487	34.5837	17.7218	15.3333	30.3309	10.4152	22.5504	14.1608	20.2357	16.0403	32.5099	12.4321	15.6451	33.9403	6.57175	21.7633	8.26585	33.4998	6.06018	26.9561
ASEM_AUS1_01162		-	-	-	-	-	-	-	0.616017	0	0.454405	0.283949	0.232421	0	0	0	0.374735	0.27187	0	0.684333	0.123189	0	0	0.123655	0	0	0	0
ASEM_AUS1_01163		UXS1_ARATH	UDP-glucuronic acid decarboxylase 1 (EC 4.1.1.35) (UDP-XYL synthase 1) (UDP-glucuronate decarboxylase 1) (UGD) (UXS-1)	-	LOC_Os01g62020.1	Seita.5G373800.1	Sobic.003G348800.1	AT3G53520	0	0.553339	0.605873	0.993822	0	0.433966	0.563761	0	0	0	0	0	0.123189	0	0	0	0	0	0	0
ASEM_AUS1_01164									41.1499	20.1969	23.3261	55.938	20.8017	25.604	34.8122	18.3332	29.8539	19.9824	46.5863	15.9678	13.7972	40.9781	12.1237	53.048	17.7125	61.1567	18.8075	26.8479
ASEM_AUS1_01165		RIN1_ARATH	RuvB-like protein 1 (EC 3.6.4.12) (49 kDa TATA box-binding protein-interacting protein homolog) (AtTIP49a) (Ruv DNA-helicase-like protein)	-	LOC_Os01g62040.1	Seita.5G374000.1	Sobic.003G349000.1	AT5G22330	0	0.27667	0.302937	0	0.11621	0	0.28188	0	0	0	0	0	0	0.113513	0	0	0	0.194766	0.208972	0.216515
ASEM_AUS1_01166		-	-	-	LOC_Os01g62060.1	Seita.5G374200.1	Sobic.003G349100.1	AT5G02580	58.768	38.5954	34.2318	33.0801	47.7625	36.3085	46.9331	38.8158	32.7268	52.199	24.4662	25.8906	29.935	44.1565	34.8983	56.1394	36.0155	41.2905	38.3463	43.9526
ASEM_AUS1_01167									27.7208	8.30009	17.1159	20.0184	16.5019	40.0695	22.2686	24.5285	26.3563	66.4721	34.9677	34.3307	31.4133	15.5513	41.5833	23.3708	31.1741	5.45346	17.9716	16.6717
ASEM_AUS1_01168		R15A1_ARATH	40S ribosomal protein S15a-1	-	LOC_Os02g27760.1	Seita.3G219200.1	Sobic.009G161300.3	AT1G07770	0	0	0	0	0	0	0	0	0	0	0	0	0	0.227026	0	0	0.236167	0.779066	0	0
ASEM_AUS1_01169									47.9261	27.8053	52.711	21.2962	40.2088	18.6605	33.121	26.9308	27.7304	46.2179	33.627	28.2858	30.9205	21.2269	20.9616	46.1233	11.8084	16.5551	24.3452	20.3524
ASEM_AUS1_01170									0	0	0	0	0	0	0	0	0	0	0	0	0	0	0	0	0	0	0	0
ASEM_AUS1_01171		AFC1_ARATH	Serine/threonine-protein kinase AFC1 (EC 2.7.12.1)	-	LOC_Os01g62080.2	Seita.5G374400.1	Sobic.003G349300.1	AT3G53570	0	0	0	0	0	0	0	0	0	0	0	0	0	0	0	0	0	0	0	0
ASEM_AUS1_01172		MTP5_ORYSJ	Metal tolerance protein 5 (OsMTP5)	Homolog0637-G02	LOC_Os01g62070.1	Seita.3G215300.1	Sobic.003G349200.1	AT2G39450	75.5237	43.8521	54.983	71.2713	74.4909	62.0571	83.5775	70.0454	61.4565	70.4143	71.8345	69.1177	71.0803	93.5346	73.0824	91.9993	74.0384	91.9298	81.7079	75.0225
ASEM_AUS1_01173		GBA2_RAT	Non-lysosomal glucosylceramidase (NLGase) (EC 3.2.1.45) (Beta-glucocerebrosidase 2) (Beta-glucosidase 2) (Glucosylceramidase 2)	Homolog3338-G02	LOC_Os07g26210.1	Seita.2G119200.1	Sobic.K042000.1	AT3G24180	104.846	169.183	109.209	122.95	83.2067	67.8434	85.8326	72.0684	146.896	55.1896	57.1995	17.7927	23.7756	176.172	68.4368	114.628	53.1376	125.624	33.2265	117.568
ASEM_AUS1_01175		-	-	-	LOC_Os07g26440.1	Seita.2G119300.1	Sobic.K041900.1	AT5G43310	42.7516	49.8005	19.5394	41.3146	42.6492	33.1261	46.5103	38.5629	48.5906	34.2556	28.488	15.9678	24.3915	50.0592	39.7704	31.0374	47.2334	68.9473	43.8841	52.1801
ASEM_AUS1_01176		-	-	Homolog2738-G03	LOC_Os07g26460.1	Seita.2G119400.1	Sobic.002G122400.3	-	51.499	55.8872	28.1731	53.9504	31.493	35.0066	51.3022	32.2411	68.5765	38.1977	51.5019	22.583	22.2973	52.5564	31.6124	62.4458	34.1261	88.6187	40.0181	58.8921
ASEM_AUS1_01177		XB34_ORYSJ	Probable E3 ubiquitin-protein ligase XBOS34 (EC 2.3.2.27) (Ankyrin repeat domain and RING finger-containing protein XBOS34) (RING-type E3 ubiquitin transferase XBOS34) (XB3 protein homolog 4)	-	LOC_Os07g26490.1	Seita.2G119800.1	Sobic.002G122600.1	AT3G23280	0.616017	0.27667	0	0.283949	0	0.144655	0	0	0.124912	0	0.335153	0	0	0.113513	0.226612	0.24731	0.472334	0	0.208972	0.216515
ASEM_AUS1_01178									64.3122	37.6271	21.0541	46.7096	42.1844	50.1954	58.913	39.9537	43.9689	30.5853	43.3465	26.9171	43.6091	77.7563	35.5781	45.3814	65.3002	51.4183	36.779	61.7068
ASEM_AUS1_01179									0	0	0	0	0	0	0	0	0	0	0	0	0	0	0	0	0	0	0	0
ASEM_AUS1_01180		-	-	-	-	Seita.1G026200.1	Sobic.004G102000.1	-	0	0	0	0	0	0	0	0	0	0	0	0	0	0	0	0	0	0	0	0
ASEM_AUS1_01181									44.4764	32.647	35.2921	38.3331	50.7839	32.1135	50.4566	37.0457	53.5871	40.1008	40.1067	37.5243	44.7178	55.9618	38.7507	48.2254	49.9493	81.8019	66.7665	58.1343
ASEM_AUS1_01182									0	0	0	0	0	0	0	0	0	0	0	0	0	0	0	0	0	0	0	0
ASEM_AUS1_01183		MUT7_AEDAE	Exonuclease mut-7 homolog (EC 3.1.-.-) (Exonuclease 3'-5' domain-containing protein 3 homolog)	-	LOC_Os07g23190.1	Seita.2G120200.1	Sobic.002G122900.1	AT5G24340	0	0	0	0	0.232421	0	0.14094	0	0	0	0	0	0	0	0	0	0	0	0	0.649545
ASEM_AUS1_01184		AGAL1_ARATH	Alpha-galactosidase 1 (AtAGAL1) (EC 3.2.1.22) (Alpha-D-galactoside galactohydrolase 1) (Melibiase 1)	-	LOC_Os07g26900.1	Seita.2G121800.1	Sobic.002G123100.2	AT5G08380	12.1971	6.91674	9.0881	8.3765	10.4589	8.67932	16.3491	10.3677	8.36908	11.1467	12.1772	11.4056	11.9494	14.0756	9.97093	14.7149	8.85626	18.1133	11.389	10.068
ASEM_AUS1_01185		NRPBC_ARATH	DNA-directed RNA polymerases II, IV and V subunit 12 (DNA-directed RNA Polymerase II subunit K)	-	-	Seita.2G121900.1	Sobic.002G123200.1	AT5G41010	0	0	0	0	0.232421	0	0	0	0	0	0	0	0	0.454051	0	0.49462	0	0	0.208972	0
ASEM_AUS1_01186									15.0308	12.7268	14.9954	15.7592	18.245	15.3335	18.4632	16.9424	15.2392	24.4683	19.774	24.4079	21.9277	18.3891	24.9273	17.6827	18.0668	21.2295	13.3742	14.29
ASEM_AUS1_01187		ORR7_ORYSJ	Two-component response regulator ORR7 (OsRR7) (OsRRA5)	-	LOC_Os07g26720.2	Seita.2G122100.1	Sobic.002G123400.1	AT1G59940	0	0	0	0	0	0	0	0	0	0	0	0	0	0	0	0	0	0	0	0
ASEM_AUS1_01188		ZIFL1_ARATH	Protein ZINC INDUCED FACILITATOR-LIKE 1 (Protein ZIF-LIKE 1)	-	-	-	-	AT3G43790	0	0	0	0	0.11621	0	0.28188	0.252872	0.124912	0	0.335153	0	0	0	0.113306	0	0	0	0.313458	0
ASEM_AUS1_01189									0	0	0	0	0	0	0	0	0	0	0	0	0	0	0	0	1.65317	0	0	1.62386
ASEM_AUS1_01190		C71A1_PERAE	Cytochrome P450 71A1 (EC 1.14.-.-) (ARP-2) (CYPLXXIA1)	Homolog2239-G01	-	-	-	-	0	0	0	0	0	0	0	0	0	0	0	0	0	0	0	0	0	0	0	0.108258
ASEM_AUS1_01191		EXB11_ORYSJ	Expansin-B11 (Beta-expansin-11) (OsEXPB11) (OsaEXPb1.20)	Homolog3479-G01	-	Seita.2G122700.1	Sobic.002G124400.1	AT2G45110	0.862424	0.27667	2.8779	0	0	0	0	0	0.249823	1.22341	0	0	0	0	0	0.123655	0	0	0	0
ASEM_AUS1_01192									1.35524	8.02342	13.1777	9.22835	0.232421	26.4719	4.22821	2.52872	9.36837	5.02959	3.68669	1.0265	0	0.681077	0	0.370965	0.236167	0	0	1.29909
ASEM_AUS1_01193		PHT1_ORYSJ	Putrescine hydroxycinnamoyltransferase 1 (OsPHT1) (EC 2.3.1.-) (BAHD-like hydroxycinnamoyl transferase HCT3) (Hydroxycinnamoyltransferase 3) (OsHCT3)	-	-	-	Sobic.002G012000.1	AT5G48930	0	0	0	0	0	0	0	0	0	0	0	0	0	0	0	0	0	0	0	0
ASEM_AUS1_01195		-	-	-	-	-	-	-	1.60164	0.27667	1.21175	1.98764	2.67284	1.44655	1.55034	1.26436	1.1242	0.543739	0.446871	3.19356	1.47827	2.27026	2.49273	2.22579	1.417	0.584299	3.34355	0.43303
ASEM_AUS1_01196									2.58727	4.28838	1.06028	0.851848	2.90526	2.74845	3.10068	2.52872	2.49823	1.35935	1.56405	2.62328	2.83336	2.83782	1.9262	1.3602	4.01484	3.11626	3.23906	1.40735
ASEM_AUS1_01197		ZFP8_ARATH	Zinc finger protein 8	Homolog0759-G01	LOC_Os02g08510.1	Seita.1G061000.1	Sobic.002G036500.1	AT2G41940	0	0	0	0	0	0	0	0	0	0	0	0	0	0	0	0	0	0	0	0
ASEM_AUS1_01198		PIP26_MAIZE	Aquaporin PIP2-6 (Plasma membrane intrinsic protein 2-6) (ZmPIP2-6) (ZmPIP2;6)	Homolog5710-G02	LOC_Os02g41860.1	Seita.1G241900.1	Sobic.002G124700.1	AT2G37170	0.123203	0.691674	0.151468	1.1358	0	0.578621	0.704701	0	0.499646	0	1.56405	0.114056	0.246379	0.227026	0	0.49462	0.708501	0.389533	0.835887	0.43303
ASEM_AUS1_01199		ATP5H_ARATH	ATP synthase subunit d, mitochondrial (ATPase subunit d)	Homolog4906-G01	LOC_Os08g37320.1	Seita.2G123100.1	Sobic.002G124900.1	AT3G52300	2.71047	0	0.302937	0	3.95115	0	1.12752	0.632179	0.749469	0.543739	0	3.0795	0.739137	1.13513	0.56653	1.3602	1.29892	0.389533	6.16467	2.59818
ASEM_AUS1_01200									25.0103	2.7667	13.3292	12.0678	17.0829	5.93087	14.5168	9.10338	2.87297	24.0605	3.91012	7.07145	7.39137	8.05941	10.5375	8.90316	7.08501	5.06393	8.77681	11.2588
ASEM_AUS1_01201		RL44_GOSHI	60S ribosomal protein L44	-	LOC_Os07g26740.1	Seita.2G122900.1	Sobic.001G018800.1	AT4G14320	0	0	0	0	0	1.01259	0	0	0	0	0	0	0	0	0	0	0	0	0	0
ASEM_AUS1_01202		PIP21_MAIZE	Aquaporin PIP2-1 (Plasma membrane intrinsic protein 2-1) (ZmPIP2-1) (ZmPIP2;1)	Homolog5710-G02	LOC_Os02g41860.1	Seita.1G241900.1	Sobic.002G124700.1	AT2G37170	104.353	69.1674	122.083	55.938	122.37	55.2583	88.5105	83.7005	69.8256	114.865	90.0445	90.4461	113.827	61.6375	81.9203	109.929	52.0748	47.1335	60.8108	54.237
ASEM_AUS1_01203									78.2341	32.5087	49.6816	64.1725	72.0505	32.5474	66.101	38.8158	72.1989	36.1587	68.3713	49.6142	27.1017	111.243	77.7279	148.51	57.8609	75.3746	91.9476	98.6226
ASEM_AUS1_01204		-	-	Homolog0759-G01	LOC_Os02g08510.1	Seita.1G061000.1	Sobic.002G036500.1	-	0	0	0	0	0	0	0	0	0	0	0	0	0	0	0	0	0	0	0	0
ASEM_AUS1_01205		-	-	-	-	-	-	-	0	0.27667	0.151468	0.283949	0	0.578621	0.563761	0.126436	0	0	0.223436	0	0	0.227026	0.226612	0.24731	0.118084	0.194766	0	0
ASEM_AUS1_01206		-	-	-	-	-	-	-	66.8994	152.583	93.9104	73.5428	100.522	101.114	82.45	126.183	98.0556	139.469	80.9954	141.771	164.458	60.2753	82.0336	34.2524	66.8353	39.5376	92.261	38.2149
ASEM_AUS1_01207		-	-	Homolog0491-G01	-	Seita.6G176000.1	Sobic.007G151900.1	-	0.492813	4.70338	2.42349	1.56172	3.48631	1.59121	1.55034	3.91951	2.87297	4.34992	2.45779	11.4056	5.7899	2.27026	5.89191	2.4731	2.24359	2.72673	7.31401	1.94864
ASEM_AUS1_01208		AHSA1_HUMAN	Activator of 90 kDa heat shock protein ATPase homolog 1 (AHA1) (p38)	Homolog5504-G01	LOC_Os08g36150.1	Seita.6G176200.1	Sobic.007G152000.1	AT3G12050	33.5113	42.3304	46.1978	23.7098	38.3494	61.3339	56.7989	47.1606	35.5998	46.7616	46.2512	48.0174	60.3628	20.7728	44.1893	22.0106	36.4878	15.7761	30.7188	26.7396
ASEM_AUS1_01209									37.3306	39.8404	33.0201	34.3579	41.952	26.7612	43.9733	28.5745	34.7254	27.051	37.7606	22.3549	29.1959	49.6051	36.9378	37.7148	28.6943	39.5376	34.3758	44.2773
ASEM_AUS1_01210		RHC1A_ARATH	Probable E3 ubiquitin-protein ligase RHC1A (EC 2.3.2.27) (RING-H2 finger C1a) (RING-H2 zinc finger protein RHC1a) (RING-type E3 ubiquitin transferase RHC1A)	Homolog6282-G07	LOC_Os08g36170.1	Seita.6G176300.1	Sobic.007G152101.1	AT2G40830	0	0	0	0	0	0	0	0	0	0	0	0	0	0.454051	0	0	0	0	0	0.216515
ASEM_AUS1_01211		-	-	-	-	Seita.7G058000.1	-	-	6.89939	3.1817	6.51314	9.22835	10.4589	5.78621	10.0068	6.32179	8.36908	5.70926	8.71399	9.2385	7.0218	13.7351	13.71	4.69889	5.31376	9.54356	9.82167	8.98538
ASEM_AUS1_01213		DCK_HUMAN	Deoxycytidine kinase (dCK) (EC 2.7.1.74)	Homolog6744-G01	LOC_Os05g35520.1	Seita.3G232200.1	Sobic.009G148200.1	AT1G72040	0.246407	0	0	0	0.232421	0.289311	0	0	0.249823	0	0	0	0	0.227026	0.226612	0.74193	0.236167	0.389533	0.208972	0.43303
ASEM_AUS1_01214		DEGP9_ARATH	Protease Do-like 9 (EC 3.4.21.-)	-	LOC_Os01g65330.1	Seita.3G232100.1	Sobic.003G372800.1	AT5G40200	38.5627	46.6188	43.4714	39.6109	36.8387	24.5914	44.2552	41.2181	42.2201	41.8679	18.21	13.3445	27.7176	13.6215	21.8681	19.6611	15.7051	14.997	25.1811	27.3892
ASEM_AUS1_01215		-	-	-	LOC_Os01g65330.1	Seita.3G232100.1	Sobic.003G372800.1	AT1G34320	7.76181	7.05507	8.93663	8.80243	10.3427	8.82398	9.16111	7.20684	6.37049	7.47642	12.5124	5.58872	11.087	9.64859	7.81812	8.28488	6.73076	8.37496	7.83644	8.87712
ASEM_AUS1_01216		DGP3_ARATH	DAR GTPase 3, chloroplastic (Protein EMBRYO DEFECTIVE 3129)	Homolog6212-G01	LOC_Os05g35540.1	Seita.3G232000.1	Sobic.009G148500.1	AT4G02790	38.6859	24.9003	21.9629	21.0122	28.9364	32.9814	29.5974	26.5515	28.1051	31.1291	37.4255	19.2754	31.6597	32.6917	29.5729	33.7578	28.5762	44.7963	14.628	35.292
ASEM_AUS1_01217		NIPA6_ARATH	Probable magnesium transporter NIPA6	Homolog1293-G02	LOC_Os05g35570.1	Seita.3G231900.1	Sobic.009G148600.1	AT2G21120	76.2629	111.636	96.4853	74.6786	124.81	54.969	71.3157	83.8269	81.3174	61.9863	45.916	63.4149	76.9934	48.1294	73.8755	34.8707	87.618	48.4968	90.4848	65.2793
ASEM_AUS1_01218		ASE1_ARATH	Amidophosphoribosyltransferase 1, chloroplastic (AtATase1) (PRPP1) (EC 2.4.2.14) (Glutamine phosphoribosylpyrophosphate amidotransferase 1) (AtGPRAT1)	Homolog4812-G01	LOC_Os01g65260.1	Seita.3G231500.1	Sobic.003G372400.2	AT2G16570	8.99385	9.13009	12.8748	17.1789	17.0829	15.4781	18.6041	13.2758	7.99434	15.3606	20.3326	16.9943	18.848	19.6377	26.0604	20.2794	23.6167	19.2819	21.942	21.6515
ASEM_AUS1_01219		PTR9_ARATH	Protein NRT1/ PTR FAMILY 5.10 (AtNPF5.10)	Homolog8127-G01	LOC_Os05g35594.1	Seita.3G231400.1	Sobic.009G148800.1	AT1G22540	10.1027	10.3751	19.6909	3.69134	10.1103	3.47173	10.2886	6.57466	9.49328	2.31089	9.71945	6.50117	2.83336	4.31349	4.19232	7.91392	3.54251	1.36337	7.62747	6.49545
ASEM_AUS1_01220									2.34086	0.27667	2.27203	2.55554	2.78905	2.02517	2.67786	2.14941	3.2477	7.34048	3.23982	3.87789	8.50007	5.56213	6.57175	2.10213	2.71592	3.31103	3.65701	4.22204
ASEM_AUS1_01221		PTR9_ARATH	Protein NRT1/ PTR FAMILY 5.10 (AtNPF5.10)	-	LOC_Os05g35650.1	Seita.3G231300.1	Sobic.009G148900.1	AT1G22540	0	0	0.302937	0	0	0	0	0	0	0	0	0	0	0.227026	0.226612	0.24731	0.118084	0.194766	0	0.108258
ASEM_AUS1_01222									109.281	61.6973	74.8254	98.1045	76.234	84.4787	140.517	99.2521	69.5757	123.429	82.7829	109.721	117.4	64.5888	90.7581	51.0695	94.4668	50.2497	62.587	44.9269
ASEM_AUS1_01223		EMB8_PICGL	Embryogenesis-associated protein EMB8 (EC 3.1.1.-)	-	LOC_Os01g65070.1	Seita.3G230600.1	Sobic.003G370500.1	AT5G49950	0	0	0	0	0	0	0	0	0	0	0	0	0	0	0	0	0	0	0.104486	0
ASEM_AUS1_01224		TMM18_CHICK	Transmembrane protein 18	-	LOC_Os05g35720.1	Seita.3G230800.1	Sobic.009G149600.1	AT1G34350	23.039	7.88508	15.1468	19.0246	13.7128	11.4278	14.235	9.60912	15.2392	12.7779	9.16086	10.6072	26.9785	17.0269	10.7641	15.5805	13.5796	27.2673	10.971	18.2955
ASEM_AUS1_01225		Y5994_ARATH	Uncharacterized protein At5g49945	Homolog7729-G01	LOC_Os05g35710.2	Seita.3G230900.1	Sobic.009G149500.1	AT4G24330	1.60164	0.415004	2.57496	3.54937	5.34568	2.31449	1.4094	1.51723	2.62314	2.85463	6.36791	5.24656	10.3479	1.92972	3.96571	2.72041	2.71592	0.389533	1.98523	2.70644
ASEM_AUS1_01226		PAT_PETHY	Bifunctional aspartate aminotransferase and glutamate/aspartate-prephenate aminotransferase (PhPPA-AT) (EC 2.6.1.1) (EC 2.6.1.78) (EC 2.6.1.79)	-	LOC_Os01g65090.1	Seita.3G231000.1	Sobic.003G370800.1	AT2G22250	81.5606	44.6821	38.3215	55.0861	84.2525	40.5035	75.403	56.7697	50.2145	52.3349	45.5808	61.59	72.0658	72.9887	58.5792	57.1286	59.9864	52.9765	67.7068	51.2058
ASEM_AUS1_01227		SBT3B_ARATH	Subtilisin-like protease SBT3.11 (EC 3.4.21.-) (Subtilase subfamily 3 member 11) (AtSBT3.11)	-	LOC_Os05g35740.1	Seita.3G230500.1	Sobic.009G149800.1	AT1G71950	31.2937	7.47008	10.7543	22.0061	17.8964	14.1762	13.8121	21.2412	14.3648	16.72	20.2209	7.41361	5.29715	35.3025	15.0697	38.704	12.6349	47.7178	8.67233	26.9561
ASEM_AUS1_01228		SAPK4_ORYSJ	Serine/threonine-protein kinase SAPK4 (EC 2.7.11.1) (Osmotic stress/abscisic acid-activated protein kinase 4) (RK2 kinase) (stress-activated protein kinase 4) (OsSAPK4)	Homolog3576-G02	LOC_Os01g64970.1	Seita.3G230400.1	Sobic.003G370100.1	AT1G10940	113.347	76.7758	122.992	107.617	138.523	137.133	148.692	109.241	130.158	135.663	121.661	111.204	172.465	120.778	148.771	91.2574	100.489	59.209	52.034	115.294
ASEM_AUS1_01229		LIMYB_ARATH	L10-interacting MYB domain-containing protein	-	-	-	-	AT5G05800	14.1684	13.9718	11.8145	11.9259	11.5048	11.5724	11.839	13.1493	23.1086	13.5935	7.48509	8.55417	32.1524	13.9621	16.7693	6.80102	12.1626	12.2703	13.7921	17.646
ASEM_AUS1_01230									0	0	6.51314	3.40739	2.67284	3.90569	0	4.55169	3.99717	3.39837	2.45779	4.33411	3.69568	0	0	0	0	0	2.9256	0
ASEM_AUS1_01231									0	0	0	0	0	0	0	0	0	0	0	0	0	0	0	0	0	0	0	0
ASEM_AUS1_01232									0	0	0	0.283949	0	0	0	0	0	0	0.223436	0	0	0	0	0	0	0	0	0
ASEM_AUS1_01233									0	0	0	0	0	0	0	0	0	0	0	0	0	0	0	0	0	0	0	0
ASEM_AUS1_01234									0	0	0	0	0	0	0	0	0	0	0	0	0	0	0	0	0	0	0	0
ASEM_AUS1_01235									0	0	0	0	0	0	0	0	0	0	0	0	0	0	0	0	0	0	0	0
ASEM_AUS1_01236		CDA7L_HUMAN	Cell division cycle-associated 7-like protein (Protein JPO2) (Transcription factor RAM2)	-	LOC_Os05g23530.4	Seita.1G146500.1	Sobic.004G135200.4	AT5G38690	0	0	0	0	0	0	0	0	0	0	0	0	0	0	0	0	0	0	0	0
ASEM_AUS1_01237									3.20329	2.7667	5.30139	4.96911	7.20505	4.05035	9.44299	4.67812	5.74593	4.07805	4.58043	6.84333	6.89861	9.87561	7.93142	8.65585	6.61268	7.59589	9.50821	6.60371
ASEM_AUS1_01238									0	0	0	0	0	0	0	0.505743	0	0	0	0	0	0	0	0	0	0	0.208972	0
ASEM_AUS1_01239									0	0	0	0	0	0	0	0	0	0	0	0	0	0	0	0	0	0	0	0
ASEM_AUS1_01240									0	0	0	0	0	0	0	0	0	0	0	0	0	0	0	0	0	0	0	0
ASEM_AUS1_01241									0	0.138335	0	0	0	0	0	0	0	0	0	0	0	0	0	0	0	0	0	0
ASEM_AUS1_01242		YEPC_SCHPO	Uncharacterized protein C23H3.12c	Homolog6264-G01	LOC_Os02g05870.1	Seita.1G086200.1	Sobic.004G043600.2	AT1G53760	0	0	0	0	0	0	0	0	0	0	0	0	0	0	0	0	0	0	0	0
ASEM_AUS1_01243		-	-	-	-	-	-	-	6.03697	7.33174	6.36167	5.39504	6.39157	4.77363	10.4296	4.55169	7.74452	4.34992	4.58043	7.29956	6.15947	5.10808	5.77861	4.32792	2.71592	5.45346	4.49289	4.87159
ASEM_AUS1_01244		MOMAS_ORYSJ	Momilactone A synthase (OsMAS) (EC 1.1.1.295)	Homolog0064-G01	LOC_Os04g10000.1	Seita.7G086700.1	Sobic.006G041700.1	AT3G26770	5.42095	0	6.05873	3.26542	6.39157	2.16983	2.53692	3.79307	3.2477	6.253	1.00546	3.64978	7.88412	7.15131	4.64555	7.17199	4.72334	7.59589	2.08972	5.73765
ASEM_AUS1_01245		-	-	-	-	-	-	-	0	0	0	0	5.5781	0	0	0	0	0.135935	0	2.39517	0	0	0	0	0	0	5.85121	0
ASEM_AUS1_01246		-	-	-	-	Seita.1G086500.1	Sobic.004G043200.4	-	0.862424	0	0.454405	0.851848	1.04589	0.867932	0.563761	0.379307	0.249823	0.679674	0	1.0265	0.739137	0.681077	0.679836	1.11289	1.65317	1.1686	0.626915	0
ASEM_AUS1_01247		-	-	-	-	-	Sobic.002G298100.1	-	7.88502	16.4618	1.66615	2.69752	6.39157	1.15724	5.07385	2.40228	10.2427	3.67024	0.223436	0.912445	1.1087	10.6702	12.4637	12.3655	9.56477	15.5813	0.940373	20.8937
ASEM_AUS1_01248									17.4949	10.6518	6.81608	9.79625	19.5233	10.8491	21.7048	9.22981	11.6168	14.2732	10.9483	13.1164	11.3334	12.1459	9.17779	17.0644	16.2955	12.4651	8.25438	13.4239
ASEM_AUS1_01249									0	0	0	0	0	0	0	0	0.124912	0	0	0	0	0	0	0	0	0	0	0
ASEM_AUS1_01250		DECR2_ARATH	Peroxisomal 2,4-dienoyl-CoA reductase (EC 1.3.1.34)	-	-	-	-	AT3G12800	0	0	0	0	0	0	0	0	0	0	0	0	0	0	0	0	0	0	0	0
ASEM_AUS1_01251									0.36961	0	0.454405	0.567898	0.464842	0.723277	0	0.126436	0.749469	0.135935	0	0.228111	0	2.27026	1.8129	2.4731	2.1255	3.89533	0.417943	2.05689
ASEM_AUS1_01252		TPC6B_HUMAN	Trafficking protein particle complex subunit 6B	Homolog2323-G01	LOC_Os07g19060.1	Seita.3G100900.1	Sobic.006G056200.4	AT3G05000	0	0	0	0.283949	0	0	0	0	0	0	0	0	0	0	0	0	0	0	0	0
ASEM_AUS1_01253									23.1622	18.8135	11.6631	20.5863	18.1288	14.6102	21.282	14.1608	20.4855	17.5356	16.0874	15.2834	13.7972	23.0431	22.0947	21.145	16.0594	23.372	24.7631	19.0533
ASEM_AUS1_01255									0	0	0	0	0	0	0	0	0	0	0	0	0	0	0	0	0	0	0	0
ASEM_AUS1_01256		F3PH_ARATH	Flavonoid 3'-monooxygenase (EC 1.14.13.21) (Cytochrome P450 75B1) (Flavonoid 3'-hydroxylase) (AtF3'H) (Protein TRANSPARENT TESTA 7)	-	LOC_Os10g16974.1	Seita.9G244600.1	Sobic.009G162500.1	AT5G07990	0	0	0	0	0	0	0	0	0	0	0	0	0	0	0	0	0	0	0	0
ASEM_AUS1_01257									9.85627	1.52168	6.51314	5.39504	1.97558	0.867932	4.36915	0.505743	3.99717	1.76715	22.0084	2.39517	0	31.8971	4.64555	11.3763	7.67543	45.3806	0	3.89727
ASEM_AUS1_01258		C70B2_ARATH	Cytochrome P450 709B2 (EC 1.14.-.-)	-	LOC_Os01g24780.1	-	Sobic.003G156200.1	AT2G46950	0	0	0	0	0	0	0	0	0	0	0	0	0	0	0	0	0	0	0	0
ASEM_AUS1_01259									3.20329	3.45837	0.302937	1.1358	0.348631	0	0	0	0	0.27187	0.223436	0.228111	0	4.31349	0.453224	1.85482	0.944668	1.1686	1.04486	2.38167
ASEM_AUS1_01260		-	-	-	LOC_Os01g24780.1	-	Sobic.003G156200.1	-	0	0	0	0	0	0	0	0	0	0	0	0	0	0	0	0	0	0	0	0
ASEM_AUS1_01261		-	-	-	-	-	-	-	3.08008	0.968343	0	0	0	0	0	0	0	0	0.223436	0.228111	0	1.70269	0.226612	0.49462	0.472334	0.389533	0.208972	0.86606
ASEM_AUS1_01262		PMGT2_MOUSE	Protein O-linked-mannose beta-1,4-N-acetylglucosaminyltransferase 2 (POMGnT2) (EC 2.4.1.312) (Extracellular O-linked N-acetylglucosamine transferase-like) (Glycosyltransferase-like domain-containing protein 2)	-	LOC_Os01g02930.1	Seita.5G080400.1	Sobic.003G094700.1	AT3G18180	1.35524	0.138335	0.302937	0.567898	0.11621	0	0.28188	0	0.249823	0	0	0.114056	0	0	0	0	0	0	0	0
ASEM_AUS1_01263									0	0	0	0.567898	0.232421	0.144655	0.563761	0.505743	0.124912	0	1.2289	0.798389	0.492758	0.567564	0.226612	1.97848	16.2955	1.55813	0	1.51561
ASEM_AUS1_01264		-	-	-	-	-	-	-	0	0	0	0	0	0	0	0	0	0	0.111718	0	0.492758	0	0	0	0	0	0	0
ASEM_AUS1_01265									33.1417	56.9939	29.3849	37.6233	26.8446	43.1073	35.6579	43.4939	48.091	34.5275	20.2209	31.8215	68.6165	40.4106	64.2445	30.5428	41.2111	38.9533	37.8239	56.727
ASEM_AUS1_01266									0	0	0	0	0	0	0	0	0	0	0	0	0	0	0	0	0	0	0	0
ASEM_AUS1_01267									0	0	0	0	0	0	0	0	0	0	0	0	0	0	0	0	0	0	0	0
ASEM_AUS1_01268									0	0.27667	0	0	0	0	0	0	0	0.27187	0.111718	0	0	0	0.113306	0.123655	0	0	0	0
ASEM_AUS1_01269									0	0	0	0	0	0	0	0	0	0	0	0	0	0	0	0	0	0	0	0
ASEM_AUS1_01270									0	0	0	0	0	0	0	0	0	0	0	0	0	0	0	0	0	0	0	0
ASEM_AUS1_01271		CPSF1_ORYSJ	Probable cleavage and polyadenylation specificity factor subunit 1 (Cleavage and polyadenylation specificity factor 160 kDa subunit) (CPSF 160 kDa subunit)	-	-	-	-	AT5G51660	0	0	0	0	0	0.289311	0	0	0	0	0	0	0	0	0	0	0	0	0	0
ASEM_AUS1_01272									8.00822	6.50173	10.9057	11.7839	13.3642	7.23277	8.45641	4.67812	9.7431	8.83577	2.56951	11.5196	8.74645	12.4864	6.45844	9.39778	7.67543	13.6337	8.67233	8.01106
ASEM_AUS1_01273									0	0	0	0	0	0	0	0	0	0	0	0	0	0	0	0	0	0	0	0
ASEM_AUS1_01274		-	-	-	-	-	-	-	0	0	0	0	0	0	0	0	0	0	0	0	0	0	0	0	0	0	0	0
ASEM_AUS1_01275									0	0	0.302937	0.425924	0.697262	0	0	0.379307	1.74876	0.543739	0	0	1.60146	0	0.56653	0	0	0	0.522429	0
ASEM_AUS1_01276		-	-	-	-	-	-	-	0	0	0	0	0.232421	0	0	0	0	0	0	0	0	0	0.226612	0	0	0	0	0
ASEM_AUS1_01277									0.123203	0.138335	0.454405	0	1.62695	0	0.28188	1.39079	0	0	0	0.228111	0	0.227026	0	0	0	0.389533	0	0
ASEM_AUS1_01278									0	0	0	0	0	0	0	0	0	0	0	0	0	0	0	0	0	0	0	0
ASEM_AUS1_01279									0	0	0	0	0	0	0	0	0	0	0	0	0	0	0	0	0	0	0	0
ASEM_AUS1_01280									0	0	0	0	0	0	0	0	0	0	0	0	0	0	0	0	0.236167	0	0	0
ASEM_AUS1_01281									0	0	0	0	0	0.144655	0	0	0	0	0.670307	0	0.123189	0.113513	0	0.123655	0	0	0	0
ASEM_AUS1_01282		-	-	-	-	-	-	-	0	0	0	0	0	0	0	0	0	0	0	0	0	0	0	0	0	0	0	0
ASEM_AUS1_01283									0	0	0.151468	0.567898	0.348631	0	0	0.505743	0.374735	0.27187	0	0.342167	0.246379	0.908103	0	0	1.417	0	0.417943	0
ASEM_AUS1_01284									0	0	0.302937	0	0.232421	0	0	0	0	0	0	0	0	0	0	0	0	0	0	0
ASEM_AUS1_01285									0	0	0	0	0.232421	0	0	0	0	0	0	0	0	0	0	0	0	0	0	0
ASEM_AUS1_01286		RL12_PRUAR	60S ribosomal protein L12	Homolog7510-G01	LOC_Os02g47140.1	Seita.1G284700.1	Sobic.004G271400.1	AT3G53430	0	0	0	0	0	0	0	0	0	0	0	0	0	0	0	0	0	0	0	0
ASEM_AUS1_01287									74.9076	41.5004	64.2226	28.6789	65.8913	35.4406	52.2888	35.402	36.2244	51.1115	46.3629	33.7605	27.2249	40.6376	31.4991	51.5641	26.923	28.4359	29.5695	42.1122
ASEM_AUS1_01288		-	-	-	LOC_Os04g50970.1	Seita.7G222100.1	Sobic.006G201400.1	AT5G17165	0	0.27667	0.302937	0	0.11621	0	0.28188	0	0	0.135935	0	0	0	0	0	0	0	0	0	0
ASEM_AUS1_01289		-	-	-	LOC_Os04g50960.1	Seita.7G222000.1	Sobic.006G201300.1	AT5G17160	28.7064	15.3552	119.811	87.8823	75.653	70.7365	60.4634	88.5051	88.3125	103.446	139.089	153.975	120.11	34.6214	122.937	30.7901	44.7537	14.2179	70.11	16.8882
ASEM_AUS1_01290		WAK2_ARATH	Wall-associated receptor kinase 2 (EC 2.7.11.-)	-	-	-	-	AT1G21270	0	0	0	0.283949	0	0	0.845641	0.252872	0.249823	0	0.893742	1.36867	1.60146	0.227026	0	0.24731	0	0.389533	0.417943	0.649545
ASEM_AUS1_01291		PTR2_ARATH	Protein NRT1/ PTR FAMILY 8.3 (AtNPF8.3) (Histidine-transporting protein) (Peptide transporter PTR2)	Homolog5707-G02	LOC_Os02g47090.1	Seita.1G284100.1	Sobic.006G201200.1	AT2G02040	2.34086	0.553339	1.51468	2.69752	3.3701	0.578621	0.563761	5.18387	2.49823	0.135935	2.01092	0.456222	2.58698	0.227026	1.47298	0.865585	0.944668	0.389533	2.1942	0.541288
ASEM_AUS1_01292									0.985627	0	0.302937	0.567898	0.697262	0	0.28188	0	0	0.543739	0	0	0.123189	0.227026	0	0	0	0	0	0.216515
ASEM_AUS1_01293		SCAM6_ORYSJ	Secretory carrier-associated membrane protein 6 (Secretory carrier membrane protein 6)	Homolog2491-G01	LOC_Os04g50890.1	Seita.7G221600.1	Sobic.006G200901.1	AT1G32050	0	0	0	0	0	0	0	0	0	0	0	0	0	0	0	0	0	0	0	0
ASEM_AUS1_01294		KPPR_WHEAT	Phosphoribulokinase, chloroplastic (PRK) (PRKase) (EC 2.7.1.19) (Phosphopentokinase)	-	LOC_Os04g50880.1	Seita.7G221500.1	Sobic.006G200800.1	AT1G32060	8.37783	5.67173	7.57342	15.3333	11.7373	5.20759	6.62419	5.56318	10.9922	3.80618	8.49055	9.35256	0.862326	8.05941	6.45844	10.6343	3.54251	13.4389	6.6871	11.2588
ASEM_AUS1_01295		PS13B_ARATH	26S proteasome non-ATPase regulatory subunit 13 homolog B (26S proteasome regulatory subunit RPN9b) (AtRNP9b) (26S proteasome regulatory subunit S11 homolog B)	Homolog4085-G01	-	Seita.7G221400.1	-	AT4G19006	12.6899	7.05507	3.78671	6.81478	7.7861	16.0567	14.3759	4.67812	4.62173	4.21398	25.0248	4.90439	8.74645	25.9944	6.79836	16.4461	49.9493	15.5813	5.74672	2.27341
ASEM_AUS1_01296									39.3019	28.3586	26.507	28.5369	34.8631	19.3838	29.5974	26.8044	33.3514	32.7603	36.7551	38.3227	28.8263	41.9997	41.47	35.6126	27.7496	37.9795	33.9579	32.9103
ASEM_AUS1_01297		UVB31_ARATH	UV-B-induced protein At3g17800, chloroplastic	-	LOC_Os04g50860.1	Seita.7G221200.1	Sobic.006G200500.1	AT1G32160	0	0	0	0	0	0	0	0	0	0	0	0	0	0	0	0	0	0	0	0
ASEM_AUS1_01298									96.8378	91.0243	48.1669	58.4935	81.8121	68.8559	71.1748	69.4133	49.7148	62.1222	58.4284	57.484	63.4426	73.1023	66.3973	58.6125	50.1855	55.3137	60.3928	79.8941
ASEM_AUS1_01299		Y4276_ARATH	Uncharacterized protein At4g22758	-	LOC_Os04g33310.1	Seita.7G087300.1	Sobic.006G065900.1	AT2G27830	0	0	0	0	0	0	0	0	0	0	0	0	0	0	0	0.24731	0	0	0	0
ASEM_AUS1_01300		PYRH_PROM0	Uridylate kinase (UK) (EC 2.7.4.22) (Uridine monophosphate kinase) (UMP kinase) (UMPK)	-	LOC_Os04g33300.1	Seita.7G087200.1	Sobic.006G065800.1	AT3G10030	19.9589	5.25672	3.48377	6.53083	6.7402	7.37742	9.02017	3.91951	3.87226	5.8452	6.25619	2.39517	3.32611	9.7621	6.91167	6.80102	6.25843	4.28486	7.31401	4.11379
ASEM_AUS1_01301									62.4641	45.5121	29.0819	32.6542	48.4597	32.2581	37.9129	33.8848	36.5991	31.6728	34.4091	35.3572	31.1669	35.3025	32.8587	36.1073	24.9156	46.5492	22.151	16.6717
ASEM_AUS1_01302									0	0	0	0	0	0	0	0	0	0.27187	0	0	0	0	0	0	0	0	0	0
ASEM_AUS1_01303									0	0	0	0	0	0	0	0	0	0	0	0	0	0	0	0	0	0	0	0
ASEM_AUS1_01304		NFD4_ARATH	Protein NUCLEAR FUSION DEFECTIVE 4	-	-	-	-	AT3G01930	0	0	0	0	0	0	0	0	0	0	0	0	0	0	0	0	0	0	0	0
ASEM_AUS1_01305									1.97125	0.27667	0.454405	1.27777	0.697262	0	0.704701	0.885051	1.37403	0.951544	0.670307	0.912445	0.492758	1.24864	1.47298	1.48386	0.590418	1.36337	0.940373	1.08258
ASEM_AUS1_01306									0	0	0	0	0.11621	0	0	0	0	0	0	0.228111	0	0	0.113306	0	0.236167	0	0	0
ASEM_AUS1_01307									0	0	0	0	0	0	0	0	0	0	0	0	0	0.567564	0	0	0	0	0	0
ASEM_AUS1_01308									0	0	0	0	0	0	0	0	0	0	0	0	0	0	0	0	0	0	0	0
ASEM_AUS1_01309		BPA1_ARATH	Binding partner of ACD11 1	-	LOC_Os04g50790.1	Seita.5G222300.1	Sobic.006G200000.1	AT4G17720	0	0	0	0	0	0	0	0	0	0	0	0	0	0.454051	0	0.123655	0	0.779066	0	0
ASEM_AUS1_01310		PGIP1_ORYSJ	Polygalacturonase inhibitor 1 (Floral organ regulator 1) (Polygalacturonase-inhibiting protein 1) (PGIP-1)	Homolog1746-G02	LOC_Os07g38130.1	Seita.2G357900.1	Sobic.002G343600.1	AT5G06860	8.25463	5.39506	16.813	10.932	51.7136	14.6102	33.121	31.4825	19.4862	29.3619	17.0928	28.3998	24.2683	10.4432	11.7838	10.2634	9.56477	8.95926	11.2845	14.8313
ASEM_AUS1_01312		CDPKK_ORYSJ	Calcium-dependent protein kinase 20 (OsCDPK20) (OsCPK20) (EC 2.7.11.1)	Homolog1680-G04	LOC_Os07g38120.1	Seita.2G357800.1	Sobic.002G343500.1	AT5G12480	0	0	0.302937	0	0.11621	0	0	0	0	0	0	0.228111	0	0	0	0	0	0	0.731401	0.216515
ASEM_AUS1_01313		PP2B2_ARATH	Putative F-box protein PP2-B2 (Protein PHLOEM PROTEIN 2-LIKE B2) (AtPP2-B2)	-	-	-	-	AT2G02250	60.8625	27.2519	44.3802	48.8393	51.9461	33.56	41.1545	50.9536	30.7282	57.2286	49.3793	38.3227	38.9279	78.0968	42.943	84.3327	54.4365	92.1245	50.0487	84.7657
ASEM_AUS1_01314		TI201_ARATH	Protein TIC 20-I, chloroplastic (Translocon at the inner envelope membrane of chloroplasts 20-I) (AtTIC20-I)	-	LOC_Os07g38110.1	Seita.2G357700.1	Sobic.002G343400.1	AT1G04940	0.36961	0	0	0	0.464842	0.433966	1.12752	0	0.249823	0.407805	0.670307	0	0	0.340538	0.113306	0	0	0	0.104486	0.216515
ASEM_AUS1_01315		HA22K_ARATH	HVA22-like protein k (AtHVA22k)	Homolog6226-G01	LOC_Os07g38100.1	Seita.2G357600.1	Sobic.003G350600.1	AT4G36720	53.4703	67.5074	53.7713	29.2468	52.2947	45.2771	68.4969	44.6318	36.4742	49.6162	21.4498	34.787	68.8629	39.843	48.495	25.2256	48.8866	32.3312	32.4951	55.8609
ASEM_AUS1_01316		-	-	Homolog5962-G03	LOC_Os07g38090.2	Seita.2G357500.1	Sobic.002G343300.1	AT2G41900	22.7926	17.7068	20.4482	27.5431	20.6855	21.2643	23.537	20.1033	20.8602	22.4293	18.21	18.3629	26.2393	24.1782	26.9668	19.9085	18.421	35.6423	21.7331	26.0901
ASEM_AUS1_01317		-	-	-	LOC_Os07g38080.2	Seita.2G357200.1	Sobic.002G343200.3	AT2G47820	43.9836	25.4536	37.5642	54.8022	45.3221	38.3337	47.3559	41.8503	34.3507	41.1883	39.995	57.0278	39.4206	54.7132	42.8297	67.8866	60.2226	55.3137	59.7659	43.0865
ASEM_AUS1_01318		NORK_PEA	Nodulation receptor kinase (EC 2.7.11.1)	-	LOC_Os07g38070.1	Seita.2G357100.1	Sobic.002G343100.1	AT1G51830	15.154	7.47008	12.2689	15.3333	16.1532	8.24535	20.2954	11.7585	13.7403	22.4293	11.6186	8.66822	9.3624	10.5567	7.81812	12.4892	12.6349	13.8284	16.7177	18.6203
ASEM_AUS1_01319		EX84C_ARATH	Exocyst complex component EXO84C (AtExo80c)	-	LOC_Os07g38060.1	Seita.2G357000.1	Sobic.002G343000.3	AT1G10180	7.1458	4.98005	2.42349	2.83949	2.90526	3.61638	3.80539	3.03446	2.99788	5.30146	0.223436	0.342167	3.32611	1.47567	0.679836	1.73117	2.47975	2.53196	0.313458	1.73212
ASEM_AUS1_01320									3.32649	0.968343	3.78671	2.69752	4.64842	0.433966	2.8188	2.78159	2.62314	2.99057	2.45779	2.85139	1.47827	2.83782	3.7391	5.56447	3.30634	5.06393	3.23906	7.9028
ASEM_AUS1_01321		SCL23_ARATH	Scarecrow-like protein 23 (AtSCL23) (GRAS family protein 28) (AtGRAS-28)	-	LOC_Os07g38030.1	Seita.2G356700.1	Sobic.002G342800.1	AT5G41920	0.246407	0	0.151468	0	0	0	0.28188	0	0.249823	0	0	0	0	0	0	0	0	0	0	0.108258
ASEM_AUS1_01322		-	-	-	LOC_Os07g38010.1	Seita.2G356600.1	Sobic.002G342700.3	AT1G31175	6.65298	12.8651	3.63524	5.96293	3.3701	7.95604	5.35573	8.59763	9.99293	3.94211	4.80386	3.87789	8.99283	4.19997	5.43869	3.95696	6.49459	2.9215	5.64224	7.145
ASEM_AUS1_01323									0	0.138335	0	0.425924	0.11621	0.144655	0.28188	0.379307	0.374735	0.135935	0.223436	0.228111	0	0	0	0	0.354251	0	0	0
ASEM_AUS1_01324		CYC6_ARATH	Cytochrome c6, chloroplastic (Cytochrome c-552) (Atc6) (Cytochrome c-553) (Cytochrome c553) (Soluble cytochrome f)	Homolog4319-G01	-	Seita.2G356500.1	Sobic.002G342600.1	AT5G45040	0	0	0	0	0	0	0	0	0	0	0.111718	0	0	0	0	0	0	0	0	0
ASEM_AUS1_01325		Y4990_ARATH	Uncharacterized protein At4g19900	-	LOC_Os07g37990.1	Seita.2G356400.1	Sobic.002G342500.1	AT4G19900	7.1458	22.4102	18.3277	19.8764	11.5048	7.23277	13.9531	14.1608	18.6118	14.2732	14.8585	20.6441	15.5219	14.1891	15.6362	13.1074	18.421	7.98542	11.8069	18.079
ASEM_AUS1_01326		CP51_SORBI	Obtusifoliol 14-alpha demethylase (EC 1.14.13.70) (CYPLI) (Cytochrome P450 51) (Cytochrome P450-LIA1)	Homolog7464-G01	LOC_Os05g12040.1	Seita.2G356300.1	Sobic.002G342400.1	AT1G11680	39.6715	17.0152	21.2056	29.1048	22.4286	19.8178	34.8122	17.701	22.2343	17.5356	29.0466	16.7662	14.5364	35.3025	11.8971	28.8116	14.2881	40.5114	19.8523	21.1102
ASEM_AUS1_01327		Y4990_ARATH	Uncharacterized protein At4g19900	Homolog7464-G01	LOC_Os05g12040.1	Seita.2G356300.1	Sobic.002G342400.1	AT4G19900	41.7659	1.10668	3.02937	4.25924	1.85937	1.44655	1.97316	2.78159	2.99788	3.39837	2.01092	34.787	2.09422	2.27026	1.35967	10.1397	2.36167	8.18019	1.35832	1.19083
ASEM_AUS1_01328		CP51_SORBI	Obtusifoliol 14-alpha demethylase (EC 1.14.13.70) (CYPLI) (Cytochrome P450 51) (Cytochrome P450-LIA1)	Homolog7464-G01	LOC_Os05g12040.1	Seita.2G356300.1	Sobic.002G342400.1	AT1G11680	16.2628	0.415004	0.151468	1.7037	0.464842	0	0	0.126436	0.249823	0.679674	0.223436	20.9862	0.739137	0.454051	0	4.57523	0.472334	3.31103	0.313458	0
ASEM_AUS1_01329		ARAD1_ARATH	Probable arabinosyltransferase ARAD1 (EC 2.4.2.-) (Arabinan alpha-1,5-arabinosyltransferase) (L-Arabinosyltransferase) (Protein ARABINAN DEFICIENT 1)	-	LOC_Os07g37960.1	Seita.2G356200.1	Sobic.002G342300.1	AT2G35100	72.5668	0	0.605873	2.83949	0.11621	0	0.422821	4.17238	0.374735	5.02959	0.670307	54.8607	0.492758	0	0	18.6719	0.472334	3.89533	0	0.649545
ASEM_AUS1_01330									15.6468	10.6518	12.2689	14.6234	11.04	5.93087	13.5303	9.22981	12.741	10.1951	5.25073	13.4586	17.6161	10.1026	13.2568	11.6236	12.0445	15.3865	24.2407	14.1817
ASEM_AUS1_01331									0	0	0	0	0	0	0	0	0	0	0	0	0	0	0	0	0	0	0	0
ASEM_AUS1_01332									0	0	0	0	0	0	0	0	0	0	0	0	0.123189	0	0	0	0	0	0	0
ASEM_AUS1_01333		NAM2_HORVV	NAC transcription factor NAM-2 (HvNAM-2)	-	LOC_Os07g37920.1	Seita.2G355900.1	Sobic.002G342100.2	AT3G15510	0	0	0	0	0	0	0	0	0	0	0	0	0	0	0	0	0	0	0	0
ASEM_AUS1_01334		P2C64_ORYSJ	Probable protein phosphatase 2C 64 (OsPP2C64) (EC 3.1.3.16)	Homolog3297-G01	LOC_Os07g37890.1	Seita.2G355800.1	Sobic.002G342000.1	AT1G03590	0.246407	0	0	0	0	0	1.26846	0	0	0	0	0	0	0.227026	0	0	0.236167	0	0	0
ASEM_AUS1_01335		-	-	-	-	Seita.2G355700.1	Sobic.002G341900.1	-	27.9672	17.7068	11.966	16.0431	25.4501	17.0693	42.5639	25.1607	16.2385	37.7899	20.3326	18.2489	23.406	13.8486	28.7797	11.4999	18.3029	12.6598	14.2101	13.3157
ASEM_AUS1_01336									0.73922	0.27667	1.36322	0.993822	0.697262	0.578621	1.26846	2.02297	0.999293	0.815609	3.35153	4.106	0.985515	2.49728	2.83265	1.3602	0.708501	0.973832	0.940373	1.40735
ASEM_AUS1_01337									0	0	0	0	0	0	0	0	0	0	0	0	0	0	0	0	0	0	0	0
ASEM_AUS1_01338		CSE_ARATH	Caffeoylshikimate esterase (EC 3.1.1.-) (Lysophospholipase 2) (LysoPL2)	Homolog5704-G01	LOC_Os07g37840.1	Seita.2G355100.1	Sobic.002G341600.1	AT1G11090	0.616017	0	0	0	0	0	0.14094	0	0	0	0	0	0	0	0	0	0	0	0	0
ASEM_AUS1_01339		-	-	-	LOC_Os07g37820.1	Seita.2G354900.1	Sobic.002G341300.1	AT1G11120	8.62424	2.21336	5.7558	5.67898	8.59957	7.81139	10.8524	6.06892	4.12208	3.80618	6.25619	7.07145	3.20293	14.4161	7.36489	8.03757	10.2733	5.06393	7.83644	4.00553
ASEM_AUS1_01340		SRF1_ARATH	Protein STRUBBELIG-RECEPTOR FAMILY 1 (Leucine-rich repeat receptor kinase-like protein SRF1)	-	LOC_Os07g37800.1	Seita.2G354700.1	Sobic.002G341100.2	AT2G20850	0.123203	0	0	0.709873	1.74316	0	0.14094	0.126436	0.499646	0.543739	0	0.912445	0	0.454051	0.226612	0.24731	0.236167	0	1.35832	0.216515
ASEM_AUS1_01341		-	-	-	LOC_Os07g37760.1	Seita.2G354600.1	Sobic.002G341000.1	AT1G11170	23.7783	14.6635	10.7543	21.2962	22.7772	13.7423	16.2081	12.5171	15.7389	15.2247	9.60773	6.84333	8.37688	21.7945	23.5677	24.2364	29.5209	33.8894	21.4196	29.013
ASEM_AUS1_01342		BIG5_ARATH	Brefeldin A-inhibited guanine nucleotide-exchange protein 5 (BIG5) (ARF guanine-nucleotide exchange factor BIG5) (Protein BFA-VISUALIZED ENDOCYTIC TRAFFICKING DEFECTIVE 1) (Protein BEN1) (Protein HOPM INTERACTOR 7)	-	LOC_Os07g37750.1	Seita.2G354300.1	Sobic.002G340900.1	AT3G43300	46.0781	21.1652	25.7496	32.3702	37.6522	17.5033	22.5504	22.1263	18.8616	25.6917	9.49601	7.1855	6.52904	43.8159	32.7454	53.6663	40.7388	56.0927	20.2703	48.4994
ASEM_AUS1_01343		SCAM1_ORYSI	Putative secretory carrier-associated membrane protein 1 (Secretory carrier membrane protein 1)	Homolog2491-G05	LOC_Os07g37740.1	Seita.2G354100.1	Sobic.002G340700.1	AT1G61250	138.727	58.9306	74.8254	99.8081	128.994	52.9439	105.282	110.631	101.303	104.67	68.1478	91.5866	109.885	101.707	101.409	126.87	97.3008	142.764	152.758	112.588
ASEM_AUS1_01344		NDA1_ARATH	Internal alternative NAD(P)H-ubiquinone oxidoreductase A1, mitochondrial (EC 1.6.5.9) (Internal alternative NADH dehydrogenase NDA1) (Internal non-phosphorylating NAD(P)H dehydrogenase 1) (AtNDI1) (NADH:ubiquinone reductase (non-electrogenic) NDA1)	-	LOC_Os07g37730.1	Seita.2G354000.1	Sobic.002G340600.1	AT1G07180	19.7125	25.0386	12.4204	9.5123	8.48336	4.195	6.34231	7.71258	6.74523	12.2341	2.34607	0.228111	0.739137	5.78915	1.24637	7.54295	5.07759	7.40112	7.94093	7.57803
ASEM_AUS1_01345		-	-	-	-	-	-	-	1.47844	1.24501	1.81762	2.12962	0.464842	3.61638	1.12752	1.51723	3.87226	0.407805	3.01638	4.44817	2.46379	0.79459	1.01975	1.85482	3.07017	0.779066	2.82112	0.757803
ASEM_AUS1_01346									0	0	0	0	2.67284	0	0	0	0	0	0	1.25461	0	0.113513	0	0	0.118084	0.389533	1.67177	0
ASEM_AUS1_01347									0	0	0	0	0	0	0	0	0	0	0	0	0	0	0	0	0	0	0	0
ASEM_AUS1_01348									0	49.8005	0	0	0	0	0	0	0.124912	0	0	0	0	0	0	0	0	0	0	0
ASEM_AUS1_01349		-	-	-	LOC_Os04g39950.1	Seita.7G135500.1	Sobic.006G118000.1	AT2G33855	0	0	0	0	0	0.433966	0	0	0	0	0	0	0	0.113513	0	0	0	0	0	0
ASEM_AUS1_01350		BRXL5_ORYSJ	Putative protein Brevis radix-like 5 (OsBRXL5)	-	LOC_Os04g39940.1	Seita.7G135400.1	Sobic.006G117900.1	AT3G14000	1.47844	1.52168	0.757342	1.98764	1.27831	1.88052	2.53692	1.13792	0.874381	0	4.46871	3.53572	9.23921	2.72431	1.9262	0.74193	4.01484	0.389533	5.64224	0.757803
ASEM_AUS1_01351		-	-	-	-	-	-	-	0.36961	0.553339	0.605873	0.283949	0.232421	0.144655	0.845641	0.252872	0.624558	0	0.446871	0	0	0.79459	0	0.618275	0.826585	1.1686	0.522429	0.43303
ASEM_AUS1_01352									0.73922	0	1.21175	0.993822	0.348631	1.01259	0.14094	0.252872	0.499646	0.543739	0.223436	0.228111	0.246379	0.113513	0.113306	0	0.118084	0	0.208972	0
ASEM_AUS1_01353									0	0	0	0	0	0	0	0	0	0	0	0	0	0	0	0	0	0	0	0
ASEM_AUS1_01354		PPR89_ARATH	Pentatricopeptide repeat-containing protein At1g62350	Homolog3175-G01	LOC_Os04g39970.1	Seita.7G135600.1	Sobic.006G118300.1	AT5G09315	0	0	0	0	0	0	0	0	0	0	0	0	0	0	0	0	0	0	0	0
ASEM_AUS1_01355		DAO_ORYSJ	2-oxoglutarate-dependent dioxygenase DAO (EC 1.14.11.-) (Protein DIOXYGENASE FOR AUXIN OXIDATION)	-	LOC_Os04g39980.1	Seita.7G135700.1	Sobic.004G149100.1	AT1G14130	6.65298	6.3634	6.51314	1.1358	3.02147	0.723277	7.89265	2.90802	4.62173	5.43739	2.01092	4.56222	3.07974	3.17836	5.77861	1.60751	3.18826	3.31103	4.28392	2.38167
ASEM_AUS1_01356		FB84_ARATH	F-box protein At1g70590	Homolog6661-G01	LOC_Os04g40030.1	Seita.7G136000.1	Sobic.006G118900.2	AT1G70590	11.4579	3.45837	6.81608	2.98147	1.74316	1.15724	9.72487	4.29882	4.99646	6.11707	4.91558	4.33411	2.09422	2.38377	1.58628	1.73117	1.65317	0.779066	0.522429	2.38167
ASEM_AUS1_01357		PP375_ARATH	Pentatricopeptide repeat-containing protein At5g11310, mitochondrial	-	LOC_Os01g32170.1	Seita.7G136100.1	Sobic.010G249900.2	AT5G11310	3.44969	1.24501	0.757342	3.69134	3.71873	2.89311	2.25504	4.17238	1.99859	2.03902	4.13356	2.16706	4.18844	3.74592	3.51249	4.20427	4.95951	4.47963	4.38841	2.27341
ASEM_AUS1_01358		ALL9_OLEEU	Glucan endo-1,3-beta-D-glucosidase (EC 3.2.1.39) (Major pollen allergen Ole e 9) (allergen Ole e 9)	-	LOC_Os01g14140.1	Seita.5G001300.1	Sobic.003G000900.1	AT2G43670	6.16017	5.94839	3.48377	3.40739	2.78905	4.91828	3.80539	2.27584	2.49823	2.7187	3.1281	3.53572	4.18844	13.281	9.06448	12.7365	8.73818	14.2179	5.53775	14.5065
ASEM_AUS1_01359		-	-	-	LOC_Os01g14130.1	Seita.7G136300.1	Sobic.006G119100.1	-	0	0.830009	0	0.993822	0.11621	0	0	0	0.249823	0	0.893742	0.684333	0.615947	0.454051	0.339918	0.370965	0.354251	0	0.208972	0
ASEM_AUS1_01360		AMO1_ARTS1	Primary amine oxidase (EC 1.4.3.21) (Copper amine oxidase) (MAOXI)	-	LOC_Os02g37990.1	Seita.1G216100.1	Sobic.002G282600.3	AT2G42490	0.246407	0	0.605873	1.1358	0.464842	0.289311	0.563761	0	0.249823	0	0.446871	0.912445	1.1087	0.227026	0.226612	0.24731	0.826585	0.389533	0.313458	0
ASEM_AUS1_01361		RNH2B_XENTR	Ribonuclease H2 subunit B (RNase H2 subunit B) (Ribonuclease HI subunit B)	Homolog0942-G01	LOC_Os04g40050.1	Seita.7G136600.1	Sobic.006G119300.1	AT4G20325	27.7208	12.7268	26.3555	35.3517	9.9941	24.5914	34.2485	18.3332	30.4784	18.6231	46.5863	17.7927	21.5581	19.9783	13.2568	27.6987	14.4062	22.5929	62.6915	20.8937
ASEM_AUS1_01362		C2GR2_ARATH	C2 and GRAM domain-containing protein At5g50170	-	LOC_Os04g40070.1	Seita.7G136800.1	Sobic.006G119600.1	AT5G50170	17.9877	2.35169	12.2689	1.27777	3.13768	4.91828	12.1209	2.90802	1.1242	5.30146	0.223436	0.684333	0	2.61079	2.49273	16.0751	0.826585	10.3226	3.03009	11.0423
ASEM_AUS1_01363		-	-	Homolog1728-G01	LOC_Os06g24540.1	Seita.4G154900.1	Sobic.001G393401.1	AT3G15095	1.47844	0.27667	0.90881	0.567898	0.464842	0.289311	0.563761	0	0.499646	0.543739	0	0.228111	0	2.49728	0.906448	0.24731	0.236167	0.779066	1.4628	0.757803
ASEM_AUS1_01364									22.6694	50.9072	29.9907	34.9258	16.9667	32.4028	31.5706	14.1608	28.7297	21.4777	17.7631	20.53	12.0726	28.4917	21.0749	22.6289	24.9156	19.4766	48.2725	34.4259
ASEM_AUS1_01365									0	0	0	0	0	0	0	0	0	0	0	0	0	0	0	0	0	0	0	0
ASEM_AUS1_01366		-	-	-	-	-	-	-	0	0	0	0	0	0	0	0	0	0	0	0	0	0	0	0	0	0	0	0
ASEM_AUS1_01368		NBR1_ARATH	Protein NBR1 homolog (AtNBR1) (At4g24690)	-	LOC_Os04g40090.1	Seita.7G137000.1	Sobic.006G119900.1	AT4G24690	11.9507	24.9003	14.3895	12.4938	10.2265	8.82398	10.7115	6.7011	6.4954	6.79674	7.70853	13.3445	13.0581	6.2432	4.07902	7.17199	5.07759	6.42729	8.8813	4.54682
ASEM_AUS1_01369		SP1_ARATH	E3 ubiquitin-protein ligase SP1 (EC 2.3.2.27) (DIAP1-like protein 1) (Protein SUPPRESSOR OF PPI1 LOCUS 1) (RING-type E3 ubiquitin transferase SP1)	-	LOC_Os07g45350.1	Seita.2G413800.1	Sobic.002G399100.1	AT1G63900	59.384	30.987	26.204	57.2158	67.6345	24.1574	30.0203	39.1951	40.0966	47.8491	12.4007	22.1268	20.2031	43.2484	46.7954	37.3438	41.2111	46.3544	42.4213	80.0023
ASEM_AUS1_01370		Y1790_ARATH	BTB/POZ domain-containing protein At1g67900	-	LOC_Os04g40100.1	Seita.7G137100.1	Sobic.006G120000.1	AT1G67900	34.7434	27.1136	17.1159	25.4135	28.3553	27.9185	28.8927	26.1722	21.8595	24.3323	49.7144	16.0818	13.7972	16.9134	19.262	15.3332	21.3731	20.4505	18.1805	24.8992
ASEM_AUS1_01371									0.246407	0	0.302937	0.993822	0.11621	0.723277	0.986582	0	0.499646	0.27187	0.223436	0	0.246379	1.02162	0.226612	0.24731	0.354251	0.389533	0.835887	0
ASEM_AUS1_01372		PP152_ARATH	Pentatricopeptide repeat-containing protein At2g15630, mitochondrial	-	LOC_Os04g40130.1	Seita.7G137300.1	Sobic.006G120200.2	AT2G15630	0	0	0	0	0	0	0	0	0	0	0	0	0	0	0	0	0	0	0	0
ASEM_AUS1_01373		ZEP1_ORYSJ	Synaptonemal complex protein ZEP1	-	-	-	-	AT1G22275	2.58727	1.38335	1.36322	1.7037	1.85937	0	1.97316	0.885051	0.624558	1.90309	1.56405	1.71083	1.1087	1.24864	3.28587	0.98924	1.29892	1.1686	1.14934	4.43856
ASEM_AUS1_01374									14.0452	3.73504	0	3.40739	0	7.37742	10.1477	9.86199	0	1.22341	0	0	0	0	0	0	0	0	0	0
ASEM_AUS1_01375									0	0.138335	0	0	0	0	0	0	0	0	0.446871	0	0	0	0	0.123655	0.236167	0	0	0
ASEM_AUS1_01376									0	0	0	0	0	0	0	0	0	0	0	0	0	0	0	0	0	0	0	0
ASEM_AUS1_01377		ERF82_ARATH	Ethylene-responsive transcription factor 3 (AtERF3) (Ethylene-responsive element-binding factor 3) (EREBP-3)	-	-	Seita.6G023700.1	Sobic.007G077001.1	AT1G50640	0	0	0	0	0.11621	0	0.14094	0.126436	0	0	0	0.114056	0	0	0	0	0	0	0	0
ASEM_AUS1_01378		-	-	-	LOC_Os07g45130.1	Seita.7G137500.1	Sobic.003G204100.1	-	0.73922	0.691674	2.12056	1.27777	1.62695	0.144655	0.845641	1.13792	0.999293	1.35935	2.34607	6.95739	4.92758	2.04323	3.05926	1.23655	1.06275	1.1686	1.88075	1.19083
ASEM_AUS1_01379									0.616017	0	16.3586	14.3394	16.2695	5.93087	6.48325	10.747	13.1157	8.29203	5.69761	21.3284	13.1813	1.92972	12.0104	5.93544	3.30634	7.20636	14.5235	4.3303
ASEM_AUS1_01380		NAC8_ARATH	SUPPRESSOR OF GAMMA RESPONSE 1 (NAC domain-containing protein 8) (ANAC008) (Protein SOG1) (SUPPRESSOR OF GAMMA RADIATION 1)	-	-	Seita.7G137600.1	Sobic.006G120301.1	AT1G25580	0	0	0	0.141975	0	0.144655	0	0	0	0	0	0	0	0	0	0	0.118084	0	0	0.108258
ASEM_AUS1_01381		MGAT3_HUMAN	Beta-1,4-mannosyl-glycoprotein 4-beta-N-acetylglucosaminyltransferase (EC 2.4.1.144) (N-glycosyl-oligosaccharide-glycoprotein N-acetylglucosaminyltransferase III) (GNT-III) (GlcNAc-T III) (N-acetylglucosaminyltransferase III)	Homolog1254-G02	LOC_Os04g40150.1	Seita.7G137900.1	Sobic.006G120500.1	AT3G27540	0	0	0.605873	0	0.232421	0	0	0	0	0.27187	0.335153	0.456222	0.246379	0.454051	0	0.618275	0.236167	0	0.208972	1.08258
ASEM_AUS1_01382		-	-	-	-	-	-	-	99.7947	117.585	71.0387	105.487	156.652	85.0573	68.6379	113.16	111.921	110.243	47.8152	103.905	76.8702	46.4267	76.4816	40.8061	82.6585	43.2381	77.633	46.4425
ASEM_AUS1_01383									0	0	0	0	0	0	0	0	0.249823	0	0	0.228111	0	0	0	0.24731	0.826585	0	3.34355	0
ASEM_AUS1_01384		GLNB_ORYSJ	Nitrogen regulatory protein P-II homolog (Protein PII-like)	Homolog4416-G01	LOC_Os05g04220.1	Seita.3G051900.1	Sobic.009G032100.1	AT4G01900	0	0.27667	0	0	0	0	0	0	0	0	0	0	0	0	0	0	0	0	0	0
ASEM_AUS1_01385		DRM3_ORYSJ	Probable inactive DNA (cytosine-5)-methyltransferase DRM3 (Protein DOMAINS REARRANGED METHYLASE 3)	-	-	Seita.3G052000.1	Sobic.009G032200.1	AT3G17310	24.1479	6.91674	14.8439	10.3641	24.0556	4.05035	19.5907	8.85051	10.3677	21.8855	12.9593	7.1855	6.40585	8.62697	15.8628	7.29564	3.42442	6.62206	3.44803	9.52666
ASEM_AUS1_01386		KSG1_ARATH	Shaggy-related protein kinase alpha (EC 2.7.11.1) (ASK-alpha) (Shaggy-related protein kinase 11) (AtSK11)	Homolog7147-G08	LOC_Os05g04340.1	Seita.3G052100.1	Sobic.009G032300.1	AT5G26751	38.3162	31.1253	29.8393	33.506	32.3065	22.7109	38.8995	29.9653	33.851	31.9447	26.924	21.7846	36.7104	41.9997	32.0656	36.3546	26.805	30.3836	40.0181	34.5342
ASEM_AUS1_01387		P2C47_ORYSJ	Probable protein phosphatase 2C 47 (OsPP2C47) (EC 3.1.3.16)	-	LOC_Os01g19130.1	Seita.3G052200.1	Sobic.003G141000.1	AT3G62260	82.6695	86.8742	67.7064	82.0613	99.4761	88.8184	107.537	100.896	85.0648	102.767	68.2596	97.5175	114.443	96.4859	79.5408	109.558	100.253	112.575	116.606	79.7858
ASEM_AUS1_01388		RPAP2_ORYSJ	Putative RNA polymerase II subunit B1 CTD phosphatase RPAP2 homolog (EC 3.1.3.16) (RNA polymerase II-associated protein 2 homolog)	Homolog3340-G01	LOC_Os05g04370.1	Seita.3G052300.1	Sobic.009G032500.1	AT5G26760	57.9056	50.2155	46.3493	58.9195	62.986	61.1892	61.0271	49.8157	48.8404	80.7453	50.4964	75.1626	71.6962	60.1618	58.0127	53.6663	47.5877	41.8748	55.8999	44.0608
ASEM_AUS1_01389									19.5893	18.1219	12.8748	16.753	15.8046	12.8743	18.3222	12.77	17.2378	13.4576	15.7522	10.0369	13.0581	22.5891	19.3753	20.8977	17.1221	27.4621	14.7325	18.512
ASEM_AUS1_01390		P4KG4_ARATH	Phosphatidylinositol 4-kinase gamma 4 (AtPI4Kgamma4) (PI-4Kgamma4) (PI4K gamma 4) (EC 2.7.1.67) (Ubiquitin-like domain kinase gamma 4) (UbDK gamma 4)	Homolog6340-G06	-	Seita.1G130600.1	Sobic.004G130300.1	AT2G46500	0	0	0	0	0	0	0	0	0	0	0	0	0	0	0	0	0	0	0	0
ASEM_AUS1_01391		PER2_MAIZE	Peroxidase 2 (EC 1.11.1.7) (Plasma membrane-bound peroxidase 2) (pmPOX2)	-	LOC_Os05g04380.1	Seita.3G052400.1	Sobic.009G032600.1	-	2.95688	7.88508	0.605873	0	11.04	0.289311	0.28188	0.505743	6.62031	0.27187	0.223436	0.228111	2.71017	1.36215	0.679836	2.22579	0.236167	0.779066	0.626915	5.73765
ASEM_AUS1_01392		-	-	-	-	-	-	-	13.1828	41.3621	61.7991	76.5243	0.697262	42.0947	37.0673	5.05743	57.4593	10.467	246.896	27.0312	0	131.561	2.03951	164.708	23.3805	72.0636	9.29924	29.9873
ASEM_AUS1_01393		HSP7O_ARATH	Heat shock 70 kDa protein 14 (Heat shock protein 70-14) (AtHsp70-14) (Heat shock protein 91)	-	LOC_Os05g08840.1	Seita.3G106000.1	Sobic.009G066900.1	AT1G79930	0.123203	0	0	0.283949	0.11621	0.144655	0.28188	0	0.249823	0.135935	0	0	0	0.681077	0	0	0.118084	0.973832	0.522429	0.108258
ASEM_AUS1_01394									247.516	238.489	221.295	242.209	252.06	267.612	325.995	224.929	222.218	230.681	188.021	222.865	205.234	263.463	217.887	319.648	234.868	255.728	262.364	355.626
ASEM_AUS1_01395									0	0	0	0	0	0	0	0	0	0	0	0	0	0.340538	0	0	0.708501	0	0	0.216515
ASEM_AUS1_01396									0	0	0	0	0	0	0	0	0	0	0	0	0	0	0	0	0	0	0	0
ASEM_AUS1_01397									0	0	0	0	0	0	0	0	0	0	0	0	0	0	0	0	0	0	0	0
ASEM_AUS1_01398									0	0	0	0	0	0	0	0	0	0	0	0	0	0	0	0	0	0	0	0
ASEM_AUS1_01399									0	0	0	0	0	0	0	0	0	0	0	0	0	0	0	0	0	0	0	0
ASEM_AUS1_01400		PTI1_SOLLC	Pto-interacting protein 1 (Pti1) (EC 2.7.11.1) (Pto kinase interactor 1)	-	LOC_Os01g20880.1	-	Sobic.009G033100.2	AT3G25490	0	0	0	0	0	0	0	0	0	0	0	0	0	0	0	0	0	0	0	0
ASEM_AUS1_01401									24.8871	21.8569	4.69552	11.4999	24.4042	9.54725	11.1343	21.8734	17.2378	10.8748	3.1281	0.912445	2.46379	4.65403	14.8431	4.57523	4.84142	4.28486	4.80635	14.5065
ASEM_AUS1_01402									0	0	0	0	0	0	0	0	0	0	0	0	0	0	0	0	0	0	0	0
ASEM_AUS1_01403									0	0	0	0	0	0	0	0	0	0	0	0	0	0	0.226612	0	0	0	0	0
ASEM_AUS1_01404		-	-	-	LOC_Os12g38880.1	Seita.3G364500.1	Sobic.007G182600.2	-	0	0	0	0	0	0	0	0	0	0	0	0	0	0	0	0	0	0	0	0
ASEM_AUS1_01405		METK1_ORYSJ	S-adenosylmethionine synthase 1 (AdoMet synthase 1) (EC 2.5.1.6) (Methionine adenosyltransferase 1) (MAT 1)	Homolog4695-G01	LOC_Os01g18860.1	Seita.3G053400.1	Sobic.003G140000.1	AT1G02500	0	0	0	0.141975	0	0	0	0	0	0	0	0	0	0	0.113306	0	0	0	1.04486	0
ASEM_AUS1_01406		PTI1_SOLLC	Pto-interacting protein 1 (Pti1) (EC 2.7.11.1) (Pto kinase interactor 1)	Homolog6697-G07	LOC_Os05g04520.1	Seita.3G053500.1	Sobic.009G033700.1	AT2G47060	1314.09	440.181	647.83	1004.61	712.718	512.803	599.982	509.536	616.938	484.472	1350.67	494.089	401.844	968.264	558.145	1302.95	565.148	893.004	473.948	1249.73
ASEM_AUS1_01407		-	-	Homolog3783-G02	LOC_Os05g04530.1	Seita.3G053600.1	Sobic.009G033800.2	AT5G26770	54.3327	42.6071	31.6569	35.6356	36.6063	18.6605	36.5035	34.2641	25.6069	26.3714	15.6405	12.4321	11.3334	37.5727	29.1196	25.8439	20.4284	26.683	22.6734	46.9838
ASEM_AUS1_01408		-	-	-	-	-	Sobic.009G034000.2	-	32.8953	48.0022	36.5039	35.4937	48.3435	29.0757	31.7115	34.7698	41.7205	55.4614	35.8614	20.8722	56.7903	26.2215	51.8942	52.9243	69.4331	67.9735	30.8233	49.3654
ASEM_AUS1_01409		RF1_PARL1	Peptide chain release factor 1 (RF-1)	-	LOC_Os05g19630.2	Seita.3G053700.1	Sobic.009G034100.1	AT2G47020	0.492813	0.27667	0.757342	0	0.581052	1.3019	1.26846	1.01149	0.999293	1.76715	1.67577	0.684333	0.739137	1.36215	0.679836	2.34944	0.590418	1.55813	1.4628	0.86606
ASEM_AUS1_01410		CIPKH_ORYSJ	CBL-interacting protein kinase 17 (EC 2.7.11.1) (OsCIPK17)	Homolog1948-G02	LOC_Os05g04550.1	Seita.3G053800.1	Sobic.009G034200.3	AT3G17510	9.48666	11.8968	7.72489	8.09255	14.5263	12.2957	12.1209	12.1378	9.99293	13.4576	8.93742	13.2304	13.1813	12.4864	17.9024	15.3332	15.9413	8.56972	13.2697	14.3983
ASEM_AUS1_01411		-	-	-	LOC_Os03g33200.1	Seita.3G054100.1	Sobic.009G034300.1	-	310.596	248.034	103.15	134.024	314.349	161.869	158.135	242.504	193.488	238.566	284.657	103.562	137.972	230.885	259.131	222.208	175.236	236.446	162.476	230.805
ASEM_AUS1_01413		AT4_ORYSJ	Acyl transferase 4 (OsAT4) (EC 2.3.1.-) (p-coumaroyl-CoA monolignol transferase) (OsPMT)	-	LOC_Os03g33200.1	Seita.3G054100.1	Sobic.009G034300.1	AT3G62160	10.8419	9.82177	8.02782	9.22835	10.2265	5.93087	9.44299	19.3447	15.9887	19.4387	5.80932	2.85139	0.492758	3.29187	4.64555	6.55371	3.42442	16.7499	0.313458	8.44409
ASEM_AUS1_01414									23.7783	34.5837	18.0247	27.827	24.4042	18.2266	26.7786	34.3905	41.7205	39.557	16.3108	7.41361	0.985515	14.4161	9.63101	21.145	8.85626	53.366	1.14934	17.9708
ASEM_AUS1_01415		AB4B_ARATH	ABC transporter B family member 4 (ABC transporter ABCB.4) (AtABCB4) (Multidrug resistance protein 4) (P-glycoprotein 4)	-	LOC_Os01g18670.1	Seita.3G054200.1	Sobic.003G139300.3	AT2G47000	0	0	0	0.141975	0	0	0	0	0	0	0	0	0	0	0	0	0	0	0	0
ASEM_AUS1_01416		-	-	Homolog6910-G01	-	-	-	-	90.1849	104.858	51.6507	53.6664	151.887	59.4533	69.0607	40.7123	117.167	70.4143	44.7988	28.8561	58.7614	10.2162	55.8599	17.93	37.9048	20.0609	107.411	32.5855
ASEM_AUS1_01417		-	-	-	-	-	-	-	2.21766	3.04336	2.57496	0.993822	1.97558	1.88052	3.10068	1.01149	3.62244	1.49528	1.56405	0.570278	1.35508	0.340538	2.71934	0.370965	0.944668	0.973832	2.08972	0.216515
ASEM_AUS1_01418		-	-	Homolog4359-G01	LOC_Os05g04620.1	Seita.3G054300.1	Sobic.009G034600.1	AT1G48300	7.76181	0.27667	3.93818	3.69134	12.8994	2.31449	6.90607	1.13792	0.874381	5.43739	5.69761	0.912445	3.07974	1.92972	0.906448	1.48386	2.36167	0.779066	1.67177	0.43303
ASEM_AUS1_01419		ASPRX_ORYSJ	Aspartic proteinase (EC 3.4.23.-)	Homolog6643-G01	LOC_Os05g04630.5	Seita.3G054400.1	Sobic.009G034700.5	AT1G11910	169.405	329.928	164.04	167.814	297.963	408.651	247.773	159.183	198.609	209.068	290.69	271.68	466.149	142.005	193.187	158.278	165.081	124.845	264.349	164.227
ASEM_AUS1_01420									307.516	200.447	287.335	229.573	244.042	134.529	273.142	312.676	216.722	382.928	298.957	189.56	117.646	738.628	211.316	485.222	333.94	832.237	278.35	367.643
ASEM_AUS1_01421		-	-	-	-	Seita.3G054800.1	-	-	0	0	0	0	0.464842	0	0	0	0	0	0	0	0	0	0	0	0	0	0.626915	0
ASEM_AUS1_01422		DNAT1_ARATH	1,4-dihydroxy-2-naphthoyl-CoA thioesterase 1 (AtDHNAT1) (DHNA-CoA thioesterase 1) (EC 3.1.2.-)	-	LOC_Os05g04660.1	Seita.3G054900.1	Sobic.009G035100.1	AT1G48320	2.58727	0.691674	2.57496	1.56172	5.92673	1.15724	0.704701	2.14941	0.874381	1.22341	3.91012	5.24656	2.71017	0.454051	4.19232	1.23655	1.53509	1.1686	6.47812	0.541288
ASEM_AUS1_01423		-	-	-	-	-	-	-	11.0883	5.81006	7.87635	6.67281	9.9941	6.22018	13.1074	6.95397	10.2427	8.9717	12.289	8.212	9.23921	5.90267	4.53224	3.33868	7.55735	6.03776	4.07495	6.17068
ASEM_AUS1_01424		DNAT1_ARATH	1,4-dihydroxy-2-naphthoyl-CoA thioesterase 1 (AtDHNAT1) (DHNA-CoA thioesterase 1) (EC 3.1.2.-)	-	-	Seita.3G055000.1	Sobic.009G035200.1	AT1G48320	0	0	0.302937	0.425924	0.348631	6.22018	0.28188	0.252872	0	0	24.131	0.228111	0.246379	0	0	0.49462	0.118084	0.389533	0	0
ASEM_AUS1_01425		-	-	-	-	-	-	-	3.6961	1.52168	1.51468	1.56172	1.85937	0.433966	1.83222	3.03446	3.74735	1.35935	0.223436	1.48272	0.246379	1.92972	1.47298	0.98924	2.834	2.53196	0.835887	1.29909
ASEM_AUS1_01426									0	0	0.605873	0.567898	0.11621	0	0.845641	0.252872	0.374735	0	0.223436	0.114056	0.123189	0.454051	0	0.370965	0.118084	0.584299	0	0.324773
ASEM_AUS1_01427		COQ2_ARATH	4-hydroxybenzoate polyprenyltransferase, mitochondrial (4-HB polyprenyltransferase) (4HPT) (EC 2.5.1.39) (4-hydroxybenzoate nonaprenyltransferase) (Para-hydroxybenzoate--polyprenyltransferase) (PHB:PPT) (PHB:polyprenyltransferase) (Polyprenyltransferase 1) (AtPPT1)	Homolog2622-G02	LOC_Os08g23320.1	Seita.1G376500.1	Sobic.004G355300.2	AT4G23660	0	0	0	0	0	0	0	0	0	0	0	0	0	0	0	0	0	0	0	0
ASEM_AUS1_01428		JMJ25_ARATH	Lysine-specific demethylase JMJ25 (EC 1.14.11.-) (Jumonji domain-containing protein 25) (Lysine-specific histone demethylase JMJ25) (Protein INCREASE IN BONSAI METHYLATION 1) (Protein JUMONJI 25)	Homolog1212-G02	-	Seita.1G376400.1	-	AT4G00990	18.8501	4.28838	25.5982	19.5925	15.9208	14.4655	26.4968	22.1263	9.61819	12.6419	27.8177	9.92284	37.08	8.854	24.4741	6.43006	8.97435	9.15402	10.1351	7.36151
ASEM_AUS1_01429		-	-	-	LOC_Os02g58200.1	Seita.1G376300.1	Sobic.004G355101.1	-	35.3594	43.2988	46.0464	52.6726	76.5827	40.2142	39.0404	97.1027	93.0591	67.4237	26.142	87.8228	80.4427	17.1404	52.9139	19.7848	25.9784	23.372	112.218	30.0956
ASEM_AUS1_01430									0.123203	0	0	0	0	0.144655	0.14094	0	0	0	0.111718	0	0	0.454051	0.453224	0	0.118084	0	0	0
ASEM_AUS1_01431									0.123203	0	0	0	0	0	0	0	0	0	0	0	0.123189	0	0.113306	0	0	0	0	0.108258
ASEM_AUS1_01432									0.246407	0	0	0	0	0	0	0	0.249823	0	0.223436	0	0	0	0.226612	0	0	0.389533	0	0
ASEM_AUS1_01433		-	-	Homolog6208-G01	-	Seita.1G022100.1	Sobic.004G354600.2	-	0	0	0	0	0	0	0	0	0	0	0	0	0	0	0	0	0	0	0	0
ASEM_AUS1_01434		RL23A_FRIAG	60S ribosomal protein L23A	-	LOC_Os04g42270.2	Seita.7G156000.1	Sobic.010G060500.1	AT3G55280	0	1.38335	0	0	0	0.289311	0	0	0	0.815609	0.111718	0	0.985515	0.113513	0	0.123655	0	0.389533	0	0.108258
ASEM_AUS1_01435		-	-	Homolog6208-G03	LOC_Os02g58150.1	Seita.1G375800.1	Sobic.004G354400.1	AT3G19990	75.2773	53.3972	82.7017	37.7652	71.818	42.818	70.752	48.6778	48.7155	89.1733	65.1315	55.5451	54.9425	85.2481	67.4171	154.198	71.6767	86.4763	80.4541	85.9565
ASEM_AUS1_01436		-	-	Homolog7637-G02	LOC_Os02g58160.1	Seita.1G375700.1	Sobic.004G354200.5	AT1G73390	106.448	88.1192	87.5487	79.6478	69.2614	70.7365	128.678	64.103	50.5892	61.4426	52.5073	62.3884	51.4932	40.6376	92.1178	51.5641	40.5026	40.1219	65.9306	87.2556
ASEM_AUS1_01437		SC11C_MOUSE	Signal peptidase complex catalytic subunit SEC11C (EC 3.4.21.89) (Microsomal signal peptidase 21 kDa subunit) (SPase 21 kDa subunit) (SEC11 homolog C) (SEC11-like protein 3) (SPC21)	-	-	Seita.1G375600.1	Sobic.004G354100.1	AT1G52600	8.37783	13.0035	8.17929	8.9444	5.5781	4.33966	4.65103	12.6436	12.9908	6.52487	5.58589	5.81683	23.0364	6.92428	9.74432	8.7795	10.7456	4.67439	7.83644	6.06242
ASEM_AUS1_01438		PP404_ARATH	Pentatricopeptide repeat-containing protein At5g38730	-	LOC_Os02g58139.2	Seita.1G375500.1	Sobic.004G354000.1	AT5G38730	0	0	35.898	24.7036	43.8113	20.1071	10.1477	25.7929	31.6026	13.8654	37.984	24.0657	33.6307	23.8377	45.6623	46.8652	43.2186	44.4067	27.6888	12.2331
ASEM_AUS1_01439		TEX2_HUMAN	Testis-expressed protein 2 (Transmembrane protein 96)	-	LOC_Os02g58110.1	Seita.1G375300.1	Sobic.004G353800.1	AT1G17820	17.6181	13.0035	5.30139	4.11726	16.1532	3.90569	13.9531	8.4712	7.24487	8.02016	4.58043	7.29956	13.7972	15.6648	12.1237	8.53219	14.6424	10.9069	12.1204	14.723
ASEM_AUS1_01440									42.6284	40.8088	25.9011	32.3702	58.1052	28.7864	42.0002	38.31	37.0987	32.6244	39.6598	35.8135	40.0366	54.8267	40.7902	43.2792	28.9305	59.5985	48.7949	45.6847
ASEM_AUS1_01441									0	0	0	0	0	0	0	0	0	0	0	0	0	0	0	0	0	0	0	0
ASEM_AUS1_01442		-	-	Homolog4541-G02	-	Seita.3G378100.1	-	-	0	0	0	0	0	0	0	0	0	0	0	0	0	0	0	0	0	0	0	0
ASEM_AUS1_01443									0.246407	0	0.757342	0.567898	0.813473	0.578621	0.704701	0.379307	0	0	1.56405	1.71083	0.862326	0.227026	1.13306	0.24731	0	1.7529	1.14934	0
ASEM_AUS1_01444		-	-	-	-	-	-	-	0	0	0	0	0	0	0	0	0	0	0	0	0	0	0	0	0	0	0	0
ASEM_AUS1_01445		AT15_ORYSJ	Acyl transferase 15 (OsAT15) (EC 2.3.1.-)	-	-	Seita.8G203100.1	-	AT3G62160	1.10883	1.79835	0.757342	1.41975	1.97558	1.01259	3.80539	0.126436	0.624558	0.815609	3.91012	6.50117	3.32611	1.81621	5.21208	3.8333	4.01484	4.28486	2.08972	4.65507
ASEM_AUS1_01446		EFR_ARATH	LRR receptor-like serine/threonine-protein kinase EFR (EC 2.7.11.1) (Elongation factor Tu receptor) (EF-Tu receptor)	-	-	-	-	AT5G20480	0	0	4.08965	0	0	5.4969	3.38257	0	0	6.52487	12.1772	9.92284	36.0945	13.8486	9.4044	5.44082	5.07759	21.6191	0	13.857
ASEM_AUS1_01447		HNLS_SORBI	P-(S)-hydroxymandelonitrile lyase (HNL) (Hydroxynitrile lyase) (EC 4.1.2.11) [Cleaved into: P-(S)-hydroxymandelonitrile lyase chain A; P-(S)-hydroxymandelonitrile lyase chain B]	-	-	Seita.8G200200.1	Sobic.004G335500.1	AT2G35780	8.74744	1.38335	12.7233	15.9012	6.27536	2.89311	20.0135	7.45971	1.24912	23.7886	0.558589	4.106	0.985515	1.36215	0.56653	2.10213	1.18084	4.0901	2.08972	1.19083
ASEM_AUS1_01448		-	-	-	-	-	-	-	10.8419	1.93669	23.932	30.6665	17.1991	1.59121	76.1077	17.8274	10.9922	38.8774	41.1121	105.387	22.79	52.7835	5.89191	52.0587	38.0229	62.3253	53.1833	2.38167
ASEM_AUS1_01449		-	-	-	-	-	-	-	3.08008	0	1.51468	0.283949	0.929683	0.144655	0.704701	0.505743	0.499646	0.135935	0.111718	0.228111	0.246379	3.5189	0.679836	0.123655	0.944668	1.7529	0.208972	1.29909
ASEM_AUS1_01450									3.5729	0	4.99846	0.283949	0.697262	0.578621	1.26846	0.505743	1.1242	4.75772	2.90466	13.1164	0.246379	2.95133	5.43869	1.3602	0.118084	2.14243	0	7.145
ASEM_AUS1_01451									0	0	0	0	0	0	0	0	0	0	0	0	0	0	0	0	0	0	0	0
ASEM_AUS1_01452		-	-	-	-	-	-	-	0	0	0	0	0	0	0	0	0	0	0.335153	0	0	0	0	0	0	0	0	0
ASEM_AUS1_01453		ACBSY_ORYSJ	Achilleol B synthase (EC 5.4.99.48)	Homolog7477-G03	-	-	Sobic.005G167200.1	AT2G07050	0	0	0	0	0	0	0	0	0	0	0	0.456222	2.71017	0	0	0	0	0	0.208972	0.108258
ASEM_AUS1_01454		-	-	-	-	-	-	-	155.359	52.0139	143.743	258.11	6.27536	226.096	36.5035	30.5975	146.147	238.838	173.498	30.9091	0.246379	271.636	59.7123	972.794	114.423	598.712	17.4491	391.135
ASEM_AUS1_01455									0	0	0	1.1358	0.813473	0	0.422821	0.252872	0.374735	0.679674	1.56405	2.50922	1.72465	6.81077	1.24637	5.31716	1.53509	3.31103	8.8813	1.84038
ASEM_AUS1_01456		-	-	-	-	-	-	-	0	0	0	0	0	0	0	0	0	0	0	0	0	0	0	0	0	0	0	0
ASEM_AUS1_01457		PTRB_ECOLI	Protease 2 (EC 3.4.21.83) (Oligopeptidase B) (Protease II)	Homolog3025-G04	LOC_Os09g28040.1	Seita.2G227100.1	Sobic.002G223401.1	-	0.985627	0	0.151468	0.567898	1.1621	0.578621	0.28188	0.505743	0	2.17496	0.446871	0.228111	0.246379	0	0.226612	1.48386	0.118084	0	0.626915	0.974318
ASEM_AUS1_01458		PFKA2_ARATH	ATP-dependent 6-phosphofructokinase 2 (ATP-PFK 2) (Phosphofructokinase 2) (EC 2.7.1.11) (Phosphohexokinase 2)	-	LOC_Os04g39420.1	Seita.7G132000.1	Sobic.006G114700.1	-	0	0	0	0	0	0	0	0	0	0.27187	0	0	0	0	0	0	0.944668	2.14243	0	0
ASEM_AUS1_01459									0.123203	0	0.302937	1.1358	0.464842	0.144655	0.14094	0.252872	0.749469	0	0	0.912445	0.492758	0	0	0	0	0	0.731401	0
ASEM_AUS1_01460		CP31A_ARATH	31 kDa ribonucleoprotein, chloroplastic (RNA-binding protein 1/2/3) (AtRBP33) (RNA-binding protein CP31A) (RNA-binding protein RNP-T) (RNA-binding protein cp31)	Homolog5417-G03	LOC_Os08g44290.1	Seita.6G245600.1	Sobic.007G171800.1	AT4G24770	0	0	0	0	0	0	0	0	0	0	0	0	0	0	0	0	0	0	0	0
ASEM_AUS1_01461		PIMT1_ARATH	Protein-L-isoaspartate O-methyltransferase 1 (AtPIMT1) (EC 2.1.1.77) (L-isoaspartyl protein carboxyl methyltransferase) (Protein L-isoaspartyl methyltransferase) (Protein-beta-aspartate methyltransferase)	Homolog7798-G02	-	Seita.6G245700.1	-	AT3G48330	187.639	191.317	136.17	107.049	162.346	89.831	149.679	128.965	117.417	118.807	65.5783	143.14	177.516	119.529	179.363	96.4509	232.743	69.3368	166.341	191.832
ASEM_AUS1_01462		CEP1_ARATH	KDEL-tailed cysteine endopeptidase CEP1 (EC 3.4.22.-) (Cysteine proteinase CP56) (AtCP56)	Homolog2209-G04	LOC_Os08g44270.1	Seita.6G245800.1	Sobic.007G172100.1	AT5G50260	42.1356	33.892	28.779	48.2714	40.7899	41.6607	46.5103	30.7239	45.8425	44.7226	43.0113	30.795	32.6452	36.0971	42.943	30.2955	41.8016	27.8516	32.1816	34.9672
ASEM_AUS1_01463									0.246407	0.27667	10.7543	12.9197	0.232421	7.52208	20.7182	0	0.499646	0	26.924	1.71083	1.23189	3.06485	0.226612	0.24731	1.77125	0.584299	1.88075	0.86606
ASEM_AUS1_01465		-	-	-	-	-	-	-	0	0	0	0	0	0	0	0	0	0	0	0	0	0	0	0	0	0	0	0
ASEM_AUS1_01466		MYTM1_ARATH	Phosphatidylinositol-3-phosphatase myotubularin-1 (AtMTM1) (Phosphatidylinositol-3,5-bisphosphate 3-phosphatase) (EC 3.1.3.95) (Phosphatidylinositol-3-phosphate phosphatase) (EC 3.1.3.64)	-	LOC_Os08g44260.1	Seita.6G246000.1	Sobic.007G172200.1	AT3G10550	0	0	2.42349	9.22835	2.55663	1.59121	1.83222	7.71258	8.74381	2.58276	0.782024	11.0634	14.4132	0	2.60604	0	0	0	6.16467	0
ASEM_AUS1_01467		NDS5B_ARATH	NADH dehydrogenase [ubiquinone] iron-sulfur protein 5-B	-	LOC_Os08g44250.1	Seita.6G246100.1	Sobic.007G172300.1	AT3G62790	54.2095	48.9705	28.1731	42.1665	49.0408	41.95	39.6042	48.9307	47.966	38.3336	25.6951	31.4793	48.0439	52.4429	40.2236	48.5964	52.4291	62.1305	44.093	42.0039
ASEM_AUS1_01468		CAN2_ORYSJ	Probable staphylococcal-like nuclease CAN2 (EC 3.1.31.-) (Calcium-dependent nuclease 2) (Ca(2+)-dependent nuclease 2)	Homolog2581-G01	-	Seita.7G329300.1	Sobic.008G008900.1	AT2G40410	16.1396	12.8651	19.085	16.3271	18.4775	32.6921	16.7719	14.1608	12.9908	24.1964	51.837	29.6545	18.7248	17.5945	17.6757	15.9515	14.6424	14.997	14.0011	10.934
ASEM_AUS1_01469		-	-	-	-	-	-	-	54.3327	15.3552	47.1067	81.3515	47.1814	52.5099	55.6714	29.9653	56.2102	42.4117	34.7442	24.0657	32.522	0	30.2527	58.9834	0	41.0957	22.2555	13.9652
ASEM_AUS1_01470									3.08008	0	2.42349	2.41357	11.7373	7.66673	10.1477	3.79307	0.624558	6.253	7.59681	11.0634	3.94206	2.49728	0.226612	14.0967	0.944668	5.25869	10.971	0.757803
ASEM_AUS1_01471									0	0	0	0	0	0	0	0	0	0	0	0	0	0	0.226612	0	0	0	0.208972	0
ASEM_AUS1_01472		-	-	-	-	-	-	-	0	0	0	0	0	0	0	0	0	0	0	0	0	0	0	0	0	0	0	0
ASEM_AUS1_01473		EA1_MAIZE	Protein EGG APPARATUS-1 (ZmEA1)	-	-	-	Sobic.009G036700.1	-	0	0	1.21175	0.993822	1.27831	0	0	2.90802	3.99717	2.85463	0	0.912445	3.81887	0	1.69959	0	0	0	0	0
ASEM_AUS1_01474									301.355	61.144	66.6461	101.512	158.279	53.8118	171.665	37.1721	139.276	116.904	51.6136	26.8031	31.6597	0	53.4804	254.482	0.354251	34.0841	30.8233	0.541288
ASEM_AUS1_01475									0	0	0	0	0	0	0	0	0	0	0	0	0	0	0	0	0	0	0	0
ASEM_AUS1_01476									0	0	0	0	0	0	0	0	0	0	0	0	0	0	0	0	0	0	0	0
ASEM_AUS1_01477									0	0	0	0	0	0	0	0	0	0	0	0	0	0	0	0	0	0	0	0
ASEM_AUS1_01478									0	0	0	0	0	0	0	0	0	0	0	0	0	0	0	0	0	0	0	0
ASEM_AUS1_01479		PABP2_DROME	Polyadenylate-binding protein 2 (PABP-2) (Poly(A)-binding protein 2) (dPABP2) (Nuclear poly(A)-binding protein 1) (Poly(A)-binding protein II) (PABII) (Polyadenylate-binding nuclear protein 1) (Protein rox2)	Homolog2649-G02	LOC_Os08g39440.1	Seita.6G203600.1	Sobic.007G212300.1	AT3G12640	0	0	0	0	0	0	0	0	0	0	0	0	0	0	0	0	0	0	0	0
ASEM_AUS1_01480									52.115	44.5438	31.5054	42.5924	60.3132	40.0695	52.2888	64.2294	49.5899	47.8491	45.916	37.6383	57.5295	48.1294	49.628	49.2147	45.3441	60.9619	59.5569	51.0976
ASEM_AUS1_01481		ZWIP2_ARATH	Zinc finger protein WIP2 (Protein NO TRANSMITTING TRACT) (WIP-domain protein 2) (AtWIP2)	Homolog5842-G01	LOC_Os01g63980.1	Seita.2G162600.1	Sobic.002G153900.1	AT3G57670	0	0	0	0	0	0	0	0	0	0	0	0	0	0	0	0	0	0	0	0
ASEM_AUS1_01482									0	0	0.302937	0.283949	0.697262	0.289311	1.4094	0.252872	1.99859	0.951544	3.35153	1.82489	0.246379	0.454051	0.906448	1.60751	0.236167	1.36337	0.522429	0
ASEM_AUS1_01483		-	-	Homolog4807-G03	-	-	-	-	0	0	0	0	0	0	0	0	0.124912	0	0	0	0	0	0	0	0	0	0.104486	0
ASEM_AUS1_01485		FHYRK_ARATH	Bifunctional riboflavin kinase/FMN phosphatase [Includes: FMN phosphatase (EC 3.1.3.102) (FMN phosphohydrolase); Riboflavin kinase (EC 2.7.1.26) (Flavokinase)]	Homolog4807-G03	-	-	-	AT4G21470	1.23203	0.968343	1.36322	1.1358	1.39452	0.433966	0.845641	0.632179	0.374735	0.951544	0.782024	0.456222	0.246379	0.113513	0.793142	0.123655	0.236167	0.584299	0	0.43303
ASEM_AUS1_01486		POLH_ARATH	DNA polymerase eta (EC 2.7.7.7) (Radiation-sensitive protein 30) (AtRAD30) (Y-family DNA polymerase H) (AtPOLH)	-	LOC_Os01g55300.1	Seita.5G324100.1	Sobic.003G301400.1	AT5G44740	9.73307	10.6518	8.6337	10.7901	6.85641	5.35225	7.61077	9.22981	8.49399	7.06861	8.1554	5.47467	3.69568	2.04323	3.17257	6.43006	4.95951	1.55813	3.13458	5.30462
ASEM_AUS1_01487		PP332_ARATH	Pentatricopeptide repeat-containing protein At4g21190 (Protein EMBRYO DEFECTIVE 1417)	Homolog0427-G02	LOC_Os01g55290.2	Seita.5G324000.1	Sobic.003G301300.1	AT4G21190	26.6119	20.4735	16.813	17.7468	21.0341	22.1323	25.2283	21.9998	14.2399	19.4387	14.635	12.4321	16.877	9.53508	10.6508	8.65585	9.44668	5.06393	8.67233	7.03674
ASEM_AUS1_01488		ICR1_ARATH	Interactor of constitutive active ROPs 1 (ROP-interactive partner 1)	-	LOC_Os01g55280.1	Seita.5G323800.1	Sobic.003G301200.1	AT1G17140	81.4374	137.92	110.269	101.228	109.005	131.492	103.591	157.286	106.55	128.594	68.8181	121.013	109.515	55.0537	117.158	52.0587	93.4041	56.677	86.8277	99.7052
ASEM_AUS1_01489		CYBP_RAT	Calcyclin-binding protein (CacyBP)	Homolog6434-G01	LOC_Os01g55270.1	Seita.5G323600.1	Sobic.003G301000.1	AT1G30070	0.492813	0	0	1.1358	0	0	0	0	0	0.679674	0.335153	0	0	2.04323	0.453224	1.97848	0.708501	0.973832	0.208972	0.86606
ASEM_AUS1_01490		KATL2_XENTR	Katanin p60 ATPase-containing subunit A-like 2 (Katanin p60 subunit A-like 2) (EC 3.6.4.3) (p60 katanin-like 2)	-	LOC_Os01g55260.1	Seita.5G323500.1	Sobic.003G300900.1	AT2G34560	17.8645	12.8651	15.6012	18.3147	29.7499	3.90569	32.4162	10.6206	15.489	16.72	5.25073	8.78228	10.8407	35.9836	42.8297	38.333	38.9676	31.1626	18.3895	46.659
ASEM_AUS1_01491		G2OX_PHACN	Gibberellin 2-beta-dioxygenase (EC 1.14.11.13) (GA 2-oxidase) (Gibberellin 2-beta-hydroxylase) (Gibberellin 2-oxidase)	-	LOC_Os01g55240.1	Seita.3G180100.1	Sobic.003G300800.1	AT1G78440	22.1766	43.4371	3.78671	21.1542	14.1777	9.11329	23.3961	16.816	18.7367	22.2933	0.223436	12.0899	16.1378	4.54051	15.4096	4.57523	12.753	8.18019	38.1373	8.11932
ASEM_AUS1_01492									1.84805	0	7.27048	14.6234	2.67284	0.289311	3.10068	0.885051	1.24912	2.31089	7.37337	1.59678	0.615947	21.7945	1.13306	12.7365	1.29892	10.3226	0.940373	2.38167
ASEM_AUS1_01493									0	0	0	0	0	0	0	0	0	0	0	0	0	0	0	0	0	0	0	0
ASEM_AUS1_01494									0	0	0	0	0	0	0	0	0	0	0	0	0	0	0	0	0	0	0	0.108258
ASEM_AUS1_01495									0	0	0	0.141975	0	0	0	0	0	0	0	0	0	0.454051	0	0	0	0	0	0.108258
ASEM_AUS1_01496		-	-	-	-	-	-	AT5G13610	0	0	0	0	0	0	0	0	0	0	0	0	0	0	0	0	0	0	0	0
ASEM_AUS1_01497		-	-	-	LOC_Os01g34690.1	Seita.5G323100.1	Sobic.003G300400.1	AT1G29980	0.246407	0	0	1.27777	1.04589	2.31449	3.94633	0.505743	0.874381	1.90309	3.01638	1.71083	1.84784	0	1.69959	0.123655	0	0.389533	1.04486	0.216515
ASEM_AUS1_01498		LRP6A_ARATH	La-related protein 6A (AtLARP6a)	Homolog5623-G04	LOC_Os01g55170.1	Seita.5G323000.1	Sobic.003G300300.1	AT5G46250	0.492813	1.52168	3.3323	4.54319	0.232421	3.18242	3.52351	0.252872	1.87367	2.31089	20.1092	1.93894	0.369568	12.9405	1.9262	3.70965	3.42442	1.55813	3.44803	5.84591
ASEM_AUS1_01499									71.3348	32.7853	32.2628	24.4196	65.5427	26.9059	39.1814	34.3905	37.0987	50.4318	41.1121	53.6061	52.9715	25.4269	33.1987	43.8975	34.5985	32.3312	43.5706	26.1983
ASEM_AUS1_01501		-	-	-	-	-	-	-	0	0	0	0	0.232421	0	0	0	0	0	0	0	0.123189	0	0	0	0	0	0	0
ASEM_AUS1_01502									9.85627	0	5.30139	2.69752	6.27536	6.50949	8.45641	8.72407	1.99859	5.98113	5.69761	13.8007	3.69568	8.17292	17.2225	3.33868	7.79351	3.31103	5.74672	5.0881
ASEM_AUS1_01503		U89B1_ARATH	UDP-glycosyltransferase 89B1 (EC 2.4.1.-) (Flavonol 3-O-glucosyltransferase UGT89B1) (EC 2.4.1.91) (Flavonol 7-O-glucosyltransferase UGT89B1)	-	LOC_Os04g55680.1	Seita.7G264500.1	Sobic.006G242200.1	AT1G73880	0	0	0	0	0	0	0	0	0	0	0	0	0	0	0	0	0	0	0	0
ASEM_AUS1_01504									0.246407	0	0.302937	0	0	0	0.28188	0	0	0	0	0	0.123189	0	0.226612	0.123655	0.472334	0.194766	0.313458	0.43303
ASEM_AUS1_01505									0	0	0	0	0	0	0	0	0	0	0	0	0	0	0	0	0	0	0	0
ASEM_AUS1_01506		-	-	-	-	-	-	-	0	0	0	0	0	0	0	0	0	0	0.558589	0	0	0	0	0	0	0	0	0
ASEM_AUS1_01507		-	-	-	LOC_Os01g58100.1	Seita.4G215500.1	Sobic.003G310400.2	-	0	0	1.81762	1.41975	5.92673	2.89311	3.38257	4.42525	2.87297	1.63122	6.14448	3.19356	2.21741	4.65403	6.79836	2.4731	3.77867	2.53196	2.61215	2.8147
ASEM_AUS1_01509									0	0	0.605873	0	0.464842	0	0	0	0	0	0	0.228111	0	0	0.339918	0	0	0	0	0
ASEM_AUS1_01510									0	0	0	0	0	0	0	0	0	0	0	0	0	0	0	0	0	0	0	0
ASEM_AUS1_01511		-	-	-	-	-	Sobic.005G088100.1	-	0	0	0	0	0	0	0	0	0	0	0	0	0	0	0	0	0	0	0	0
ASEM_AUS1_01512									0.123203	0	0.454405	0	0	0	0	0.252872	0	0.27187	0	0.228111	0	0	0	0	0	0	0.208972	0
ASEM_AUS1_01513									0	0	0	0	0	0	0	0	0	0	0	0	0	0	0	0	0	0	0	0
ASEM_AUS1_01514		-	-	Homolog6747-G05	-	Seita.6G028600.1	-	-	0	0	0	0	0	0	0	0	0	0	0	0	0	0	0	0	0	0	0	0
ASEM_AUS1_01515									0	0	0.151468	0	0.232421	0	0	0	0.374735	0	0.111718	0	0	0	2.60604	0.123655	0.472334	0	0.208972	4.87159
ASEM_AUS1_01516									0	0	0	0	0	0	0	0	0	0	0	0	0	0.113513	0.679836	0	0	0	0	0
ASEM_AUS1_01517		-	-	-	-	-	-	-	0	0	0	0	0	0	0	0	0	0	0	0	0	0	0.226612	0	0	0	0	0
ASEM_AUS1_01518									0	0	0	0	0	0	0	0	0	0	0	0	0	0.227026	0	0.370965	0.708501	0	0.104486	0
ASEM_AUS1_01519		-	-	-	-	-	-	-	0	0	0	0	0	0	0	0	0	0	0	0	0	0	0	0	0	0	0	0
ASEM_AUS1_01520		RBOHC_SOLTU	Respiratory burst oxidase homolog protein C (EC 1.11.1.-) (EC 1.6.3.-) (NADPH oxidase RBOHC) (StRBOHC)	-	LOC_Os11g33120.1	Seita.8G129100.1	Sobic.005G139700.2	AT5G47910	0	0	0.90881	0	0.11621	0	0	0	0	0.679674	0	0.114056	1.84784	1.02162	0	1.48386	1.65317	2.72673	0.104486	0
ASEM_AUS1_01521		GL111_ORYSJ	Germin-like protein 11-1	Homolog2378-G01	-	Seita.8G141700.1	Sobic.005G139400.1	AT1G44960	63.5729	24.7619	35.898	37.7652	73.2126	29.2204	45.3827	50.7008	40.7212	45.6741	45.2457	31.4793	40.2829	103.978	57.5595	75.5532	46.7611	112.77	49.4218	108.366
ASEM_AUS1_01522		GATA_SULSY	Glutamyl-tRNA(Gln) amidotransferase subunit A (Glu-ADT subunit A) (EC 6.3.5.7)	-	LOC_Os11g33090.1	Seita.8G141600.1	Sobic.005G139300.1	AT5G07360	12.3203	6.50173	4.99846	6.53083	12.8994	2.89311	8.73829	6.44823	6.37049	9.78731	5.92104	10.1509	11.703	7.26482	7.13828	7.91392	6.84884	7.40112	12.0159	8.6606
ASEM_AUS1_01523		-	-	-	-	-	-	-	54.3327	36.382	30.2937	33.648	38.117	30.8116	114.303	29.4595	24.6076	41.5961	71.1642	26.3468	66.5223	75.032	37.391	76.1715	72.5033	70.5054	30.5099	64.0885
ASEM_AUS1_01524		-	-	Homolog4514-G01	LOC_Os11g33050.1	Seita.8G141500.1	Sobic.005G139075.1	AT1G28190	0	0	0	0	0	0	0.28188	0.252872	0	0	0.223436	0	0.369568	0	0	0.49462	0	0.194766	0	0
ASEM_AUS1_01525		PSMD6_ORYSJ	26S proteasome non-ATPase regulatory subunit 6 (26S proteasome regulatory particle non-ATPase subunit 7) (OsRPN7) (26S proteasome regulatory subunit RPN7)	Homolog6767-G02	LOC_Os02g38810.1	Seita.1G221200.1	Sobic.004G204800.2	AT4G24820	0.862424	0	0	0.567898	0.232421	0	1.4094	0.885051	0.249823	0.135935	0.223436	0	0	1.24864	0	0.24731	0.590418	0.389533	0.313458	0.649545
ASEM_AUS1_01526									0	0.27667	14.3895	5.82096	0.232421	3.32707	0	2.27584	7.61961	0.543739	13.853	0.342167	5.29715	12.3729	14.7298	4.32792	6.14034	3.31103	0.626915	0.974318
ASEM_AUS1_01527		GSTU1_ORYSI	Probable glutathione S-transferase GSTU1 (EC 2.5.1.18)	-	LOC_Os03g57200.1	Seita.4G232000.1	Sobic.001G065800.1	AT1G17180	0	0	0	0.283949	0.232421	0	0	0	0.249823	0.27187	0	0	0	0	0	0	0	0	0	0
ASEM_AUS1_01528									14.7844	1.66002	5.45286	3.12344	14.8749	1.88052	11.9799	0	1.62385	10.331	62.4502	26.4609	3.07974	62.7726	63.1115	31.532	88.7988	59.4038	6.06018	172.021
ASEM_AUS1_01529		PTR54_ARATH	Protein NRT1/ PTR FAMILY 4.7 (AtNPF4.7)	-	LOC_Os06g38294.1	Seita.4G231500.1	Sobic.010G175900.2	AT1G69850	0	0	0	0	0	0	0	0	0	0	0	0	0	0.113513	0	0	0	0	0	0
ASEM_AUS1_01530									35.9754	7.74675	15.2983	31.9443	22.4286	19.8178	20.1545	20.609	24.1079	17.5356	39.5481	25.0922	27.8408	41.2052	24.2475	22.9998	14.0519	31.1626	17.5536	8.55235
ASEM_AUS1_01531		PTR11_ARATH	Protein NRT1/ PTR FAMILY 5.15 (AtNPF5.15)	-	LOC_Os01g65120.1	Seita.5G396700.1	Sobic.003G371250.1	AT1G22570	0	0	0	0	0	0	0	0	0	0	0	0	0	0	0	0	0	0	0	0
ASEM_AUS1_01532		PTR46_ARATH	Protein NRT1/ PTR FAMILY 5.4 (AtNPF5.4)	-	LOC_Os01g65120.1	Seita.5G396700.1	Sobic.003G371250.1	AT3G54450	0.862424	0.830009	1.96909	4.11726	0	2.89311	2.25504	6.44823	3.87226	6.66081	0.670307	0.912445	2.83336	0.113513	4.30563	0.24731	0.472334	0	0	0
ASEM_AUS1_01533		GUF1_SORBI	Translation factor GUF1 homolog, mitochondrial (EC 3.6.5.-) (Elongation factor 4 homolog) (EF-4) (GTPase GUF1 homolog) (Ribosomal back-translocase)	-	LOC_Os06g05250.2	Seita.4G033000.1	Sobic.010G034100.1	AT5G39900	3.6961	1.10668	0	0.283949	0	2.16983	1.12752	3.1609	0.874381	0.951544	0	0	0	0	0.339918	0.74193	0.354251	0	0	0
ASEM_AUS1_01534		PTR9_ARATH	Protein NRT1/ PTR FAMILY 5.10 (AtNPF5.10)	-	LOC_Os01g65120.1	Seita.5G396700.1	Sobic.003G371250.1	AT1G22540	1.97125	1.10668	0.90881	0.709873	2.09179	1.01259	1.12752	0.505743	0.749469	0.27187	0.893742	1.14056	0	0	0	0	0.236167	0	0	0
ASEM_AUS1_01535		-	-	-	-	-	-	-	0	15.4935	29.5363	61.1911	29.4012	0.289311	8.73829	40.8388	0.249823	0.543739	20.4444	21.3284	0	14.3026	0.453224	57.6232	115.131	8.56972	31.5547	0
ASEM_AUS1_01536		PTR9_ARATH	Protein NRT1/ PTR FAMILY 5.10 (AtNPF5.10)	Homolog8127-G03	LOC_Os01g65100.1	Seita.5G396400.1	Sobic.003G371000.1	AT1G22540	0	0	0	0	0	0	1.4094	0	0	0	1.8992	0	0	0.340538	0	0	0.944668	0.584299	0	0
ASEM_AUS1_01537		AVT1_YEAST	Vacuolar amino acid transporter 1	Homolog5783-G04	LOC_Os02g01100.1	Seita.1G001100.1	Sobic.004G001000.1	AT2G39130	52.8542	21.9952	10.2998	12.4938	33.8172	5.4969	26.6377	11.885	16.4883	14.1372	7.70853	30.2247	13.1813	10.4432	34.3317	8.7795	21.9635	2.72673	49.9442	12.3414
ASEM_AUS1_01538		-	-	-	-	-	-	-	11.8275	11.3435	6.36167	12.4938	6.62399	11.5724	6.90607	8.85051	17.2378	6.38894	7.70853	10.7212	11.5798	10.2162	6.68506	4.32792	7.08501	3.11626	16.5088	9.52666
ASEM_AUS1_01539									0	2.62836	1.66615	0.283949	0.232421	0.144655	0.14094	0.632179	5.99576	0.407805	0.446871	2.053	1.1087	1.36215	0.226612	0.74193	0.236167	0.779066	3.13458	0
ASEM_AUS1_01540		SKP1B_ARATH	SKP1-like protein 1B (SKP1-like 2) (UFO-binding protein 2)	Homolog1677-G01	LOC_Os09g36830.1	Seita.1G001400.1	Sobic.002G280200.1	AT5G42190	0	0	0	0	0	0	0	0	0	0	0	0	0	0	0	0	0	0	0	0.216515
ASEM_AUS1_01541		UPL3_ARATH	E3 ubiquitin-protein ligase UPL3 (Ubiquitin-protein ligase 3) (EC 2.3.2.26) (HECT ubiquitin-protein ligase 3) (HECT-type E3 ubiquitin transferase UPL3) (Protein KAKTUS)	-	LOC_Os02g01170.1	Seita.1G001500.1	Sobic.004G001500.1	AT4G38600	94.0042	59.899	72.7048	71.9811	93.317	65.2396	74.2755	69.919	62.4558	80.3375	60.8862	88.9634	86.6022	89.4481	82.2602	66.0318	70.3778	26.4882	57.1538	44.1691
ASEM_AUS1_01542									337.947	188.135	179.036	259.246	324.227	202.807	314.297	258.308	267.935	204.99	197.182	204.502	253.647	302.512	249.613	288.363	266.16	192.234	456.603	303.554
ASEM_AUS1_01543									0	0	0	0	0	0	0	0	0	0	0	0	0	0	0	0.370965	0.472334	0	0	0
ASEM_AUS1_01544		-	-	-	-	-	-	-	0	0	0	0	0	0	0	0	0	0	0	0.114056	0	0	0	0	0	0	0	0
ASEM_AUS1_01545		ANK3_RAT	Ankyrin-3 (ANK-3) (Ankyrin-G)	-	-	Seita.1G002200.1	Sobic.004G002400.1	AT5G61230	0	0	0.151468	0.141975	0.11621	0.144655	0.14094	0	0.249823	0	0	0	0	0.454051	0.113306	0.24731	0	0	0	0
ASEM_AUS1_01546		SMD3B_ARATH	Small nuclear ribonucleoprotein SmD3b (SmD3-b) (snRNP core protein D3-b)	-	LOC_Os02g01250.1	Seita.1G002300.1	Sobic.001G440900.1	AT1G20580	29.076	13.4185	23.3261	21.2962	22.4286	24.4468	27.3424	20.609	15.9887	18.0793	21.0029	22.9252	22.79	15.7783	10.6508	17.93	17.4764	12.6598	25.1811	11.2588
ASEM_AUS1_01547		RUBB_PEA	RuBisCO large subunit-binding protein subunit beta, chloroplastic (60 kDa chaperonin subunit beta) (CPN-60 beta)	Homolog5242-G02	LOC_Os02g01280.1	Seita.1G002500.1	Sobic.004G002200.1	AT3G13470	33.3881	47.7255	38.7759	28.2529	37.1873	25.3147	52.2888	24.9079	31.7275	42.6835	29.6052	25.5485	26.6089	26.1079	23.681	29.0589	19.4838	10.1279	15.6729	18.8368
ASEM_AUS1_01548		XLG3_ARATH	Extra-large guanine nucleotide-binding protein 3 (Extra-large GTP-binding protein 3) (Extra-large G-protein 3)	-	LOC_Os06g02130.1	Seita.1G002600.1	Sobic.004G002100.1	AT1G31930	138.604	50.9072	60.8903	66.5861	71.1208	67.8434	92.7387	81.5511	57.8341	71.5017	15.1936	16.8802	23.5292	56.0753	38.2974	77.408	70.0235	34.6684	164.147	72.5326
ASEM_AUS1_01549		-	-	-	-	-	-	-	65.5442	35.137	29.0819	51.3948	55.0837	34.1387	48.0606	41.8503	41.7205	41.5961	21.5615	21.6706	39.4206	64.1347	43.1696	51.3168	38.141	29.7993	43.7796	58.2426
ASEM_AUS1_01550		-	-	-	-	-	-	-	0	0	1.96909	0.567898	0.697262	0.144655	0.563761	0.505743	0.749469	1.49528	0.223436	1.36867	0.985515	0.113513	2.03951	1.97848	0.354251	0.584299	1.77626	0.324773
ASEM_AUS1_01551		-	-	-	-	-	-	-	0	0	6.05873	4.68516	2.78905	0	0.28188	8.09189	0.499646	1.49528	0	9.69472	18.6016	0	0.906448	0	0	0.389533	7.62747	0.649545
ASEM_AUS1_01552		NRPC2_ARATH	DNA-directed RNA polymerase III subunit 2 (DNA-directed RNA polymerase III subunit RPC2) (DNA polymerase I subunit C2) (EC 2.7.7.6) (Nuclear RNA polymerase C2)	-	LOC_Os03g28960.1	Seita.1G002700.1	Sobic.010G080700.2	AT5G45140	3.08008	1.93669	0.302937	1.1358	2.09179	1.88052	2.1141	2.40228	1.99859	1.22341	0.670307	0.798389	0.492758	2.49728	1.8129	3.21503	3.77867	2.72673	3.03009	1.62386
ASEM_AUS1_01553									97.7003	79.6808	50.8934	53.2405	67.5182	45.2771	65.5372	70.6776	60.4572	53.4224	26.5888	23.3814	42.5004	136.896	46.6821	93.3595	128.475	138.868	111.486	81.8427
ASEM_AUS1_01554									0	0	0	0	0	0	0	0	0	0	0	0	0	0	0	0	0	0	0	0
ASEM_AUS1_01555									0	0	0	0	0	0	0	0	0	0	0.111718	0	0.123189	0	0	0	0	0	0	0
ASEM_AUS1_01556		FENR1_ORYSJ	Ferredoxin--NADP reductase, leaf isozyme 1, chloroplastic (FNR) (EC 1.18.1.2) (Leaf FNR 1) (FNR-1) (Os-LFNR1)	-	LOC_Os02g01340.1	Seita.1G003200.1	Sobic.003G431700.1	AT5G66190	0	0	0	0	0.11621	0	0	0	0	0	0	0	0.492758	0	0	0	0	0	0	0
ASEM_AUS1_01557		WTR24_ARATH	WAT1-related protein At3g30340	-	-	Seita.1G003400.1	Sobic.004G003300.2	AT3G30340	1941.44	2324.72	2542.55	2207.14	2064.01	2501.81	1821.51	2102.63	1982.35	1969.56	1476.02	1846.9	2233.3	1113.67	2246.18	1155.06	2483.41	448.742	1984.81	2284.56
ASEM_AUS1_01558		SOC1_ARATH	MADS-box protein SOC1 (Agamous-like MADS-box protein AGL20) (Protein SUPPRESSOR OF CONSTANS OVEREXPRESSION 1)	-	-	-	-	AT2G45660	0	0	0.302937	0.141975	0.232421	0	0.845641	0	0	0.815609	0.335153	0	0.246379	0	0.339918	0.123655	0	0	0	0.216515
ASEM_AUS1_01559		-	-	-	-	-	-	-	7.76181	8.02342	8.02782	7.24071	3.02147	7.52208	8.17453	6.7011	7.86943	9.10764	6.81478	2.50922	4.92758	9.87561	13.8233	6.80102	5.43184	8.37496	1.88075	6.49545
ASEM_AUS1_01560		-	-	-	LOC_Os01g42140.1	Seita.5G219200.1	Sobic.003G213900.1	-	12.9364	12.4501	17.1159	14.1975	3.83494	15.9121	12.4027	8.34476	14.3648	13.4576	11.9538	4.106	8.50007	18.5026	23.341	12.8601	11.9264	9.54356	5.53775	12.4496
ASEM_AUS1_01561		-	-	-	LOC_Os02g01355.1	Seita.1G003500.1	Sobic.004G003401.1	AT4G25670	1.97125	0	0.605873	0.283949	0	1.01259	0.563761	0.885051	0.999293	0.407805	0.446871	0.684333	1.84784	2.72431	1.35967	1.23655	0.826585	0.973832	0.208972	1.19083
ASEM_AUS1_01562		TGT2_ARATH	Trihelix transcription factor GT-2 (Trihelix DNA-binding protein GT-2)	-	LOC_Os02g01380.1	Seita.1G003700.1	Sobic.004G003700.1	AT1G76890	69.1171	48.6938	68.6152	70.5614	68.6804	52.0759	80.4769	56.5168	56.8348	61.7144	70.047	55.5451	74.4064	76.5076	60.5054	73.6984	64.3555	51.8079	44.7199	45.1434
ASEM_AUS1_01563		NOS_ORYSJ	Putative nitric oxide synthase (EC 1.14.13.39)	Homolog4423-G01	-	Seita.1G004000.1	Sobic.004G004100.1	AT3G47450	2.71047	1.79835	1.21175	1.98764	0.697262	0.144655	3.66445	0.126436	0.999293	0.135935	0.335153	0.456222	0.246379	8.05941	0.339918	3.8333	1.29892	0.389533	1.4628	1.29909
ASEM_AUS1_01564		SC16B_ARATH	Protein transport protein SEC16B homolog (Protein MAIGO 5 homolog)	-	LOC_Os02g01490.1	Seita.1G004100.1	Sobic.004G004200.1	AT5G47490	85.5031	58.3773	54.6801	50.8269	81.2311	40.7928	59.054	68.7811	52.8376	55.1896	23.7959	60.2213	59.8701	81.1617	107.527	63.9296	91.3966	45.7701	95.0821	113.779
ASEM_AUS1_01565		ODP23_ARATH	Dihydrolipoyllysine-residue acetyltransferase component 3 of pyruvate dehydrogenase complex, mitochondrial (EC 2.3.1.12) (Dihydrolipoamide S-acetyltransferase component 3 of pyruvate dehydrogenase complex) (Pyruvate dehydrogenase complex component E2 3) (PDC-E2 3) (PDCE2 3)	-	LOC_Os02g01500.1	Seita.1G004200.1	Sobic.004G093600.1	AT1G54220	68.9939	38.3187	24.6893	53.6664	62.6374	43.3966	55.3895	49.0571	42.4699	36.2946	40.3301	29.5404	35.2322	54.0321	48.6083	54.9028	54.9088	41.68	60.2883	65.7123
ASEM_AUS1_01568									7.88502	1.24501	4.69552	4.40121	4.88084	1.73586	6.34231	3.03446	5.12137	2.7187	5.25073	2.39517	1.35508	3.97295	3.96571	5.56447	8.50201	4.28486	2.40317	2.05689
ASEM_AUS1_01569									0	0	0	0	0	0	0.28188	0	0	0	0	0	0	0	0	0	0	0	0.626915	0
ASEM_AUS1_01570		SST_FESAR	Sucrose:sucrose 1-fructosyltransferase (EC 2.4.1.99) (Sucrose 1(F)-fructosyltransferase) (Sucrose:sucrose 1(F)-beta-D-fructosyltransferase)	-	LOC_Os02g01590.1	Seita.1G004600.1	Sobic.004G004800.1	AT1G62660	0	0	0	0	0	0	0	0	0	0	0	0	0	0	0	0	0	0	0	0
ASEM_AUS1_01571		ATL79_ARATH	RING-H2 finger protein ATL79 (EC 2.3.2.27) (RING-type E3 ubiquitin transferase ATL79)	-	LOC_Os02g01700.1	Seita.1G004900.1	Sobic.004G005000.1	AT5G47610	47.0637	7.05507	45.289	145.098	28.1229	40.7928	63.564	35.402	84.1904	23.6527	131.827	42.6568	0.739137	334.409	33.9918	462.47	95.8838	301.888	1.14934	22.0845
ASEM_AUS1_01572		Y494_SHESR	UPF0307 protein Shewmr7_0494	Homolog6513-G01	-	-	Sobic.001G346600.1	AT4G24175	0.36961	0	0	0.283949	0	0.433966	0.28188	0	0.249823	0.27187	0.670307	0	0	0.227026	0.679836	0	0	0	0.208972	0.43303
ASEM_AUS1_01573		ZUFSP_BOVIN	Zinc finger with UFM1-specific peptidase domain protein	Homolog7036-G01	LOC_Os02g01710.2	Seita.1G005200.1	Sobic.004G005100.1	AT5G24680	10.3491	13.6951	4.99846	3.12344	8.13473	3.18242	11.698	6.82753	4.99646	8.15609	3.23982	2.39517	1.47827	4.427	4.75885	6.18275	3.42442	0.973832	3.55252	5.19636
ASEM_AUS1_01574		-	-	-	-	-	-	-	4.18891	7.47008	4.84699	5.25306	5.11326	4.195	3.52351	5.3103	5.12137	5.30146	2.23436	4.56222	11.8262	10.4432	8.95118	13.3547	11.4541	3.89533	5.85121	10.8258
ASEM_AUS1_01575		TM120_DICDI	Transmembrane protein 120 homolog	Homolog2405-G02	LOC_Os02g01720.1	Seita.1G005300.1	Sobic.004G005200.1	AT1G33230	5.29774	1.38335	0	0	9.18062	0	6.06043	0.126436	3.49752	5.02959	0	0	0	0	0	0	0	0	6.47812	0
ASEM_AUS1_01576		Y1332_ARATH	Probable receptor-like protein kinase At1g33260 (EC 2.7.11.1)	-	LOC_Os02g01730.1	Seita.1G005400.1	Sobic.004G005300.2	AT1G33260	43.4908	51.1839	56.9521	57.6417	41.8357	70.8811	42.1411	51.8387	42.7198	35.6149	45.3574	35.0151	33.8771	34.8484	67.9836	34.8707	52.5472	75.3746	35.3162	43.7361
ASEM_AUS1_01577		C89A9_ARATH	Cytochrome P450 89A9 (EC 1.14.-.-)	-	LOC_Os02g01890.1	Seita.1G005600.1	Sobic.003G076700.1	AT2G12190	0.862424	1.93669	2.8779	7.09873	1.39452	2.02517	4.36915	1.01149	6.24558	2.03902	9.49601	3.30761	1.35508	11.9188	2.60604	12.6128	3.89676	9.34879	1.25383	1.29909
ASEM_AUS1_01578		DEXHC_ARATH	DExH-box ATP-dependent RNA helicase DExH12 (EC 3.6.4.13) (BRR2 homolog A) (AtBRR2A) (Pre-mRNA-splicing helicase BRR2A) (Protein EMBRYO DEFECTIVE 1507)	-	LOC_Os02g01740.1	Seita.1G005500.1	Sobic.001G028200.1	AT1G20960	136.509	197.819	172.825	161.851	230.213	241.285	160.813	179.033	204.355	145.178	180.871	136.867	159.53	13.508	210.409	8.16123	17.004	10.1279	45.1379	59.3251
ASEM_AUS1_01579									164.353	134.6	79.6724	130.901	121.672	89.6863	129.242	137.815	93.184	93.2513	87.3633	93.6396	104.218	99.4372	87.019	118.832	117.965	203.92	113.89	113.237
ASEM_AUS1_01580		-	-	-	-	-	-	-	0	0	0	0	0	0	0	0	0	0	0	0	0	0	0	0	0	0	0	0
ASEM_AUS1_01581		COR2_PAPSO	Non-functional NADPH-dependent codeinone reductase 2 (EC 1.1.1.-)	-	LOC_Os04g37480.1	Seita.7G114300.1	Sobic.006G096100.1	AT1G59960	0	0	0	1.27777	0	0.289311	2.1141	0.758615	1.1242	0.543739	2.01092	0.228111	0.369568	0.681077	1.47298	0.98924	2.36167	1.1686	0.208972	1.94864
ASEM_AUS1_01582		COR2_PAPSO	Non-functional NADPH-dependent codeinone reductase 2 (EC 1.1.1.-)	-	LOC_Os04g37470.1	Seita.7G114200.1	Sobic.006G095800.1	AT1G59960	68.6243	12.4501	10.7543	6.38886	153.398	9.54725	54.6848	60.6892	36.4742	17.3997	12.289	29.7685	34.6162	27.6971	28.5531	19.2902	12.3988	5.45346	58.6166	46.5507
ASEM_AUS1_01583									12.3203	0	19.9938	21.2962	59.1511	29.9437	35.9398	36.2871	21.3599	61.5785	44.7988	80.1811	114.936	55.2807	47.9284	19.4138	97.3008	39.3428	34.1669	11.1505
ASEM_AUS1_01584									0	0	0	0	0	0	0	0	0	0.543739	0	0	0	0	0	0	0	0	0	0
ASEM_AUS1_01585		6DCS_SOYBN	NAD(P)H-dependent 6'-deoxychalcone synthase (EC 2.3.1.170)	Homolog1321-G05	-	Seita.7G114000.1	-	AT1G59960	0	0	0	0.283949	0	0	0	0	0	0	0	0	0	0	0	0	0	0	0	0
ASEM_AUS1_01586		SCP10_ARATH	Serine carboxypeptidase-like 10 (Sinapoylglucose--anthocyanin acyltransferase) (Sinapoylglucose--anthocyanin sinapoyltransferase) (SAT) (EC 2.3.1.-)	-	-	Seita.7G113900.1	Sobic.006G095900.1	AT2G23000	1.23203	4.98005	0.302937	0.851848	2.78905	1.3019	2.8188	1.26436	1.87367	2.7187	0.670307	0.342167	1.1087	2.49728	3.17257	1.97848	2.00742	0.973832	0.626915	2.27341
ASEM_AUS1_01587		DCE4_ARATH	Glutamate decarboxylase 4 (GAD 4) (EC 4.1.1.15)	-	LOC_Os03g13300.1	Seita.6G177000.1	Sobic.001G111000.1	AT2G02010	0	0	0	0	0	0	0.28188	0	0	0.27187	0.111718	0.570278	0.615947	1.92972	1.9262	5.81178	3.07017	2.9215	0.522429	4.00553
ASEM_AUS1_01588		LOX5_ORYSJ	Putative lipoxygenase 5 (EC 1.13.11.12)	-	LOC_Os04g37430.1	Seita.7G113700.1	Sobic.006G095600.1	AT1G17420	5.91376	3.04336	7.27048	12.4938	2.78905	6.65415	3.24162	11.885	5.24629	13.3216	14.4116	11.2915	6.65223	3.06485	9.74432	4.9462	8.6201	8.56972	6.06018	5.84591
ASEM_AUS1_01589									89.5689	48.9705	34.5348	90.2959	33.4686	24.3021	39.4633	32.8733	36.8489	40.9164	105.573	31.3653	9.85515	228.047	55.8599	133.424	93.0498	156.787	42.4213	205.256
ASEM_AUS1_01590		PPR28_ARATH	Pentatricopeptide repeat-containing protein At1g09900	-	-	Seita.7G113500.1	Sobic.006G095500.1	AT1G09900	0	0	0	0	0	0	0	0	0	0	0	0	0	0	0	0	0	0	0	0
ASEM_AUS1_01591		-	-	-	-	-	-	-	57.1664	33.6153	33.0201	21.0122	40.4412	23.5788	46.2284	29.8388	17.7374	48.3928	20.6678	15.2834	16.1378	34.0538	25.4939	46.1233	25.0337	37.5899	33.6444	48.7159
ASEM_AUS1_01592		-	-	-	-	Seita.7G113300.1	Sobic.006G095300.1	-	0.985627	2.21336	0	0.567898	0.348631	0	0.28188	0.126436	0.374735	0.135935	1.2289	0	0	0	0	0	0	0	0	0
ASEM_AUS1_01593		-	-	-	-	-	-	-	0.492813	0.27667	0	0.283949	0.232421	0.867932	0	0.252872	0.749469	0	0.335153	0	0	1.24864	0.679836	0	0.944668	0.194766	0.208972	1.19083
ASEM_AUS1_01594		SPCS2_ARATH	Probable signal peptidase complex subunit 2 (EC 3.4.-.-) (Microsomal signal peptidase 25 kDa subunit) (SPase 25 kDa subunit)	Homolog3399-G01	LOC_Os04g36859.1	Seita.7G113200.1	Sobic.006G095200.2	-	0	0	0	0	0	10.8491	9.86582	0	0	0.27187	14.8585	0	0	0	0	0	0	0	0	0
ASEM_AUS1_01595		-	-	Homolog6959-G01	LOC_Os04g36850.1	Seita.7G113100.1	Sobic.006G095100.1	AT2G06010	25.5031	16.3235	20.9026	14.6234	23.7069	9.11329	25.3692	15.4252	16.7382	25.8276	14.2999	22.8111	19.4639	22.8161	15.4096	20.6504	18.1849	23.7615	21.5241	14.5065
ASEM_AUS1_01596		PP149_ARATH	Pentatricopeptide repeat-containing protein At2g06000	Homolog8157-G02	LOC_Os04g36840.1	Seita.7G113000.1	Sobic.006G095000.2	AT2G06000	6.16017	8.43842	4.69552	4.82714	9.87788	6.65415	12.4027	5.3103	6.4954	7.47642	13.5178	13.6867	17.8625	10.8972	9.97093	12.3655	12.8711	9.15402	9.19476	4.87159
ASEM_AUS1_01597		LOR6_ARATH	Protein LURP-one-related 6	-	LOC_Os04g36830.1	Seita.7G112900.1	Sobic.006G094900.1	AT2G05910	1.35524	0.553339	0.302937	0.709873	0.581052	0.289311	0.563761	0.758615	0.999293	1.08748	0.446871	0.570278	0.985515	1.13513	1.13306	0.49462	0.944668	0.779066	0.940373	1.19083
ASEM_AUS1_01598									0.36961	0	0.151468	0.141975	0.232421	0	0.28188	0	0	0	0.893742	0.342167	0.246379	0.340538	0.113306	0.370965	0.236167	0.194766	0	0
ASEM_AUS1_01599		-	-	-	-	Seita.7G112800.1	Sobic.006G094800.1	-	0	0	0	0	0	0	0	0	0	0	0	0	0	0	0	0.123655	0	0	0	0
ASEM_AUS1_01600		LSM1B_ARATH	Sm-like protein LSM1B (AtLSM1b)	-	LOC_Os04g36810.1	Seita.7G112700.1	Sobic.006G094600.1	AT3G14080	0	0	0	0.141975	0.11621	0	0	0.252872	0.124912	0	4.02184	1.25461	0	0.567564	0	0.98924	0	0.389533	0	0.108258
ASEM_AUS1_01601		KASC1_HORVU	3-oxoacyl-[acyl-carrier-protein] synthase I, chloroplastic (EC 2.3.1.41) (Beta-ketoacyl-ACP synthase I) (KAS I)	Homolog3812-G01	LOC_Os04g36800.1	Seita.7G112600.1	-	AT5G46290	18.7269	18.1219	19.3879	12.7777	16.1532	9.4026	18.745	14.9194	13.8652	14.681	13.4061	15.2834	22.6669	15.2107	11.104	11.4999	12.9892	14.8022	11.8069	10.068
ASEM_AUS1_01602		ASIL2_ARATH	Trihelix transcription factor ASIL2 (6B-interacting protein 1-like 2) (Trihelix DNA-binding protein ASIL2)	-	LOC_Os02g35690.1	Seita.1G201000.1	Sobic.004G184400.1	AT3G11100	27.5976	71.9341	7.42195	8.23453	15.456	5.4969	7.46983	16.0573	13.7403	13.1857	0.446871	2.16706	16.1378	10.1026	18.8088	5.81178	13.9339	6.62206	26.1215	44.9269
ASEM_AUS1_01603									4.18891	2.21336	2.27203	2.55554	4.416	2.6038	5.77855	2.78159	3.2477	2.17496	2.34607	2.39517	3.32611	3.63241	5.43869	3.70965	3.66059	2.14243	3.03009	3.03121
ASEM_AUS1_01604		SWA1_ARATH	Protein SLOW WALKER 1 (Protein EMBRYO SAC DEVELOPMENT ARREST 13) (Protein EMBRYO SAC DEVELOPMENT ARREST 19)	Homolog3913-G01	LOC_Os07g12320.1	Seita.7G244600.1	Sobic.007G137350.1	AT2G47990	0	0	0	0	0	0	0	0	0	0	0	0	0	0	0	0	0	0	0	0
ASEM_AUS1_01605		-	-	-	-	Seita.7G112400.1	-	AT3G08880	21.191	9.40676	13.0263	5.67898	12.6669	10.4152	14.5168	10.2413	6.87014	10.6029	5.0273	4.106	4.06525	10.3297	7.36489	13.1074	6.25843	8.37496	5.32878	10.3927
ASEM_AUS1_01606		PLA1_PLAAC	Putative invertase inhibitor (Pollen allergen Pla a 1) (allergen Pla a 1)	-	LOC_Os04g36770.1	Seita.7G112300.1	Sobic.003G203900.1	AT5G46980	19.2197	7.33174	11.0572	11.358	18.5937	15.6228	14.3759	13.1493	9.24346	14.9528	15.0819	13.1164	18.7248	16.1188	11.104	12.6128	14.4062	13.8284	13.1652	11.367
ASEM_AUS1_01607		-	-	-	LOC_Os04g36760.1	Seita.7G112200.1	Sobic.006G093900.1	-	0.492813	0	3.3323	0.141975	0.232421	0.144655	0.986582	0.252872	1.87367	0.407805	1.11718	3.19356	1.84784	0.79459	1.24637	0	0	0	2.50766	0.43303
ASEM_AUS1_01608		SCL33_ARATH	Scarecrow-like protein 33 (AtSCL33) (GRAS family protein 12) (AtGRAS-12)	-	-	Seita.7G112100.1	Sobic.006G093800.1	AT2G29060	865.504	992.552	1869.57	891.175	1571.51	908.291	781.513	1219.35	889.87	1316.26	608.638	1498.35	1376.15	505.7	1097.6	410.164	915.029	355.838	269.991	356.6
ASEM_AUS1_01609		RPS2_ARATH	Disease resistance protein RPS2 (Resistance to Pseudomonas syringae protein 2)	-	-	Seita.7G100300.1	-	AT4G27220	9.11705	6.91674	0.605873	10.5061	7.66989	4.33966	1.4094	10.3677	9.36837	6.79674	0.335153	1.71083	2.3406	1.58918	5.552	5.93544	3.54251	2.3372	0.208972	2.27341
ASEM_AUS1_01610		HS232_ORYSJ	23.2 kDa heat shock protein (OsHsp23.2)	Homolog0713-G01	LOC_Os04g36750.1	Seita.7G111700.1	Sobic.006G093500.1	AT4G10250	0.123203	1.24501	0.605873	1.41975	1.1621	0	0	0	0.749469	0.951544	0.446871	1.93894	2.21741	2.38377	1.13306	0.865585	2.00742	0.779066	0	3.13947
ASEM_AUS1_01611		GSTT3_ARATH	Glutathione S-transferase T3 (AtGSTT3) (EC 2.5.1.18) (GST class-theta member 3) (Glutathione S-transferase 10C)	-	-	-	-	AT3G47680	1.47844	0	3.02937	6.10491	1.51074	3.18242	3.24162	1.39079	0	1.49528	1.67577	1.36867	1.84784	0.227026	1.8129	0.24731	0.354251	0	4.91084	0.541288
ASEM_AUS1_01612		KOR2_ORYSJ	Potassium channel KOR2 (K(+) outward-rectifying channel 2)	Homolog7166-G02	LOC_Os04g36740.1	Seita.7G111600.1	Sobic.006G093400.1	AT3G02850	0	0	1.51468	1.41975	0	0	0	2.90802	1.87367	0	0	2.053	5.91309	0.227026	0.113306	0	0	0	0.208972	0
ASEM_AUS1_01613		IF2_PARL1	Translation initiation factor IF-2	-	LOC_Os09g34010.1	Seita.7G111500.1	Sobic.006G093300.1	AT4G11160	0.246407	2.90503	0	0	1.97558	0.144655	0.28188	0	0.124912	0	0.223436	0.456222	0.862326	0	0.339918	0	0.236167	0	0	0
ASEM_AUS1_01614		MK67I_XENTR	MKI67 FHA domain-interacting nucleolar phosphoprotein-like	Homolog2450-G01	LOC_Os08g31810.3	Seita.1G092300.1	Sobic.003G424800.1	AT5G04600	26.3655	23.5169	18.9335	13.9135	24.9852	14.3209	22.8323	19.5975	17.3627	17.8075	21.8967	19.0473	24.2683	30.5349	29.6862	36.1073	28.1039	30.5783	18.494	28.9048
ASEM_AUS1_01615		FRO7_ARATH	Ferric reduction oxidase 7, chloroplastic (AtFRO7) (EC 1.16.1.7) (Ferric-chelate reductase 7)	-	LOC_Os04g36720.1	Seita.7G111300.1	Sobic.006G093100.1	AT5G49740	9.48666	7.88508	9.54251	6.10491	8.83199	11.2831	12.8256	6.19535	4.12208	9.24357	6.9265	5.93089	4.18844	0.113513	3.96571	1.85482	2.1255	1.1686	3.34355	1.62386
ASEM_AUS1_01616									409.774	1221.5	688.878	874.422	1167.1	744.686	439.452	961.671	1117.71	750.36	438.381	723.226	1152.56	353.819	1679.88	446.642	1599.21	459.844	1100.86	960.569
ASEM_AUS1_01617		-	-	-	LOC_Os04g36710.1	Seita.7G111200.1	Sobic.006G093000.1	AT4G01240	0	0	0	0	0	0.289311	0.28188	0	0	0	0	0	0	0	0	0.24731	0	0	0.208972	0
ASEM_AUS1_01618		PSD11_ARATH	26S proteasome non-ATPase regulatory subunit 11 homolog (19S proteosome subunit 9) (AtS9) (26S proteasome regulatory subunit RPN6) (AtRPN6) (26S proteasome regulatory subunit S9 homolog)	-	LOC_Os03g37950.1	Seita.3G382800.1	Sobic.006G092800.2	AT1G29150	0.492813	0.830009	0.302937	0.141975	0.232421	0.144655	0	0.379307	0.374735	0.407805	0	0.228111	0	0	0	0	0.236167	0	0.417943	0
ASEM_AUS1_01619		MLO1_ARATH	MLO-like protein 1 (AtMlo1) (MLO protein homolog 1) (AtMlo-H1)	Homolog5246-G04	LOC_Os01g24760.1	Seita.7G111000.1	Sobic.006G092700.1	AT4G02600	61.3553	51.4605	45.4405	51.8207	67.402	51.642	56.3761	41.7238	50.4643	58.452	43.7934	45.2801	55.0657	37.2322	45.3224	48.2254	39.4399	42.2643	52.9743	42.1122
ASEM_AUS1_01620									7.76181	0.830009	1.96909	1.41975	1.1621	1.73586	2.39598	1.51723	0.249823	1.35935	0	0	0	0	0	0	0	0	0	0
ASEM_AUS1_01621									0	0	0	0	0	0	0	0	0	0	0	0	0	0	0	0	0	0	0	0
ASEM_AUS1_01622		-	-	-	LOC_Os04g36670.1	Seita.7G110900.1	Sobic.006G092500.1	-	0.246407	0	0	0	0	0	0	0	0	0	0	0	0	1.02162	0	0	0	0.194766	0	0
ASEM_AUS1_01623		CB60C_ARATH	Calmodulin-binding protein 60 C	Homolog8061-G03	-	-	-	AT2G18750	0.492813	0	0.151468	0.567898	0	0	0.422821	0	0	0	2.45779	0.114056	0	1.13513	0	0.370965	0	0.389533	0	0.108258
ASEM_AUS1_01624									78.3573	24.0702	17.8733	31.9443	43.2303	10.9938	38.1948	25.9193	28.23	27.7307	12.5124	7.52767	13.5508	36.6646	32.9721	33.7578	37.5506	42.2643	28.3157	35.292
ASEM_AUS1_01625									0	0	0	0	0	0	0	0	0	0	0	0	0	0	0	0	0	0	0	0
ASEM_AUS1_01626		CPNB4_ARATH	Chaperonin 60 subunit beta 4, chloroplastic (CPN-60 beta 4)	Homolog5242-G03	ChrSy.fgenesh.mRNA.28	Seita.7G110500.1	Sobic.001G437801.1	AT1G26230	0	0	0	0	0	0	0	0	0	0	0	0	0	0	0	0	0	0	0	0
ASEM_AUS1_01627									103.244	203.629	8.17929	6.95676	38.8143	27.4845	82.1681	49.1835	56.46	38.1977	12.0655	6.61522	19.0944	10.1026	15.183	2.84406	22.7901	14.2179	9.19476	11.5836
ASEM_AUS1_01628									0	0	0	0	0	0	0	0	0	0	0	0	0	0	0	0	0	0	0	0
ASEM_AUS1_01629		OPR11_ORYSJ	Putative 12-oxophytodienoate reductase 11 (EC 1.3.1.-) (OPDA-reductase 11) (OsOPR11)	-	ChrUn.fgenesh.mRNA.96	Seita.7G109800.1	Sobic.006G091600.1	AT1G76690	0	0.138335	0	0.141975	0	0	0	0	0	0.135935	0	0	0.123189	0.113513	0	0.24731	0.118084	0.194766	0	0
ASEM_AUS1_01630		OPR11_ORYSJ	Putative 12-oxophytodienoate reductase 11 (EC 1.3.1.-) (OPDA-reductase 11) (OsOPR11)	-	ChrUn.fgenesh.mRNA.96	Seita.7G109800.1	Sobic.006G091600.1	AT1G76680	12.8132	19.7819	21.66	31.2344	21.6151	19.0945	21.4229	26.0458	26.856	23.9245	20.8912	35.4713	29.8118	30.989	37.0511	22.7525	37.1963	21.4243	31.9727	17.5377
ASEM_AUS1_01631									114.333	115.786	160.708	170.512	164.089	117.894	67.3694	143.378	108.923	255.558	99.764	205.528	297.502	177.988	192.167	217.509	183.62	204.894	174.596	123.847
ASEM_AUS1_01632		YPTM1_MAIZE	GTP-binding protein YPTM1	-	-	Seita.7G109500.1	Sobic.006G091300.1	AT4G10000	0.246407	0.27667	0	0	0	0	0	0	0	0.679674	0.223436	0	0	0	0	0	0	0	0	0.108258
ASEM_AUS1_01633									98.5627	99.0477	115.57	160.999	109.005	151.165	89.497	169.045	92.9342	116.904	125.347	86.7963	74.8992	33.0322	72.7425	19.0429	36.2516	25.9039	52.3474	37.5654
ASEM_AUS1_01634		-	-	-	LOC_Os04g36630.1	Seita.7G109300.1	Sobic.006G091100.2	AT1G57680	0	0	0	0	0	0	0	0	0	0	0	0	0	0	0	0	0	0	0	0
ASEM_AUS1_01635		PPME1_MOUSE	Protein phosphatase methylesterase 1 (PME-1) (EC 3.1.1.89)	Homolog1994-G01	LOC_Os04g36620.1	Seita.7G109200.1	Sobic.006G091000.1	AT4G10050	13.306	13.1418	8.6337	12.6357	10.5751	11.5724	14.094	6.57466	10.8673	10.7389	16.1991	11.5196	10.5943	11.5783	8.27134	13.4784	12.3988	13.6337	11.0755	14.9395
ASEM_AUS1_01636									11.7043	11.4818	7.72489	15.3333	14.1777	9.69191	15.5034	13.9079	16.6132	17.1278	16.8694	14.1429	11.087	21.908	16.7693	18.3009	13.9339	17.1394	14.5235	15.0478
ASEM_AUS1_01637									0	0	0	0	0	0	0	0	0	0	0	0	0	0	0	0	0	0	0	0
ASEM_AUS1_01638		-	-	-	LOC_Os04g36600.1	Seita.7G109000.1	Sobic.006G090800.2	AT4G02360	0	0	0	0	0	0	0	0	0	0	0	0	0	0	0	0	0	0	0	0
ASEM_AUS1_01639		FRS11_ARATH	Protein FAR1-RELATED SEQUENCE 11	-	LOC_Os04g36590.1	-	Sobic.006G090700.1	AT1G10240	3.5729	4.56505	2.57496	3.83331	3.3701	1.73586	4.79197	2.02297	4.12208	3.39837	2.79294	1.93894	0.985515	6.58374	3.62579	2.84406	3.77867	3.11626	1.88075	1.62386
ASEM_AUS1_01640									7.3922	3.73504	4.08965	3.54937	5.92673	1.44655	4.65103	2.52872	2.74805	2.31089	1.2289	1.48272	1.47827	3.40538	5.09877	2.84406	2.24359	3.89533	2.08972	6.82023
ASEM_AUS1_01641		-	-	-	LOC_Os01g71790.1	Seita.5G449900.1	Sobic.003G423100.2	-	0	0	0	0	0	0	0	0	0	0	0.111718	0	0	0	0	0	0	0	0	0
ASEM_AUS1_01642		-	-	-	LOC_Os01g71790.1	Seita.5G449900.1	Sobic.003G423100.2	-	0	0.138335	0	0	0.232421	0.289311	0	0	0	1.22341	0.446871	0	0	0.454051	0.679836	0.24731	0.236167	0	0	0
ASEM_AUS1_01643		CLCC_ARATH	Chloride channel protein CLC-c (AtCLC-c) (CBS domain-containing protein CBSCLC4)	-	ChrSy.fgenesh.mRNA.37	Seita.1G195700.1	Sobic.004G179300.1	AT5G49890	0.616017	0.27667	0.605873	5.25306	6.15915	5.20759	0.704701	2.40228	2.49823	15.4966	11.7304	8.78228	3.07974	2.61079	2.60604	3.58599	2.834	3.70056	2.50766	0
ASEM_AUS1_01644		-	-	-	-	-	-	-	115.318	61.559	84.5193	117.697	144.333	98.5103	65.3963	110.758	108.548	88.4936	192.937	180.436	98.3052	159.145	86.1126	164.832	71.7948	243.069	66.7665	57.8095
ASEM_AUS1_01645									0	0	0.151468	0.283949	0.11621	0.289311	0.14094	0	0.374735	0.135935	0.782024	0.342167	0	0.908103	0.906448	2.34944	1.65317	0.779066	0.208972	0.324773
ASEM_AUS1_01646		-	-	-	-	Seita.4G186300.1	-	-	0	0	0	0	0	0	0	0	0	0	0	0	0	0	0	0	0	0	0	0
ASEM_AUS1_01647		ORR1_ORYSJ	Two-component response regulator ORR1 (OsRR1) (OsRRA9)	Homolog7670-G01	LOC_Os02g35180.1	Seita.1G195000.1	Sobic.004G178000.2	AT1G59940	3.8193	4.70338	10.4513	14.6234	13.4804	4.48432	1.26846	15.9309	15.1143	17.1278	5.0273	23.1533	26.9785	32.4647	37.5043	47.9781	32.5911	50.834	17.1357	50.5563
ASEM_AUS1_01648		-	-	Homolog2404-G05	-	Seita.7G248400.1	Sobic.006G225900.2	-	3.44969	2.07502	1.96909	4.25924	1.1621	1.73586	2.67786	3.1609	1.99859	1.22341	33.2919	4.56222	0.492758	24.9728	3.62579	9.02681	16.6498	15.3865	0.940373	5.30462
ASEM_AUS1_01649		P2C41_ORYSJ	Probable protein phosphatase 2C 41 (OsPP2C41) (EC 3.1.3.16)	-	-	-	-	AT1G34750	0.492813	0.138335	0.151468	0.283949	1.62695	0	0	1.01149	1.24912	0.543739	6.03276	0.456222	0.739137	4.76754	4.87216	4.69889	5.66801	3.89533	0.835887	6.60371
ASEM_AUS1_01650		Y4729_ARATH	G-type lectin S-receptor-like serine/threonine-protein kinase At4g27290 (EC 2.7.11.1)	-	LOC_Os03g59950.1	Seita.7G251900.1	Sobic.005G193500.1	AT4G27290	4.06571	3.04336	1.21175	2.27159	3.02147	2.02517	2.39598	7.33328	6.24558	1.90309	14.4116	2.16706	3.81887	3.17836	4.75885	4.45158	5.07759	4.47963	3.86598	3.35598
ASEM_AUS1_01651		DDC_CATRO	Aromatic-L-amino-acid decarboxylase (AADC) (EC 4.1.1.28) (DOPA decarboxylase) (Tryptophan decarboxylase)	Homolog0716-G04	LOC_Os08g04540.1	Seita.3G076500.1	Sobic.007G035000.1	AT2G20340	2.95688	4.70338	2.12056	9.37032	1.1621	0.578621	3.52351	1.89654	5.62102	1.76715	2.01092	3.53572	4.31163	2.95133	5.552	0.49462	14.9966	4.86916	6.16467	6.3872
ASEM_AUS1_01652		DDC_CATRO	Aromatic-L-amino-acid decarboxylase (AADC) (EC 4.1.1.28) (DOPA decarboxylase) (Tryptophan decarboxylase)	Homolog0716-G04	LOC_Os08g04540.1	Seita.3G076500.1	Sobic.007G035000.1	AT2G20340	1.10883	0	0	0.283949	0.464842	0	0	0	0.249823	0	0	0	0.123189	0.454051	0	0.24731	0	0	0	0.43303
ASEM_AUS1_01653		DDC_CATRO	Aromatic-L-amino-acid decarboxylase (AADC) (EC 4.1.1.28) (DOPA decarboxylase) (Tryptophan decarboxylase)	Homolog0716-G04	LOC_Os08g04540.1	Seita.3G076500.1	Sobic.007G035000.1	AT2G20340	0.616017	0	0	0	0	0	0	0	0	0	0	0	0.246379	0.454051	1.13306	0.370965	0	0	0	0
ASEM_AUS1_01654									1.23203	0.27667	0	0	3.3701	0	0	0	0	0.27187	0	0	0.739137	1.24864	0.453224	13.602	0	5.64823	0	1.08258
ASEM_AUS1_01655		ITIH4_BOVIN	Inter-alpha-trypsin inhibitor heavy chain H4 (ITI heavy chain H4) (ITI-HC4) (Inter-alpha-inhibitor heavy chain 4)	-	-	Seita.7G172400.1	Sobic.001G508532.1	AT3G54780	0	0	0	0	0	0	0	0	0	0	0	0	0	0	0	0	0	0	0	0
ASEM_AUS1_01656		Y103_SYNY3	Uncharacterized protein sll0103	-	LOC_Os03g04890.1	Seita.9G544100.1	Sobic.001G508466.1	AT5G60710	1.60164	0.830009	0.90881	2.41357	1.74316	0.289311	0.28188	0	1.24912	0	0.223436	0.228111	0.492758	0.681077	1.47298	0.24731	0.354251	0	0	1.51561
ASEM_AUS1_01657									1.72485	1.10668	0	0	0.464842	0	0.14094	0.379307	0.249823	0.27187	0.223436	0	0.246379	3.29187	0.226612	1.97848	0.826585	1.1686	0.417943	2.05689
ASEM_AUS1_01658		-	-	-	LOC_Os02g21920.2	Seita.1G146400.1	-	AT1G70780	0	0	0	0	0.232421	0	0	0	0	0	0	0	0	0	0	0	0	0	0	0
ASEM_AUS1_01659		AB4C_MAIZE	ABC transporter C family MRP4 (EC 3.6.3.-) (Multidrug resistance-associated protein 4) (ZmMRP4) (Protein LOW PHYTIC ACID 1)	-	LOC_Os03g04920.1	Seita.9G543800.1	Sobic.001G508200.1	AT1G04120	8.62424	1.79835	8.33076	8.3765	10.6914	5.4969	2.67786	1.51723	2.87297	3.39837	5.0273	3.19356	1.84784	12.4864	8.38465	12.4892	3.77867	5.06393	4.49289	5.19636
ASEM_AUS1_01660		-	-	-	LOC_Os03g04930.1	Seita.9G543700.1	Sobic.001G508100.1	AT5G18490	13.5524	34.722	38.473	58.7775	62.986	9.98122	24.1008	15.9309	35.1002	13.1857	20.4444	36.6118	34.8626	48.5835	42.6031	39.6932	32.5911	28.8254	70.8414	48.9324
ASEM_AUS1_01661									381.191	141.378	212.813	262.227	259.382	106.032	212.397	169.045	202.107	297.561	150.037	144.622	170.987	399.452	122.597	268.208	231.444	357.591	87.5592	52.2884
ASEM_AUS1_01662		SNF12_ARATH	SWI/SNF complex component SNF12 homolog	Homolog2666-G01	LOC_Os04g31320.1	Seita.1G280300.1	Sobic.002G394800.1	AT5G14170	0	0	0	0	0	0	0	0	0	0	0	0	0	0.227026	0	0	0	0	0.313458	0
ASEM_AUS1_01663		METL6_RAT	Methyltransferase-like protein 6 (EC 2.1.1.-)	-	LOC_Os03g04940.1	Seita.9G543500.1	Sobic.001G507900.1	AT2G26200	36.4682	23.5169	28.4761	30.2406	39.0467	31.2456	27.7652	24.7814	29.729	26.5073	29.0466	29.8826	30.4278	37.5727	35.3515	38.4567	33.6538	38.369	39.1822	26.9561
ASEM_AUS1_01664									22.7926	22.8252	9.54251	12.0678	17.5478	9.54725	13.2484	8.97694	12.4912	18.2153	8.93742	12.6602	11.8262	15.0972	15.4096	14.9623	12.9892	16.1656	12.5383	11.2588
ASEM_AUS1_01665		SYCM_ARATH	Cysteine--tRNA ligase, chloroplastic/mitochondrial (EC 6.1.1.16) (Cysteinyl-tRNA synthetase) (CysRS)	Homolog7921-G02	LOC_Os03g04960.1	Seita.3G216800.1	Sobic.001G507600.2	AT2G31170	0	0	0	0	0	0	0	0	0	0	0	0	0	0	0	0	0	0	0	0
ASEM_AUS1_01666									0	0	0	0	0	0	0	0	0	0	0	0	0	1.58918	0	0.370965	2.95209	0.194766	0	0
ASEM_AUS1_01667									0	0	0	0	0	0	0	0	0.124912	0	0	0	0	0	0.113306	0	0.236167	0	0	0
ASEM_AUS1_01668		CH62_MAIZE	Chaperonin CPN60-2, mitochondrial (HSP60-2)	Homolog2274-G02	-	Seita.9G543300.1	Sobic.001G507500.1	AT2G33210	0	0	0	0	0	0	0	0	0	0	0	0	0	0	0	0	0	0	0	0.43303
ASEM_AUS1_01669		ING1_ARATH	PHD finger protein ING1 (Protein INHIBITOR OF GROWTH 1) (Protein AtING1)	-	LOC_Os03g04980.1	Seita.9G543200.1	Sobic.001G507400.1	AT3G24010	14.7844	3.32003	5.45286	2.12962	4.64842	2.89311	4.08727	3.03446	4.37191	11.1467	2.56951	1.93894	1.23189	20.3188	25.7205	5.68813	18.7753	12.8546	3.03009	30.4204
ASEM_AUS1_01670		-	-	-	LOC_Os03g04990.1	Seita.9G543100.1	Sobic.001G507300.1	AT4G28760	34.6201	36.382	49.8331	35.4937	44.9734	44.9878	50.8794	45.8962	49.9646	50.024	49.3793	47.219	48.9062	31.6701	51.7809	26.4622	31.5283	31.5522	26.8529	25.5488
ASEM_AUS1_01671									24.3943	7.47008	11.8145	13.2036	16.8505	9.4026	27.7652	8.34476	9.61819	19.7106	42.8996	16.1959	16.7538	23.3836	15.2963	22.1342	14.0519	40.5114	16.6133	31.7195
ASEM_AUS1_01672									0	0	0.302937	0	0.464842	0	0	0	0	0	0.223436	0	0	0	0	0	0	0	0	0
ASEM_AUS1_01673									0	0	0	0	0	0	0	0	0	0	0	0	0	0	0	0	0	0	0	0
ASEM_AUS1_01674									0	0	0	0	0	0	0	0	0	0	0	0	0	0	0	0	0	0	0	0
ASEM_AUS1_01675		PIR_ARATH	Protein PIR (PIR of plants) (Protein KLUNKER) (AtSRA1) (Protein PIROGI)	Homolog6465-G01	-	-	-	AT5G18410	0	0	0	0	0	0	0	0	0	0	0	0	0.246379	0	0	0	0	0	0	0
ASEM_AUS1_01676		PIR_ARATH	Protein PIR (PIR of plants) (Protein KLUNKER) (AtSRA1) (Protein PIROGI)	Homolog6465-G01	LOC_Os03g05020.1	Seita.9G543000.1	Sobic.001G507200.1	AT5G18410	3.32649	13.0035	0.605873	0.567898	3.3701	2.45914	4.36915	2.52872	8.86872	2.03902	8.71399	0.798389	3.4493	6.35672	2.94596	6.18275	3.89676	9.73832	4.80635	7.79454
ASEM_AUS1_01677									37.9466	65.4323	19.3879	23.7098	23.1259	16.9247	47.6378	13.9079	46.0924	17.2637	64.6846	18.5911	27.1017	46.1997	25.3805	46.4943	27.7496	71.2845	36.5701	37.8901
ASEM_AUS1_01678		-	-	-	LOC_Os03g05040.1	Seita.5G435700.1	Sobic.001G507000.1	AT1G04650	0	0	0	0	0	0	0	0	0	0	0	0	0	0	0	0	0	0	0	0
ASEM_AUS1_01679									3.20329	2.49003	0.454405	3.12344	6.7402	1.15724	1.55034	1.26436	1.74876	3.80618	1.2289	1.82489	0	2.72431	4.98547	7.54295	5.54993	9.15402	10.3441	10.501
ASEM_AUS1_01680		PMAT2_ARATH	Phenolic glucoside malonyltransferase 2 (EC 2.3.1.-)	-	-	Seita.5G273700.1	Sobic.002G041900.1	AT3G29590	0	0	0	0	0	0	0	0	0	0	0	0	0	0	0	0	0	0	0	0
ASEM_AUS1_01681		-	-	-	-	Seita.2G376000.1	-	-	11.4579	0.968343	0.90881	1.98764	2.78905	0	2.25504	1.64367	2.1235	1.22341	2.12264	0.456222	0.246379	38.3673	0	9.27412	0.472334	7.40112	1.35832	1.29909
ASEM_AUS1_01682									0	0	0	0	0	0	0	0	0	0	0	0.114056	0	2.27026	0	0.618275	1.29892	0	0	0
ASEM_AUS1_01683		TI172_ARATH	Mitochondrial import inner membrane translocase subunit TIM17-2	-	-	-	-	AT2G37410	0	0	0	0	0	0	0	0	0	0	0	0	0	0	0	0	0	0	0	0
ASEM_AUS1_01684									0.73922	2.49003	0	0.283949	0.348631	0	0	0.126436	1.99859	0	0	0	0	0.79459	0	0.24731	0	0	0	0.108258
ASEM_AUS1_01685		CALSA_ARATH	Callose synthase 10 (EC 2.4.1.34) (1,3-beta-glucan synthase) (Protein CHORUS) (Protein GLUCAN SYNTHASE-LIKE 8)	Homolog3401-G01	LOC_Os06g02260.1	Seita.2G018900.1	Sobic.001G542450.1	AT2G36850	0	0	0	0	0	0	0	0	0	0	0	0	0	0	0	0	0	0	0	0
ASEM_AUS1_01686									27.5976	20.1969	10.4513	19.5925	16.9667	14.0316	15.9262	19.5975	20.7353	15.6325	13.1827	12.4321	14.0436	28.0377	26.0604	18.6719	26.2145	40.7062	30.1964	32.802
ASEM_AUS1_01687		THOC1_ARATH	THO complex subunit 1 (AtTHO1) (HPR1 homolog) (AtHPR1)	Homolog7569-G01	LOC_Os03g01970.1	Seita.9G572100.1	Sobic.001G536400.1	AT5G09860	0	0	0	0	0	0	0	0	0	0	0	0	0	0	0	0	0	0	0	0
ASEM_AUS1_01688		KIP1L_ARATH	Kinase-interacting family protein (KIP1-like family protein)	-	LOC_Os03g01980.1	Seita.9G571900.1	Sobic.001G536300.4	AT1G48405	52.6078	19.2285	44.3802	46.9936	62.7536	48.3149	50.7385	60.057	38.7226	48.2569	57.6464	47.219	57.0367	59.2537	49.4014	52.9243	61.5215	66.0258	55.691	58.026
ASEM_AUS1_01689		LYSM2_HUMAN	LysM and putative peptidoglycan-binding domain-containing protein 2	-	LOC_Os03g01990.1	Seita.9G571800.1	Sobic.001G536100.1	AT5G23130	0	0	1.06028	0.283949	0.697262	0	0	0.252872	0	0.543739	0	0.342167	0.246379	0.79459	1.35967	0.49462	0	0	0.417943	0
ASEM_AUS1_01690		ARP4_ORYSJ	Actin-related protein 4	-	LOC_Os08g04280.1	Seita.9G571700.1	Sobic.001G536000.1	AT1G18450	11.5811	14.1101	6.51314	15.0493	8.01852	5.78621	13.8121	9.35625	9.11855	9.10764	16.6459	8.78228	7.14499	5.44862	2.49273	10.2634	9.44668	6.42729	9.82167	17.5377
ASEM_AUS1_01691									66.1602	33.2003	33.0201	42.8763	53.9216	21.843	45.6646	47.1606	45.7176	42.8195	30.3872	27.1452	39.051	50.3997	47.7018	42.29	34.8346	44.991	30.8233	38.4314
ASEM_AUS1_01692		DRM2_ORYSJ	DNA (cytosine-5)-methyltransferase DRM2 (EC 2.1.1.37) (OsDRM2) (Protein DOMAINS REARRANGED METHYLASE 2)	Homolog6070-G01	LOC_Os03g02020.2	Seita.9G571400.1	Sobic.001G535700.2	AT2G32500	0	0	0	0	0	0	0	0	0	0	0	0	0	0	0	0	0	0	0	0
ASEM_AUS1_01693		-	-	-	-	-	-	-	237.659	410.024	426.232	388.868	291.223	631.999	357.706	487.536	373.985	490.317	493.457	411.513	499.287	153.129	332.1	200.939	360.745	242.095	351.072	270.969
ASEM_AUS1_01694		FPGS1_ARATH	Folylpolyglutamate synthase (EC 6.3.2.17) (DHFS-FPGS homolog B) (Folylpoly-gamma-glutamate synthetase) (FPGS) (Tetrahydrofolylpolyglutamate synthase) (Tetrahydrofolate synthase)	-	LOC_Os03g02030.1	Seita.9G200900.1	Sobic.001G201900.1	AT5G05980	0.73922	0.138335	2.12056	1.56172	0.348631	0	0.704701	0.505743	0.999293	0.27187	0.782024	1.0265	1.23189	0.681077	0.679836	0.74193	1.77125	1.55813	0.626915	0.108258
ASEM_AUS1_01695		-	-	Homolog6927-G01	LOC_Os03g02040.1	Seita.9G571000.1	Sobic.001G535400.1	-	63.9425	47.8638	33.626	37.4813	54.9675	26.6166	30.8659	37.0457	31.8525	40.7805	33.8505	20.0738	41.7612	41.0916	37.391	40.8061	20.9008	44.6015	20.5837	28.0387
ASEM_AUS1_01696		NLTPX_ORYSI	Non-specific lipid-transfer protein 2 (nsLTP2) (7 kDa lipid transfer protein)	-	-	-	Sobic.001G535600.2	AT5G38170	0.73922	0	1.51468	0.425924	0	0	0	0.126436	0.124912	0	0.558589	0	0.123189	0.454051	0.679836	0.618275	0.354251	0.973832	0.104486	2.05689
ASEM_AUS1_01697		HIP39_ARATH	Heavy metal-associated isoprenylated plant protein 39 (AtHIP39)	-	LOC_Os03g02070.1	Seita.9G570800.1	Sobic.001G535200.1	AT5G23760	109.158	152.86	116.934	162.845	14.0615	69.0006	56.3761	105.7	231.086	60.3551	91.4968	27.9436	12.5653	169.021	62.6582	112.65	197.318	109.459	143.773	142.683
ASEM_AUS1_01698		WDR6_RAT	WD repeat-containing protein 6	-	LOC_Os03g02110.1	Seita.4G177900.1	Sobic.001G535100.1	AT4G01860	12.1971	0.553339	12.7233	6.95676	45.4383	37.3211	34.2485	11.1264	15.7389	33.5759	26.142	55.431	83.0297	42.3403	51.6675	27.2041	22.3178	23.372	36.6745	11.0423
ASEM_AUS1_01699		-	-	-	-	-	-	-	51.0062	21.4419	14.8439	20.8703	39.5115	10.8491	26.0739	24.1492	11.4919	25.2839	7.48509	9.58067	8.99283	13.508	10.8774	16.3225	5.54993	11.686	37.197	16.2386
ASEM_AUS1_01700									0	0	0	0	0	0	3.24162	0	0	0	0	0	0	0	0	0	0	0	0	0
ASEM_AUS1_01701									0	0	0	0	0	0	0	0	0	0	0	0	0	0	0	0	0	0	0	0
ASEM_AUS1_01702		WTR45_ARATH	WAT1-related protein At5g64700	-	-	Seita.2G166600.1	-	AT5G64700	0	0	0	0	0	0	0	0	0	0	0	0	0	0	0	0	0	0	0	0
ASEM_AUS1_01703									0	0.691674	0	0	0	0	0	0	0	0	0	0	0	0	0.906448	1.73117	0.944668	0.779066	0	0.43303
ASEM_AUS1_01704		-	-	-	LOC_Os06g35160.1	Seita.4G175800.1	Sobic.010G161000.1	-	0.123203	0	0	0	0.11621	0	0	0	0	0	0	0	0	0	0	0	0	0	0	0
ASEM_AUS1_01705		ACR6_ARATH	ACT domain-containing protein ACR6 (Protein ACT DOMAIN REPEATS 6)	-	LOC_Os08g42100.1	Seita.6G224800.1	Sobic.007G191900.1	AT3G01990	0.246407	0	0.302937	0.283949	0.348631	0	0	0.252872	0.374735	0.407805	0	0	0.615947	0	0	0	0	0	0.208972	0
ASEM_AUS1_01706		RL7A2_ORYSJ	60S ribosomal protein L7a-2	Homolog1819-G01	LOC_Os08g23710.1	Seita.2G267400.1	Sobic.002G258800.1	AT3G62870	36.345	22.8252	14.238	29.2468	8.48336	34.5726	15.0806	16.5631	21.4848	17.5356	34.8559	9.92284	8.62326	16.3458	10.1975	10.0161	20.5465	11.8808	8.8813	13.6405
ASEM_AUS1_01707		CREC1_MOUSE	TOG array regulator of axonemal microtubules protein 1 (Crescerin-1) (Protein FAM179B)	Homolog0578-G01	LOC_Os02g20310.1	Seita.6G225000.1	Sobic.007G191800.1	AT5G14790	149.076	88.6726	147.985	72.549	149.214	59.4533	118.249	98.7464	93.8086	111.059	85.6875	99.3424	108.16	86.3833	73.0824	153.456	58.6875	65.8311	68.7517	78.595
ASEM_AUS1_01708									12.5667	11.0668	7.72489	13.9135	9.18062	9.83656	13.1074	5.43674	7.99434	13.4576	10.3898	6.159	9.3624	6.12969	9.06448	10.8816	7.08501	6.81683	7.31401	4.3303
ASEM_AUS1_01709		ACR4_ARATH	ACT domain-containing protein ACR4 (Protein ACT DOMAIN REPEATS 4)	Homolog1442-G05	LOC_Os08g42080.1	Seita.6G224600.1	Sobic.007G192000.1	AT1G69040	0	0	0	0	0	0	0	0	0	0	0	0	0	0	0	0.123655	0	0	0	0
ASEM_AUS1_01710		P24B2_ARATH	Transmembrane emp24 domain-containing protein p24beta2 (p24 family protein beta1) (p24beta1) (p24 family protein beta2) (p24beta2)	Homolog2523-G02	LOC_Os08g42050.1	Seita.6G224500.1	Sobic.007G192100.1	AT3G07680	2.09446	0	0.302937	1.1358	0	2.02517	0	0	0.499646	0	5.47417	0.912445	0	4.88105	0.56653	2.72041	0.236167	1.36337	0	0.43303
ASEM_AUS1_01711		-	-	-	-	-	-	-	85.6263	55.8872	83.4591	75.2465	82.6256	51.9313	76.5305	61.7007	76.0712	78.8422	65.9135	61.8181	63.4426	72.9887	64.3578	68.6285	55.0269	70.5054	47.75	55.1031
ASEM_AUS1_01712									0	0	0	0	2.208	0	0	0	0	0	0	0.456222	1.1087	0	1.58628	0	0	0	0.208972	0
ASEM_AUS1_01713									0	0	0	0	0	0	0	0	0	0	0	0	0	0	0	0	0	0	0	0
ASEM_AUS1_01714									0	0	0	0	0	0	0	0	0	0	0	0	0	0	0	0	0	0	0	0
ASEM_AUS1_01715		-	-	Homolog6531-G03	LOC_Os07g42800.1	Seita.2G393100.1	Sobic.002G377800.1	AT2G01710	0	0	0	0	0.11621	0.144655	0	0.252872	0	0.135935	0	0	0.246379	0	0	0	0	0	0.104486	0
ASEM_AUS1_01716		AP4M_ARATH	AP-4 complex subunit mu (Adaptor protein complex AP-4 subunit mu) (Adaptor protein-4 mu-adaptin) (Adaptor-related protein complex 4 subunit mu) (At-muC-Ad) (Mu4-adaptin)	-	LOC_Os07g42810.2	Seita.2G393200.1	Sobic.002G378200.1	AT4G24550	12.3203	8.99176	8.02782	9.93822	8.36715	9.54725	11.9799	8.85051	9.7431	10.467	12.5124	12.4321	10.3479	16.0053	12.1237	12.1182	9.21051	13.6337	10.3441	13.2074
ASEM_AUS1_01717		ARFRP_RAT	ADP-ribosylation factor-related protein 1 (ARF-related protein 1) (ARP)	Homolog4290-G06	LOC_Os07g42820.1	Seita.2G393300.1	Sobic.002G378300.1	AT5G52210	82.9159	62.5273	63.0108	65.4503	60.5456	56.5602	80.8997	63.8501	65.2038	71.9095	58.5401	59.0808	74.2832	76.1671	62.7715	85.0746	71.0863	88.0344	56.6313	80.0023
ASEM_AUS1_01718		OST4C_ARATH	Dolichyl-diphosphooligosaccharide--protein glycosyltransferase subunit 4C	-	-	-	Sobic.002G378401.1	AT3G09455	23.5318	22.6869	23.7805	22.574	25.7987	19.5285	23.678	22.632	25.6069	31.5369	29.8286	18.3629	16.6306	26.4485	23.1144	19.6611	19.4838	20.84	15.046	14.9395
ASEM_AUS1_01719		CCD22_ORYSJ	Cyclin-D2-2 (G1/S-specific cyclin-D2-2) (CycD2;2)	-	LOC_Os07g42860.1	Seita.2G393400.1	Sobic.002G378600.1	AT5G65420	30.6776	33.892	21.357	15.7592	19.872	15.1888	22.5504	12.6436	23.8581	22.4293	9.38429	16.9943	16.5074	8.854	17.2225	14.344	13.3434	12.4651	9.19476	11.5836
ASEM_AUS1_01720		-	-	-	-	Seita.2G350700.1	-	-	9.97947	11.2051	10.7543	14.0555	7.43747	10.9938	18.4632	8.4712	11.4919	14.681	18.3217	20.4159	20.2031	2.49728	6.91167	3.21503	2.59784	1.7529	6.06018	1.51561
ASEM_AUS1_01721		-	-	-	-	-	-	-	0	0	0.454405	0	0.464842	0	0	0	0	0	0.223436	0.228111	0	0	0	0	0	0	0	0
ASEM_AUS1_01722		-	-	Homolog1882-G01	LOC_Os02g44111.1	Seita.7G078100.1	Sobic.001G186300.1	AT3G24315	0	0	0	0	5.92673	0	0	0	0	0	0	2.053	3.07974	0	3.05926	0	0	0	2.50766	0
ASEM_AUS1_01723		PLP1_ORYSJ	Patatin-like protein 1 (OsPLP1) (EC 3.1.1.-)	-	-	Seita.2G392800.1	Sobic.002G377600.1	AT2G26560	20.4518	26.5603	15.4498	16.4691	22.3124	21.1197	27.4833	19.724	24.4827	19.9824	42.1176	15.1694	17.7393	13.9621	25.7205	26.5858	24.5614	20.4505	13.4787	18.4038
ASEM_AUS1_01724		CAMK5_ARATH	CDPK-related kinase 5 (AtCRK5) (EC 2.7.11.1) (Calcium/calmodulin-dependent protein kinase 1)	Homolog1718-G01	LOC_Os07g42770.1	Seita.2G392700.1	Sobic.002G377300.1	AT3G50530	0	0	0	0.283949	0	0	0	0.252872	0.624558	0	14.635	0.228111	0	0	0	0	0	0	0.208972	0
ASEM_AUS1_01725		C3H62_ORYSJ	Zinc finger CCCH domain-containing protein 62 (OsC3H62)	-	-	Seita.2G392600.1	Sobic.002G377200.5	AT5G66840	67.3922	58.5156	39.8362	31.9443	51.8298	107.045	71.1748	108.608	80.1932	53.5583	132.05	98.0878	87.2181	33.8268	31.2725	44.3921	58.0971	35.837	35.3162	22.5176
ASEM_AUS1_01726		-	-	-	-	Seita.2G392400.1	Sobic.002G376800.1	-	6.40658	6.08673	5.30139	7.24071	9.52925	10.4152	7.04701	9.35625	11.242	6.66081	9.71945	6.50117	14.0436	5.22159	6.79836	4.9462	5.31376	7.01159	11.5979	3.35598
ASEM_AUS1_01727		-	-	-	-	Seita.2G392200.1	Sobic.002G376700.1	-	4.92813	26.6986	1.66615	4.25924	2.09179	9.98122	1.69128	1.39079	8.74381	1.22341	29.2701	1.59678	1.1087	5.22159	2.37943	16.3225	4.01484	8.37496	0.208972	1.62386
ASEM_AUS1_01728		WEB1_ARATH	Protein WEAK CHLOROPLAST MOVEMENT UNDER BLUE LIGHT 1 (Protein WEB1)	-	LOC_Os07g42700.1	Seita.2G392100.1	Sobic.002G376600.1	AT2G26570	36.2218	16.7385	35.898	29.3887	29.1688	96.7744	27.2015	27.563	16.4883	25.9636	124.23	56.5716	57.1599	62.3185	63.9046	35.3653	57.7428	81.9967	13.8966	35.5085
ASEM_AUS1_01729									70.8419	67.6457	40.8965	47.2775	85.7633	69.5792	62.8593	84.4591	53.4622	74.0845	57.4229	49.158	72.5586	61.5239	49.968	42.29	43.5728	72.6479	40.0181	56.4022
ASEM_AUS1_01730		-	-	-	LOC_Os07g42650.1	Seita.2G391600.1	Sobic.002G376400.2	-	0.246407	0	0	0.141975	0	0	0	0	0	0	0	0	0	0	0	0	0	0	0	0
ASEM_AUS1_01731		CML13_ORYSJ	Probable calcium-binding protein CML13 (Calmodulin-like protein 13)	Homolog5856-G02	-	Seita.2G391900.1	Sobic.002G376500.1	AT3G50360	0.123203	0.830009	0.90881	0.283949	0.232421	0	0.422821	0.885051	0.749469	0	2.34607	0.228111	0	0.681077	0	0.123655	0	0.389533	0.208972	0.757803
ASEM_AUS1_01732		-	-	-	-	Seita.2G392200.1	Sobic.002G376700.1	-	23.5318	34.1687	19.8424	25.1295	20.8017	21.1197	25.933	16.816	36.2244	13.3216	15.6405	20.9862	15.0291	13.6215	12.3504	16.0751	11.9264	15.3865	15.2549	15.3726
ASEM_AUS1_01733		-	-	-	-	Seita.2G392400.1	Sobic.002G376800.1	-	11.3347	5.25672	4.84699	9.65427	7.7861	27.1952	8.59735	6.82753	6.99505	6.38894	32.9567	10.0369	11.703	18.3891	13.5967	12.1182	15.7051	14.0232	4.17943	6.06242
ASEM_AUS1_01734									1.47844	9.5451	0.90881	0.851848	1.04589	4.33966	1.12752	2.02297	3.87226	0.27187	31.281	1.36867	0.615947	2.38377	1.47298	4.69889	0.944668	5.45346	0.208972	1.84038
ASEM_AUS1_01735		-	-	-	LOC_Os07g42740.1	Seita.2G392500.1	Sobic.002G377100.1	AT2G15760	0	0	0	0	0	0	0	0	0	0	0	0	0	0	0	0	0	0	0	0
ASEM_AUS1_01736		SEC1A_ORYSJ	Probable protein transport Sec1a	-	LOC_Os02g25580.1	Seita.1G150200.1	Sobic.004G136300.1	AT1G12360	29.5688	1.38335	2.27203	0.851848	2.67284	0.289311	2.39598	1.51723	1.24912	1.22341	3.23982	0.684333	0.739137	21.2269	0.679836	7.79026	1.53509	9.15402	0.522429	1.51561
ASEM_AUS1_01737									89.4456	46.6188	40.5935	54.2343	84.8336	38.623	57.2217	64.6087	64.5793	59.1317	37.8723	50.4126	53.0946	71.8536	62.205	63.435	50.6578	80.049	56.3179	63.6554
ASEM_AUS1_01738		-	-	-	-	-	-	-	0	0	0	0	0	0	0.845641	0	0	0	0.446871	0	0	0	0	0	0	0	0	0
ASEM_AUS1_01739		-	-	-	-	Seita.1G315500.1	Sobic.004G243100.1	AT1G19020	0	0	0	0	0	0	0	0	2.87297	0	0	0	0	0.227026	0.226612	0	0	0	0	0
ASEM_AUS1_01740		-	-	-	-	-	-	-	0.36961	0	0.151468	0.425924	0.348631	0	0.422821	0	0	0	1.00546	0.456222	0.246379	2.72431	0.226612	0.618275	0.944668	2.3372	0	0.86606
ASEM_AUS1_01741		-	-	-	-	-	-	-	0	0	0	0	5.34568	0	0	0	0	0	0	0.912445	0	3.17836	0	7.4193	0	0	4.49289	0
ASEM_AUS1_01742		-	-	-	LOC_Os04g58160.1	Seita.3G015100.1	Sobic.006G267700.1	-	0	0	0	0.283949	0.232421	0.289311	0	0	0.499646	0	0	0	0	11.6918	15.5229	14.5913	10.7456	20.4505	12.0159	30.7451
ASEM_AUS1_01743		WDR44_XENLA	WD repeat-containing protein 44	-	LOC_Os04g58180.1	Seita.3G015000.1	Sobic.006G267800.1	AT5G54200	0.616017	0	0.605873	0.709873	0.464842	0.867932	1.4094	0.126436	0.499646	0.543739	1.78748	0.228111	0.985515	1.36215	0.113306	0.123655	0.472334	1.36337	0.626915	0.108258
ASEM_AUS1_01744		DOF58_ARATH	Dof zinc finger protein DOF5.8 (AtDOF5.8)	Homolog4051-G04	LOC_Os04g58190.1	Seita.3G014900.1	Sobic.006G267900.1	AT5G66940	0.492813	1.24501	1.51468	3.97529	0.232421	3.18242	1.69128	0.505743	2.24841	0.543739	5.58589	0.570278	0.492758	1.47567	1.01975	1.48386	2.1255	3.31103	1.67177	1.19083
ASEM_AUS1_01745		-	-	-	-	-	-	-	15.0308	1.38335	6.81608	4.82714	10.3427	1.73586	10.8524	1.51723	2.99788	6.38894	4.35699	6.72928	9.60878	9.87561	8.83787	9.64509	2.95209	2.9215	5.85121	2.16515
ASEM_AUS1_01746		PIGP_ARATH	Phosphatidylinositol N-acetylglucosaminyltransferase subunit P (EC 2.4.1.198)	Homolog5484-G01	LOC_Os03g43900.1	Seita.3G014800.1	Sobic.006G077600.2	AT2G39445	0	0	0	0	0	0.144655	0	0.126436	0.124912	0.543739	0.223436	0.114056	0.369568	0	0	0	0	0	0	0
ASEM_AUS1_01747		PORA_ORYSJ	Protochlorophyllide reductase A, chloroplastic (PCR A) (EC 1.3.1.33) (NADPH-protochlorophyllide oxidoreductase A) (POR A)	-	LOC_Os04g58200.1	Seita.3G014700.1	Sobic.001G206200.1	AT5G54190	0.616017	1.10668	0.454405	0.567898	0.929683	0	0.28188	1.51723	0.249823	0.27187	0.446871	0	0	0.681077	0.226612	0	0.354251	0	0.208972	0.757803
ASEM_AUS1_01748		PLT4_ARATH	Probable polyol transporter 4	Homolog6481-G02	LOC_Os04g58220.1	Seita.3G014400.1	Sobic.006G268800.1	AT2G20780	250.226	674.797	313.842	351.387	63.7995	297.845	172.511	457.065	531.749	144.227	266.447	470.821	572.338	50.1727	71.6094	59.478	373.734	113.549	423.795	588.596
ASEM_AUS1_01749		-	-	-	-	-	-	-	20.0821	9.82177	3.93818	11.7839	16.9667	7.23277	8.17453	13.9079	12.6161	4.89365	4.02184	4.79033	4.55801	13.3945	3.7391	9.27412	10.5094	9.73832	9.29924	4.22204
ASEM_AUS1_01750									0	0	0	0.283949	0	0	0	0	0.249823	0	0	0	0.246379	11.3513	19.4886	18.1773	19.0114	22.5929	15.6729	37.9984
ASEM_AUS1_01751									0	0.27667	0	0	0.464842	0	0.14094	0	0	0	0	0	0	0	0	0	0	0	0.208972	0
ASEM_AUS1_01752		CLC1_ORYSJ	Clathrin light chain 1	Homolog0054-G01	LOC_Os04g58240.1	Seita.3G014300.1	Sobic.006G268900.1	AT2G20760	0	0	0	0	0	0	0	0	0	0	0	0	0	0	0	0	0	0	0	0
ASEM_AUS1_01753		Y4407_SELML	Inactive protein kinase SELMODRAFT_444075	Homolog1617-G01	LOC_Os04g58250.1	Seita.3G014200.1	Sobic.006G269000.1	AT3G09010	99.7947	65.9857	95.5765	100.376	115.746	76.812	98.3763	101.654	100.179	78.8422	77.197	119.758	110.624	106.475	105.828	94.1014	68.8427	90.3716	118.591	79.6776
ASEM_AUS1_01754		TSJT1_TOBAC	Stem-specific protein TSJT1	Homolog7344-G01	LOC_Os04g58280.2	Seita.3G014100.1	Sobic.006G269200.1	AT4G27450	73.6756	25.8686	12.5719	28.3949	29.0526	17.5033	28.4699	21.8734	13.7403	18.0793	13.9647	3.76383	5.42033	19.9783	8.49795	10.2634	7.9116	13.2441	10.2396	19.8111
ASEM_AUS1_01755									9.85627	20.8885	1.36322	3.40739	13.1318	48.6042	18.6041	53.6088	18.362	7.47642	38.2075	72.9956	313.024	7.83238	22.0947	3.09137	9.91902	22.9824	21.0017	25.1158
ASEM_AUS1_01756									0	0	0	0	0	0	0	0	0	0	0	0	0	0.340538	0	0	0	0	0	0
ASEM_AUS1_01757									0	0	0	0	0	0	0	0	0	0	0	0	0	0	0	0	0	0	0	0
ASEM_AUS1_01758									0	0	0	0	0	0	0	0	0.249823	0	0	0	0	0	0.113306	0.24731	0	0	0	0
ASEM_AUS1_01759		RN141_CHICK	RING finger protein 141	Homolog3705-G05	LOC_Os04g58320.2	Seita.3G013900.1	Sobic.006G269600.1	AT3G47160	0	0	0	0	0	0	1.4094	0	0	0	0	0	0	0	0	0	0	0	0	0
ASEM_AUS1_01760		TET19_ARATH	Tetraspanin-19 (TOM2A homologous protein 3)	Homolog2361-G01	LOC_Os04g58330.1	Seita.3G013800.1	Sobic.006G269700.1	AT2G20740	25.3799	18.1219	18.0247	36.4875	13.3642	24.1574	28.7518	18.3332	27.1058	21.3418	25.0248	17.1083	22.6669	12.8269	18.2423	10.0161	14.2881	15.7761	14.9415	12.0166
ASEM_AUS1_01761		TFB2_ARATH	General transcription and DNA repair factor IIH subunit TFB2 (AtTFB2) (TFIIH subunit TFB2) (RNA polymerase II transcription factor B subunit 2)	Homolog7614-G01	LOC_Os04g58350.1	Seita.6G024000.1	Sobic.006G269800.1	AT4G17020	13.7988	9.26843	9.23957	15.4752	15.2236	10.2705	6.48325	8.09189	11.8666	10.1951	16.3108	10.1509	5.42033	22.9296	10.1975	9.52143	12.1626	11.4912	5.74672	8.55235
ASEM_AUS1_01762		BYST_BOVIN	Bystin	Homolog5424-G01	LOC_Os09g18320.1	Seita.3G013300.1	Sobic.006G269900.1	AT1G31660	21.5606	18.8135	10.7543	13.9135	24.6366	12.585	15.9262	11.6321	19.4862	15.6325	10.6132	8.78228	11.4566	20.7728	19.262	18.3009	19.1295	21.6191	19.1209	23.2754
ASEM_AUS1_01763		-	-	-	LOC_Os04g58380.1	Seita.2G167100.1	Sobic.002G154100.3	AT4G21720	23.4086	20.7502	16.9645	8.23453	18.4775	9.69191	19.5907	15.1723	14.7396	17.2637	14.635	11.2915	8.99283	26.9025	10.4242	34.3761	21.255	19.4766	14.5235	16.3469
ASEM_AUS1_01764		ALN_ORYSJ	Probable allantoinase (OsALN) (EC 3.5.2.5)	-	LOC_Os04g58390.1	Seita.3G013000.1	Sobic.006G270100.1	AT1G65070	5.66736	0.138335	6.05873	10.0802	2.09179	2.74845	2.8188	1.7701	0.999293	5.8452	6.59135	2.96545	3.07974	5.90267	5.32538	4.20427	3.42442	4.28486	2.08972	4.11379
ASEM_AUS1_01765		MLO14_ARATH	MLO-like protein 14 (AtMlo14)	Homolog5246-G02	LOC_Os04g58420.1	Seita.3G012900.1	Sobic.006G270300.2	AT1G26700	476.427	100.569	58.9212	538.794	47.1814	27.3399	58.4902	149.953	30.8532	64.2972	329.232	15.2834	25.5002	51.1943	41.8099	26.5858	55.145	56.4823	28.5246	51.4223
ASEM_AUS1_01766		CTL2_MOUSE	Choline transporter-like protein 2 (Solute carrier family 44 member 2)	Homolog6427-G01	LOC_Os04g58470.1	Seita.3G012800.1	Sobic.006G270400.1	AT3G15380	0	2.49003	0	1.98764	0	1.44655	0.422821	0.505743	2.1235	0.27187	1.45233	0.228111	0	5.90267	0	7.79026	1.53509	7.01159	0.522429	1.62386
ASEM_AUS1_01767									14.6612	3.32003	4.24111	8.23453	5.81052	3.61638	22.5504	6.57466	7.86943	8.83577	3.46325	2.053	1.97103	2.38377	3.39918	2.59675	2.00742	1.55813	5.43326	6.82023
ASEM_AUS1_01768		-	-	Homolog2113-G03	LOC_Os01g36690.1	Seita.3G341900.1	Sobic.003G178101.1	-	0	0.138335	0	0.141975	0.232421	0	0	0	0	0	0.111718	0.114056	0.123189	0	0.226612	0.123655	0.118084	0	0	0
ASEM_AUS1_01769		ACBP2_ARATH	Acyl-CoA-binding domain-containing protein 2 (Acyl-CoA binding protein 2)	-	LOC_Os04g58490.1	Seita.3G012200.1	Sobic.001G092800.1	AT4G27780	0	0	0	0	0.348631	0	0	0	0	0.27187	0.111718	0.228111	0.123189	0.113513	0.226612	0.24731	0	0	0.626915	0
ASEM_AUS1_01770		E13B_WHEAT	Glucan endo-1,3-beta-glucosidase (EC 3.2.1.39) ((1->3)-beta-glucan endohydrolase) ((1->3)-beta-glucanase) (Beta-1,3-endoglucanase)	-	LOC_Os04g58555.1	Seita.3G012100.1	Sobic.006G271100.1	AT5G24318	42.8748	21.8569	30.5966	35.9196	41.952	26.4719	51.7251	36.6664	37.0987	69.7346	33.4036	53.264	38.5583	49.7186	28.5531	36.1073	29.639	41.0957	54.2282	25.5488
ASEM_AUS1_01771		ATG4B_ORYSJ	Cysteine protease ATG4B (EC 3.4.22.-) (Autophagy-related protein 4 homolog B)	Homolog3440-G01	LOC_Os03g27350.1	Seita.3G012000.1	Sobic.006G271200.1	AT2G44140	0	0	0	0	0.464842	0	0	0	0	0.543739	0	0.228111	0	0	0	0	0	0	0.104486	0
ASEM_AUS1_01772		-	-	-	-	-	-	-	50.0206	36.2437	40.2906	39.185	50.5515	36.0192	42.5639	44.6318	40.8461	40.2367	44.5754	35.5853	40.1598	51.7618	33.8785	47.7308	30.1113	53.1712	34.0624	25.5488
ASEM_AUS1_01774									6.40658	0.968343	3.78671	3.83331	2.09179	1.15724	5.49667	0.505743	1.87367	1.63122	5.13902	0.114056	0.246379	20.7728	1.01975	16.0751	8.38393	16.3604	0.104486	4.76333
ASEM_AUS1_01775		PMM_ORYSJ	Phosphomannomutase (OsPMM) (EC 5.4.2.8)	Homolog3534-G01	LOC_Os04g58580.1	Seita.3G011800.1	Sobic.006G271500.1	AT2G45790	0	0	0	0	0	0	0	0	0	0	0	0	0	0.227026	0	0	0	0	0	0.324773
ASEM_AUS1_01776		-	-	-	LOC_Os04g58590.1	Seita.3G011600.1	Sobic.006G271600.1	-	16.0164	32.7853	32.8686	23.2838	19.0585	19.9624	18.886	21.3677	34.7254	28.1385	30.9458	29.4263	21.3118	18.5026	26.9668	22.8762	16.1774	21.6191	18.703	29.8791
ASEM_AUS1_01777		TASP1_ARATH	Putative threonine aspartase (Taspase-1) (EC 3.4.25.-) [Cleaved into: Putative threonine aspartase subunit alpha; Putative threonine aspartase subunit beta]	-	LOC_Os04g58600.2	Seita.3G011500.1	Sobic.006G271700.1	AT4G00590	0	0	0.302937	0	0.464842	0	0	0	0.249823	0	0	0	0	0	0.226612	0	0	0	0.208972	0
ASEM_AUS1_01778									1.72485	0.27667	1.81762	1.56172	2.09179	0.867932	2.95974	3.03446	1.24912	2.31089	1.45233	2.73733	1.84784	4.19997	2.03951	2.34944	3.18826	3.5058	2.71663	6.49545
ASEM_AUS1_01779		PMM_ORYSJ	Phosphomannomutase (OsPMM) (EC 5.4.2.8)	Homolog3534-G01	LOC_Os04g58580.1	Seita.3G011800.1	Sobic.006G271500.1	AT2G45790	0	0	0	0	0	0	0	0	0	0	0	0	0	0	0.226612	0	0.236167	0	0	0.216515
ASEM_AUS1_01780									16.0164	33.6153	32.1113	23.2838	24.9852	22.4216	23.3961	18.7125	39.8468	26.2354	30.1638	26.1187	22.5437	17.708	33.7652	21.0213	14.8785	20.4505	17.6581	28.3635
ASEM_AUS1_01781		TASP1_ARATH	Putative threonine aspartase (Taspase-1) (EC 3.4.25.-) [Cleaved into: Putative threonine aspartase subunit alpha; Putative threonine aspartase subunit beta]	-	LOC_Os04g58600.2	Seita.3G011500.1	Sobic.006G271700.1	AT4G00590	0	0	0	0	0.232421	0	0	0	0	0	0	0	0	0.227026	0.226612	0	0	0	0.417943	0
ASEM_AUS1_01782		KEA2_ARATH	K(+) efflux antiporter 2, chloroplastic (AtKEA2)	-	LOC_Os04g58620.1	Seita.3G011200.1	Sobic.006G271800.1	AT4G00630	7.63861	1.24501	4.39258	4.96911	5.22947	2.89311	4.51009	4.55169	3.37261	5.57333	2.23436	5.81683	5.66671	10.5567	9.17779	8.7795	6.73076	8.18019	4.70186	8.55235
ASEM_AUS1_01783		MSH3_ARATH	DNA mismatch repair protein MSH3 (AtMSH3) (MutS protein homolog 3)	-	LOC_Os04g58630.2	Seita.3G011100.1	Sobic.006G271900.1	AT4G25540	233.963	186.89	148.288	236.388	204.53	180.53	211.974	206.47	175.626	205.262	324.093	251.835	228.024	183.891	268.649	187.832	290.485	245.016	207.195	327.696
ASEM_AUS1_01784		FB207_ARATH	Putative F-box protein At3g58860	-	LOC_Os11g33310.1	-	-	AT3G58860	25.0103	3.5967	15.6012	20.4443	33.3524	11.4278	25.933	25.54	13.6154	17.2637	5.25073	12.318	16.0146	2.95133	13.3701	7.4193	4.25101	3.89533	22.2555	7.79454
ASEM_AUS1_01785		-	-	-	-	-	-	-	0	0	24.8408	25.9814	24.0556	22.1323	29.7384	23.6435	24.2328	21.7496	47.0332	50.4126	42.0076	25.5404	20.2818	24.36	27.0411	22.5929	34.2714	0
[truncated: 43,267 more rows]
