# Supplementary material for: Upregulation of C4 characteristics does not consistently improve photosynthetic performance in intraspecific hybrids of a grass
Source: Plant Cell Environ. 2022 Mar 10;45(5):1398–411. doi: 10.1111/pce.14301 (PMC9314825; doi:10.1111/pce.14301)
Supplement: Supplementary file 5 — Supporting information. [file PCE-45-1398-s002.xlsx]

## Sheet: TableS9. DE analyses
Table S9. Differential expression analysis between F1 hybrids and the C4 parental type.
This file has three sheets containing the results of the differential expression (DE) analyses
1. Comparison between hybrid types (C3xC4 vs C3+C4xC4)
2. Comparison C3xC4 hybrids vs C4
3. Comparison C3+C4xC4 hybrids vs C4

## Sheet: 1. C3xC4 vs C3+C4xC4
	Annotation
Gene ID	C4/Photorespiration function	Gene name	Protein name	baseMean	log2FoldChange	lfcSE	stat	pvalue	padj
ASEM_AUS1_39888	C4 (core):alaat1P1	ALAT2_ARATH	Alanine aminotransferase 2, mitochondrial (AtAlaAT2) (AtAlaATm) (EC 2.6.1.2) (Alanine-2-oxoglutarate aminotransferase 3) (EC 2.6.1.-)	19.1792	-0.372743	0.53049	-0.702639	0.482281	0.689935
ASEM_AUS1_22383	C4 (core):alaat1P2	ALAT2_ARATH	Alanine aminotransferase 2, mitochondrial (AtAlaAT2) (AtAlaATm) (EC 2.6.1.2) (Alanine-2-oxoglutarate aminotransferase 3) (EC 2.6.1.-)	199.136	0.0485032	0.164825	0.294271	0.768551	0.884793
ASEM_AUS1_25403	C4 (core):alaat1P5	ALA2_PANMI	Alanine aminotransferase 2 (ALAAT-2) (EC 2.6.1.2) (Glutamate pyruvate transaminase 2) (GPT) (Glutamic--alanine transaminase 2) (Glutamic--pyruvic transaminase 2)	17964.1	0.418363	0.449241	0.931268	0.351715	0.574082
ASEM_AUS1_36860	C4 (core):aspat1P1	AAT1_ARATH	Aspartate aminotransferase, mitochondrial (EC 2.6.1.1) (Transaminase A)	360.01	-0.451006	0.299128	-1.50774	0.131622	0.318779
ASEM_AUS1_27699	C4 (core):aspat1P2	AAT1_ARATH	Aspartate aminotransferase, mitochondrial (EC 2.6.1.1) (Transaminase A)	403.402	0.526411	0.241513	2.17963	0.0292848	0.121561
ASEM_AUS1_28041	C4 (core):aspat2P3	AAT5_ARATH	Aspartate aminotransferase, chloroplastic (EC 2.6.1.1) (Transaminase A)	3177.12	-0.51714	0.168265	-3.07337	0.00211658	0.0193824
ASEM_AUS1_08268	C4 (core):aspat3P4	AATC_ORYSJ	Aspartate aminotransferase, cytoplasmic (EC 2.6.1.1) (Transaminase A)	18073.3	-0.741575	0.145535	-5.0955	3.47817e-07	1.92952e-05
ASEM_AUS1_25239	C4 (core):nadmdh1P1	MDHP_ARATH	Malate dehydrogenase, chloroplastic (EC 1.1.1.37) (Chloroplastic malate dehydrogenase) (Chloroplastic MDH) (cpNAD-MDH) (Plastidic NAD-dependent malate dehydrogenase) (pNAD-MDH)	4.32537	-0.320205	1.1621	-0.27554	0.782902	0.893253
ASEM_AUS1_32044	C4 (core):nadmdh1P1	MDHP_ARATH	Malate dehydrogenase, chloroplastic (EC 1.1.1.37) (Chloroplastic malate dehydrogenase) (Chloroplastic MDH) (cpNAD-MDH) (Plastidic NAD-dependent malate dehydrogenase) (pNAD-MDH)	2.91032	3.13713	1.28923	2.43334	0.0149602	0.0780227
ASEM_AUS1_37134	C4 (core):nadmdh1P1	MDHP_ARATH	Malate dehydrogenase, chloroplastic (EC 1.1.1.37) (Chloroplastic malate dehydrogenase) (Chloroplastic MDH) (cpNAD-MDH) (Plastidic NAD-dependent malate dehydrogenase) (pNAD-MDH)	980.269	-0.127398	0.604276	-0.210828	0.833022	0.921389
ASEM_AUS1_25602	C4 (core):nadmdh1P8	MDHP_ARATH	Malate dehydrogenase, chloroplastic (EC 1.1.1.37) (Chloroplastic malate dehydrogenase) (Chloroplastic MDH) (cpNAD-MDH) (Plastidic NAD-dependent malate dehydrogenase) (pNAD-MDH)	1342.14	0.442415	0.425884	1.03882	0.298891	0.523408
ASEM_AUS1_16319	C4 (core):nadmdh2P3	MDHM_FRAAN	Malate dehydrogenase, mitochondrial (EC 1.1.1.37)	3325.06	0.156578	0.24736	0.632997	0.526735	0.725197
ASEM_AUS1_14800	C4 (core):nadmdh2P4	MDHM_FRAAN	Malate dehydrogenase, mitochondrial (EC 1.1.1.37)	427.086	0.0808338	0.164239	0.492173	0.622597	0.795267
ASEM_AUS1_22160	C4 (core):nadmdh3P5	MDHG_ORYSJ	Malate dehydrogenase, glyoxysomal (EC 1.1.1.37)	7593.99	-0.19319	0.28353	-0.681373	0.495635	0.700706
ASEM_AUS1_22169	C4 (core):nadmdh3P5	MDHG_CITLA	Malate dehydrogenase, glyoxysomal (EC 1.1.1.37)	238.287	-0.710121	0.283599	-2.50396	0.0122811	0.0681004
ASEM_AUS1_26986	C4 (core):nadmdh3P6	MDHG_ORYSJ	Malate dehydrogenase, glyoxysomal (EC 1.1.1.37)	710.35	0.113843	0.250196	0.455015	0.649099	0.810737
ASEM_AUS1_01567	C4 (core):nadmdh4P7	LDH_MAIZE	L-lactate dehydrogenase (LDH) (EC 1.1.1.27)	48.0887	0.664473	0.422637	1.57221	0.115902	0.295405
ASEM_AUS1_01568	C4 (core):nadmdh4P7	LDHA_HORVU	L-lactate dehydrogenase A (LDH-A) (EC 1.1.1.27)	31.6497	-0.236521	0.362366	-0.652712	0.513942	0.714923
ASEM_AUS1_16982	C4 (core):nadme1P1	MAO1_ARATH	NAD-dependent malic enzyme 1, mitochondrial (AtNAD-ME1) (NAD-malic enzyme 1) (EC 1.1.1.39)	633.359	0.0198006	0.179163	0.110518	0.911999	0.95899
ASEM_AUS1_00877	C4 (core):nadme2P2	MAON_SOLTU	NAD-dependent malic enzyme 59 kDa isoform, mitochondrial (NAD-ME) (EC 1.1.1.39)	614.719	0.0961535	0.154545	0.622172	0.533829	0.730556
ASEM_AUS1_23802	C4 (core):nadpmdh1P1	MDHP_MAIZE	Malate dehydrogenase [NADP], chloroplastic (EC 1.1.1.82) (NADP-MDH)	4956.25	0.070006	0.242005	0.289275	0.772371	0.886566
ASEM_AUS1_29268	C4 (core):nadpmdh2P2	MDHP1_SORBI	Malate dehydrogenase [NADP] 1, chloroplastic (EC 1.1.1.82) (NADP-MDH-1)	1403.08	0.966753	0.832727	1.16095	0.245663	0.466548
ASEM_AUS1_29275	C4 (core):nadpmdh2P2	MDHP1_SORBI	Malate dehydrogenase [NADP] 1, chloroplastic (EC 1.1.1.82) (NADP-MDH-1)	563.037	0.938064	0.854427	1.09789	0.272254	0.495944
ASEM_AUS1_25681	C4 (core):nadpmdh2P3	MDHC2_ARATH	Malate dehydrogenase 2, cytoplasmic (EC 1.1.1.37) (Cytosolic NAD-dependent malate dehydrogenase 2) (cNAD-MDH2) (Cytosolic malate dehydrogenase 2) (Cytosolic MDH2)	1.34675	-0.937144	1.30705	-0.716992	0.473379	0.682805
ASEM_AUS1_25682	C4 (core):nadpmdh2P3	MDHC_ORYSJ	Malate dehydrogenase, cytoplasmic (EC 1.1.1.37) (PP37)	3.16424	0.142634	1.19372	0.119487	0.904889	0.955917
ASEM_AUS1_33376	C4 (core):nadpmdh3P4	MDHC_MAIZE	Malate dehydrogenase, cytoplasmic (EC 1.1.1.37)	5390.97	0.105651	0.131878	0.801131	0.423056	0.640218
ASEM_AUS1_32222	C4 (core):nadpme1P1	MAOX_VITVI	NADP-dependent malic enzyme (NADP-ME) (EC 1.1.1.40)	493.918	-0.0854816	0.449744	-0.190067	0.849257	0.928251
ASEM_AUS1_16466	C4 (core):nadpme1P3	MAOC_ORYSJ	NADP-dependent malic enzyme, chloroplastic (NADP-ME) (EC 1.1.1.40)	496.336	-0.29978	0.287897	-1.04128	0.297747	0.522267
ASEM_AUS1_06611	C4 (core):nadpme1P4	MAOC_ORYSJ	NADP-dependent malic enzyme, chloroplastic (NADP-ME) (EC 1.1.1.40)	21886.2	-0.431149	0.301552	-1.42977	0.152784	0.348778
ASEM_AUS1_05378	C4 (core):pck1P1	PCKA_MAIZE	Phosphoenolpyruvate carboxykinase (ATP) (PEP carboxykinase) (PEPCK) (EC 4.1.1.49)	8852.11	-0.759535	0.310646	-2.44502	0.0144845	0.0762848
ASEM_AUS1_17510	C4 (core):pck1P1 (LGT)	PCKA_MAIZE	Phosphoenolpyruvate carboxykinase (ATP) (PEP carboxykinase) (PEPCK) (EC 4.1.1.49)	58113.4	-1.04348	0.278673	-3.74447	0.000180775	0.00310489
ASEM_AUS1_19029	C4 (core):ppc1P3	CAPP1_SORBI	Phosphoenolpyruvate carboxylase 1 (PEPC 1) (PEPCase 1) (EC 4.1.1.31) (CP21)	26733.8	-1.67046	0.528465	-3.16097	0.00157245	0.0157955
ASEM_AUS1_19032	C4 (core):ppc1P3	CAPP1_SORBI	Phosphoenolpyruvate carboxylase 1 (PEPC 1) (PEPCase 1) (EC 4.1.1.31) (CP21)	7512.21	-1.88999	0.547391	-3.45272	0.000554965	0.00724374
ASEM_AUS1_12633	C4 (core):ppc1P3 (LGT)	CAPP3_SORBI	Phosphoenolpyruvate carboxylase 3 (PEPC 3) (PEPCase 3) (EC 4.1.1.31) (CP46)	6069.78	-2.10339	1.02191	-2.0583	NA	NA
ASEM_AUS1_23280	C4 (core):ppc1P4	CAPP1_SORBI	Phosphoenolpyruvate carboxylase 1 (PEPC 1) (PEPCase 1) (EC 4.1.1.31) (CP21)	2616.23	-0.915492	0.233052	-3.92827	8.55604e-05	0.00175218
ASEM_AUS1_15351	C4 (core):ppc1P5	CAPP2_SORBI	Phosphoenolpyruvate carboxylase 2 (PEPC 2) (PEPCase 2) (EC 4.1.1.31) (CP28)	3278.09	-0.0124823	0.654676	-0.0190663	0.984788	0.993298
ASEM_AUS1_45153	C4 (core):ppc1P7	CAPP1_SACHY	Phosphoenolpyruvate carboxylase, housekeeping isozyme (PEPC) (PEPCase) (EC 4.1.1.31)	340.986	-0.293396	0.635883	-0.461399	0.644513	0.808218
ASEM_AUS1_37421	C4 (core):ppc2P1	CAPP4_ARATH	Phosphoenolpyruvate carboxylase 4 (AtPPC4) (PEPC 4) (PEPCase 4) (EC 4.1.1.31)	7.64434	0.406703	0.760427	0.534835	0.592764	0.774539
ASEM_AUS1_19689	C4 (core):ppdk1P1	PPDK2_ORYSJ	Pyruvate, phosphate dikinase 2 (EC 2.7.9.1) (Pyruvate, orthophosphate dikinase 2)	5.20352	4.09021	1.73004	2.36423	0.0180677	0.0883218
ASEM_AUS1_39556	C4 (core):ppdk1P2	PPDK1_ORYSJ	Pyruvate, phosphate dikinase 1, chloroplastic (EC 2.7.9.1) (OsPPDKB) (Pyruvate, orthophosphate dikinase 1)	50244.4	0.130123	0.292257	0.445235	0.65615	0.816028
ASEM_AUS1_22755	C4 (core):ßca1P1	BCA5_ARATH	Beta carbonic anhydrase 5, chloroplastic (AtbCA5) (AtbetaCA5) (EC 4.2.1.1) (Beta carbonate dehydratase 5)	900.253	-1.01204	0.200067	-5.0585	4.22577e-07	2.28528e-05
ASEM_AUS1_20001	C4 (core):ßca2P2	CAHC_HORVU	Carbonic anhydrase, chloroplastic (EC 4.2.1.1) (Carbonate dehydratase)	15.9491	2.10109	0.959456	2.18988	0.0285331	0.119604
ASEM_AUS1_16750	C4 (core):ßca2P3	CAHC_HORVU	Carbonic anhydrase, chloroplastic (EC 4.2.1.1) (Carbonate dehydratase)	15520.6	0.271611	0.392144	0.69263	0.488542	0.695229
ASEM_AUS1_17207	C4 (core):ßca2P3	CAHC_HORVU	Carbonic anhydrase, chloroplastic (EC 4.2.1.1) (Carbonate dehydratase)	38.2155	-0.00327088	0.444272	-0.00736235	0.994126	0.997412
ASEM_AUS1_17208	C4 (core):ßca2P3	CAHC_HORVU	Carbonic anhydrase, chloroplastic (EC 4.2.1.1) (Carbonate dehydratase)	52680	0.926958	0.435291	2.12951	0.0332118	0.131805
ASEM_AUS1_06822	C4 (related):ak1P1	KAD2_ORYSJ	Probable adenylate kinase 2, chloroplastic (EC 2.7.4.3) (Adenylate monophosphate kinase 2)	4216.67	0.0637679	0.214759	0.296928	0.766522	0.88368
ASEM_AUS1_15215	C4 (related):ak2P2	KAD5_ORYSJ	Probable adenylate kinase 5, chloroplastic (EC 2.7.4.3) (Adenylate monophosphate kinase 5)	844.722	0.0639544	0.212545	0.300898	0.763492	0.88196
ASEM_AUS1_08191	C4 (related):ak3P3	KAD4_ORYSJ	Adenylate kinase 4 (EC 2.7.4.3) (ATP-AMP transphosphorylase 4) (ATP:AMP phosphotransferase) (Adenylate kinase B) (AK B) (Adenylate monophosphate kinase 4)	75.2021	0.0924282	0.285113	0.324181	0.745801	0.871792
ASEM_AUS1_08195	C4 (related):ak3P3	KAD4_ORYSJ	Adenylate kinase 4 (EC 2.7.4.3) (ATP-AMP transphosphorylase 4) (ATP:AMP phosphotransferase) (Adenylate kinase B) (AK B) (Adenylate monophosphate kinase 4)	58.341	0.257805	0.235071	1.09671	0.272766	0.496587
ASEM_AUS1_02706	C4 (related):ak3P4	KAD4_ORYSJ	Adenylate kinase 4 (EC 2.7.4.3) (ATP-AMP transphosphorylase 4) (ATP:AMP phosphotransferase) (Adenylate kinase B) (AK B) (Adenylate monophosphate kinase 4)	195.551	-1.62771	0.591082	-2.75378	0.00589106	0.0403167
ASEM_AUS1_04045	C4 (related):dic1P1	DTC_ARATH	Mitochondrial dicarboxylate/tricarboxylate transporter DTC (Dicarboxylate/tricarboxylate carrier)	454.257	-0.456335	0.412825	-1.1054	NA	NA
ASEM_AUS1_19520	C4 (related):dic1P1	DTC_ARATH	Mitochondrial dicarboxylate/tricarboxylate transporter DTC (Dicarboxylate/tricarboxylate carrier)	432.528	-0.115989	0.194214	-0.59722	0.55036	0.743141
ASEM_AUS1_29313	C4 (related):dic1P2	DTC_ARATH	Mitochondrial dicarboxylate/tricarboxylate transporter DTC (Dicarboxylate/tricarboxylate carrier)	4468.29	1.35274	0.442697	3.05569	0.00224543	0.0202611
ASEM_AUS1_28141	C4 (related):dic2P2	PUMP4_ARATH	Mitochondrial uncoupling protein 4 (AtPUMP4) (Mitochondrial dicarboxylate carrier 2)	204.342	0.0869181	0.440948	0.197116	0.843737	0.926061
ASEM_AUS1_30102	C4 (related):dit1P1	DIT1_SPIOL	Dicarboxylate transporter 1, chloroplastic (SODIT1) (2-oxoglutarate/malate translocator)	528.167	0.386591	0.288989	1.33774	0.180982	0.387179
ASEM_AUS1_30103	C4 (related):dit1P1	RM05_ARATH	60S ribosomal protein L5, mitochondrial	392.167	1.79435	0.160244	11.1976	4.18833e-29	7.20281e-26
ASEM_AUS1_07093	C4 (related):dit2P2	DIT21_ARATH	Dicarboxylate transporter 2.1, chloroplastic (AtpDCT1) (Glutamate/malate translocator)	171.365	0.959447	0.30337	3.16263	0.00156352	0.0157304
ASEM_AUS1_13586	C4 (related):dit2P3	DIT21_ARATH	Dicarboxylate transporter 2.1, chloroplastic (AtpDCT1) (Glutamate/malate translocator)	245.944	0.355052	0.232962	1.52408	0.12749	0.313272
ASEM_AUS1_25121	C4 (related):gapdh1P1	G3PP1_ARATH	Glyceraldehyde-3-phosphate dehydrogenase GAPCP1, chloroplastic (EC 1.2.1.12) (Glyceraldehyde-3-phosphate dehydrogenase of plastid 1) (NAD-dependent glyceraldehydephosphate dehydrogenase chloroplastic 1)	57.4962	-1.06146	0.617577	-1.71875	0.0856593	0.244862
ASEM_AUS1_25127	C4 (related):gapdh1P1	G3PP1_ARATH	Glyceraldehyde-3-phosphate dehydrogenase GAPCP1, chloroplastic (EC 1.2.1.12) (Glyceraldehyde-3-phosphate dehydrogenase of plastid 1) (NAD-dependent glyceraldehydephosphate dehydrogenase chloroplastic 1)	118.489	0.0721922	0.291347	0.247788	0.804298	0.905459
ASEM_AUS1_06811	C4 (related):gapdh1P2	G3PP2_ARATH	Glyceraldehyde-3-phosphate dehydrogenase GAPCP2, chloroplastic (EC 1.2.1.12) (Glyceraldehyde-3-phosphate dehydrogenase of plastid 2) (NAD-dependent glyceraldehydephosphate dehydrogenase chloroplastic 2)	217.116	-0.161816	0.247678	-0.653333	0.513542	0.71472
ASEM_AUS1_22301	C4 (related):gapdh2P3	G3PC3_MAIZE	Glyceraldehyde-3-phosphate dehydrogenase 3, cytosolic (EC 1.2.1.12)	47.0544	-6.21492	1.91992	-3.23707	0.00120763	0.0129423
ASEM_AUS1_28831	C4 (related):gapdh2P3	G3PC3_MAIZE	Glyceraldehyde-3-phosphate dehydrogenase 3, cytosolic (EC 1.2.1.12)	568.448	-0.715196	0.136578	-5.23656	1.63598e-07	9.92982e-06
ASEM_AUS1_29047	C4 (related):gapdh2P3	G3PC2_ORYSJ	Glyceraldehyde-3-phosphate dehydrogenase 2, cytosolic (EC 1.2.1.12)	16.941	2.46837	1.01811	2.42447	0.0153307	0.0792049
ASEM_AUS1_34042	C4 (related):gapdh2P3	G3PC3_MAIZE	Glyceraldehyde-3-phosphate dehydrogenase 3, cytosolic (EC 1.2.1.12)	521.997	-0.219505	0.154952	-1.4166	0.1566	0.353951
ASEM_AUS1_16849	C4 (related):gapdh2P4	G3PC2_MAIZE	Glyceraldehyde-3-phosphate dehydrogenase 2, cytosolic (EC 1.2.1.12)	18339.9	-0.129741	0.17239	-0.752603	0.451689	0.664524
ASEM_AUS1_17589	C4 (related):gapdh3P5	G3PB_ARATH	Glyceraldehyde-3-phosphate dehydrogenase GAPB, chloroplastic (EC 1.2.1.13) (NADP-dependent glyceraldehydephosphate dehydrogenase B)	36111.9	0.408077	0.365012	1.11798	0.263575	0.48684
ASEM_AUS1_08391	C4 (related):gapdh4P6	G3PA_MAIZE	Glyceraldehyde-3-phosphate dehydrogenase A, chloroplastic (EC 1.2.1.13) (NADP-dependent glyceraldehydephosphate dehydrogenase subunit A)	20593.1	0.147301	0.378205	0.389475	0.696925	0.841735
ASEM_AUS1_36092	C4 (related):gpt1P7	GPT2_ARATH	Glucose-6-phosphate/phosphate translocator 2, chloroplastic	3652.38	0.234054	0.588207	0.397911	0.690696	0.837404
ASEM_AUS1_15354	C4 (related):gpt1P8	GPT2_ARATH	Glucose-6-phosphate/phosphate translocator 2, chloroplastic	212.567	-0.387214	0.177446	-2.18215	0.0290983	0.121146
ASEM_AUS1_13115	C4 (related):nhd1P1	NHD1_ARATH	Sodium/proton antiporter 1 (AtNHD1) (Na(+)/H(+) antiporter 1)	380.187	0.216694	0.195502	1.1084	0.26769	0.490982
ASEM_AUS1_35620	C4 (related):pepck1P1	PPCK2_ARATH	Phosphoenolpyruvate carboxylase kinase 2 (AtPPCK2) (EC 2.7.11.1)	154.901	0.459424	0.401189	1.14515	0.252145	0.473893
ASEM_AUS1_35644	C4 (related):pepck1P2	PPCK2_ARATH	Phosphoenolpyruvate carboxylase kinase 2 (AtPPCK2) (EC 2.7.11.1)	8.03951	1.71714	0.77902	2.20423	0.0275082	0.116596
ASEM_AUS1_35645	C4 (related):pepck1P2	PPCK2_ARATH	Phosphoenolpyruvate carboxylase kinase 2 (AtPPCK2) (EC 2.7.11.1)	2.5287	2.03384	1.34972	1.50686	0.131848	0.319027
ASEM_AUS1_38337	C4 (related):pepck1P3	PPCK1_ARATH	Phosphoenolpyruvate carboxylase kinase 1 (AtPPCK1) (EC 2.7.11.1)	542.227	-0.0160061	0.489609	-0.0326916	0.973921	0.988871
ASEM_AUS1_09120	C4 (related):pepck2P4	PEPK2_ARATH	Serine/threonine-protein kinase PEPKR2 (EC 2.7.11.-) (Protein PHOSPHOENOLPYRUVATE CARBOXYLASE-RELATED KINASE 2)	133.79	0.0527916	0.16163	0.32662	0.743956	0.870423
ASEM_AUS1_12272	C4 (related):pepck3P6	CDPKH_ORYSJ	Calcium-dependent protein kinase 17 (OsCDPK17) (OsCPK17) (EC 2.7.11.1)	198.955	-0.0922614	0.16846	-0.547677	0.583914	0.768351
ASEM_AUS1_07729	C4 (related):pgk1P1	PGKY_WHEAT	Phosphoglycerate kinase, cytosolic (EC 2.7.2.3)	3388.86	-0.651504	0.154047	-4.22925	2.34473e-05	0.00064005
ASEM_AUS1_02969	C4 (related):pgk1P2	PGKY_WHEAT	Phosphoglycerate kinase, cytosolic (EC 2.7.2.3)	714.521	0.575562	0.348376	1.65213	0.0985078	0.267958
ASEM_AUS1_19170	C4 (related):pgk2P3.1	PGKH_WHEAT	Phosphoglycerate kinase, chloroplastic (EC 2.7.2.3)	98.5875	-1.18031	0.345843	-3.41285	0.000642867	0.00813311
ASEM_AUS1_12552	C4 (related):pgk2P3.2	PGKH_WHEAT	Phosphoglycerate kinase, chloroplastic (EC 2.7.2.3)	16915.5	0.0354002	0.351339	0.100758	0.919742	0.962726
ASEM_AUS1_43528	C4 (related):pgk3P4	PGK_PROMA	Phosphoglycerate kinase (EC 2.7.2.3)	108.742	-0.0226668	0.551913	-0.0410695	0.96724	0.985585
ASEM_AUS1_04495	C4 (related):pk1P1	KPYC1_ORYSJ	Pyruvate kinase 1, cytosolic (OsPK1) (EC 2.7.1.40)	2833.46	0.247374	0.190418	1.29911	0.193906	0.404093
ASEM_AUS1_17274	C4 (related):pk1P1	KPYC1_ORYSJ	Pyruvate kinase 1, cytosolic (OsPK1) (EC 2.7.1.40)	8.88691	-0.807107	1.44743	-0.557615	0.577107	0.763517
ASEM_AUS1_36118	C4 (related):pk1P1	KPYC1_ORYSJ	Pyruvate kinase 1, cytosolic (OsPK1) (EC 2.7.1.40)	1996.46	0.360816	0.122991	2.93368	0.00334966	0.0269267
ASEM_AUS1_35888	C4 (related):pk1P1.2	KPYC1_ORYSJ	Pyruvate kinase 1, cytosolic (OsPK1) (EC 2.7.1.40)	229.305	-0.386348	0.223983	-1.7249	0.084546	0.242894
ASEM_AUS1_16148	C4 (related):pk2P2	KPYC_SOYBN	Pyruvate kinase, cytosolic isozyme (PK) (EC 2.7.1.40)	1492.43	0.597501	0.160205	3.7296	0.000191785	0.00325265
ASEM_AUS1_30055	C4 (related):pk3P3	KPYC_TOBAC	Pyruvate kinase, cytosolic isozyme (PK) (EC 2.7.1.40)	16.0171	-0.12158	0.409648	-0.296791	0.766626	0.88368
ASEM_AUS1_41468	C4 (related):pk3P4	KPYC_TOBAC	Pyruvate kinase, cytosolic isozyme (PK) (EC 2.7.1.40)	351.578	-0.0469115	0.256948	-0.182572	0.855134	0.931144
ASEM_AUS1_19979	C4 (related):ppa2P1.2	IPYR_ORYSJ	Soluble inorganic pyrophosphatase (EC 3.6.1.1) (Pyrophosphate phospho-hydrolase) (PPase)	661.898	0.0511838	0.331526	0.154388	0.877304	0.941308
ASEM_AUS1_03405	C4 (related):ppa3P1.1	IPYR4_ARATH	Soluble inorganic pyrophosphatase 4 (EC 3.6.1.1) (Pyrophosphate phospho-hydrolase 4) (PPase 4)	338.665	0.587847	0.330573	1.77827	0.0753598	0.226228
ASEM_AUS1_17518	C4 (related):ppa4P1.3	IPYR1_ARATH	Soluble inorganic pyrophosphatase 1 (EC 3.6.1.1) (Pyrophosphate phospho-hydrolase 1) (PPase 1)	288.401	0.391563	0.177481	2.20623	0.0273677	0.116334
ASEM_AUS1_15780	C4 (related):ppa4P1.4	IPYR_MAIZE	Soluble inorganic pyrophosphatase (EC 3.6.1.1) (Pyrophosphate phospho-hydrolase) (PPase)	870.89	0.519905	0.176455	2.9464	0.003215	0.026121
ASEM_AUS1_01056	C4 (related):ppa4P1.5	IPYR_MAIZE	Soluble inorganic pyrophosphatase (EC 3.6.1.1) (Pyrophosphate phospho-hydrolase) (PPase)	91.3464	-1.28143	0.398644	-3.21448	0.00130682	0.0137054
ASEM_AUS1_07026	C4 (related):ppa4P1.5	IPYR_MAIZE	Soluble inorganic pyrophosphatase (EC 3.6.1.1) (Pyrophosphate phospho-hydrolase) (PPase)	24.4807	0.514696	0.538453	0.955881	0.339133	0.561722
ASEM_AUS1_38166	C4 (related):ppt1P4	PPT3_ORYSJ	Phosphoenolpyruvate/phosphate translocator 3, chloroplastic (OsPPT3)	824.208	0.976193	0.345175	2.82811	0.00468239	0.0342366
ASEM_AUS1_11656	C4 (related):ppt1P5	PPT2_ORYSJ	Phosphoenolpyruvate/phosphate translocator 2, chloroplastic (OsPPT2)	20.3905	-0.465609	0.5861	-0.79442	0.426951	0.643862
ASEM_AUS1_18481	C4 (related):ppt1P6	PPT1_ORYSJ	Phosphoenolpyruvate/phosphate translocator 1, chloroplastic (OsPPT1)	199.848	-1.59492	0.413846	-3.85391	0.000116245	0.0022235
ASEM_AUS1_15326	C4 (related):sbas1P1	BASS2_ORYSJ	Probable sodium/metabolite cotransporter BASS2, chloroplastic (Bile acid-sodium symporter family protein 2)	1452.74	1.42084	0.305189	4.65562	3.23e-06	0.00012918
ASEM_AUS1_05655	C4 (related):sbas2P2	BASS1_ORYSJ	Probable sodium/metabolite cotransporter BASS1, chloroplastic (Bile acid-sodium symporter family protein 1)	41.4372	0.0841753	0.348908	0.241253	0.809359	0.90842
ASEM_AUS1_12098	C4 (related):sbas4P4	BASS5_ORYSJ	Probable sodium/metabolite cotransporter BASS5, chloroplastic (Bile acid-sodium symporter family protein 5)	3474.77	0.904208	0.337155	2.68188	0.00732107	0.046967
ASEM_AUS1_31293	C4 (related):sbas4P4	BASS5_ORYSJ	Probable sodium/metabolite cotransporter BASS5, chloroplastic (Bile acid-sodium symporter family protein 5)	345.776	0.501815	0.373041	1.3452	0.17856	0.383654
ASEM_AUS1_31294	C4 (related):sbas4P4	BASS5_ORYSJ	Probable sodium/metabolite cotransporter BASS5, chloroplastic (Bile acid-sodium symporter family protein 5)	160.489	0.287205	0.300805	0.95479	0.339684	0.562419
ASEM_AUS1_35071	C4 (related):sbas4P4	BASS5_ORYSJ	Probable sodium/metabolite cotransporter BASS5, chloroplastic (Bile acid-sodium symporter family protein 5)	43.5107	-0.253333	0.425744	-0.595035	0.55182	0.744301
ASEM_AUS1_29531	C4 (related):tdt1P1	TDT_ARATH	Tonoplast dicarboxylate transporter (AttDT) (Sodium-dicarboxylate cotransporter-like) (AtSDAT) (Vacuolar malate transporter)	2066.58	-0.453424	0.521642	-0.869225	0.384724	0.604922
ASEM_AUS1_02851	C4 (related):tdt1P2	TDT_ARATH	Tonoplast dicarboxylate transporter (AttDT) (Sodium-dicarboxylate cotransporter-like) (AtSDAT) (Vacuolar malate transporter)	893.725	-0.0932956	0.424884	-0.219579	0.826199	0.917331
ASEM_AUS1_19367	C4 (related):tdt1P2	-	-	173.073	-0.103929	0.399515	-0.260139	0.794756	0.899861
ASEM_AUS1_34610	C4 (related):tdt1P2	TDT_ARATH	Tonoplast dicarboxylate transporter (AttDT) (Sodium-dicarboxylate cotransporter-like) (AtSDAT) (Vacuolar malate transporter)	132.558	0.981969	0.995373	0.986533	NA	NA
ASEM_AUS1_14443	C4 (related):tpt1P1	TPT_ORYSJ	Triose phosphate/phosphate translocator TPT, chloroplastic	4071.24	-0.320839	0.332215	-0.965757	0.334166	0.557012
ASEM_AUS1_08487	Photorespiration:gcvt1P1	GCST_FLAPR	Aminomethyltransferase, mitochondrial (EC 2.1.2.10) (Glycine cleavage system T protein) (GCVT)	7159.39	0.956442	0.310408	3.08124	0.0020614	0.0190595
ASEM_AUS1_07734	Photorespiration:gdh1P1	GCSH2_ARATH	Glycine cleavage system H protein 2, mitochondrial	36.1099	-0.170913	0.354777	-0.481748	0.629985	0.799834
ASEM_AUS1_03418	Photorespiration:gdh2P2	GCSH_ORYSJ	Glycine cleavage system H protein, mitochondrial	3395.06	0.967096	0.416608	2.32135	0.0202677	0.0956681
ASEM_AUS1_33311	Photorespiration:ggat1P6	GGT1_ARATH	Glutamate--glyoxylate aminotransferase 1 (AtGGT2) (EC 2.6.1.4) (Alanine aminotransferase GGT1) (EC 2.6.1.2) (Alanine--glyoxylate aminotransferase GGT1) (EC 2.6.1.44) (Alanine-2-oxoglutarate aminotransferase 1) (EC 2.6.1.-)	15005	0.759366	0.364735	2.08197	0.0373454	0.142826
ASEM_AUS1_30871	Photorespiration:glo1P1	GLO5_ORYSJ	Peroxisomal (S)-2-hydroxy-acid oxidase GLO5 (EC 1.1.3.15) (Glycolate oxidase 5) (GOX 5) (OsGLO5) (Short chain alpha-hydroxy acid oxidase GLO5)	7759.41	0.823748	0.358878	2.29534	0.0217134	0.0998184
ASEM_AUS1_33652	Photorespiration:glo1P2	GLO1_ORYSJ	Peroxisomal (S)-2-hydroxy-acid oxidase GLO1 (EC 1.1.3.15) (Glycolate oxidase 1) (GOX 1) (OsGLO1) (Short chain alpha-hydroxy acid oxidase GLO1)	11548.3	0.48988	0.391459	1.25142	0.210782	0.42436
ASEM_AUS1_08485	Photorespiration:glo1P3	GLO3_ORYSJ	Peroxisomal (S)-2-hydroxy-acid oxidase GLO3 (EC 1.1.3.15) (Glycolate oxidase 3) (GOX 3) (OsGLO3) (Short chain alpha-hydroxy acid oxidase GLO3)	16.7706	-0.473202	0.443481	-1.06702	0.285963	0.510573
ASEM_AUS1_08486	Photorespiration:glo1P4	SRP14_ORYSJ	Signal recognition particle 14 kDa protein (SRP14)	229.649	0.157017	0.364896	0.430306	0.666973	0.822525
ASEM_AUS1_27888	Photorespiration:glyk1P1	GLYK_ARATH	D-glycerate 3-kinase, chloroplastic (AtGLYK) (EC 2.7.1.31)	2644.83	0.211231	0.27268	0.774649	0.438547	0.653614
ASEM_AUS1_20728	Photorespiration:gr1P4	GSHRP_TOBAC	Glutathione reductase, chloroplastic (GR) (GRase) (EC 1.8.1.7) (Fragment)	1093.58	-0.216487	0.153917	-1.40652	0.15957	0.358434
ASEM_AUS1_13614	Photorespiration:gr2P6	GSHRC_ORYSJ	Glutathione reductase, cytosolic (GR) (GRase) (EC 1.8.1.7)	1568.19	-0.190909	0.18302	-1.0431	0.2969	0.521435
ASEM_AUS1_28985	Photorespiration:hpr2P2	HPR3_ARATH	Glyoxylate/hydroxypyruvate reductase HPR3 (EC 1.1.1.79) (EC 1.1.1.81) (NAD(P)H-dependent hydroxypyruvate reductase 3) (AtHPR3) (HPR 3)	16.2266	-1.95823	0.538674	-3.63528	0.000277683	0.00433865
ASEM_AUS1_28984	Photorespiration:hpr2P3	HPR3_ARATH	Glyoxylate/hydroxypyruvate reductase HPR3 (EC 1.1.1.79) (EC 1.1.1.81) (NAD(P)H-dependent hydroxypyruvate reductase 3) (AtHPR3) (HPR 3)	58.8905	0.0458511	0.427536	0.107245	0.914595	0.959919
ASEM_AUS1_28122	Photorespiration:hpr3P6+7	HPPR_PLESU	Hydroxyphenylpyruvate reductase (HPPR) (EC 1.1.1.237)	2031.75	-0.0599029	0.252235	-0.237488	0.812278	0.910331
ASEM_AUS1_31185	Photorespiration:hpr3P6+7	HPPR_PLESU	Hydroxyphenylpyruvate reductase (HPPR) (EC 1.1.1.237)	4.85309	1.87827	0.854153	2.19899	0.0278785	0.117605
ASEM_AUS1_31186	Photorespiration:hpr3P6+7	HPPR_PLESU	Hydroxyphenylpyruvate reductase (HPPR) (EC 1.1.1.237)	1.58422	2.13404	1.26078	1.69264	0.0905238	0.25366
ASEM_AUS1_31187	Photorespiration:hpr3P6+7	HPPR_PLESU	Hydroxyphenylpyruvate reductase (HPPR) (EC 1.1.1.237)	8.60328	1.25906	0.750284	1.67811	0.093325	0.258695
ASEM_AUS1_29846	Photorespiration:lpd1P1	DLDH1_ARATH	Dihydrolipoyl dehydrogenase 1, mitochondrial (AtmLPD1) (mtLPD1) (EC 1.8.1.4) (Dihydrolipoamide dehydrogenase 1) (Glycine cleavage system L protein 1) (Pyruvate dehydrogenase complex E3 subunit 1) (E3-1) (PDC-E3 1)	384.921	-0.207539	0.138457	-1.49894	0.133889	0.322213
ASEM_AUS1_25168	Photorespiration:lpd1P2	DLDH1_ARATH	Dihydrolipoyl dehydrogenase 1, mitochondrial (AtmLPD1) (mtLPD1) (EC 1.8.1.4) (Dihydrolipoamide dehydrogenase 1) (Glycine cleavage system L protein 1) (Pyruvate dehydrogenase complex E3 subunit 1) (E3-1) (PDC-E3 1)	1468.59	0.979818	0.255281	3.83819	0.000123946	0.00232195
ASEM_AUS1_13537	Photorespiration:lpd2P3.1	PLPD1_ARATH	Dihydrolipoyl dehydrogenase 1, chloroplastic (ptLPD1) (EC 1.8.1.4) (Dihydrolipoamide dehydrogenase 1) (Protein LIPOAMIDE DEHYDROGENASE 1) (Pyruvate dehydrogenase complex E3 subunit 1) (E3-1) (PDC-E3 1)	267.505	-0.215109	0.362293	-0.593744	0.552684	0.7449
ASEM_AUS1_44905	Photorespiration:lpd2P3.2	PLPD1_ARATH	Dihydrolipoyl dehydrogenase 1, chloroplastic (ptLPD1) (EC 1.8.1.4) (Dihydrolipoamide dehydrogenase 1) (Protein LIPOAMIDE DEHYDROGENASE 1) (Pyruvate dehydrogenase complex E3 subunit 1) (E3-1) (PDC-E3 1)	75.1342	-2.34905	0.550556	-4.26668	1.98402e-05	0.000561797
ASEM_AUS1_05465	Photorespiration:pglp1P1	PGP2_ARATH	Phosphoglycolate phosphatase 2 (EC 3.1.3.18)	89.1837	0.231984	0.191698	1.21016	0.226219	0.442839
ASEM_AUS1_35230	Photorespiration:pglp2P2	PGP1B_ARATH	Phosphoglycolate phosphatase 1B, chloroplastic (EC 3.1.3.18)	8651.43	0.418739	0.22729	1.84231	0.0654293	0.206107
ASEM_AUS1_17997	Photorespiration:shm1P1	GLYM_SOLTU	Serine hydroxymethyltransferase, mitochondrial (SHMT) (EC 2.1.2.1) (Glycine hydroxymethyltransferase) (Serine methylase)	404.457	-0.44918	0.19882	-2.25923	0.0238689	0.106361
ASEM_AUS1_18430	Photorespiration:shm2P2	GLYC6_ARATH	Serine hydroxymethyltransferase 6 (AtSHMT6) (EC 2.1.2.1) (Glycine hydroxymethyltransferase 6) (Serine methylase 6)	437.888	-0.0743162	0.162014	-0.458703	0.646447	0.809424
ASEM_AUS1_04947	Photorespiration:shm3P3	GLYC4_ARATH	Serine hydroxymethyltransferase 4 (AtSHMT4) (EC 2.1.2.1) (Glycine hydroxymethyltransferase 4) (Serine methylase 4)	572.052	0.289473	0.299672	0.965966	0.334061	0.556899
ASEM_AUS1_00002		KRP1_ORYSJ	Cyclin-dependent kinase inhibitor 1 (KIP-related protein 1)	52.3953	0.382158	1.28711	0.296912	0.766534	0.88368
ASEM_AUS1_00003		CML50_ARATH	Probable calcium-binding protein CML50 (Calmodulin-like protein 50)	141.498	0.052775	0.209469	0.251946	0.801083	0.903787
ASEM_AUS1_00004		-	-	2.31974	1.0705	1.61583	0.662506	0.507647	0.710425
ASEM_AUS1_00005		HNRPQ_RAT	Heterogeneous nuclear ribonucleoprotein Q (hnRNP Q) (Liver regeneration-related protein LRRG077) (Synaptotagmin-binding, cytoplasmic RNA-interacting protein)	244.69	0.132345	0.137692	0.961165	0.336469	0.559496
ASEM_AUS1_00006		-	-	3.42423	-1.01377	1.1658	-0.869594	0.384522	0.60475
ASEM_AUS1_00007		YB95_ARATH	Uncharacterized protein At2g39795, mitochondrial	18.223	0.0881787	0.359002	0.245622	0.805975	0.90656
ASEM_AUS1_00008		ACA4_ORYSJ	Probable calcium-transporting ATPase 9, plasma membrane-type (OsACA9) (EC 3.6.3.8) (Ca(2+)-ATPase isoform 9)	801.335	0.569874	0.228423	2.49481	0.0126023	0.0694924
ASEM_AUS1_00009		-	-	1.81689	1.61452	1.26251	1.27881	0.200963	0.412644
ASEM_AUS1_00011		EMF2_ARATH	Polycomb group protein EMBRYONIC FLOWER 2	72.8936	-0.345386	0.381367	-0.905652	0.36512	0.58621
ASEM_AUS1_00015		-	-	0.757231	-3.51192	3.31588	-1.05912	0.289545	NA
ASEM_AUS1_00019		-	-	1.88229	-0.809725	3.0016	-0.269765	0.787341	0.895694
ASEM_AUS1_00022		C76M5_ORYSJ	Cytochrome P450 76M5 (EC 1.14.13.192)	1790.48	0.412651	0.316978	1.30183	0.192975	0.403271
ASEM_AUS1_00023		C76M5_ORYSJ	Cytochrome P450 76M5 (EC 1.14.13.192)	7.68002	0.573536	0.842673	0.680615	0.496115	0.700941
ASEM_AUS1_00024		DCE_PETHY	Glutamate decarboxylase (GAD) (EC 4.1.1.15)	862.206	-0.141461	0.346089	-0.408741	0.68273	0.832862
ASEM_AUS1_00025		DPB2_ARATH	DNA polymerase epsilon subunit B (EC 2.7.7.7) (DNA polymerase II subunit 2) (AtDPB2) (Protein CYCLOPS 2)	5.07075	-1.34884	0.769704	-1.75242	0.0797024	0.234409
ASEM_AUS1_00026		HAK4_ORYSJ	Probable potassium transporter 4 (OsHAK4)	330.366	-0.5579	0.613975	-0.908668	0.363526	0.584742
ASEM_AUS1_00029		IDD14_ARATH	Protein indeterminate-domain 14 (AtIDD14) (Transcriptional regulator of starch metabolism IDD14)	1.90356	-2.1278	1.30011	-1.63663	0.101709	0.272816
ASEM_AUS1_00030		CAP13_ARATH	Putative clathrin assembly protein At1g25240	2.30957	1.18207	1.2767	0.925874	0.354512	0.576742
ASEM_AUS1_00031		IAR1_ARATH	IAA-alanine resistance protein 1	224.238	0.404027	0.286439	1.41052	0.158387	0.356767
ASEM_AUS1_00032		HVA22_HORVU	Protein HVA22	3.40739	-0.503174	0.768103	-0.655087	0.512412	0.713724
ASEM_AUS1_00034		STK_SOLTU	STOREKEEPER protein	113.984	-0.160132	0.165058	-0.970155	0.331969	0.554773
ASEM_AUS1_00035		NIA1_ORYSJ	Nitrate reductase [NADH] 1 (NR1) (EC 1.7.1.1)	2179.78	0.942411	0.470626	2.00246	0.045235	0.161977
ASEM_AUS1_00037		NEP1_NEPGR	Aspartic proteinase nepenthesin-1 (EC 3.4.23.12) (Nepenthesin-I)	14.3265	0.74019	0.953107	0.776608	0.43739	0.652645
ASEM_AUS1_00038		SMC1_ARATH	Structural maintenance of chromosomes protein 1 (SMC protein 1) (SMC-1) (Chromosome segregation protein SMC-1) (Cohesin complex subunit SMC-1) (Protein TITAN8)	22.1714	2.25529	0.638621	3.5315	0.000413207	0.005847
ASEM_AUS1_00039		-	-	2.05462	-2.70065	1.63473	-1.65205	0.098525	0.267958
ASEM_AUS1_00040		FB2_ARATH	F-box protein At1g10780	8.35855	0.103883	1.30103	0.0798466	0.936359	0.969735
ASEM_AUS1_00042		-	-	1.94385	3.79047	3.33564	1.13635	0.255809	0.478766
ASEM_AUS1_00043		Y4960_ARATH	Putative receptor-like protein kinase At4g00960 (EC 2.7.11.1)	0.766727	0.124503	3.39616	0.03666	0.970756	NA
ASEM_AUS1_00046		DRL21_ARATH	Putative disease resistance protein At3g14460	8.51401	0.499392	0.872451	0.572401	0.56705	0.755403
ASEM_AUS1_00047		-	-	2.30241	2.96481	1.63022	1.81865	0.0689644	0.213324
ASEM_AUS1_00048		Y7715_DICDI	Putative uncharacterized protein DDB_G0287975	23.7253	4.68781	1.09181	4.29361	1.75789e-05	0.00050951
ASEM_AUS1_00049		PP192_ARATH	Pentatricopeptide repeat-containing protein At2g37320	4.89959	-1.23561	0.775439	-1.59343	0.111063	0.28855
ASEM_AUS1_00050		-	-	4.04265	1.05356	1.28428	0.820351	0.412016	0.630801
ASEM_AUS1_00051		KCO3_ORYSJ	Two pore potassium channel c (Two K(+) channel c) (Calcium-activated outward-rectifying potassium channel 3) (OsKCO3)	220.697	-0.489055	0.170819	-2.86301	0.00419637	0.0315965
ASEM_AUS1_00052		PMTQ_ARATH	Probable methyltransferase PMT26 (EC 2.1.1.-)	2.37681	-1.54669	0.939121	-1.64695	0.0995683	0.269457
ASEM_AUS1_00054		-	-	6.17061	1.60453	1.18974	1.34864	0.177453	0.382039
ASEM_AUS1_00055		BZP44_ARATH	bZIP transcription factor 44 (AtbZIP44)	367.331	0.424645	0.38328	1.10792	0.267894	0.491237
ASEM_AUS1_00056		-	-	1.27061	-2.52383	1.67526	-1.50653	0.13193	NA
ASEM_AUS1_00057		CTR1_ARATH	Serine/threonine-protein kinase CTR1 (EC 2.7.11.1) (Protein CONSTITUTIVE TRIPLE RESPONSE1)	88.383	-0.0631812	0.614939	-0.102744	0.918166	0.961867
ASEM_AUS1_00058		ERF1_ORYSJ	Ethylene-responsive transcription factor 1 (Ethylene-responsive element-binding factor 1) (EREBP-1) (OsEREBP1)	17.4948	-0.123203	0.614551	-0.200477	0.841107	0.925103
ASEM_AUS1_00059		YIE2_SCHPO	SH3 domain-containing protein PJ696.02	290.583	-0.243352	0.187066	-1.30089	0.193297	0.40361
ASEM_AUS1_00060		-	-	22.2074	-0.679839	0.325275	-2.09004	0.0366138	0.140896
ASEM_AUS1_00061		RSSA_VITVI	40S ribosomal protein SA	51.7441	1.63664	0.281081	5.82267	5.79149e-09	5.70218e-07
ASEM_AUS1_00062		GLO4_ORYSJ	Peroxisomal (S)-2-hydroxy-acid oxidase GLO4 (EC 1.1.3.15) (Glycolate oxidase 4) (GOX 4) (OsGLO4) (Short chain alpha-hydroxy acid oxidase GLO4)	10.3753	1.41022	0.74976	1.88089	0.0599871	0.19516
ASEM_AUS1_00064		GLO4_ORYSJ	Peroxisomal (S)-2-hydroxy-acid oxidase GLO4 (EC 1.1.3.15) (Glycolate oxidase 4) (GOX 4) (OsGLO4) (Short chain alpha-hydroxy acid oxidase GLO4)	7.32276	2.31317	0.554367	4.17263	3.01099e-05	0.000783858
ASEM_AUS1_00065		GLO4_ORYSJ	Peroxisomal (S)-2-hydroxy-acid oxidase GLO4 (EC 1.1.3.15) (Glycolate oxidase 4) (GOX 4) (OsGLO4) (Short chain alpha-hydroxy acid oxidase GLO4)	198.311	-0.178345	0.312109	-0.571417	0.567717	0.756096
ASEM_AUS1_00066		KASC2_ARATH	3-oxoacyl-[acyl-carrier-protein] synthase II, chloroplastic (EC 2.3.1.41) (Beta-ketoacyl-acyl-carrier-protein synthase II) (AtKAS2) (Beta-ketoacyl-ACP synthetase 2) (Protein FATTY ACID BIOSYNTHESIS 1)	885.66	-0.647304	0.165597	-3.90891	9.27116e-05	0.00186181
ASEM_AUS1_00067		-	-	33.3393	-3.9433	1.18112	-3.33861	0.000842	0.00998631
ASEM_AUS1_00068		-	-	54.7659	-8.228	0.903006	-9.11179	8.1034e-20	5.22588e-17
ASEM_AUS1_00070		-	-	134.477	-0.451946	0.373415	-1.2103	0.226162	0.442781
ASEM_AUS1_00071		FRS5_ARATH	Protein FAR1-RELATED SEQUENCE 5	145.39	0.174455	0.127727	1.36584	0.17199	0.375473
ASEM_AUS1_00072		RPB9A_ARATH	DNA-directed RNA polymerases II, IV and V subunit 9A	110.365	0.303506	0.138721	2.18789	0.0286779	0.120054
ASEM_AUS1_00073		-	-	3.23783	0.136163	0.687822	0.197962	0.843075	0.92576
ASEM_AUS1_00074		-	-	0.706661	-1.40674	2.3654	-0.594715	0.552034	NA
ASEM_AUS1_00075		-	-	79.5241	-0.0469488	0.407152	-0.11531	0.908199	0.957648
ASEM_AUS1_00077		SSL4_ARATH	Protein STRICTOSIDINE SYNTHASE-LIKE 4 (AtSSL4)	317.473	1.32936	0.517296	2.56982	0.0101751	0.0598579
ASEM_AUS1_00078		PSA6_TOBAC	Proteasome subunit alpha type-6 (EC 3.4.25.1) (20S proteasome alpha subunit A) (20S proteasome subunit alpha-1)	20.7246	1.38545	0.507225	2.73144	0.0063059	0.0423157
ASEM_AUS1_00079		Y2028_DICDI	von Willebrand factor A domain-containing protein DDB_G0292028	252.396	-0.27903	0.299339	-0.932154	0.351257	0.573773
ASEM_AUS1_00081		EF1D_PIMBR	Elongation factor 1-delta (EF-1-delta) (Elongation factor 1B-beta) (eEF-1B beta)	1201.92	0.464905	0.191218	2.43128	0.0150456	0.0782968
ASEM_AUS1_00082		-	-	5.39308	0.460801	0.90156	0.511116	0.60927	0.786215
ASEM_AUS1_00083		TM87A_XENTR	Transmembrane protein 87A	9.45398	0.799645	0.602968	1.32618	0.18478	0.392279
ASEM_AUS1_00084		PP407_ARATH	Pentatricopeptide repeat-containing protein At5g39710 (Protein EMBRYO DEFECTIVE 2745)	71.1441	0.102156	0.254145	0.401961	0.687713	0.8357
ASEM_AUS1_00085		SPS1_ORYSJ	Solanesyl-diphosphate synthase 1, mitochondrial (OsSPS1) (EC 2.5.1.84) (All-trans-nonaprenyl-diphosphate synthase 1 (geranyl-diphosphate specific))	84.3437	1.06669	1.56822	0.680191	0.496384	0.70109
ASEM_AUS1_00088		-	-	0.861813	-2.75972	3.31639	-0.832147	0.405326	NA
ASEM_AUS1_00089		C71D8_SOYBN	Cytochrome P450 71D8 (EC 1.14.-.-) (Cytochrome P450 CP7)	62.105	-0.820651	0.772935	-1.06173	0.288357	0.513114
ASEM_AUS1_00091		-	-	21.9333	0.438644	0.704052	0.623028	0.533266	0.730152
ASEM_AUS1_00093		C71D8_SOYBN	Cytochrome P450 71D8 (EC 1.14.-.-) (Cytochrome P450 CP7)	5.5546	2.38156	1.42032	1.67677	0.0935868	0.259225
ASEM_AUS1_00100		-	-	0.98666	1.96564	3.04228	0.646106	0.518211	NA
ASEM_AUS1_00101		UTP20_MOUSE	Small subunit processome component 20 homolog (Down-regulated in metastasis protein)	426.85	0.262773	0.254376	1.03301	0.301601	0.525504
ASEM_AUS1_00102		TERF2_CHICK	Telomeric repeat-binding factor 2 (TTAGGG repeat-binding factor 2) (Telomeric DNA-binding protein)	40.6679	-0.171935	0.235311	-0.730669	0.464981	0.675109
ASEM_AUS1_00103		-	-	11.2669	1.02967	0.871108	1.18203	0.237195	0.456379
ASEM_AUS1_00106		YG75_SCHPO	Uncharacterized membrane protein C776.05	253.039	-0.0782965	0.266478	-0.29382	0.768896	0.884829
ASEM_AUS1_00108		-	-	2465.49	0.826971	0.335043	2.46825	0.0135775	0.0731755
ASEM_AUS1_00109		-	-	256.578	-0.0932545	0.21355	-0.436688	0.662338	0.819535
ASEM_AUS1_00111		-	-	0.916991	0.396624	1.68704	0.2351	0.814131	NA
ASEM_AUS1_00112		PP6R3_HUMAN	Serine/threonine-protein phosphatase 6 regulatory subunit 3 (SAPS domain family member 3) (Sporulation-induced transcript 4-associated protein SAPL)	915.038	0.160006	0.160028	0.99986	0.317378	0.540545
ASEM_AUS1_00114		-	-	97.5817	0.315568	2.41381	0.130734	0.895986	0.951039
ASEM_AUS1_00115		TAO1_ARATH	Disease resistance protein TAO1 (Protein TARGET OF AVRB OPERATION 1)	174.043	-1.18553	0.549503	-2.15746	0.0309698	0.126049
ASEM_AUS1_00116		-	-	0.611786	2.33815	2.31546	1.0098	0.312592	NA
ASEM_AUS1_00117		RGA3_SOLBU	Putative disease resistance protein RGA3 (Blight resistance protein B149) (RGA1-blb)	52.9525	-2.81164	0.674029	-4.1714	3.02736e-05	0.000786682
ASEM_AUS1_00118		-	-	2.37405	-1.11203	1.46844	-0.757284	0.44888	0.662508
ASEM_AUS1_00121		-	-	3.36497	1.38219	1.83357	0.753825	0.450954	0.663898
ASEM_AUS1_00124		-	-	1.83187	-0.912794	1.89844	-0.480813	0.63065	0.800166
ASEM_AUS1_00125		-	-	18.0098	-1.97937	1.21988	-1.6226	0.104675	0.278009
ASEM_AUS1_00127		SCP42_ARATH	Serine carboxypeptidase-like 42 (EC 3.4.16.-)	18.9304	1.53545	0.492716	3.11629	0.00183144	0.0175889
ASEM_AUS1_00128		ULP2B_ARATH	Probable ubiquitin-like-specific protease 2B (EC 3.4.22.-)	48.9117	-0.091052	0.25116	-0.362526	0.716959	0.853982
ASEM_AUS1_00134		-	-	0.951189	3.00853	1.60741	1.87166	0.0612533	NA
ASEM_AUS1_00136		CDC6_ORYSJ	Cell division control protein 6 homolog	7.79167	-6.50087	1.30771	-4.97117	6.65493e-07	3.3727e-05
ASEM_AUS1_00140		-	-	3.56457	-0.402317	0.809355	-0.497084	0.61913	0.792849
ASEM_AUS1_00143		-	-	0.687732	-0.889645	2.5029	-0.355446	0.722256	NA
ASEM_AUS1_00145		DAPB1_ORYSJ	Probable 4-hydroxy-tetrahydrodipicolinate reductase 1, chloroplastic (HTPA reductase 1) (EC 1.17.1.8)	66.5101	-1.16542	0.544813	-2.13912	0.0324261	0.129644
ASEM_AUS1_00147		-	-	7.71546	1.55513	1.24073	1.2534	NA	NA
ASEM_AUS1_00148		-	-	1.99686	0.254861	1.43794	0.17724	0.85932	0.932602
ASEM_AUS1_00161		-	-	1.66225	-3.75702	1.73816	-2.16149	0.0306575	0.125331
ASEM_AUS1_00166		-	-	3.07002	-0.487935	1.08116	-0.451305	0.651769	0.813023
ASEM_AUS1_00167		BRL2_ARATH	Serine/threonine-protein kinase BRI1-like 2 (EC 2.7.11.1) (BRASSINOSTEROID INSENSITIVE 1-like protein 2) (Protein VASCULAR HIGHWAY 1)	0.665567	-2.77382	1.77281	-1.56465	0.117666	NA
ASEM_AUS1_00168		NADO1_ORYSJ	Probable NAD(P)H-dependent oxidoreductase 1 (EC 1.1.1.-)	85.4945	-2.91606	0.451357	-6.46066	1.0425e-10	1.5367e-08
ASEM_AUS1_00169		NADO1_ORYSJ	Probable NAD(P)H-dependent oxidoreductase 1 (EC 1.1.1.-)	0.800895	-1.04891	2.39432	-0.438082	0.661327	NA
ASEM_AUS1_00170		-	-	1.27375	-0.685063	1.38487	-0.494676	0.620829	NA
ASEM_AUS1_00171		DIR2_ARATH	Dirigent protein 2 (AtDIR2)	179.034	-0.436439	0.851696	-0.512435	0.608347	0.785745
ASEM_AUS1_00172		-	-	0.655141	0.560578	2.09746	0.267266	0.789264	NA
ASEM_AUS1_00175		-	-	94.1373	0.261387	1.04516	0.250093	0.802515	0.904621
ASEM_AUS1_00179		-	-	0.889962	-3.7488	3.31235	-1.13177	0.257733	NA
ASEM_AUS1_00180		STY17_ARATH	Serine/threonine-protein kinase STY17 (EC 2.7.11.1) (Serine/threonine/tyrosine-protein kinase 17)	574.352	-0.352578	0.428755	-0.822331	0.410889	0.629748
ASEM_AUS1_00181		GSTFB_ARATH	Glutathione S-transferase F11 (AtGSTF11) (EC 2.5.1.18) (AtGSTF6) (GST class-phi) (GST class-phi member 11)	236.911	-0.722287	0.601153	-1.2015	0.229556	0.44686
ASEM_AUS1_00183		RP8L4_ARATH	Probable disease resistance RPP8-like protein 4	14.4807	0.123539	0.478805	0.258015	0.796395	0.900926
ASEM_AUS1_00189		RPM1_ARATH	Disease resistance protein RPM1 (Resistance to Pseudomonas syringae protein 3)	17.8327	-0.365027	0.423413	-0.862106	0.388629	0.608724
ASEM_AUS1_00193		-	-	8.19858	0.29307	1.26512	0.231653	0.816807	0.912769
ASEM_AUS1_00200		FLS_PETHY	Flavonol synthase/flavanone 3-hydroxylase (FLS) (EC 1.14.11.9) (EC 1.14.20.6)	2.10531	-0.0968095	2.91235	-0.033241	NA	NA
ASEM_AUS1_00203		Y3475_ARATH	Probable LRR receptor-like serine/threonine-protein kinase At3g47570 (EC 2.7.11.1)	4.58645	-4.88326	3.30153	-1.47909	NA	NA
ASEM_AUS1_00206		-	-	0.820514	-2.69575	2.8194	-0.956141	0.339001	NA
ASEM_AUS1_00207		PIEZO_ARATH	Piezo-type mechanosensitive ion channel homolog	649.771	-0.934836	0.186985	-4.99952	5.74742e-07	2.98916e-05
ASEM_AUS1_00208		SPZ9_ORYSJ	Probable non-inhibitory serpin-Z9 (OrysaZ9)	1.38473	-0.0286635	1.28743	-0.0222642	0.982237	0.992199
ASEM_AUS1_00210		-	-	3.13972	-5.5115	1.95662	-2.81685	0.00484976	0.0350236
ASEM_AUS1_00217		AB4B_ARATH	ABC transporter B family member 4 (ABC transporter ABCB.4) (AtABCB4) (Multidrug resistance protein 4) (P-glycoprotein 4)	293.655	-0.711223	0.595116	-1.1951	0.232049	0.450026
ASEM_AUS1_00219		SMO11_ARATH	Methylsterol monooxygenase 1-1 (EC 1.14.18.9) (Sterol 4-alpha-methyl-oxidase 1-1) (AtSMO1-1)	5045.69	-0.259104	0.430965	-0.601218	0.547695	0.741061
ASEM_AUS1_00224		-	-	77.9486	0.434083	0.55051	0.78851	0.430399	0.646537
ASEM_AUS1_00225		-	-	153.697	-0.00370521	0.178411	-0.0207678	0.983431	0.99275
ASEM_AUS1_00226		-	-	51.0857	-0.491554	0.232778	-2.11169	0.034713	0.135922
ASEM_AUS1_00230		-	-	404.768	0.295757	0.179479	1.64786	0.0993806	0.269296
ASEM_AUS1_00231		-	-	19.6918	0.0935808	0.395562	0.236577	0.812985	0.910633
ASEM_AUS1_00232		POP3_ARATH	Stress-response A/B barrel domain-containing protein HS1 (Pop3 family protein At3g17210) (Protein HEAT STABLE 1) (AtHS1)	53.4479	0.0946117	0.30743	0.30775	0.758272	0.879079
ASEM_AUS1_00243		-	-	1.3286	1.21716	1.22564	0.993078	0.320672	0.544057
ASEM_AUS1_00244		NDT2_ARATH	Nicotinamide adenine dinucleotide transporter 2, mitochondrial (AtNDT2) (NAD(+) transporter 2)	84.0989	-0.24512	0.356959	-0.68669	0.492278	0.698184
ASEM_AUS1_00246		NDT2_ARATH	Nicotinamide adenine dinucleotide transporter 2, mitochondrial (AtNDT2) (NAD(+) transporter 2)	18.0371	-0.469342	0.40933	-1.14661	0.251543	0.473125
ASEM_AUS1_00249		HIP22_ARATH	Heavy metal-associated isoprenylated plant protein 22 (AtHIP22) (AtHIPP22) (Farnesylated protein 7) (AtFP7)	285.871	-0.408669	0.360915	-1.13231	0.257502	0.480472
ASEM_AUS1_00250		-	-	12.5932	-0.718814	0.568239	-1.26499	0.205877	0.418213
ASEM_AUS1_00251		-	-	174.559	0.209462	0.188114	1.11349	0.265499	0.488786
ASEM_AUS1_00252		-	-	1.32889	0.611979	1.42546	0.42932	0.66769	0.823039
ASEM_AUS1_00253		-	-	208.99	0.0456161	0.173527	0.262877	0.792646	0.898734
ASEM_AUS1_00254		-	-	0.98807	0.845836	3.35119	0.252398	0.800733	NA
ASEM_AUS1_00255		NAC8_ARATH	SUPPRESSOR OF GAMMA RESPONSE 1 (NAC domain-containing protein 8) (ANAC008) (Protein SOG1) (SUPPRESSOR OF GAMMA RADIATION 1)	6.02457	0.504918	0.59027	0.855403	0.392328	0.61151
ASEM_AUS1_00258		-	-	0.695295	2.49042	2.93181	0.849449	0.395631	NA
ASEM_AUS1_00260		Y1790_ARATH	BTB/POZ domain-containing protein At1g67900	22.5242	0.532041	0.410858	1.29495	0.195337	0.40585
ASEM_AUS1_00261		ARAD1_ARATH	Probable arabinosyltransferase ARAD1 (EC 2.4.2.-) (Arabinan alpha-1,5-arabinosyltransferase) (L-Arabinosyltransferase) (Protein ARABINAN DEFICIENT 1)	52.3529	-0.903942	0.413196	-2.18769	0.0286926	0.120096
ASEM_AUS1_00265		ARAD1_ARATH	Probable arabinosyltransferase ARAD1 (EC 2.4.2.-) (Arabinan alpha-1,5-arabinosyltransferase) (L-Arabinosyltransferase) (Protein ARABINAN DEFICIENT 1)	37.7752	-0.243834	0.315083	-0.77387	0.439007	0.654225
ASEM_AUS1_00266		-	-	401.324	1.1187	1.06503	1.05039	0.293537	0.518422
ASEM_AUS1_00267		NAC77_ORYSJ	NAC domain-containing protein 77 (ONAC077) (NAC domain-containing protein 300) (ONAC300)	31.5169	-0.945134	0.545584	-1.73233	0.0832141	0.2406
ASEM_AUS1_00268		APY3_ORYSJ	Probable apyrase 3 (OsAPY3) (EC 3.6.1.5) (ATP-diphosphatase) (ATP-diphosphohydrolase) (Adenosine diphosphatase) (ADPase)	1427.47	-2.12094	0.766287	-2.76782	0.00564333	0.0390701
ASEM_AUS1_00269		NAC77_ORYSJ	NAC domain-containing protein 77 (ONAC077) (NAC domain-containing protein 300) (ONAC300)	9.56764	0.440452	0.624644	0.705125	0.480733	0.689058
ASEM_AUS1_00270		NAC29_ARATH	NAC transcription factor 29 (AtNAC029) (Protein NAC-LIKE, ACTIVATED BY AP3/PI) (AtNAP)	33.1976	-2.72971	0.995252	-2.74273	0.00609309	0.0413081
ASEM_AUS1_00271		APY3_ORYSJ	Probable apyrase 3 (OsAPY3) (EC 3.6.1.5) (ATP-diphosphatase) (ATP-diphosphohydrolase) (Adenosine diphosphatase) (ADPase)	1.97476	-4.89061	1.8641	-2.62357	0.00870131	0.0533791
ASEM_AUS1_00272		APY3_ORYSJ	Probable apyrase 3 (OsAPY3) (EC 3.6.1.5) (ATP-diphosphatase) (ATP-diphosphohydrolase) (Adenosine diphosphatase) (ADPase)	1492.08	-2.4123	0.764412	-3.15576	0.00160081	0.0160181
ASEM_AUS1_00274		-	-	1.70502	0.83687	1.96475	0.425942	0.67015	0.82439
ASEM_AUS1_00275		MYB30_ARATH	Transcription factor MYB30 (Myb-related protein 30) (AtMYB30)	1.55478	-1.10264	0.897061	-1.22916	0.219011	0.434317
ASEM_AUS1_00276		CDC45_SCHPO	Cell division control protein 45 homolog (Suppressor of nda4 protein)	1.35895	-0.914271	1.18681	-0.770361	0.441086	0.65611
ASEM_AUS1_00277		MIF1_ORYSJ	Mini zinc finger protein 1 (OsMIF1)	6.39055	-0.134969	0.839096	-0.160851	0.872211	0.938761
ASEM_AUS1_00279		ARAD1_ARATH	Probable arabinosyltransferase ARAD1 (EC 2.4.2.-) (Arabinan alpha-1,5-arabinosyltransferase) (L-Arabinosyltransferase) (Protein ARABINAN DEFICIENT 1)	95.787	-0.323813	0.210569	-1.53779	0.124099	0.308465
ASEM_AUS1_00280		ABA2_SOLLC	Zeaxanthin epoxidase, chloroplastic (EC 1.14.15.21)	910.436	0.718586	0.482899	1.48807	0.136733	0.326893
ASEM_AUS1_00281		-	-	1060.14	0.764046	0.492108	1.5526	0.120519	0.302659
ASEM_AUS1_00282		SPXM2_ORYSJ	SPX domain-containing membrane protein Os04g0573000	1052.49	0.272511	0.326468	0.834723	0.403874	0.622362
ASEM_AUS1_00284		CCS_ORYSJ	Copper chaperone for superoxide dismutase, chloroplastic (Superoxide dismutase copper chaperone)	762.973	-0.19655	0.386096	-0.509072	0.610702	0.787301
ASEM_AUS1_00285		SBT13_ARATH	Subtilisin-like protease SBT1.3 (EC 3.4.21.-) (Subtilase subfamily 1 member 3) (AtSBT1.3)	17.3407	-0.839148	0.498508	-1.68332	0.0923129	0.256839
ASEM_AUS1_00287		U83A1_ARATH	UDP-glycosyltransferase 83A1 (EC 2.4.1.-)	3.78379	-3.89024	1.51032	-2.57577	0.0100018	0.0591486
ASEM_AUS1_00288		C04C1_PINTA	Cytochrome P450 704C1 (EC 1.14.-.-) (Cytochrome P450 CYPD)	519.918	0.71429	0.414028	1.72522	0.0844878	0.242778
ASEM_AUS1_00290		-	-	3.31598	-0.84414	1.7845	-0.473041	0.636184	0.803319
ASEM_AUS1_00291		FLA8_ARATH	Fasciclin-like arabinogalactan protein 8 (AtAGP8)	0.679459	-1.28009	2.43397	-0.525928	0.598939	NA
ASEM_AUS1_00292		GT18_ARATH	Xyloglucan galactosyltransferase XLT2 (EC 2.4.1.-) (Glycosyltransferase 18) (AtGT18) (Protein XYLOGLUCAN L-SIDE CHAIN GALACTOSYLTRANSFERASE POSITION 2)	4.97339	-1.78033	0.985561	-1.80641	0.070854	0.21715
ASEM_AUS1_00293		NHL10_ARATH	NDR1/HIN1-like protein 10 (AtNHL10) (Protein YELLOW-LEAF-SPECIFIC GENE 9)	72.6491	-0.736484	0.36623	-2.01099	0.0443268	0.160004
ASEM_AUS1_00294		SMXL3_ARATH	Protein SMAX1-LIKE 3 (AtSMXL3)	7.63552	-0.517689	0.511409	-1.01228	0.311404	0.535338
ASEM_AUS1_00295		E2FA_ARATH	Transcription factor E2FA (E2F transcription factor-3) (AtE2F3)	47.4488	0.0818136	0.370876	0.220596	0.825407	0.916978
ASEM_AUS1_00296		HA22J_ARATH	HVA22-like protein j (AtHVA22j)	18.5006	0.658569	0.671604	0.980591	0.326795	0.550032
ASEM_AUS1_00297		-	-	11.5275	0.0231151	0.547434	0.0422245	0.96632	0.985376
ASEM_AUS1_00300		-	-	1.09405	-3.6248	2.71736	-1.33394	0.182224	NA
ASEM_AUS1_00301		-	-	21.8776	-1.10051	0.673599	-1.63378	0.102305	0.273817
ASEM_AUS1_00302		TAF5_ARATH	Transcription initiation factor TFIID subunit 5 (TBP-associated factor 5) (AtTAF5)	284.399	0.0421577	0.112879	0.373477	0.708794	0.849189
ASEM_AUS1_00304		SCP50_ARATH	Serine carboxypeptidase-like 50 (EC 3.4.16.-)	70.9929	0.799123	0.343362	2.32735	0.0199466	0.0944115
ASEM_AUS1_00306		CCD_CROSA	Carotenoid 9,10(9',10')-cleavage dioxygenase (EC 1.14.99.n4) (CsCCD)	4375.26	0.426604	0.281242	1.51685	0.129303	0.315639
ASEM_AUS1_00309		-	-	0.721302	-3.44095	3.31706	-1.03735	0.299573	NA
ASEM_AUS1_00310		-	-	5.28075	2.20277	3.03115	0.72671	0.467404	0.677063
ASEM_AUS1_00312		-	-	0.8053	3.30225	1.88066	1.7559	0.0791062	NA
ASEM_AUS1_00313		VA726_ARATH	Putative vesicle-associated membrane protein 726 (AtVAMP726)	4.74047	-1.58619	1.12457	-1.41048	0.158399	0.356767
ASEM_AUS1_00314		GT14B_ARATH	Beta-glucuronosyltransferase GlcAT14B (EC 2.4.1.-) (GT14 family glucuronic acid transferase 2) (AtGlcAT14B)	76.4042	-0.357446	0.429028	-0.833153	0.404758	0.623352
ASEM_AUS1_00315		HIPL1_ARATH	HIPL1 protein	82.8219	0.777773	0.469586	1.65629	0.0976625	0.266677
ASEM_AUS1_00316		ASD_ARATH	AAA-ATPase ASD, mitochondrial (EC 3.6.1.3) (AAA-ATPase 1) (Protein ATPASE-IN-SEED-DEVELOPMENT)	40.4488	-0.279496	0.516464	-0.541173	0.588389	0.771557
ASEM_AUS1_00317		NFD4_ARATH	Protein NUCLEAR FUSION DEFECTIVE 4	178.189	0.137391	0.241976	0.567786	0.57018	0.757968
ASEM_AUS1_00318		NFD4_ARATH	Protein NUCLEAR FUSION DEFECTIVE 4	47.7134	-0.226328	0.363169	-0.623203	0.533151	0.730137
ASEM_AUS1_00319		DNAT1_ARATH	1,4-dihydroxy-2-naphthoyl-CoA thioesterase 1 (AtDHNAT1) (DHNA-CoA thioesterase 1) (EC 3.1.2.-)	125.976	-0.160024	0.342885	-0.466698	0.640716	0.805689
ASEM_AUS1_00320		-	-	390.449	-0.286965	0.280367	-1.02353	0.306055	0.529902
ASEM_AUS1_00321		YTFP_BACSU	Uncharacterized protein YtfP	29.8049	0.0875396	0.276504	0.316595	0.751551	0.875276
ASEM_AUS1_00322		PMA3_NICPL	Plasma membrane ATPase 3 (EC 3.6.3.6) (Proton pump 3)	345.514	0.752714	0.389525	1.93239	0.0533113	0.18076
ASEM_AUS1_00323		UKL3_ARATH	Uridine kinase-like protein 3 [Includes: Uridine kinase (UK) (EC 2.7.1.48); Putative uracil phosphoribosyltransferase (UPRTase) (EC 2.4.2.9) (UMP pyrophosphorylase)]	235.354	-0.250773	0.192886	-1.30011	0.193563	0.403878
ASEM_AUS1_00324		-	-	12.6276	-0.794347	0.907639	-0.875179	0.381476	0.601943
ASEM_AUS1_00325		PTC52_ARATH	Protochlorophyllide-dependent translocon component 52, chloroplastic (ACD1-like protein) (Protein TIC 55-IV) (Translocon at the inner envelope membrane of chloroplasts 55-IV)	7.75303	-1.02031	0.833542	-1.22407	0.220926	0.436143
ASEM_AUS1_00327		LRK91_ARATH	L-type lectin-domain containing receptor kinase IX.1 (LecRK-IX.1) (EC 2.7.11.1)	2.23687	2.19806	1.56007	1.40895	0.158849	0.357556
ASEM_AUS1_00328		RST4_AVESA	Thaumatin-like pathogenesis-related protein 4	27.8718	6.16628	1.15208	5.35229	8.68503e-08	5.89576e-06
ASEM_AUS1_00329		PTR53_ARATH	Protein NRT1/ PTR FAMILY 2.11 (AtNPF2.11) (Nitrate transporter 1.10) (Protein GLUCOSINOLATE TRANSPORTER-2)	820.369	-0.402396	0.735745	-0.546923	0.584432	0.768829
ASEM_AUS1_00330		FEI1_ARATH	LRR receptor-like serine/threonine-protein kinase FEI 1 (EC 2.7.11.1)	4.17948	1.93509	1.91932	1.00822	NA	NA
ASEM_AUS1_00331		-	-	1.07073	0.638651	1.40055	0.456	0.64839	NA
ASEM_AUS1_00332		NFD4_ARATH	Protein NUCLEAR FUSION DEFECTIVE 4	8.76255	0.822538	0.982935	0.836818	0.402695	0.621435
ASEM_AUS1_00333		-	-	7.49673	-0.190506	0.736786	-0.258564	0.795972	0.900729
ASEM_AUS1_00334		-	-	6.83976	0.662619	1.40964	0.470064	NA	NA
ASEM_AUS1_00335		PPAF2_IPOBA	Purple acid phosphatase 2 (EC 3.1.3.2) (Manganese(II) purple acid phosphatase 2)	8645.2	-1.09855	0.426261	-2.57717	0.00996121	0.0590033
ASEM_AUS1_00336		UBC15_ARATH	Ubiquitin-conjugating enzyme 15 (EC 2.3.2.23) (E2 ubiquitin-conjugating enzyme 15) (PM42) (Ubiquitin carrier protein) (Ubiquitin-conjugating enzyme E2-18 kDa 15) (Ubiquitin-protein ligase)	362.715	0.118808	0.234898	0.505787	0.613006	0.789009
ASEM_AUS1_00337		EPHA_MYCTU	Epoxide hydrolase A (EHB) (EC 3.3.2.10) (Epoxide hydrolase EphA)	270.422	-0.698451	0.452718	-1.54279	0.122881	0.306679
ASEM_AUS1_00338		EPHA_MYCTU	Epoxide hydrolase A (EHB) (EC 3.3.2.10) (Epoxide hydrolase EphA)	45.3023	0.0807721	0.454898	0.177561	0.859068	0.932485
ASEM_AUS1_00340		BLH6_ARATH	BEL1-like homeodomain protein 6 (BEL1-like protein 6)	1191.92	-0.415766	0.33199	-1.25234	0.210444	0.423946
ASEM_AUS1_00341		HSOP2_ARATH	Hsp70-Hsp90 organizing protein 2 (AtHop2)	10.5188	-0.268766	0.720567	-0.372992	0.709154	0.849261
ASEM_AUS1_00342		RNF5_CAEEL	RING finger protein 5	266.283	-0.647675	0.206322	-3.13915	0.00169441	0.0166393
ASEM_AUS1_00343		-	-	7.12135	-2.25313	1.16142	-1.93997	0.0523836	0.178506
ASEM_AUS1_00344		IPT9_ARATH	tRNA dimethylallyltransferase 9 (EC 2.5.1.75) (Isopentenyl-diphosphate: tRNA isopentenyltransferase 9) (AtIPT9) (IPP transferase 9) (IPPT 9)	18.9264	-0.660865	0.467149	-1.41468	0.157163	0.354726
ASEM_AUS1_00345		-	-	0.791026	0.898958	2.14931	0.418254	0.675761	NA
ASEM_AUS1_00346		-	-	102.014	0.683348	0.466284	1.46552	0.142779	0.334915
ASEM_AUS1_00347		-	-	9.3711	0.516609	0.572477	0.90241	0.366839	0.587634
ASEM_AUS1_00348		OCS1_MAIZE	Ocs element-binding factor 1 (OCSBF-1)	1.65322	-0.498518	0.908665	-0.548627	0.583261	0.767926
ASEM_AUS1_00349		-	-	3.62047	-0.837272	3.39616	-0.246535	NA	NA
ASEM_AUS1_00351		-	-	2.66936	0.700887	0.749359	0.935315	0.349626	0.572595
ASEM_AUS1_00352		-	-	0.855833	2.61606	2.41949	1.08124	0.279588	NA
ASEM_AUS1_00353		AYR1_SCHPO	NADPH-dependent 1-acyldihydroxyacetone phosphate reductase (ADR) (EC 1.1.1.101) (1-acyl DHAP reductase) (Acyl/alkyl DHAP reductase) (Acylglycerone-phosphate reductase)	1.80346	-1.18855	1.25416	-0.947683	0.343291	0.5665
ASEM_AUS1_00354		CSCLA_ARATH	CSC1-like protein RXW8	308.266	-0.089907	0.311943	-0.288217	0.773181	0.886916
ASEM_AUS1_00358		ERG28_ARATH	Ergosterol biosynthetic protein 28	34.2325	0.364477	0.353895	1.0299	0.303056	0.527078
ASEM_AUS1_00360		-	-	6.24771	-0.77751	1.1694	-0.664881	0.506127	0.708759
ASEM_AUS1_00362		-	-	10.6673	1.02859	0.730058	1.40892	0.15886	0.357556
ASEM_AUS1_00363		PUR9_BACC0	Bifunctional purine biosynthesis protein PurH [Includes: Phosphoribosylaminoimidazolecarboxamide formyltransferase (EC 2.1.2.3) (AICAR transformylase); IMP cyclohydrolase (EC 3.5.4.10) (ATIC) (IMP synthase) (Inosinicase)]	138.618	0.871812	0.265514	3.28349	0.00102531	0.0114643
ASEM_AUS1_00367		PUR9_BACWK	Bifunctional purine biosynthesis protein PurH [Includes: Phosphoribosylaminoimidazolecarboxamide formyltransferase (EC 2.1.2.3) (AICAR transformylase); IMP cyclohydrolase (EC 3.5.4.10) (ATIC) (IMP synthase) (Inosinicase)]	157.813	1.11463	0.29357	3.79681	0.000146571	0.00265451
ASEM_AUS1_00372		-	-	1.35076	-2.258	1.50995	-1.49542	0.134805	0.323723
ASEM_AUS1_00375		MDA2_ARATH	Mediator-associated protein 2	285.421	0.511865	0.247626	2.06709	0.0387255	0.146261
ASEM_AUS1_00378		AGL80_ARATH	Agamous-like MADS-box protein AGL80	0.881141	1.55104	1.76843	0.877071	0.380448	NA
ASEM_AUS1_00379		RGA2_SOLBU	Disease resistance protein RGA2 (Blight resistance protein RPI) (RGA2-blb)	8.09786	-0.0205743	0.89321	-0.0230342	0.981623	0.991977
ASEM_AUS1_00380		PHE2_ARATH	MADS-box transcription factor PHERES 2 (Agamous-like MADS-box protein AGL38)	6.47237	1.62449	0.939459	1.72918	0.0837768	0.24163
ASEM_AUS1_00381		-	-	2.70784	0.763278	2.25365	0.338685	0.734847	0.865221
ASEM_AUS1_00385		FAD1_SCHPO	Probable FAD synthase (EC 2.7.7.2) (FAD pyrophosphorylase) (FMN adenylyltransferase) (Flavin adenine dinucleotide synthase)	643.76	0.298027	0.202835	1.4693	0.141751	0.333617
ASEM_AUS1_00386		RUK_ARATH	Serine/threonine-protein kinase RUNKEL (Protein EMBRYO DEFECTIVE 3013) (Protein RUNKEL) (EC 2.7.11.1)	2.92165	-0.23721	1.22298	-0.19396	0.846207	0.927147
ASEM_AUS1_00387		PBL27_ARATH	Serine/threonine-protein kinase PBL27 (EC 2.7.11.1) (PBS1-like protein 27) (Receptor-like cytoplasmic kinase PBL27)	572.901	0.21353	0.238354	0.895851	0.370332	0.591193
ASEM_AUS1_00388		C3H6_ORYSJ	Zinc finger CCCH domain-containing protein 6 (OsC3H6) (Zinc finger CCCH domain-containing protein ZFN-like 1)	701.946	-0.47143	0.18464	-2.55324	0.0106727	0.0617987
ASEM_AUS1_00391		C3H5_ORYSJ	Zinc finger CCCH domain-containing protein 5 (OsC3H5) (Zinc finger CCCH domain-containing protein ZFN-like 3)	149.179	-0.0415249	0.33106	-0.12543	0.900183	0.953287
ASEM_AUS1_00392		FLP1_ORYSJ	Flowering-promoting factor 1-like protein 1 (FPF1-like protein 1) (Protein ROOT ARCHITECTURE ASSOCIATED 1) (OsRAA1)	5.04562	1.58597	1.40245	1.13086	0.258114	0.481145
ASEM_AUS1_00393		RLF33_ARATH	Protein RALF-like 33	12.7785	-2.41174	1.33349	-1.80859	0.070514	0.216519
ASEM_AUS1_00395		LSM4_ORYSJ	Probable U6 snRNA-associated Sm-like protein LSm4	341.273	-0.32132	0.266554	-1.20546	0.228026	0.445012
ASEM_AUS1_00397		LSM4_ORYSJ	Probable U6 snRNA-associated Sm-like protein LSm4	60.0416	1.29793	0.616571	2.10508	0.0352844	0.137409
ASEM_AUS1_00398		TYDC2_PAPSO	Tyrosine/DOPA decarboxylase 2 [Includes: DOPA decarboxylase (DDC) (EC 4.1.1.28); Tyrosine decarboxylase (EC 4.1.1.25)]	16.4055	-2.05964	0.911778	-2.25893	0.0238877	0.106408
ASEM_AUS1_00399		BGL04_ARATH	Beta-glucosidase 4 (AtBGLU4) (EC 3.2.1.21)	229.419	-0.622715	0.2413	-2.58067	0.00986087	0.0585434
ASEM_AUS1_00400		C3H4_ORYSJ	Zinc finger CCCH domain-containing protein 4 (OsC3H4) (EC 3.6.4.-)	228.306	-0.728639	0.577183	-1.26241	0.206803	0.419525
ASEM_AUS1_00401		CBF5_ARATH	H/ACA ribonucleoprotein complex subunit 4 (EC 5.4.99.-) (CBF5 homolog) (Dyskerin) (Nopp-140-associated protein of 57 kDa homolog) (AtNAP57) (Nucleolar protein NAP57 homolog)	72.7194	-0.209465	0.321855	-0.650805	0.515172	0.716023
ASEM_AUS1_00402		SAG21_ARATH	Protein SENESCENCE-ASSOCIATED GENE 21, mitochondrial (Late embryogenesis abundant like 5) (AtLEA5) (Late embryogenis abundant protein 38)	71.913	-0.949351	0.504859	-1.88043	0.0600497	0.19529
ASEM_AUS1_00403		DYL1_CHLRE	Dynein 8 kDa light chain, flagellar outer arm	109.247	-0.385774	0.195176	-1.97655	0.048093	0.168218
ASEM_AUS1_00404		-	-	0.694991	-2.62576	2.9384	-0.893601	0.371535	NA
ASEM_AUS1_00406		SAMT_CLABR	Salicylate carboxymethyltransferase (EC 2.1.1.274) (S-adenosyl-L-methionine:salicylate acid carboxylmethyltransferase) (CbSAMT) (Salicylate O-methyltransferase)	17.5138	-3.42309	0.646351	-5.29602	1.18354e-07	7.54327e-06
ASEM_AUS1_00408		RGA4_SOLBU	Putative disease resistance protein RGA4 (RGA4-blb)	7.26924	3.79372	1.25052	3.03371	0.0024157	0.0213263
ASEM_AUS1_00409		-	-	2.60959	0.987297	0.841485	1.17328	0.240684	0.460412
ASEM_AUS1_00410		RGA2_SOLBU	Disease resistance protein RGA2 (Blight resistance protein RPI) (RGA2-blb)	2.75906	5.03024	1.2864	3.91032	9.21731e-05	0.00185758
ASEM_AUS1_00411		RGA2_SOLBU	Disease resistance protein RGA2 (Blight resistance protein RPI) (RGA2-blb)	2.11006	2.20545	1.22935	1.794	0.0728127	0.221312
ASEM_AUS1_00412		SAMT_CLABR	Salicylate carboxymethyltransferase (EC 2.1.1.274) (S-adenosyl-L-methionine:salicylate acid carboxylmethyltransferase) (CbSAMT) (Salicylate O-methyltransferase)	20.4415	-2.98102	0.736452	-4.04781	5.16989e-05	0.0011993
ASEM_AUS1_00413		-	-	1.63843	-1.78528	1.17799	-1.51553	0.129638	0.316022
ASEM_AUS1_00414		EPHA_MYCTU	Epoxide hydrolase A (EHB) (EC 3.3.2.10) (Epoxide hydrolase EphA)	240.574	-0.426006	0.349653	-1.21837	0.223084	0.438752
ASEM_AUS1_00416		DIV_ANTMA	Transcription factor DIVARICATA	7.87126	-0.68891	0.730519	-0.943042	0.345659	0.568735
ASEM_AUS1_00417		SYP22_ARATH	Syntaxin-22 (AtSYP22) (AtVAM3) (Protein SHOOT GRAVITROPISM 3)	857.793	-0.307601	0.162734	-1.89021	0.0587297	0.192282
ASEM_AUS1_00418		-	-	2.06461	-1.10113	1.13965	-0.966202	0.333943	0.556805
ASEM_AUS1_00419		FBL78_ARATH	Putative F-box/LRR-repeat protein At5g02700	78.1086	-0.478435	0.2441	-1.96	0.0499961	0.172905
ASEM_AUS1_00420		FDL24_ARATH	Putative F-box/FBD/LRR-repeat protein At4g00315	14.1374	-0.0188423	0.445484	-0.0422963	0.966262	0.985376
ASEM_AUS1_00421		-	-	1.27687	0.39711	1.26022	0.315111	0.752677	NA
ASEM_AUS1_00423		CP21D_ARATH	Peptidyl-prolyl cis-trans isomerase CYP21-4 (PPIase CYP21-4) (EC 5.2.1.8) (Cyclophilin of 21 kDa 4) (Cyclophilin-21-4)	148.97	0.165259	0.267503	0.617784	0.536718	0.732704
ASEM_AUS1_00424		Y5162_ARATH	Uncharacterized protein At5g41620	9.30214	-1.27657	0.529602	-2.41042	0.015934	0.0812468
ASEM_AUS1_00425		VPS11_ARATH	Vacuolar protein-sorting-associated protein 11 homolog (AtVPS11)	151.752	-0.139529	0.189496	-0.736315	0.461539	0.672449
ASEM_AUS1_00427		TPR1_ORYSJ	Protein TPR1 (Aberrant spikelet and panicle1-related 2) (Protein ASP1-RELATED 2) (OsASPR2) (Topless-related protein 1) (Topless-related protein 2) (OsTPR2)	2392.91	-0.567986	0.198429	-2.86241	0.00420438	0.0316223
ASEM_AUS1_00429		DNAJ8_ARATH	Chaperone protein dnaJ 8, chloroplastic (AtDjC8) (AtJ8)	30.3195	-1.55855	0.911334	-1.71018	0.0872318	0.248144
ASEM_AUS1_00430		MRS2B_ORYSJ	Magnesium transporter MRS2-B	173.558	0.215798	0.190895	1.13046	0.258284	0.48127
ASEM_AUS1_00431		-	-	10.3449	-2.85632	1.13654	-2.51318	0.011965	0.0669085
ASEM_AUS1_00432		TMN8_ARATH	Transmembrane 9 superfamily member 8 (Endomembrane protein 1) (Transmembrane nine protein 8) (AtTMN8)	482.06	0.367903	0.304138	1.20966	0.22641	0.442964
ASEM_AUS1_00436		DNAJ8_ARATH	Chaperone protein dnaJ 8, chloroplastic (AtDjC8) (AtJ8)	30.5926	-1.62543	0.706492	-2.30071	0.021408	0.0989857
ASEM_AUS1_00437		ANRPN_VITVI	Anthocyanidin reductase ((2S)-flavan-3-ol-forming) (VvANR) (EC 1.3.1.112)	12.9762	-2.96305	1.46388	-2.02411	0.0429593	0.156877
ASEM_AUS1_00438		DFRA_DIACA	Dihydroflavonol 4-reductase (DFR) (EC 1.1.1.219) (Dihydrokaempferol 4-reductase) (Flavanone 4-reductase) (FNR) (EC 1.1.1.234)	211.456	-0.979275	0.441393	-2.2186	0.026514	0.11389
ASEM_AUS1_00439		-	-	11.4974	-0.163427	1.08193	-0.151051	0.879935	0.942703
ASEM_AUS1_00440		XPO7A_XENLA	Exportin-7-A	564.882	-0.311895	0.109795	-2.84069	0.00450158	0.0332254
ASEM_AUS1_00441		ANRPN_VITVI	Anthocyanidin reductase ((2S)-flavan-3-ol-forming) (VvANR) (EC 1.3.1.112)	3.45023	0.939584	1.27174	0.738819	0.460017	0.671225
ASEM_AUS1_00443		P2C58_ORYSJ	Probable protein phosphatase 2C 58 (OsPP2C58) (EC 3.1.3.16)	64.857	-0.232837	0.27079	-0.859844	0.389875	0.609565
ASEM_AUS1_00444		-	-	51.7743	0.348965	0.215309	1.62077	0.105068	0.278668
ASEM_AUS1_00445		-	-	22.154	-0.482373	0.528789	-0.912222	0.361652	0.582933
ASEM_AUS1_00447		-	-	2.01676	1.78423	1.36449	1.30761	0.191004	0.4008
ASEM_AUS1_00448		GSTT2_ARATH	Glutathione S-transferase T2 (AtGSTT2) (EC 2.5.1.18) (GST class-theta member 2) (Glutathione S-transferase 10B)	3.64498	-0.422504	1.20339	-0.351095	0.725517	0.859532
ASEM_AUS1_00449		RSSA_VITVI	40S ribosomal protein SA	359.615	-0.421911	0.227584	-1.85387	0.0637583	0.202799
ASEM_AUS1_00450		RSSA_VITVI	40S ribosomal protein SA	412.548	0.282467	0.244624	1.1547	0.248214	0.469319
ASEM_AUS1_00451		RSSA_VITVI	40S ribosomal protein SA	302.015	-0.615299	0.357687	-1.72022	0.085393	0.244456
ASEM_AUS1_00452		-	-	7.79023	-1.02588	1.90813	-0.537637	0.590828	0.77312
ASEM_AUS1_00453		KASC2_ARATH	3-oxoacyl-[acyl-carrier-protein] synthase II, chloroplastic (EC 2.3.1.41) (Beta-ketoacyl-acyl-carrier-protein synthase II) (AtKAS2) (Beta-ketoacyl-ACP synthetase 2) (Protein FATTY ACID BIOSYNTHESIS 1)	1022.58	-1.35461	0.341252	-3.96952	7.20186e-05	0.00154558
ASEM_AUS1_00454		-	-	1.28789	3.98863	3.33347	1.19654	0.231486	NA
ASEM_AUS1_00456		-	-	47.1338	-1.03749	0.39198	-2.6468	0.0081257	0.0508023
ASEM_AUS1_00457		RP8HA_ARATH	Disease resistance protein RPH8A (RPP8 homolog A)	72.1012	2.00582	1.09162	1.83746	0.0661416	0.207717
ASEM_AUS1_00458		FBX8_ARATH	F-box only protein 8	106.921	0.834852	0.23297	3.58352	0.000338992	0.00504887
ASEM_AUS1_00459		-	-	48.1011	0.192527	0.602896	0.319337	0.749471	0.873942
ASEM_AUS1_00460		-	-	2.57556	1.61673	1.26849	1.27453	0.202475	0.414453
ASEM_AUS1_00461		YCF45_PORPU	Uncharacterized protein ycf45 (ORF565)	4832.35	0.649621	0.254496	2.55258	0.0106929	0.0618741
ASEM_AUS1_00462		PHF1_ARATH	SEC12-like protein 1 (Protein PHOSPHATE TRANSPORTER TRAFFIC FACILITATOR 1) (PHF-1)	404.54	0.69429	0.257529	2.69597	0.00701843	0.0455924
ASEM_AUS1_00463		FB145_ARATH	Putative F-box protein At3g16210	28.4804	1.82282	0.409539	4.4509	8.55105e-06	0.000288554
ASEM_AUS1_00464		FB145_ARATH	Putative F-box protein At3g16210	18.1375	1.42046	0.870472	1.63183	0.102715	0.274715
ASEM_AUS1_00465		NFD4_ARATH	Protein NUCLEAR FUSION DEFECTIVE 4	381.891	-1.63062	0.275994	-5.90817	3.45926e-09	3.6874e-07
ASEM_AUS1_00466		MEL1_ORYSJ	Protein argonaute MEL1 (Protein MEIOSIS ARRESTED AT LEPTOTENE 1) (OsMEL1)	2.56625	-1.61221	2.11145	-0.763557	NA	NA
ASEM_AUS1_00468		-	-	0.95051	2.01195	1.37044	1.46811	0.142074	NA
ASEM_AUS1_00469		-	-	17.9446	-0.0674257	1.53402	-0.0439535	0.964941	0.984715
ASEM_AUS1_00472		IQD14_ARATH	Protein IQ-DOMAIN 14	2.15824	2.07988	2.04567	1.01672	0.309285	0.533442
ASEM_AUS1_00473		GGLO2_ARATH	L-gulonolactone oxidase 2 (AtGulLO2) (EC 1.1.3.8)	1.85639	-0.956348	2.23772	-0.427376	0.669105	0.823839
ASEM_AUS1_00474		-	-	801.592	0.182571	0.37259	0.490004	0.624131	0.796009
ASEM_AUS1_00475		HNRPQ_RAT	Heterogeneous nuclear ribonucleoprotein Q (hnRNP Q) (Liver regeneration-related protein LRRG077) (Synaptotagmin-binding, cytoplasmic RNA-interacting protein)	750.508	-0.0609905	0.0899394	-0.678128	0.49769	0.702288
ASEM_AUS1_00479		FBD33_ARATH	FBD-associated F-box protein At1g61320	42.8719	-0.0525813	0.967008	-0.0543753	0.956636	0.981087
ASEM_AUS1_00480		FBD4_ARATH	Putative FBD-associated F-box protein At1g61330	204.932	-0.0866342	0.438836	-0.197418	0.8435	0.925991
ASEM_AUS1_00483		-	-	0.821598	-0.275338	2.50595	-0.109874	0.912509	NA
ASEM_AUS1_00484		-	-	16.2238	6.6605	1.72313	3.86535	0.00011093	0.0021467
ASEM_AUS1_00487		FLS2_ARATH	LRR receptor-like serine/threonine-protein kinase FLS2 (EC 2.7.11.1) (Protein FLAGELLIN-SENSING 2) (Protein FLAGELLIN-SENSITIVE 2)	77.0691	-0.851286	0.783508	-1.08651	0.277255	0.501477
ASEM_AUS1_00488		-	-	15.6707	0.603394	0.949682	0.635364	0.525191	0.723677
ASEM_AUS1_00489		-	-	45.3079	-0.0836524	1.31141	-0.0637882	0.949139	0.976742
ASEM_AUS1_00490		SNX13_MOUSE	Sorting nexin-13	266.911	-0.136216	0.194248	-0.701248	0.483149	0.690763
ASEM_AUS1_00491		BLH1_ARATH	BEL1-like homeodomain protein 1 (BEL1-like protein 1) (Protein EMBRYO SAC DEVELOPMENT ARREST 29)	2313.01	-0.255932	0.201821	-1.26812	0.204756	0.417079
ASEM_AUS1_00492		LHW_ARATH	Transcription factor LHW (BHLH transcription factor delta) (bHLH delta) (Basic helix-loop-helix protein 156) (AtbHLH156) (bHLH 156) (Protein LONESOME HIGHWAY) (bHLH transcription factor bHLH156)	60.8672	0.0747693	0.223311	0.334822	0.737759	0.867135
ASEM_AUS1_00494		-	-	1.1246	3.78445	2.71114	1.39589	0.162748	NA
ASEM_AUS1_00495		WAK2_ARATH	Wall-associated receptor kinase 2 (EC 2.7.11.-)	6.33024	-3.11742	0.893968	-3.48717	0.000488162	0.00660847
ASEM_AUS1_00496		-	-	1.65451	-3.3571	1.36806	-2.45392	0.014131	0.0750665
ASEM_AUS1_00499		CCR1_ARATH	Cinnamoyl-CoA reductase 1 (AtCCR1) (EC 1.2.1.44) (Protein IRREGULAR XYLEM 4)	33.2719	-1.05181	0.999483	-1.05235	0.292637	0.517259
ASEM_AUS1_00501		-	-	16.9349	0.766099	0.547172	1.40011	0.161481	0.360874
ASEM_AUS1_00502		ADLO1_ARATH	Protein ARABIDILLO 1 (F-box only protein 5)	12.9706	1.19739	0.588597	2.03431	0.0419201	0.154298
ASEM_AUS1_00505		UGDH4_ORYSJ	UDP-glucose 6-dehydrogenase 4 (UDP-Glc dehydrogenase 4) (UDP-GlcDH 4) (UDPGDH 4) (EC 1.1.1.22) (Os-UGD4)	183.823	-1.62912	0.747079	-2.18065	0.0292095	0.121393
ASEM_AUS1_00506		ADC2_ORYSJ	Arginine decarboxylase 2 (ARGDC2) (OsADC2) (EC 4.1.1.19)	7970.83	-2.9512	0.935954	-3.15315	0.00161521	0.0160997
ASEM_AUS1_00507		PTA16_ARATH	Protein plastid transcriptionally active 16, chloroplastic (pTAC16)	3870.15	0.612097	0.28357	2.15854	0.0308858	0.125873
ASEM_AUS1_00510		-	-	67.8197	-0.635694	1.29723	-0.490038	0.624107	0.796009
ASEM_AUS1_00511		-	-	1.22116	-3.33821	1.60915	-2.07452	0.0380308	NA
ASEM_AUS1_00512		-	-	8.64892	-1.2711	0.582185	-2.18332	0.0290122	0.120944
ASEM_AUS1_00514		KN14I_ORYSJ	Kinesin-like protein KIN-14I (Kinesin-like calmodulin-binding protein) (OsKCBP)	93.3449	-0.566227	0.337995	-1.67525	0.0938847	0.259827
ASEM_AUS1_00515		WNK5_ORYSJ	Probable serine/threonine-protein kinase WNK5 (OsWNK5) (EC 2.7.11.1) (Protein kinase with no lysine 5)	10.4221	-0.123251	0.600174	-0.205359	0.837291	0.923439
ASEM_AUS1_00516		-	-	1.36758	-1.04049	1.56403	-0.665263	0.505882	0.708571
ASEM_AUS1_00517		Y5813_ARATH	BTB/POZ domain-containing protein At5g48130	7.75645	-0.72008	0.663075	-1.08597	0.277492	0.501765
ASEM_AUS1_00518		-	-	17.2167	-0.672537	3.21836	-0.208969	NA	NA
ASEM_AUS1_00519		HIDM_GLYEC	2-hydroxyisoflavanone dehydratase (EC 3.1.1.1) (EC 4.2.1.105) (Carboxylesterase HIDM)	19.8627	-0.805809	0.49337	-1.63328	0.102411	0.274067
ASEM_AUS1_00520		HIDM_GLYEC	2-hydroxyisoflavanone dehydratase (EC 3.1.1.1) (EC 4.2.1.105) (Carboxylesterase HIDM)	125.657	-0.41907	0.456664	-0.917677	0.358788	0.58067
ASEM_AUS1_00521		EF1A_MAIZE	Elongation factor 1-alpha (EF-1-alpha)	1706.44	0.746023	0.181762	4.10439	4.0538e-05	0.000991472
ASEM_AUS1_00523		HIDM_GLYEC	2-hydroxyisoflavanone dehydratase (EC 3.1.1.1) (EC 4.2.1.105) (Carboxylesterase HIDM)	163.81	-0.183578	0.286991	-0.639663	0.522392	0.721624
ASEM_AUS1_00525		RIDH_ENTAE	Ribitol 2-dehydrogenase (RDH) (EC 1.1.1.56)	7.49728	-2.17522	1.4635	-1.48631	0.137196	0.327577
ASEM_AUS1_00526		PGML4_ARATH	Phosphoglycerate mutase-like protein 4	94.7034	-0.290414	0.261659	-1.1099	0.267044	0.490262
ASEM_AUS1_00528		MSH2_MAIZE	DNA mismatch repair protein MSH2 (MUS1)	156.513	-0.048703	0.156184	-0.311831	0.755169	0.877019
ASEM_AUS1_00530		-	-	29.3469	1.19493	1.34391	0.889147	0.373924	0.594895
ASEM_AUS1_00531		-	-	8.76091	2.11963	0.632511	3.35114	0.000804794	0.00968491
ASEM_AUS1_00533		PLP2_ARATH	Patatin-like protein 2 (AtPLP2) (EC 3.1.1.-) (Patatin-related phospholipase A IIalpha) (pPLAIIa) (Phospholipase A IIA) (AtPLAIIA)	14.745	1.90209	0.508033	3.74402	0.000181101	0.00310824
ASEM_AUS1_00535		-	-	1.70167	-0.264166	1.70299	-0.155119	0.876728	0.940976
ASEM_AUS1_00536		PLP2_ARATH	Patatin-like protein 2 (AtPLP2) (EC 3.1.1.-) (Patatin-related phospholipase A IIalpha) (pPLAIIa) (Phospholipase A IIA) (AtPLAIIA)	5.17601	3.69558	1.07248	3.44583	0.000569306	0.00740524
ASEM_AUS1_00537		PLP2_ORYSJ	Patatin-like protein 2 (OsPLP2) (EC 3.1.1.-)	3.57616	-1.27646	1.08655	-1.17478	0.240081	0.459841
ASEM_AUS1_00539		SCNM1_XENLA	Sodium channel modifier 1	53.1899	-0.353092	0.313968	-1.12461	0.260754	0.483775
ASEM_AUS1_00547		HIR1_ARATH	Hypersensitive-induced response protein 1 (AtHIR1)	1262.58	-0.330658	0.305766	-1.08141	0.279516	0.503868
ASEM_AUS1_00551		AMSH3_ARATH	AMSH-like ubiquitin thioesterase 3 (EC 3.4.19.-) (Deubiquitinating enzyme AMSH3)	59.0511	0.426915	0.284002	1.50321	0.132784	0.320477
ASEM_AUS1_00552		AMSH3_ARATH	AMSH-like ubiquitin thioesterase 3 (EC 3.4.19.-) (Deubiquitinating enzyme AMSH3)	180.585	0.0889721	0.148565	0.598877	0.549255	0.742361
ASEM_AUS1_00555		EFGC2_SOYBN	Elongation factor G-2, chloroplastic (cEF-G 2)	7154.37	0.148563	0.36161	0.410838	0.681192	0.831654
ASEM_AUS1_00557		VPE1_ORYSJ	Vacuolar-processing enzyme beta-isozyme 1 (Beta-VPE 1) (OsVPE1) (EC 3.4.22.34) (Asparaginyl endopeptidase VPE1)	489.985	0.737281	0.207606	3.55135	0.000383259	0.00555737
ASEM_AUS1_00558		CRR15_ARATH	Cysteine-rich repeat secretory protein 15 (Plasmodesmata-located protein 8) (PDLP8)	37.3176	-0.348789	0.35377	-0.985921	0.324172	0.547554
ASEM_AUS1_00559		-	-	0.72133	0.595447	3.39185	0.175552	0.860646	NA
ASEM_AUS1_00560		SAU36_ARATH	Auxin-responsive protein SAUR36 (Protein RESPONSE TO AUXINS AND GIBBERELLINS 1) (Protein SENESCENCE-ASSOCIATED GENE 201) (Protein SMALL AUXIN UP RNA 36)	84.6111	0.292468	0.407175	0.718286	0.472581	0.682139
ASEM_AUS1_00561		-	-	17.9257	0.503319	0.31835	1.58102	0.113873	0.292643
ASEM_AUS1_00563		-	-	11.5663	0.733608	0.414841	1.76841	0.0769928	0.229131
ASEM_AUS1_00565		-	-	14.3591	1.25803	1.01801	1.23577	0.216543	0.431081
ASEM_AUS1_00570		KN7D_ORYSJ	Kinesin-like protein KIN-7D, chloroplastic	52.4809	-3.05202	0.89946	-3.39317	0.000690894	0.00866001
ASEM_AUS1_00572		APC5_ARATH	Anaphase-promoting complex subunit 5 (Cyclosome subunit 5)	43.55	-0.0519877	0.238727	-0.21777	0.827608	0.918315
ASEM_AUS1_00573		PSY_DAUCA	Phytoene synthase, chloroplastic (EC 2.5.1.32)	302.669	0.835086	0.480556	1.73775	0.0822549	0.238986
ASEM_AUS1_00574		-	-	233.306	0.400294	0.168906	2.36992	0.0177922	0.087544
ASEM_AUS1_00575		GIP1_ARATH	GBF-interacting protein 1	860.628	-0.193418	0.135015	-1.43257	0.151982	0.347792
ASEM_AUS1_00577		-	-	2.28136	0.266753	1.34711	0.198018	0.843031	0.92576
ASEM_AUS1_00578		-	-	1.43362	2.2441	1.29647	1.73093	0.0834649	0.241104
ASEM_AUS1_00579		-	-	4.77894	0.566844	1.17528	0.482306	0.629589	0.799728
ASEM_AUS1_00580		-	-	1.16616	0.933629	1.2693	0.735548	0.462006	NA
ASEM_AUS1_00581		-	-	9.42003	0.524954	0.742796	0.706728	0.479736	0.688178
ASEM_AUS1_00582		-	-	2.37718	1.33443	1.19814	1.11375	0.265388	0.488786
ASEM_AUS1_00587		SNAA_SOLTU	Alpha-soluble NSF attachment protein (Alpha-SNAP) (N-ethylmaleimide-sensitive factor attachment protein alpha)	3.09918	-0.572681	0.789775	-0.725119	0.468379	0.67802
ASEM_AUS1_00589		KXDL1_DANRE	KxDL motif-containing protein 1	11.1917	0.431816	0.534724	0.807548	0.419351	0.63719
ASEM_AUS1_00592		MSI1_ORYSJ	Histone-binding protein MSI1 homolog (CAF-1 p48 homolog) (Chromatin assembly factor 1 subunit MSI1 homolog) (CAF-1 subunit MSI1 homolog) (WD-40 repeat-containing protein MSI1 homolog)	202.404	-0.0078315	0.231502	-0.0338292	0.973013	0.988339
ASEM_AUS1_00594		PRS6B_ARATH	26S proteasome regulatory subunit 6B homolog (26S protease subunit 6B homolog) (26S proteasome AAA-ATPase subunit RPT3) (Protein BMAA insensitive morphology 409) (Regulatory particle triple-A ATPase subunit 3)	244.378	-0.262635	0.1407	-1.86663	0.0619535	0.199094
ASEM_AUS1_00595		PLP3_ORYSJ	Patatin-like protein 3 (OsPLP3) (EC 3.1.1.-)	6.03629	-0.605112	0.991878	-0.610067	0.541818	0.736198
ASEM_AUS1_00597		-	-	47.6442	-0.573819	0.568372	-1.00958	0.312695	0.536643
ASEM_AUS1_00599		VPS2B_ARATH	Vacuolar protein sorting-associated protein 2 homolog 2 (AtVPS2-2) (Charged multivesicular body protein 2 homolog 2) (ESCRT-III complex subunit VPS2 homolog 2)	13.8971	2.92925	0.656992	4.45857	8.25065e-06	0.000280044
ASEM_AUS1_00600		RECAC_ARATH	DNA repair protein recA homolog 1, chloroplastic (Recombinase A homolog 1)	295.985	0.238428	0.297066	0.80261	0.4222	0.639448
ASEM_AUS1_00601		-	-	3.92378	1.40161	0.901822	1.5542	0.120137	0.301963
ASEM_AUS1_00602		-	-	4.05572	0.384213	0.898214	0.427752	0.668832	0.823659
ASEM_AUS1_00604		STLP1_ORYSJ	Sialyltransferase-like protein 1 (OsSTLP1) (EC 2.4.99.-)	18.309	0.311404	0.405109	0.768693	0.442075	0.6569
ASEM_AUS1_00605		-	-	30.7362	1.21113	0.939369	1.2893	0.197295	0.408421
ASEM_AUS1_00606		-	-	254.853	0.206403	0.60226	0.342713	0.731814	0.863265
ASEM_AUS1_00607		ABI5_ARATH	Protein ABSCISIC ACID-INSENSITIVE 5 (Dc3 promoter-binding factor 1) (AtDPBF1) (Protein GROWTH-INSENSITIVITY TO ABA 1) (bZIP transcription factor 39) (AtbZIP39)	1.05239	-0.826694	2.98779	-0.276691	0.782017	NA
ASEM_AUS1_00608		YNBD_ECOLI	Uncharacterized protein YnbD	121.798	-0.377044	0.196331	-1.92045	0.0548005	0.183879
ASEM_AUS1_00609		LG2_ORYSJ	Transcription factor LG2 (Protein LIGULELESS 2 homolog) (OsLG2) (rLG2) (bZIP transcription factor 11) (OsbZIP11)	23.2734	-0.125882	0.347104	-0.362663	0.716857	0.853899
ASEM_AUS1_00610		GLUA_DICDI	Lysosomal beta glucosidase (EC 3.2.1.21)	110.659	-0.291307	0.190045	-1.53283	0.125318	0.31053
ASEM_AUS1_00611		TAF12_ARATH	Transcription initiation factor TFIID subunit 12 (TBP-associated factor 12) (AtTAF12)	111.627	0.137089	0.191582	0.715566	0.474259	0.683476
ASEM_AUS1_00612		STLP1_ORYSI	Sialyltransferase-like protein 1 (EC 2.4.99.-)	130.57	0.555739	0.243757	2.27989	0.0226141	0.102504
ASEM_AUS1_00613		ZWIP5_ARATH	Zinc finger protein WIP5 (WIP-domain protein 5) (AtWIP5)	16.3206	-1.71875	0.928616	-1.85087	0.0641885	0.203466
ASEM_AUS1_00614		-	-	20.4795	1.19697	1.00838	1.18701	0.235222	0.454209
ASEM_AUS1_00616		RFWD3_MOUSE	E3 ubiquitin-protein ligase RFWD3 (EC 2.3.2.27) (RING finger and WD repeat domain-containing protein 3) (RING finger protein 201)	133.925	-0.707378	0.215569	-3.28145	0.00103275	0.0115279
ASEM_AUS1_00617		XTH32_ARATH	Probable xyloglucan endotransglucosylase/hydrolase protein 32 (At-XTH32) (XTH-32) (EC 2.4.1.207)	1.08493	1.42829	2.14802	0.664933	0.506093	NA
ASEM_AUS1_00619		-	-	17.9209	-0.223495	0.681316	-0.328035	0.742885	0.869881
ASEM_AUS1_00620		TF3A_ARATH	Transcription factor IIIA (AtTFIIIA)	5.76887	-1.07127	0.570169	-1.87885	0.0602644	0.195668
ASEM_AUS1_00621		SMO11_ARATH	Methylsterol monooxygenase 1-1 (EC 1.14.18.9) (Sterol 4-alpha-methyl-oxidase 1-1) (AtSMO1-1)	348.156	3.12368	1.04314	2.99449	0.00274903	0.0233577
ASEM_AUS1_00622		LEUNG_ARATH	Transcriptional corepressor LEUNIG (Protein ROTUNDA2)	6.79868	0.368461	0.986117	0.373649	0.708666	0.849145
ASEM_AUS1_00623		RH50_ORYSJ	DEAD-box ATP-dependent RNA helicase 50 (EC 3.6.4.13)	401.008	0.177315	0.373041	0.475323	0.634557	0.802522
ASEM_AUS1_00624		-	-	6.56474	1.46854	1.15878	1.26731	0.205043	0.417339
ASEM_AUS1_00625		-	-	5.54708	-1.03683	1.28991	-0.8038	0.421513	0.638857
ASEM_AUS1_00628		ACR22_ORYSJ	Arsenate reductase 2.2 (OsACR2.2) (EC 1.20.4.1) (Dual specificity phosphatase CDC25.2) (Sulfurtransferase 21) (OsStr21)	145.558	0.818751	0.26086	3.13866	0.0016972	0.0166468
ASEM_AUS1_00629		GT31_ORYSJ	Probable glucuronosyltransferase Os03g0107900 (EC 2.4.-.-)	38.4961	-0.41197	0.245048	-1.68118	0.0927278	0.257621
ASEM_AUS1_00630		ACR22_ORYSJ	Arsenate reductase 2.2 (OsACR2.2) (EC 1.20.4.1) (Dual specificity phosphatase CDC25.2) (Sulfurtransferase 21) (OsStr21)	59.2577	0.599365	0.287772	2.08278	0.0372713	0.142606
ASEM_AUS1_00631		-	-	1.00827	-0.6846	3.03006	-0.225937	0.821251	NA
ASEM_AUS1_00632		DSP4_CASSA	Phosphoglucan phosphatase DSP4, amyloplastic (EC 3.1.3.-) (Dual specificity protein phosphatase 4) (CsDSP4)	1654.26	0.243723	0.165718	1.47071	0.141371	0.333193
ASEM_AUS1_00633		EL2_ORYSJ	Cyclin-dependent protein kinase inhibitor EL2	32.3003	-0.155294	0.391752	-0.396409	0.691803	0.838183
ASEM_AUS1_00634		U548_ARATH	UPF0548 protein At2g17695	217.238	-0.0504765	0.305545	-0.165201	0.868786	0.936905
ASEM_AUS1_00637		-	-	318.652	-0.39191	0.216063	-1.81387	0.0696983	0.214719
ASEM_AUS1_00642		PMA3_ARATH	ATPase 3, plasma membrane-type (EC 3.6.3.6) (Proton pump 3)	8.33862	-2.08684	1.51349	-1.37883	0.167948	0.370005
ASEM_AUS1_00643		ASK21_ARATH	SKP1-like protein 21 (AtSK21)	331.836	0.199951	0.132645	1.50742	0.131703	0.318897
ASEM_AUS1_00648		FUCO2_ARATH	Alpha-L-fucosidase 2 (EC 3.2.1.51) (Alpha-1,2-fucosidase 2) (Alpha-L-fucosidase 95A) (AtFuc95A) (Alpha-L-fucoside fucohydrolase 2) (Protein ALTERED XYLOGLUCAN 8)	47.2066	-6.94017	2.01556	-3.44329	0.000574678	0.00744944
ASEM_AUS1_00649		BCAT5_ARATH	Branched-chain-amino-acid aminotransferase 5, chloroplastic (Atbcat-5) (EC 2.6.1.42)	14.5603	-2.61812	1.00853	-2.59597	0.00943237	0.0565591
ASEM_AUS1_00650		PAIR1_ORYSJ	Protein PAIR1 (Protein HOMOLOGOUS PAIRING ABERRATION IN RICE MEIOSIS 1)	1.99301	1.35847	1.11847	1.21458	0.224525	0.440611
ASEM_AUS1_00651		-	-	70.1293	-1.52362	0.424649	-3.58794	0.000333302	0.00498427
ASEM_AUS1_00654		MED12_ARATH	Mediator of RNA polymerase II transcription subunit 12 (Protein CENTER CITY) (Protein CRYPTIC PRECOCIOUS)	939.053	-0.307568	0.173634	-1.77136	0.0765007	0.22814
ASEM_AUS1_00656		-	-	17.286	-0.749899	1.56845	-0.478113	0.63257	0.801511
ASEM_AUS1_00658		YU88_ARATH	UPF0187 protein At3g61320, chloroplastic	488.633	-0.0834177	0.208293	-0.400482	0.688802	0.836169
ASEM_AUS1_00659		AHL1_ARATH	AT-hook motif nuclear-localized protein 1	84.0529	0.233233	0.201943	1.15494	0.248114	0.469303
ASEM_AUS1_00660		TBB1_MAIZE	Tubulin beta-1 chain (Beta-1-tubulin)	39.5889	0.0184461	0.274715	0.0671461	0.946465	0.975173
ASEM_AUS1_00661		SRPRA_DICDI	Signal recognition particle receptor subunit alpha (SR-alpha) (Signal recognition particle receptor) (Docking protein alpha) (DP-alpha)	2542.53	0.0454792	0.104847	0.433769	0.664456	0.820857
ASEM_AUS1_00662		SCL6_ARATH	Scarecrow-like protein 6 (AtSCL6) (GRAS family protein 22) (AtGRAS-22) (SCL6-IV)	99.8613	-0.0718712	0.305125	-0.235546	0.813785	0.911148
ASEM_AUS1_00663		CNOT1_XENTR	CCR4-NOT transcription complex subunit 1 (CCR4-associated factor 1)	6.26384	1.14219	0.703953	1.62253	0.10469	0.278009
ASEM_AUS1_00664		-	-	0.931026	0	3.39616	0	1	NA
ASEM_AUS1_00665		LBP65_ARATH	Putative lipid-binding protein At4g00165	19.8871	2.8284	1.72307	1.64148	0.100697	0.271316
ASEM_AUS1_00668		GSXL4_ARATH	Flavin-containing monooxygenase FMO GS-OX-like 4 (EC 1.8.-.-) (Flavin-monooxygenase glucosinolate S-oxygenase-like 4)	181.915	0.403844	0.269213	1.50009	0.133591	0.321677
ASEM_AUS1_00669		-	-	93.537	0.0670538	0.301143	0.222665	0.823796	0.916292
ASEM_AUS1_00670		ORP2A_ARATH	Oxysterol-binding protein-related protein 2A (OSBP-related protein 2A)	67.4476	-0.440247	0.313664	-1.40356	0.160448	0.359567
ASEM_AUS1_00671		PTR7_ARATH	Protein NRT1/ PTR FAMILY 6.3 (AtNPF6.3) (Nitrate transporter 1.1) (AtNRT1) (Nitrate/chlorate transporter) (Protein CHLORINA 1)	1.63155	-4.61948	3.30335	-1.39843	0.161985	0.3615
ASEM_AUS1_00676		PGK2_PYRHO	2-phosphoglycerate kinase (2PGK) (EC 2.7.2.-)	139.16	-0.158733	0.213115	-0.74482	0.45638	0.668073
ASEM_AUS1_00677		CNOT1_HUMAN	CCR4-NOT transcription complex subunit 1 (CCR4-associated factor 1) (Negative regulator of transcription subunit 1 homolog) (NOT1H) (hNOT1)	92.0892	-0.189597	0.332202	-0.570726	0.568185	0.756329
ASEM_AUS1_00678		NCS1_COPJA	S-norcoclaurine synthase 1 (CjNCS1) (EC 4.2.1.78)	96.5062	0.824643	0.412799	1.99769	0.0457506	0.163121
ASEM_AUS1_00679		-	-	23.4818	0.11177	0.538226	0.207664	0.835491	0.922696
ASEM_AUS1_00681		PSD1_ORYSJ	Phosphatidylserine decarboxylase proenzyme 1, mitochondrial (EC 4.1.1.65) [Cleaved into: Phosphatidylserine decarboxylase 1 beta chain; Phosphatidylserine decarboxylase 1 alpha chain]	377.115	-0.293095	0.140185	-2.09078	0.036548	0.140836
ASEM_AUS1_00682		CHIA_ARATH	Acidic endochitinase (EC 3.2.1.14)	1.05935	0.539345	1.58721	0.339808	0.734001	NA
ASEM_AUS1_00683		CHR10_ARATH	Probable helicase CHR10 (EC 3.6.4.-) (Protein ALTERED SEED GERMINATION 3) (Protein CHROMATIN REMODELING 10)	41.514	0.136941	0.537619	0.254718	0.798941	0.902571
ASEM_AUS1_00684		CAA43_BURSP	2-haloacrylate reductase (EC 1.3.1.103)	1144.97	-0.601937	0.171817	-3.50337	0.000459411	0.00632831
ASEM_AUS1_00685		-	-	19.1942	-0.641869	0.433287	-1.48139	0.138502	0.329228
ASEM_AUS1_00686		HEX6_RICCO	Hexose carrier protein HEX6	564.599	-0.29583	0.308023	-0.960415	0.336847	0.559805
ASEM_AUS1_00687		PPT1_CAEEL	Palmitoyl-protein thioesterase 1 (PPT-1) (EC 3.1.2.22) (Palmitoyl-protein hydrolase 1)	317.906	0.0389093	0.138314	0.281311	0.778472	0.89061
ASEM_AUS1_00688		PMA1_SOLLC	Plasma membrane ATPase 1 (EC 3.6.3.6) (Proton pump 1)	380.648	-0.149539	0.20321	-0.735884	0.461801	0.672611
ASEM_AUS1_00690		TARB1_HUMAN	Probable methyltransferase TARBP1 (EC 2.1.1.-) (TAR RNA-binding protein 1) (TAR RNA-binding protein of 185 kDa) (TRP-185)	67.668	1.0531	0.429702	2.45077	0.014255	0.0755387
ASEM_AUS1_00691		XPF_ARATH	DNA repair endonuclease UVH1 (EC 3.1.-.-) (DNA excision repair protein XP-F homolog) (Ultraviolet hypersensitive 1) (AtRAD1)	284.992	-0.073317	0.11914	-0.615387	0.538299	0.733875
ASEM_AUS1_00693		-	-	174.192	-0.135265	0.155862	-0.867852	0.385476	0.605623
ASEM_AUS1_00694		KPRS1_SPIOL	Ribose-phosphate pyrophosphokinase 1 (EC 2.7.6.1) (Phosphoribosyl pyrophosphate synthase 1)	57.894	0.0694128	0.450896	0.153944	0.877654	0.941449
ASEM_AUS1_00696		CGS1_ARATH	Cystathionine gamma-synthase 1, chloroplastic (AtCGS1) (EC 2.5.1.48) (METHIONINE OVERACCUMULATION 1) (O-succinylhomoserine (thiol)-lyase)	1860.34	0.572773	0.189639	3.02034	0.00252493	0.021997
ASEM_AUS1_00697		-	-	10.5085	1.76511	0.567992	3.10763	0.00188594	0.0179453
ASEM_AUS1_00698		PHSC_ARATH	Probable polyamine transporter At3g13620	75.5753	-0.0763968	0.362479	-0.210762	0.833073	0.921406
ASEM_AUS1_00699		PHSC_ARATH	Probable polyamine transporter At3g13620	3.38708	-3.11729	1.01367	-3.07525	0.00210323	0.0193016
ASEM_AUS1_00700		PHSC_ARATH	Probable polyamine transporter At3g13620	21.8611	-3.3588	0.780114	-4.30552	1.66593e-05	0.000486135
ASEM_AUS1_00701		E134_ARATH	Glucan endo-1,3-beta-glucosidase 4 (EC 3.2.1.39) ((1->3)-beta-glucan endohydrolase 4) ((1->3)-beta-glucanase 4) (Beta-1,3-endoglucanase 4) (Beta-1,3-glucanase 4)	8.21548	-1.50038	0.873427	-1.71781	0.085832	0.245251
ASEM_AUS1_00703		CYSP2_HORVU	Cysteine proteinase EP-B 2 (EC 3.4.22.-)	6.95309	2.77081	0.818047	3.38711	0.000706338	0.00879497
ASEM_AUS1_00706		-	-	0.547662	0.124501	3.39616	0.0366593	0.970757	NA
ASEM_AUS1_00708		SL30A_ARATH	Serine/arginine-rich SC35-like splicing factor SCL30A (At-SCL30A) (AtSCL30A) (SC35-like splicing factor 30A) (Serine/arginine-rich splicing factor 30A)	424.057	-0.478247	0.136146	-3.51275	0.0004435	0.00616075
ASEM_AUS1_00709		IQM6_ARATH	IQ domain-containing protein IQM6 (IQ motif-containing protein 6)	15.3802	-1.45118	0.93002	-1.56038	0.11867	0.299562
ASEM_AUS1_00710		-	-	72.4636	-0.953544	0.385093	-2.47614	0.013281	0.0721107
ASEM_AUS1_00711		CI078_MOUSE	Telomere length and silencing protein 1 homolog	38.1467	-0.221528	0.219919	-1.00731	0.313784	0.537546
ASEM_AUS1_00713		LTV1_XENLA	Protein LTV1 homolog	150.327	0.434135	0.207447	2.09275	0.0363715	0.140413
ASEM_AUS1_00715		P2C32_ARATH	Protein phosphatase 2C 32 (AtPP2C32) (EC 3.1.3.16) (Protein POLTERGEIST) (Protein phosphatase 2C POL) (PP2C POL)	45.3462	-1.01774	0.316377	-3.21686	0.00129603	0.0136348
ASEM_AUS1_00716		RPP13_ARATH	Disease resistance protein RPP13 (Resistance to Peronospora parasitica protein 13)	18.9306	0.2491	0.330522	0.753655	0.451056	0.663973
ASEM_AUS1_00717		-	-	5.83903	-2.82555	0.887472	-3.18382	0.00145344	0.0148487
ASEM_AUS1_00719		PPP7L_ARATH	Serine/threonine-protein phosphatase 7 long form homolog (EC 3.1.3.16) (Protein MAIN-LIKE 3)	8.31536	-2.68327	1.1305	-2.37352	0.0176195	0.0869712
ASEM_AUS1_00720		EF109_ARATH	Ethylene-responsive transcription factor ERF109	1.65209	-2.81148	1.48261	-1.8963	0.0579199	0.190647
ASEM_AUS1_00724		-	-	6.28386	1.84639	0.87707	2.10518	0.0352758	0.137396
ASEM_AUS1_00725		FUT11_ARATH	Glycoprotein 3-alpha-L-fucosyltransferase A (EC 2.4.1.214) (Core alpha-(1,3)-fucosyltransferase) (Fuc-T C3) (FucT1) (FucTA) (Fucosyltransferase 11) (AtFUT11)	181.472	-0.0381749	0.123495	-0.309121	0.75723	0.878502
ASEM_AUS1_00726		-	-	0.897324	-0.134711	2.08115	-0.0647291	0.94839	NA
ASEM_AUS1_00727		-	-	8.08664	-1.35096	0.639502	-2.11252	0.0346417	0.135787
ASEM_AUS1_00728		CML11_ORYSJ	Probable calcium-binding protein CML11 (Calmodulin-like protein 11)	0.929278	2.39728	2.92573	0.819376	0.412572	NA
ASEM_AUS1_00729		TRAB1_ORYSJ	bZIP transcription factor TRAB1 (Protein ABA RESPONSIVE ELEMENT 1)	136.478	-0.306114	0.249582	-1.22651	0.220008	0.435346
ASEM_AUS1_00730		DJ1C_ARATH	Protein DJ-1 homolog C (AtDJ1C)	54.063	0.154216	0.50498	0.30539	0.760069	0.880092
ASEM_AUS1_00731		PP445_ARATH	Pentatricopeptide repeat-containing protein At5g65560	11.8898	-0.299717	0.362892	-0.825912	0.408854	0.627375
ASEM_AUS1_00737		HEC2_ARATH	Transcription factor HEC2 (Basic helix-loop-helix protein 37) (AtbHLH37) (bHLH 37) (Protein HECATE 2) (Transcription factor EN 117) (bHLH transcription factor bHLH037)	0.667443	2.78517	3.35263	0.830744	0.406119	NA
ASEM_AUS1_00738		-	-	0.811433	2.51147	2.01495	1.24642	0.212611	NA
ASEM_AUS1_00740		HIR4_ARATH	Hypersensitive-induced response protein 4 (AtHIR4)	261.742	-0.260008	0.245038	-1.0611	0.288646	0.513353
ASEM_AUS1_00741		-	-	0.562804	-1.32035	2.10687	-0.626687	0.530865	NA
ASEM_AUS1_00742		-	-	0.608736	0.0212645	3.38001	0.00629125	0.99498	NA
ASEM_AUS1_00745		-	-	39.5768	-0.0801364	0.374378	-0.214052	0.830506	0.919948
ASEM_AUS1_00746		-	-	7.39744	0.100009	0.671674	0.148895	0.881636	0.943484
ASEM_AUS1_00748		-	-	3.93158	3.6381	1.75991	2.06721	0.0387143	0.14624
ASEM_AUS1_00749		GAT16_ARATH	GATA transcription factor 16	41.6647	-1.0508	0.437829	-2.40001	0.0163945	0.0827778
ASEM_AUS1_00752		MT1A_ORYSJ	Metallothionein-like protein 1A (Class I metallothionein-like protein 1A) (OsMT-I-1a) (OsMT1a)	8113.22	0.585512	0.318871	1.8362	0.0663276	0.208149
ASEM_AUS1_00753		IMA1B_ORYSJ	Importin subunit alpha-1b	739.776	0.549863	0.319894	1.71889	0.0856344	0.244862
ASEM_AUS1_00754		-	-	2.9636	2.80621	1.57901	1.7772	0.0755349	0.226491
ASEM_AUS1_00757		-	-	3.09977	0.716206	0.977521	0.732676	0.463756	0.674108
ASEM_AUS1_00758		AHL21_ARATH	AT-hook motif nuclear-localized protein 21 (Protein GIANT KILLER)	49.9904	0.823745	1.33214	0.618362	0.536336	0.732315
ASEM_AUS1_00759		RPP13_ARATH	Disease resistance protein RPP13 (Resistance to Peronospora parasitica protein 13)	7.16697	-0.843749	1.06794	-0.790069	0.429487	0.646047
ASEM_AUS1_00760		RPM1_ARATH	Disease resistance protein RPM1 (Resistance to Pseudomonas syringae protein 3)	4.70905	2.95319	1.25243	2.35796	0.0183754	0.0895209
ASEM_AUS1_00761		RPM1_ARATH	Disease resistance protein RPM1 (Resistance to Pseudomonas syringae protein 3)	248.09	0.957836	0.313752	3.05284	0.00226686	0.0203962
ASEM_AUS1_00763		-	-	4.5997	0.51237	1.2198	0.420043	0.674454	0.826877
ASEM_AUS1_00765		CNX2_ARATH	GTP 3',8-cyclase, mitochondrial (EC 4.1.99.22) (Molybdenum cofactor biosynthesis enzyme CNX2) (Molybdopterin biosynthesis protein CNX2) (Molybdopterin precursor Z synthase)	39.2797	-0.160827	0.302025	-0.532496	0.594383	0.775807
ASEM_AUS1_00770		-	-	34.8294	1.569	1.03302	1.51885	0.1288	0.31514
ASEM_AUS1_00771		-	-	0.937687	-3.80641	2.61772	-1.45409	0.145921	NA
ASEM_AUS1_00772		-	-	10.089	-3.63644	0.934418	-3.89167	9.95575e-05	0.00195895
ASEM_AUS1_00775		AUXI1_ARATH	Auxilin-related protein 1 (Auxilin-like protein 1)	157.589	-0.333536	0.150933	-2.20982	0.0271177	0.115644
ASEM_AUS1_00776		SAC9_ARATH	Probable phosphoinositide phosphatase SAC9 (AtSAC9) (EC 3.1.3.-) (Protein SUPPRESSOR OF ACTIN 9) (SAC domain protein 9)	432.245	-0.0232348	0.199467	-0.116484	0.907269	0.956972
ASEM_AUS1_00777		KN13A_ORYSJ	Kinesin-like protein KIN-13A (Protein SMALL AND ROUND SEED 3)	317.245	-0.98315	0.221843	-4.43173	9.34803e-06	0.000306406
ASEM_AUS1_00778		ESD4_ARATH	Ubiquitin-like-specific protease ESD4 (EC 3.4.22.68) (Protein EARLY IN SHORT DAYS 4) (AtESD4)	163.402	-0.257851	0.14663	-1.75851	0.0786612	0.232354
ASEM_AUS1_00779		AB14C_ARATH	ABC transporter C family member 14 (ABC transporter ABCC.14) (AtABCC14) (EC 3.6.3.44) (ATP-energized glutathione S-conjugate pump 10) (Glutathione S-conjugate-transporting ATPase 10) (Multidrug resistance-associated protein 10)	2516.43	-0.653376	0.221672	-2.9475	0.00320357	0.0260609
ASEM_AUS1_00780		-	-	7.84398	-5.20347	1.89869	-2.74056	0.00613354	0.0414625
ASEM_AUS1_00784		SPZ1B_WHEAT	Serpin-Z1B (TriaeZ1b) (WSZ1b) (WZS2)	112.657	-0.299217	0.230347	-1.29898	0.193949	0.404093
ASEM_AUS1_00787		PP312_ARATH	Pentatricopeptide repeat-containing protein At4g14850 (Protein LOVASTATIN INSENSITIVE 1)	7.72591	-0.875182	0.419288	-2.08731	0.0368604	0.141587
ASEM_AUS1_00790		PP311_ARATH	Pentatricopeptide repeat-containing protein At4g14820	8.42087	-0.692644	0.615342	-1.12562	0.260324	0.483326
ASEM_AUS1_00791		-	-	3.25855	-3.32685	1.6567	-2.00812	0.0446311	0.160662
ASEM_AUS1_00792		FBL60_ARATH	F-box/LRR-repeat protein At3g58940	32.8869	-0.673842	0.337365	-1.99737	0.0457855	0.163138
ASEM_AUS1_00795		RHD32_ORYSJ	Protein ROOT HAIR DEFECTIVE 3 homolog 2 (EC 3.6.5.-) (Protein SEY1 homolog 3)	148.896	0.255866	0.909947	0.281188	0.778566	0.890643
ASEM_AUS1_00796		RNG1L_ARATH	E3 ubiquitin-protein ligase RING1-like (EC 2.3.2.27) (RING finger protein 1) (RING-type E3 ubiquitin transferase RING1-like)	27.1753	0.158395	0.489533	0.323563	0.746269	0.871982
ASEM_AUS1_00797		-	-	1.70954	2.79474	1.83791	1.52061	0.128358	0.314416
ASEM_AUS1_00798		FBL47_ARATH	F-box/LRR-repeat protein At3g26922	34.6311	-0.586607	0.320473	-1.83044	0.0671841	0.210121
ASEM_AUS1_00799		-	-	5.15274	-0.501471	1.41708	-0.353877	0.723431	0.857967
ASEM_AUS1_00807		-	-	2.78629	-5.38953	2.23012	-2.4167	0.0156618	0.0803446
ASEM_AUS1_00814		VLN4_ORYSJ	Villin-4	43.1399	0.715865	0.434187	1.64875	0.0991993	0.269068
ASEM_AUS1_00815		XTH24_ARATH	Xyloglucan endotransglucosylase/hydrolase protein 24 (At-XTH24) (XTH-24) (EC 2.4.1.207) (Endo-xyloglucan transferase) (Meristem protein 5) (MERI-5 protein) (MERI5 protein) (Xyloglucan endo-1,4-beta-D-glucanase)	58.3628	-2.18166	1.24817	-1.74789	0.0804828	0.235603
ASEM_AUS1_00816		KCR1_ARATH	Very-long-chain 3-oxoacyl-CoA reductase 1 (EC 1.1.1.330) (Beta-ketoacyl reductase 1) (AtKCR1) (Protein GLOSSY 8) (gl8At)	0.939196	-1.58445	1.50643	-1.05179	0.292894	NA
ASEM_AUS1_00817		-	-	147.148	0.340235	0.238702	1.42536	0.154055	0.350502
ASEM_AUS1_00818		Y3739_ARATH	Uncharacterized membrane protein At3g27390	336.231	-0.454721	0.10425	-4.36182	1.28985e-05	0.000399633
ASEM_AUS1_00820		-	-	773.538	0.497931	0.286175	1.73995	0.0818674	0.238304
ASEM_AUS1_00821		PDCD4_MOUSE	Programmed cell death protein 4 (Protein MA-3) (Topoisomerase-inhibitor suppressed protein)	555.456	-0.0760622	0.220678	-0.344675	0.730339	0.86251
ASEM_AUS1_00823		PS12A_ARATH	26S proteasome non-ATPase regulatory subunit 12 homolog A (26S proteasome regulatory subunit RPN5a) (AtRPN5a) (26S proteasome regulatory subunit p55 homolog A) (Protein EMBRYO DEFECTIVE 2107) (Protein MARIPOSA)	94.8636	0.409067	0.29356	1.39347	0.163478	0.363385
ASEM_AUS1_00824		STIL2_ARATH	Protein STICHEL-like 2	7.57243	-0.469048	1.06159	-0.441836	0.658608	0.817347
ASEM_AUS1_00825		ATP23_CRYNJ	Mitochondrial inner membrane protease ATP23 (EC 3.4.24.-)	49.1133	0.307592	0.439709	0.699535	0.484218	0.691631
ASEM_AUS1_00827		BT2_ARATH	BTB/POZ and TAZ domain-containing protein 2 (BTB and TAZ domain protein 2)	202.175	0.266917	0.628599	0.424621	0.671113	0.824932
ASEM_AUS1_00828		MSR21_ORYSJ	Peptide methionine sulfoxide reductase A2-1 (OsMSRA2.1) (EC 1.8.4.11) (Peptide-methionine (S)-S-oxide reductase) (Peptide Met(O) reductase) (Protein-methionine-S-oxide reductase)	6968.87	1.57455	0.317406	4.96068	7.02468e-07	3.53923e-05
ASEM_AUS1_00830		-	-	727.425	0.520455	0.267231	1.94758	0.051465	0.176328
ASEM_AUS1_00831		PDCD4_MOUSE	Programmed cell death protein 4 (Protein MA-3) (Topoisomerase-inhibitor suppressed protein)	614.393	-0.0450668	0.237521	-0.189738	0.849514	0.928251
ASEM_AUS1_00833		PS12A_ARATH	26S proteasome non-ATPase regulatory subunit 12 homolog A (26S proteasome regulatory subunit RPN5a) (AtRPN5a) (26S proteasome regulatory subunit p55 homolog A) (Protein EMBRYO DEFECTIVE 2107) (Protein MARIPOSA)	53.9273	0.418063	0.35997	1.16138	0.245486	0.466418
ASEM_AUS1_00836		-	-	290.726	-0.108689	0.322466	-0.337057	0.736074	0.865831
ASEM_AUS1_00838		WAXS4_ARATH	Probable long-chain-alcohol O-fatty-acyltransferase 4 (EC 2.3.1.75) (Wax synthase 4)	10.3577	-1.13694	0.743601	-1.52897	0.126272	0.311704
ASEM_AUS1_00840		AB15B_ARATH	ABC transporter B family member 15 (ABC transporter ABCB.15) (AtABCB15) (Multidrug resistance protein 13) (P-glycoprotein 15)	162.833	0.956765	0.971801	0.984528	0.324856	0.548136
ASEM_AUS1_00842		-	-	50.4548	-0.622961	0.704404	-0.88438	0.376491	0.597145
ASEM_AUS1_00843		PIMT_WHEAT	Protein-L-isoaspartate O-methyltransferase (PIMT) (EC 2.1.1.77) (L-isoaspartyl protein carboxyl methyltransferase) (Protein L-isoaspartyl methyltransferase) (Protein-beta-aspartate methyltransferase)	119.344	-0.28627	0.200299	-1.42921	0.152945	0.348992
ASEM_AUS1_00844		-	-	474.677	0.169926	0.311249	0.54595	0.5851	0.7692
ASEM_AUS1_00845		PLP2_ORYSJ	Patatin-like protein 2 (OsPLP2) (EC 3.1.1.-)	115.583	0.523737	0.59661	0.877856	0.380022	0.600529
ASEM_AUS1_00846		CHIA_MAIZE	Endochitinase A (EC 3.2.1.14) (Seed chitinase A)	39.2797	-0.875661	0.64159	-1.36483	0.172306	0.375788
ASEM_AUS1_00847		C71A9_SOYBN	Cytochrome P450 71A9 (EC 1.14.-.-) (Cytochrome P450 CP1)	669.976	1.44863	0.43784	3.3086	0.000937649	0.0107467
ASEM_AUS1_00849		PPR21_ARATH	Pentatricopeptide repeat-containing protein At1g08070, chloroplastic (Protein ORGANELLE TRANSCRIPT PROCESSING 82)	25.9348	0.458242	0.291785	1.57048	0.116304	0.295993
ASEM_AUS1_00850		-	-	26.5846	0.894363	0.530048	1.68732	0.091541	0.255424
ASEM_AUS1_00851		-	-	2.76776	5.09329	2.00666	2.53819	0.0111428	0.063579
ASEM_AUS1_00852		RFS2_ARATH	Probable galactinol--sucrose galactosyltransferase 2 (EC 2.4.1.82) (Protein SEED IMBIBITION 2) (Raffinose synthase 2)	169.508	0.744325	0.549251	1.35516	0.175365	0.37973
ASEM_AUS1_00853		DTX42_ARATH	Protein DETOXIFICATION 42 (AtDTX42) (Aluminum-activated citrate transporter) (AtMATE) (FRD-like protein) (Multidrug and toxic compound extrusion protein 42) (MATE protein 42)	144.447	-0.139517	0.132257	-1.0549	0.291473	0.51605
ASEM_AUS1_00854		RF1_ORYSI	Protein Rf1, mitochondrial (Fertility restorer) (Protein PPR) (Restorer for CMS)	8.18622	0.62537	0.608262	1.02812	0.303891	0.527855
ASEM_AUS1_00855		RF1_ORYSI	Protein Rf1, mitochondrial (Fertility restorer) (Protein PPR) (Restorer for CMS)	59.3751	-0.364019	0.286393	-1.27105	0.203712	0.415871
ASEM_AUS1_00856		NDX1_ORYSJ	Protein NEOXANTHIN-DEFICIENT 1	685.504	0.466518	0.419402	1.11234	0.265991	0.489268
ASEM_AUS1_00857		-	-	101.111	-0.113345	0.276366	-0.410128	0.681712	0.832042
ASEM_AUS1_00858		-	-	6.78194	2.46402	0.969155	2.54244	0.011008	0.0630467
ASEM_AUS1_00859		RN141_CHICK	RING finger protein 141	314.283	-0.163005	0.213946	-0.761896	0.446122	0.659948
ASEM_AUS1_00860		RIMI_BACSU	Putative ribosomal-protein-alanine acetyltransferase (EC 2.3.1.266) (Acetylating enzyme for N-terminal of ribosomal protein S18)	5.40408	0.448758	0.681722	0.658272	0.510364	0.712053
ASEM_AUS1_00861		RR18_OLTVI	30S ribosomal protein S18, chloroplastic	209.1	-0.546081	0.210307	-2.59659	0.00941549	0.0564842
ASEM_AUS1_00862		-	-	1000.14	0.112987	0.0918954	1.22952	0.218877	0.434186
ASEM_AUS1_00863		GRS11_ORYSJ	Monothiol glutaredoxin-S11	658.034	-0.325454	0.158016	-2.05963	0.0394339	0.148177
ASEM_AUS1_00864		GRS11_ORYSJ	Monothiol glutaredoxin-S11	291.247	0.104477	0.129416	0.807297	0.419495	0.637297
ASEM_AUS1_00866		MCU2_ARATH	Calcium uniporter protein 2, mitochondrial	310.167	-1.07271	0.558316	-1.92133	0.0546898	0.183743
ASEM_AUS1_00867		PI5K9_ARATH	Phosphatidylinositol 4-phosphate 5-kinase 9 (AtPIP5K9) (EC 2.7.1.68) (1-phosphatidylinositol 4-phosphate kinase 9) (Diphosphoinositide kinase 9) (PtdIns(4)P-5-kinase 9)	759.281	0.0869625	0.223595	0.388929	0.697329	0.841912
ASEM_AUS1_00868		-	-	727.931	0.175789	0.0845873	2.07819	0.0376915	0.143512
ASEM_AUS1_00870		TL17_ARATH	Thylakoid lumenal 17.4 kDa protein, chloroplastic (P17.4)	399.813	1.10416	0.537547	2.05407	0.0399692	0.149427
ASEM_AUS1_00871		-	-	0.843991	0.672005	1.42853	0.470418	0.638056	NA
ASEM_AUS1_00872		-	-	13.6577	0.863112	0.529923	1.62875	0.103366	0.275913
ASEM_AUS1_00873		HEM11_HORVU	Glutamyl-tRNA reductase 1, chloroplastic (GluTR) (EC 1.2.1.70)	2340.79	0.401454	0.347884	1.15399	0.248505	0.469588
ASEM_AUS1_00874		REMO_SOLTU	Remorin (pp34)	414.075	0.27937	0.472439	0.591335	0.554296	0.745846
ASEM_AUS1_00876		TET10_ARATH	Tetraspanin-10	32.6554	-0.656183	0.357317	-1.83642	0.0662961	0.208101
ASEM_AUS1_00878		BEBT_TOBAC	Benzyl alcohol O-benzoyltransferase (EC 2.3.1.196) (Benzoyl coenzyme A:benzyl alcohol benzoyl transferase)	800.222	-0.747009	0.496179	-1.50552	0.13219	0.319614
ASEM_AUS1_00879		PLI2C_ARATH	LIM domain-containing protein PLIM2c (Pollen-expressed LIM protein 2C)	300.12	-0.842019	0.327627	-2.57005	0.0101683	0.0598464
ASEM_AUS1_00881		FBL53_ARATH	F-box/LRR-repeat protein At3g48880	95.2351	0.0465576	0.171669	0.271205	0.786233	0.895043
ASEM_AUS1_00882		MSBP2_ARATH	Membrane steroid-binding protein 2 (AtMP2) (Membrane-associated progesterone-binding protein 3) (AtMAPR3)	968.536	0.229633	0.111982	2.05062	0.040304	0.150192
ASEM_AUS1_00883		MSBP1_ARATH	Membrane steroid-binding protein 1 (AtMP1) (Membrane-associated progesterone-binding protein 5) (AtMAPR5)	226.18	1.13859	0.318806	3.57142	0.000355044	0.00523954
ASEM_AUS1_00884		C71C1_MAIZE	3-hydroxyindolin-2-one monooxygenase (EC 1.14.13.139) (Cytochrome P450 71C1) (Protein benzoxazineless 4)	685.331	0.0673107	1.37301	0.0490242	0.9609	0.98322
ASEM_AUS1_00886		-	-	2.30206	-2.56019	1.20141	-2.13099	0.0330898	0.131422
ASEM_AUS1_00890		-	-	112.042	-0.0790469	0.327361	-0.241467	0.809193	0.9084
ASEM_AUS1_00891		-	-	69.2539	-1.65957	0.505304	-3.28431	0.00102234	0.0114559
ASEM_AUS1_00893		U85A2_ARATH	UDP-glycosyltransferase 85A2 (EC 2.4.1.-)	13.368	0.400477	0.80033	0.50039	0.616801	0.79108
ASEM_AUS1_00894		EXO_ARATH	Protein EXORDIUM	35.2149	-1.11072	0.797745	-1.39233	0.163824	0.363934
ASEM_AUS1_00896		-	-	24.5094	0.373352	1.14197	0.326936	0.743717	0.870302
ASEM_AUS1_00898		MIZ1_ARATH	Protein MIZU-KUSSEI 1	3.05835	0.0301993	1.00432	0.0300694	0.976012	0.989804
ASEM_AUS1_00899		BBX21_ARATH	B-box zinc finger protein 21 (AtBBX21) (Protein LONG HYPOCOTYL UNDER SHADE) (Protein SALT TOLERANCE HOMOLOG 2)	2.92889	1.73226	1.22034	1.41948	0.155758	0.352717
ASEM_AUS1_00900		GRXS6_ORYSJ	Monothiol glutaredoxin-S6	196.716	0.486276	0.279659	1.73882	0.0820672	0.238669
ASEM_AUS1_00901		AL3F1_ARATH	Aldehyde dehydrogenase family 3 member F1 (EC 1.2.1.3)	234.537	-0.299895	0.403469	-0.74329	0.457306	0.668591
ASEM_AUS1_00903		-	-	3.99549	-1.89325	0.708101	-2.6737	0.00750199	0.0478776
ASEM_AUS1_00904		GAM1_ORYSI	Transcription factor GAMYB (OsGAMyb)	56.9999	-2.08772	0.358942	-5.81632	6.01557e-09	5.87794e-07
ASEM_AUS1_00905		Y2579_ARATH	Probably inactive leucine-rich repeat receptor-like protein kinase At2g25790	0.675183	-0.294219	2.06811	-0.142265	0.886871	NA
ASEM_AUS1_00906		Y1332_ARATH	Probable receptor-like protein kinase At1g33260 (EC 2.7.11.1)	0.894265	-1.10284	3.33383	-0.330801	0.740795	NA
ASEM_AUS1_00908		PPCE_HUMAN	Prolyl endopeptidase (PE) (EC 3.4.21.26) (Post-proline cleaving enzyme)	918.01	0.242922	0.144082	1.686	0.0917954	0.255829
ASEM_AUS1_00909		-	-	5.12329	-6.26838	2.09003	-2.99918	0.00270712	0.0230972
ASEM_AUS1_00910		U85A2_ARATH	UDP-glycosyltransferase 85A2 (EC 2.4.1.-)	362.086	1.43625	0.455022	3.15645	0.00159702	0.0159863
ASEM_AUS1_00911		RL27_ACIBY	50S ribosomal protein L27	208.556	-1.23409	0.328325	-3.75873	0.000170775	0.00297455
ASEM_AUS1_00912		-	-	753.528	-0.327879	0.123756	-2.64939	0.00806373	0.0505006
ASEM_AUS1_00913		CBP1_ORYSJ	Serine carboxypeptidase 1 (EC 3.4.16.5) (Carboxypeptidase C) (Serine carboxypeptidase I) [Cleaved into: Serine carboxypeptidase 1 chain A (Serine carboxypeptidase I chain A); Serine carboxypeptidase 1 chain B (Serine carboxypeptidase I chain B)]	152.241	0.574642	0.434881	1.32138	0.186375	0.394368
ASEM_AUS1_00918		RNHX1_ARATH	Putative ribonuclease H protein At1g65750 (EC 3.1.26.4)	1.50065	-2.16612	1.58831	-1.36379	0.172634	0.376247
ASEM_AUS1_00919		ATL41_ARATH	E3 ubiquitin-protein ligase ATL41 (EC 2.3.2.27) (RING-H2 finger protein ATL41) (RING-type E3 ubiquitin transferase ATL41)	10.2093	0.698213	0.666332	1.04785	0.29471	0.519427
ASEM_AUS1_00920		ATL3_ARATH	RING-H2 finger protein ATL3 (EC 2.3.2.27) (RING-type E3 ubiquitin transferase ATL3)	2.13179	1.0569	1.26923	0.832709	0.405009	0.623626
ASEM_AUS1_00923		PME41_ARATH	Probable pectinesterase/pectinesterase inhibitor 41 [Includes: Pectinesterase inhibitor 41 (Pectin methylesterase inhibitor 41); Pectinesterase 41 (PE 41) (EC 3.1.1.11) (AtPMEpcrB) (Pectin methylesterase 41) (AtPME41)]	9.86011	3.41943	1.38785	2.46384	0.0137459	0.073719
ASEM_AUS1_00927		-	-	11.0376	0.925156	1.40525	0.658357	0.510309	0.712053
ASEM_AUS1_00928		RTL2_ORYSJ	Ribonuclease 3-like protein 2 (EC 3.1.26.-) (Ribonuclease III-like protein 2) (RNase III-like protein 2)	168.988	-0.176897	0.210274	-0.841268	0.400198	0.619293
ASEM_AUS1_00930		-	-	7.90051	3.06125	1.1941	2.56364	0.010358	0.0605058
ASEM_AUS1_00934		-	-	2.03675	-1.85955	1.13297	-1.64131	0.100733	0.271336
ASEM_AUS1_00936		-	-	1.54363	-4.06257	1.44045	-2.82035	0.00479714	0.0347894
ASEM_AUS1_00937		-	-	5.47704	5.45154	3.32405	1.64003	NA	NA
ASEM_AUS1_00938		LOR8_ARATH	Protein LURP-one-related 8	32.7239	0.00733598	0.956519	0.00766946	0.993881	0.997397
ASEM_AUS1_00939		-	-	16.5118	-0.0845184	0.656417	-0.128757	0.89755	0.951848
ASEM_AUS1_00942		-	-	1.9728	-4.89186	1.86767	-2.61923	0.00881287	0.0538458
ASEM_AUS1_00943		-	-	1.56782	-1.24539	0.999287	-1.24628	0.212662	0.426779
ASEM_AUS1_00945		RLGP2_ORYSJ	Ras-related protein RGP2 (GTP-binding regulatory protein RGP2)	159.639	0.0584454	0.296593	0.197056	0.843784	0.926061
ASEM_AUS1_00951		-	-	12.3085	-3.71971	1.15929	-3.2086	0.00133383	0.0139232
ASEM_AUS1_00958		-	-	8.83421	2.60643	1.01796	2.56045	0.0104538	0.0609276
ASEM_AUS1_00960		-	-	1.41678	3.57707	2.79668	1.27904	0.200882	0.41251
ASEM_AUS1_00961		-	-	2.1348	1.16599	1.27874	0.911822	0.361862	0.583085
ASEM_AUS1_00965		-	-	22.5025	-0.0831941	0.285743	-0.29115	0.770936	0.885641
ASEM_AUS1_00966		-	-	54.5439	0.114977	0.189385	0.607109	0.543779	0.73793
ASEM_AUS1_00967		-	-	5.27179	0.199017	0.833189	0.238862	0.811213	0.909576
ASEM_AUS1_00968		-	-	3.9712	-0.625657	1.35609	-0.461367	0.644535	0.808218
ASEM_AUS1_00969		-	-	558.235	0.381545	0.234	1.63054	0.102988	0.275271
ASEM_AUS1_00970		-	-	1.47488	-0.767718	1.20669	-0.636218	0.524635	0.723241
ASEM_AUS1_00972		C71BV_ARATH	Cytochrome P450 71B34 (EC 1.14.-.-)	62.4098	0.494851	0.373557	1.3247	0.18527	0.393028
ASEM_AUS1_00979		-	-	0.671773	2.47026	3.36085	0.735012	0.462332	NA
ASEM_AUS1_00981		-	-	1.14299	2.77352	2.85315	0.97209	0.331006	NA
ASEM_AUS1_00984		SYA_ARATH	Alanine--tRNA ligase (EC 6.1.1.7) (Alanyl-tRNA synthetase) (AlaRS)	775.026	0.592047	0.182752	3.23961	0.00119691	0.0128595
ASEM_AUS1_00985		SYA_ARATH	Alanine--tRNA ligase (EC 6.1.1.7) (Alanyl-tRNA synthetase) (AlaRS)	160.774	0.0401733	0.220478	0.18221	0.855418	0.931266
ASEM_AUS1_00986		-	-	3.03749	5.14497	2.69583	1.90849	0.0563275	0.187221
ASEM_AUS1_00988		-	-	114.548	0.0512334	0.320583	0.159813	0.873028	0.93923
ASEM_AUS1_00989		-	-	17.5505	-0.362611	0.363138	-0.998549	0.318013	0.541412
ASEM_AUS1_00991		-	-	1.0569	1.22141	1.7804	0.686032	0.492693	NA
ASEM_AUS1_00992		RBBP_ARATH	Protein RBL (COMPASS-like H3K4 histone methylation complex component RBL) (RBBP5-like protein) (Retinoblastoma-binding protein-like)	4.36991	0.616924	1.25379	0.492047	0.622686	0.795267
ASEM_AUS1_00993		-	-	13.3822	2.33017	0.783678	2.97338	0.00294544	0.0245769
ASEM_AUS1_00995		-	-	8.84802	-0.449715	1.74648	-0.257498	0.796794	0.901114
ASEM_AUS1_00996		-	-	126.895	2.30851	0.661599	3.48928	0.000484316	0.00657548
ASEM_AUS1_00998		-	-	0.702338	2.13483	2.43567	0.876487	0.380765	NA
ASEM_AUS1_01000		-	-	5.23236	-6.29753	1.58913	-3.96287	7.40533e-05	0.00157874
ASEM_AUS1_01001		MIEL1_ARATH	E3 ubiquitin-protein ligase MIEL1 (EC 2.3.2.27) (MYB30-interacting E3 ligase 1) (Pirh2-like protein 1) (AtPILP1) (RING-type E3 ubiquitin transferase MIEL1)	1414	-0.0974441	0.207285	-0.470098	0.638285	0.804575
ASEM_AUS1_01005		-	-	782.909	0.717651	0.293256	2.44718	0.0143978	0.0760764
ASEM_AUS1_01006		LAX1_ORYSJ	Transcription factor LAX PANICLE 1 (Basic helix-loop-helix protein 123) (OsbHLH123) (Protein LAX PANICLE)	103.564	-0.816984	0.413766	-1.97451	0.0483238	0.168751
ASEM_AUS1_01007		PH1_ARATH	Pleckstrin homology domain-containing protein 1 (AtPH1)	65.9756	-0.160963	0.237553	-0.67759	0.498032	0.702498
ASEM_AUS1_01008		PWD_ARATH	Phosphoglucan, water dikinase, chloroplastic (EC 2.7.9.5)	38.6583	-1.60767	0.465045	-3.45701	0.000546211	0.00717417
ASEM_AUS1_01009		ATE2_ARATH	Arginyl-tRNA--protein transferase 2 (Arginyltransferase 2) (R-transferase 2) (EC 2.3.2.8) (Arginine-tRNA--protein transferase 2) (AtATE2)	167.291	-0.154927	0.168482	-0.919549	0.357809	0.579885
ASEM_AUS1_01010		-	-	191.164	-0.754856	0.252239	-2.99262	0.00276598	0.0234475
ASEM_AUS1_01011		-	-	22.2101	-1.40303	0.31532	-4.44954	8.60555e-06	0.000289425
ASEM_AUS1_01012		RLA2B_MAIZE	60S acidic ribosomal protein P2B	1408.12	0.250169	0.146879	1.70323	0.0885258	0.250094
ASEM_AUS1_01013		C94C1_ARATH	Cytochrome P450 94C1 (EC 1.14.14.49) (12-hydroxyjasmonoyl-L-amino acid 12-hydroxylase)	30.254	0.122686	0.481122	0.255	0.798723	0.902379
ASEM_AUS1_01015		PP172_ARATH	Pentatricopeptide repeat-containing protein At2g27610	5.02354	-0.933029	0.609006	-1.53205	0.12551	0.310835
ASEM_AUS1_01016		-	-	25.1147	-0.516341	0.55814	-0.92511	0.354909	0.57707
ASEM_AUS1_01017		S35F2_HUMAN	Solute carrier family 35 member F2	618.524	0.0794126	0.303244	0.261877	0.793416	0.898975
ASEM_AUS1_01018		ZWIP3_ARATH	Zinc finger protein WIP3 (WIP-domain protein 3) (AtWIP3)	100.762	-0.0385947	0.50776	-0.0760097	0.939411	0.971498
ASEM_AUS1_01019		TGAL5_ORYSJ	Transcription factor TGAL5 (bZIP transcription factor 41) (OsbZIP41)	5.01578	3.88011	1.20692	3.21489	0.00130495	0.0136951
ASEM_AUS1_01020		FTZ22_ARATH	Cell division protein FtsZ homolog 2-2, chloroplastic (AtFtsZ2-2) (Plastid division protein FTSZ2-2)	29.5546	-0.395631	0.341463	-1.15864	0.246605	0.467624
ASEM_AUS1_01021		HACL3_ORYSJ	Probable histone acetyltransferase HAC-like 3 (EC 2.3.1.48)	257.245	-0.306955	0.172203	-1.78252	0.0746643	0.224926
ASEM_AUS1_01022		-	-	23.0733	0.419461	0.258512	1.6226	0.104675	0.278009
ASEM_AUS1_01023		FER6_MAIZE	Ferredoxin-6, chloroplastic (Ferredoxin VI) (Fd VI)	161.155	-0.424186	0.166726	-2.54422	0.0109523	0.0628396
ASEM_AUS1_01024		E1314_ARATH	Glucan endo-1,3-beta-glucosidase 14 (EC 3.2.1.39) ((1->3)-beta-glucan endohydrolase 14) ((1->3)-beta-glucanase 14) (Beta-1,3-endoglucanase 14) (Beta-1,3-glucanase 14)	245.55	0.293807	0.267548	1.09815	0.272141	0.495815
ASEM_AUS1_01025		SEC24_ASPCL	Protein transport protein sec24	483.51	-0.00120477	0.14136	-0.00852275	0.9932	0.997026
ASEM_AUS1_01026		NAC90_ARATH	NAC domain-containing protein 90 (ANAC090)	1.53108	-0.950903	1.6588	-0.573247	0.566477	0.755026
ASEM_AUS1_01028		-	-	3.91263	2.18798	1.10891	1.9731	0.0484847	0.169229
ASEM_AUS1_01031		-	-	2.39939	3.49061	3.33955	1.04523	NA	NA
ASEM_AUS1_01032		-	-	2.33647	3.00971	3.33955	0.901234	NA	NA
ASEM_AUS1_01033		DIV_ANTMA	Transcription factor DIVARICATA	1.13227	-2.66243	3.33452	-0.798444	0.424613	NA
ASEM_AUS1_01036		OPF13_ARATH	Transcription repressor OFP13 (Ovate family protein 13) (AtOFP13)	29.6754	1.25876	0.753402	1.67076	0.0947687	0.261572
ASEM_AUS1_01038		-	-	48.5569	-1.02889	0.835026	-1.23216	0.217888	0.432857
ASEM_AUS1_01039		HDA8_ARATH	Histone deacetylase 8 (EC 3.5.1.98)	75.815	0.319424	0.317917	1.00474	0.315022	0.538328
ASEM_AUS1_01040		-	-	562.625	0.393628	0.209481	1.87907	0.0602356	0.195624
ASEM_AUS1_01041		-	-	994.96	-0.437672	0.457087	-0.957524	0.338303	0.561104
ASEM_AUS1_01042		BX6_MAIZE	DIBOA-glucoside dioxygenase BX6 (EC 1.14.11.59) (2,4-dihydroxy-1,4-benzoxazin-3-one-glucoside dioxygenase) (2-oxoglutarate-dependent dioxygenase BX6) (Protein BENZOXAZINONE SYNTHESIS 6)	426.175	-0.388778	0.424009	-0.916909	0.35919	0.581018
ASEM_AUS1_01043		BX6_MAIZE	DIBOA-glucoside dioxygenase BX6 (EC 1.14.11.59) (2,4-dihydroxy-1,4-benzoxazin-3-one-glucoside dioxygenase) (2-oxoglutarate-dependent dioxygenase BX6) (Protein BENZOXAZINONE SYNTHESIS 6)	423.087	-0.831281	0.467907	-1.77659	0.0756351	0.226571
ASEM_AUS1_01045		DOF35_ARATH	Dof zinc finger protein DOF3.5 (AtDOF3.5)	4.15673	1.16099	1.34893	0.860674	0.389418	0.609256
ASEM_AUS1_01046		-	-	2.38086	-1.28987	1.02553	-1.25777	0.208475	0.421592
ASEM_AUS1_01047		PUB29_ARATH	U-box domain-containing protein 29 (EC 2.3.2.27) (Plant U-box protein 29) (RING-type E3 ubiquitin transferase PUB29)	135.843	-0.182949	0.331704	-0.551541	0.581263	0.767009
ASEM_AUS1_01051		ATL72_ARATH	RING-H2 finger protein ATL72 (EC 2.3.2.27) (RING-type E3 ubiquitin transferase ATL72)	0.566931	-1.61443	3.33377	-0.484266	0.628197	NA
ASEM_AUS1_01053		-	-	1.43303	-0.66571	1.92294	-0.346195	0.729196	0.861962
ASEM_AUS1_01054		ACT1_MAIZE	Actin-1	521.217	-0.460052	0.242796	-1.89481	0.0581172	0.191029
ASEM_AUS1_01055		F16P2_SACHY	Fructose-1,6-bisphosphatase, cytosolic (FBPase) (EC 3.1.3.11) (D-fructose-1,6-bisphosphate 1-phosphohydrolase)	118.522	0.100555	0.302687	0.332208	0.739732	0.868041
ASEM_AUS1_01057		LSM3B_ARATH	Sm-like protein LSM3B (AtLSM3B) (U6 snRNA-associated Sm-like protein LSM3B)	78.4924	0.43263	0.247227	1.74993	0.0801305	0.234999
ASEM_AUS1_01058		-	-	36.4749	0.718874	0.427154	1.68294	0.0923871	0.256939
ASEM_AUS1_01059		-	-	2.01541	4.03069	2.00639	2.00893	0.0445449	0.160462
ASEM_AUS1_01060		TLP8_ORYSJ	Tubby-like F-box protein 8 (OsTLP8) (Tubby-like F-box protein 1) (OsTLP1)	330.297	0.00541587	0.131014	0.0413382	0.967026	0.985478
ASEM_AUS1_01062		XRI1_ARATH	Protein XRI1 (Protein X-RAY INDUCED 1)	12.3637	0.13177	0.688484	0.191392	0.848219	0.92794
ASEM_AUS1_01063		GBF4_ARATH	G-box-binding factor 4 (bZIP transcription factor 40) (AtbZIP40)	27.9053	0.110601	0.31724	0.348633	0.727365	0.860995
ASEM_AUS1_01064		-	-	33.9085	1.24762	1.09029	1.14429	0.252503	0.474369
ASEM_AUS1_01065		-	-	2.28362	2.22439	3.35455	0.663096	NA	NA
ASEM_AUS1_01066		YIPF6_XENTR	Protein YIPF6 (YIP1 family member 6)	0.611565	-1.80301	1.99999	-0.901509	0.367318	NA
ASEM_AUS1_01067		-	-	4.42196	-2.95748	0.924121	-3.20031	0.00137278	0.0142082
ASEM_AUS1_01068		PTBP3_ARATH	Polypyrimidine tract-binding protein homolog 3	262.24	0.0339616	0.12543	0.270761	0.786575	0.895266
ASEM_AUS1_01069		LCV2_ARATH	Protein LIKE COV 2	74.3987	-1.0875	0.223972	-4.8555	1.20084e-06	5.52175e-05
ASEM_AUS1_01071		ZDH19_ARATH	Protein S-acyltransferase 8 (EC 2.3.1.225) (Probable palmitoyltransferase At4g24630) (Zinc finger DHHC domain-containing protein At4g24630)	2.60269	-0.29434	1.12657	-0.261271	0.793884	0.899302
ASEM_AUS1_01072		-	-	4.10036	0.760384	0.613801	1.23881	0.215415	0.429642
ASEM_AUS1_01074		-	-	4.81565	0.658545	0.95245	0.691422	0.4893	0.695772
ASEM_AUS1_01075		Y1154_ARATH	Probable serine/threonine-protein kinase At1g01540 (EC 2.7.11.1)	13.9875	-0.504808	0.605494	-0.833711	0.404444	0.623053
ASEM_AUS1_01076		-	-	4.92456	-0.0731528	0.63174	-0.115796	0.907814	0.957438
ASEM_AUS1_01077		RS5_ALTMD	30S ribosomal protein S5	93.3393	1.00661	0.330699	3.04388	0.00233549	0.0208454
ASEM_AUS1_01079		-	-	11.8126	-0.047823	1.50646	-0.0317452	0.974675	0.989131
ASEM_AUS1_01080		-	-	135.894	0.0454147	0.492891	0.0921396	0.926587	0.965825
ASEM_AUS1_01081		DEXH1_ARATH	DExH-box ATP-dependent RNA helicase DExH1 (EC 3.6.4.13)	255.974	0.0379206	0.148503	0.255352	0.798451	0.902309
ASEM_AUS1_01082		NPGR2_ARATH	Protein NPGR2 (NO POLLEN GERMINATION RELATED 2)	432.281	-0.35848	0.234332	-1.52979	0.126068	0.311498
ASEM_AUS1_01083		KRP4_ORYSJ	Cyclin-dependent kinase inhibitor 4 (KIP-related protein 4)	1.14742	-4.11176	3.30793	-1.243	0.213867	NA
ASEM_AUS1_01086		FBL42_ARATH	F-box/LRR-repeat protein At3g03360	15.5125	3.90116	0.889627	4.38516	1.15902e-05	0.00036328
ASEM_AUS1_01088		RSLE4_ORYSJ	Zinc finger BED domain-containing protein RICESLEEPER 4 (Transposase-like protein RICESLEEPER 4)	97.3542	-0.430378	0.780217	-0.551613	0.581214	0.766983
ASEM_AUS1_01089		FDL1_ARATH	F-box/FBD/LRR-repeat protein At1g13570	62.729	0.773284	0.289579	2.67037	0.00757681	0.0482259
ASEM_AUS1_01090		-	-	4.36804	0.867793	0.659457	1.31592	0.1882	0.396989
ASEM_AUS1_01092		FDL1_ARATH	F-box/FBD/LRR-repeat protein At1g13570	11.8289	-0.721147	0.788715	-0.914332	0.360542	0.58205
ASEM_AUS1_01096		FLP3_ORYSJ	Flowering-promoting factor 1-like protein 3 (FPF1-like protein 3)	63.2806	1.32658	0.362553	3.65899	0.000253209	0.00405998
ASEM_AUS1_01097		-	-	3.42465	-5.68489	1.10831	-5.12935	2.90741e-07	1.65562e-05
ASEM_AUS1_01099		-	-	6.48412	0.44086	0.673783	0.654306	0.512915	0.714232
ASEM_AUS1_01100		-	-	0.817228	-2.67044	3.31791	-0.804856	0.420903	NA
ASEM_AUS1_01104		MEL1_ORYSJ	Protein argonaute MEL1 (Protein MEIOSIS ARRESTED AT LEPTOTENE 1) (OsMEL1)	35.7902	-0.77724	1.66154	-0.467782	0.63994	0.805538
ASEM_AUS1_01105		-	-	6.1451	-0.367998	0.44258	-0.831484	0.4057	0.624251
ASEM_AUS1_01107		-	-	525.807	-0.0274401	0.18583	-0.147662	0.882609	0.943977
ASEM_AUS1_01108		Y1049_ARATH	Putative BPI/LBP family protein At1g04970	54.3039	-0.177824	0.336577	-0.528331	0.59727	0.777994
ASEM_AUS1_01109		FLA7_ARATH	Fasciclin-like arabinogalactan protein 7	69.3024	-1.19191	1.29087	-0.923342	0.355829	0.577975
ASEM_AUS1_01110		-	-	50.7746	0.652231	0.302158	2.15858	0.0308829	0.125873
ASEM_AUS1_01112		-	-	109.652	-0.639141	0.2215	-2.88551	0.0039078	0.0299299
ASEM_AUS1_01113		-	-	31.0707	-0.44559	0.353925	-1.259	0.208032	0.421222
ASEM_AUS1_01114		BSN1_BACAM	Extracellular ribonuclease (EC 3.1.-.-)	64.5826	0.478947	0.27594	1.73569	0.0826181	0.239579
ASEM_AUS1_01116		-	-	61.9054	-0.141395	0.296798	-0.476403	0.633787	0.802326
ASEM_AUS1_01117		WRK51_ORYSI	WRKY transcription factor WRKY51 (OsWRKY51)	18.0499	0.239638	0.518765	0.461939	0.644125	0.808218
ASEM_AUS1_01118		TCEA1_TULGE	Tuliposide A-converting enzyme 1, chloroplastic (TgTCEA1) (EC 4.2.99.22)	1.16621	0.626022	2.02424	0.309263	0.757121	NA
ASEM_AUS1_01119		PFD1_BOVIN	Prefoldin subunit 1	164.674	-0.0804461	0.181272	-0.443786	0.657198	0.816646
ASEM_AUS1_01120		-	-	57.4393	0.805999	0.473822	1.70106	0.0889317	0.250905
ASEM_AUS1_01122		-	-	17.3059	0.394643	0.503414	0.783933	0.433079	0.648729
ASEM_AUS1_01123		-	-	8.1038	-1.38189	0.530088	-2.60691	0.00913641	0.0552857
ASEM_AUS1_01124		-	-	9.61273	0.689543	0.506945	1.36019	0.173769	0.377574
ASEM_AUS1_01127		CBP1_ORYSJ	Serine carboxypeptidase 1 (EC 3.4.16.5) (Carboxypeptidase C) (Serine carboxypeptidase I) [Cleaved into: Serine carboxypeptidase 1 chain A (Serine carboxypeptidase I chain A); Serine carboxypeptidase 1 chain B (Serine carboxypeptidase I chain B)]	3.00851	-4.72738	1.99861	-2.36533	0.0180139	0.0882091
ASEM_AUS1_01129		BH035_ARATH	Transcription factor bHLH35 (Basic helix-loop-helix protein 35) (AtbHLH35) (bHLH 35) (Transcription factor EN 41) (bHLH transcription factor bHLH035)	14.1547	-1.56176	0.802393	-1.94637	0.05161	0.176639
ASEM_AUS1_01131		ST7R_ARATH	7-dehydrocholesterol reductase (7-DHC reductase) (EC 1.3.1.21) (Protein DWARF 5) (Sterol Delta(7)-reductase)	1036.07	-0.215454	0.159354	-1.35205	0.176359	0.380636
ASEM_AUS1_01132		ORN_ARATH	Oligoribonuclease (EC 3.1.-.-)	31.5939	0.167474	0.365753	0.457888	0.647033	0.809725
ASEM_AUS1_01133		GCT22_ARATH	Gamma-glutamylcyclotransferase 2-2 (AtGGCT2;2) (EC 4.3.2.9) (Gamma-glutamyl cyclotransferase 2;2)	504.77	-0.303774	0.290621	-1.04526	0.295903	0.520734
ASEM_AUS1_01135		ITPK1_MAIZE	Inositol-tetrakisphosphate 1-kinase 1 (EC 2.7.1.134) (Inositol 1,3,4-trisphosphate 5/6-kinase 1) (Inositol-triphosphate 5/6-kinase 1) (Ins(1,3,4)P(3) 5/6-kinase 1) (EC 2.7.1.159) (Low phytic acid protein 2) (ZmIpk)	0.875037	0	3.39616	0	1	NA
ASEM_AUS1_01136		-	-	8.65022	-0.90405	0.638884	-1.41505	0.157055	0.354577
ASEM_AUS1_01137		CYSP_HEMSP	Thiol protease SEN102 (EC 3.4.22.-)	42.1403	-9.30865	3.29286	-2.82692	0.00469982	0.0343155
ASEM_AUS1_01139		CUS_ORYSJ	Bisdemethoxycurcumin synthase (EC 2.3.1.211) (Curcuminoid synthase)	1.84316	-1.60448	1.32136	-1.21427	0.224647	0.440771
ASEM_AUS1_01142		-	-	1.92974	-4.86263	2.50045	-1.9447	0.0518113	0.17707
ASEM_AUS1_01145		NAC67_ORYSJ	NAC domain-containing protein 67 (ONAC067) (OsNAC3)	47.4495	-0.403668	0.493549	-0.817888	0.413421	0.631968
ASEM_AUS1_01148		CO3_ORYSJ	Zinc finger protein CO3 (Protein CONSTANS-like CO3) (OsCO3)	5.01447	0.0555974	0.651943	0.0852795	0.932039	0.96791
ASEM_AUS1_01149		-	-	1.17994	0.0429886	1.56112	0.027537	0.978031	NA
ASEM_AUS1_01150		AB16G_ARATH	ABC transporter G family member 16 (ABC transporter ABCG.16) (AtABCG16) (Probable white-brown complex homolog protein 16) (AtWBC16)	3.95934	2.12757	1.00896	2.10867	0.0349728	0.136482
ASEM_AUS1_01151		-	-	1.68132	1.79988	1.26451	1.42338	0.154625	0.351328
ASEM_AUS1_01152		SAC3A_ARATH	SAC3 family protein A	53.8026	0.447727	0.359551	1.24524	0.213044	0.427233
ASEM_AUS1_01153		H4_SOYBN	Histone H4	51.0049	-0.181064	0.339506	-0.533317	0.593814	0.775207
ASEM_AUS1_01154		-	-	0.785617	-1.61074	1.57524	-1.02253	0.306529	NA
ASEM_AUS1_01156		-	-	2.73927	3.05815	1.12847	2.70999	0.00672843	0.0442433
ASEM_AUS1_01157		-	-	2.14914	1.21832	1.21404	1.00352	0.31561	0.538889
ASEM_AUS1_01158		ECA1_ARATH	Calcium-transporting ATPase 1, endoplasmic reticulum-type (EC 3.6.3.8)	2.10395	-0.143338	1.23627	-0.115944	0.907697	0.957353
ASEM_AUS1_01159		GP107_MOUSE	Protein GPR107	349.383	0.340805	0.261678	1.30239	0.192785	0.403101
ASEM_AUS1_01161		NPR4_ORYSJ	Ankyrin repeat-containing protein NPR4 (OsNPR4)	141.841	0.00137979	0.400873	0.00344196	0.997254	0.999044
ASEM_AUS1_01162		PLY21_ARATH	Putative pectate lyase 21 (EC 4.2.2.2)	1.18708	2.67436	1.5554	1.7194	0.0855408	NA
ASEM_AUS1_01163		-	-	1.25675	3.87365	2.25087	1.72096	0.0852578	NA
ASEM_AUS1_01164		UXS1_ARATH	UDP-glucuronic acid decarboxylase 1 (EC 4.1.1.35) (UDP-XYL synthase 1) (UDP-glucuronate decarboxylase 1) (UGD) (UXS-1)	229.563	-0.224476	0.409315	-0.54842	0.583404	0.767948
ASEM_AUS1_01166		RIN1_ARATH	RuvB-like protein 1 (EC 3.6.4.12) (49 kDa TATA box-binding protein-interacting protein homolog) (AtTIP49a) (Ruv DNA-helicase-like protein)	293.136	-0.0474134	0.139557	-0.339742	0.734051	0.864677
ASEM_AUS1_01167		-	-	215.512	0.408455	0.411542	0.992497	0.320955	0.544122
ASEM_AUS1_01169		R15A1_ARATH	40S ribosomal protein S15a-1	226.671	0.514395	0.299824	1.71566	0.0862246	0.246045
ASEM_AUS1_01172		AFC1_ARATH	Serine/threonine-protein kinase AFC1 (EC 2.7.12.1)	571.04	-0.288744	0.0853795	-3.38189	0.000719886	0.00892368
ASEM_AUS1_01173		MTP5_ORYSJ	Metal tolerance protein 5 (OsMTP5)	631.45	0.000548536	0.36666	0.00149604	0.998806	0.999479
ASEM_AUS1_01175		GBA2_RAT	Non-lysosomal glucosylceramidase (NLGase) (EC 3.2.1.45) (Beta-glucocerebrosidase 2) (Beta-glucosidase 2) (Glucosylceramidase 2)	292.177	-0.291643	0.203492	-1.4332	0.151802	0.347553
ASEM_AUS1_01176		-	-	334.713	-0.265252	0.295953	-0.896265	0.370111	0.59096
ASEM_AUS1_01177		-	-	0.994301	-1.64319	1.3398	-1.22644	0.220032	NA
ASEM_AUS1_01178		XB34_ORYSJ	Probable E3 ubiquitin-protein ligase XBOS34 (EC 2.3.2.27) (Ankyrin repeat domain and RING finger-containing protein XBOS34) (RING-type E3 ubiquitin transferase XBOS34) (XB3 protein homolog 4)	341.917	-0.307318	0.239504	-1.28314	0.199442	0.410756
ASEM_AUS1_01181		-	-	359.935	-0.425267	0.157543	-2.69938	0.00694695	0.0453565
ASEM_AUS1_01184		MUT7_AEDAE	Exonuclease mut-7 homolog (EC 3.1.-.-) (Exonuclease 3'-5' domain-containing protein 3 homolog)	88.0352	-0.295515	0.183019	-1.61466	0.106383	0.280752
ASEM_AUS1_01185		AGAL1_ARATH	Alpha-galactosidase 1 (AtAGAL1) (EC 3.2.1.22) (Alpha-D-galactoside galactohydrolase 1) (Melibiase 1)	0.594567	-2.21896	2.88787	-0.76837	0.442267	NA
ASEM_AUS1_01186		NRPBC_ARATH	DNA-directed RNA polymerases II, IV and V subunit 12 (DNA-directed RNA Polymerase II subunit K)	144.703	-0.102551	0.156272	-0.656238	0.511671	0.713078
ASEM_AUS1_01188		ORR7_ORYSJ	Two-component response regulator ORR7 (OsRR7) (OsRRA5)	0.679023	0.311779	1.81701	0.171589	0.863761	NA
ASEM_AUS1_01189		ZIFL1_ARATH	Protein ZINC INDUCED FACILITATOR-LIKE 1 (Protein ZIF-LIKE 1)	0.769601	-3.53476	3.31552	-1.06613	0.286367	NA
ASEM_AUS1_01191		C71A1_PERAE	Cytochrome P450 71A1 (EC 1.14.-.-) (ARP-2) (CYPLXXIA1)	2.13363	4.19096	2.76086	1.51799	0.129017	0.315313
ASEM_AUS1_01192		EXB11_ORYSJ	Expansin-B11 (Beta-expansin-11) (OsEXPB11) (OsaEXPb1.20)	36.9194	5.46537	1.0364	5.27342	1.33907e-07	8.42504e-06
ASEM_AUS1_01195		PHT1_ORYSJ	Putrescine hydroxycinnamoyltransferase 1 (OsPHT1) (EC 2.3.1.-) (BAHD-like hydroxycinnamoyl transferase HCT3) (Hydroxycinnamoyltransferase 3) (OsHCT3)	13.1659	-0.499467	0.456944	-1.09306	0.274367	0.498403
ASEM_AUS1_01196		-	-	18.3022	-0.360928	0.351557	-1.02665	0.304583	0.528488
ASEM_AUS1_01198		ZFP8_ARATH	Zinc finger protein 8	3.52581	-0.206347	1.02765	-0.200795	0.840859	0.925099
ASEM_AUS1_01199		PIP26_MAIZE	Aquaporin PIP2-6 (Plasma membrane intrinsic protein 2-6) (ZmPIP2-6) (ZmPIP2;6)	9.705	-1.1243	0.973764	-1.15459	0.248259	0.469329
ASEM_AUS1_01200		ATP5H_ARATH	ATP synthase subunit d, mitochondrial (ATPase subunit d)	73.7901	0.603682	0.355238	1.69937	0.089249	0.251367
ASEM_AUS1_01202		RL44_GOSHI	60S ribosomal protein L44	642.608	0.374162	0.234577	1.59505	0.110701	0.287871
ASEM_AUS1_01203		PIP21_MAIZE	Aquaporin PIP2-1 (Plasma membrane intrinsic protein 2-1) (ZmPIP2-1) (ZmPIP2;1)	509.374	-0.80224	0.258465	-3.10386	0.00191011	0.0180752
ASEM_AUS1_01205		-	-	1.34393	0.382301	1.14805	0.333001	0.739133	0.867678
ASEM_AUS1_01206		-	-	721.788	0.729258	0.254544	2.86496	0.00417067	0.0314581
ASEM_AUS1_01207		-	-	29.4885	-0.483796	0.429524	-1.12635	0.260017	0.483096
ASEM_AUS1_01208		-	-	311.885	0.678159	0.269071	2.52038	0.011723	0.0660419
ASEM_AUS1_01209		AHSA1_HUMAN	Activator of 90 kDa heat shock protein ATPase homolog 1 (AHA1) (p38)	263.039	-0.153458	0.140044	-1.09579	0.273172	0.496985
ASEM_AUS1_01211		RHC1A_ARATH	Probable E3 ubiquitin-protein ligase RHC1A (EC 2.3.2.27) (RING-H2 finger C1a) (RING-H2 zinc finger protein RHC1a) (RING-type E3 ubiquitin transferase RHC1A)	64.5696	-0.271385	0.245862	-1.10381	0.269676	0.493128
ASEM_AUS1_01213		-	-	1.25297	-1.75943	1.13036	-1.55652	0.119585	NA
ASEM_AUS1_01214		DCK_HUMAN	Deoxycytidine kinase (dCK) (EC 2.7.1.74)	217.818	1.09091	0.192914	5.65491	1.55932e-08	1.34081e-06
ASEM_AUS1_01215		DEGP9_ARATH	Protease Do-like 9 (EC 3.4.21.-)	65.6738	0.0624573	0.187338	0.333394	0.738837	0.867463
ASEM_AUS1_01216		-	-	223.065	-0.127807	0.225867	-0.565849	0.571497	0.759248
ASEM_AUS1_01217		DGP3_ARATH	DAR GTPase 3, chloroplastic (Protein EMBRYO DEFECTIVE 3129)	548.648	0.340378	0.239173	1.42314	0.154694	0.351369
ASEM_AUS1_01218		NIPA6_ARATH	Probable magnesium transporter NIPA6	137.834	-0.561164	0.164396	-3.4135	0.000641343	0.00811781
ASEM_AUS1_01219		ASE1_ARATH	Amidophosphoribosyltransferase 1, chloroplastic (AtATase1) (PRPP1) (EC 2.4.2.14) (Glutamine phosphoribosylpyrophosphate amidotransferase 1) (AtGPRAT1)	51.575	0.76953	0.49009	1.57018	0.116373	0.296109
ASEM_AUS1_01220		PTR9_ARATH	Protein NRT1/ PTR FAMILY 5.10 (AtNPF5.10)	29.1889	-0.330949	0.372623	-0.88816	0.374455	0.595159
ASEM_AUS1_01222		PTR9_ARATH	Protein NRT1/ PTR FAMILY 5.10 (AtNPF5.10)	676.054	0.480884	0.206592	2.32769	0.0199283	0.0943595
ASEM_AUS1_01224		EMB8_PICGL	Embryogenesis-associated protein EMB8 (EC 3.1.1.-)	114.336	-0.165294	0.276405	-0.598014	0.549831	0.742705
ASEM_AUS1_01225		TMM18_CHICK	Transmembrane protein 18	26.5334	0.2548	0.381569	0.667769	0.504281	0.70748
ASEM_AUS1_01226		Y5994_ARATH	Uncharacterized protein At5g49945	448.766	-0.133172	0.140868	-0.945369	0.344471	0.567576
ASEM_AUS1_01227		PAT_PETHY	Bifunctional aspartate aminotransferase and glutamate/aspartate-prephenate aminotransferase (PhPPA-AT) (EC 2.6.1.1) (EC 2.6.1.78) (EC 2.6.1.79)	144.014	-0.661262	0.389363	-1.69832	0.0894482	0.251735
ASEM_AUS1_01228		SBT3B_ARATH	Subtilisin-like protease SBT3.11 (EC 3.4.21.-) (Subtilase subfamily 3 member 11) (AtSBT3.11)	910.382	0.454423	0.213973	2.12374	0.0336918	0.133161
ASEM_AUS1_01229		SAPK4_ORYSJ	Serine/threonine-protein kinase SAPK4 (EC 2.7.11.1) (Osmotic stress/abscisic acid-activated protein kinase 4) (RK2 kinase) (stress-activated protein kinase 4) (OsSAPK4)	105.282	0.129241	0.320535	0.403205	0.686797	0.835151
ASEM_AUS1_01230		LIMYB_ARATH	L10-interacting MYB domain-containing protein	19.6496	2.8948	1.17198	2.47	0.0135111	0.0729319
ASEM_AUS1_01237		CDA7L_HUMAN	Cell division cycle-associated 7-like protein (Protein JPO2) (Transcription factor RAM2)	51.0353	-0.563728	0.189511	-2.97464	0.00293328	0.0245115
ASEM_AUS1_01243		YEPC_SCHPO	Uncharacterized protein C23H3.12c	43.1791	0.439273	0.233254	1.88324	0.0596679	0.194494
ASEM_AUS1_01244		-	-	35.7449	-0.38334	0.413663	-0.926697	0.354084	0.57629
ASEM_AUS1_01245		MOMAS_ORYSJ	Momilactone A synthase (OsMAS) (EC 1.1.1.295)	3.88035	-4.937	3.29926	-1.4964	NA	NA
ASEM_AUS1_01246		-	-	5.77894	-0.625583	0.538483	-1.16175	0.245336	0.466202
ASEM_AUS1_01247		-	-	42.5637	-1.32428	0.530314	-2.49716	0.0125191	0.0691233
ASEM_AUS1_01248		-	-	95.9969	0.0227467	0.243249	0.093512	0.925497	0.965442
ASEM_AUS1_01251		DECR2_ARATH	Peroxisomal 2,4-dienoyl-CoA reductase (EC 1.3.1.34)	7.33576	-2.37277	0.645908	-3.67355	0.000239205	0.00389308
ASEM_AUS1_01253		TPC6B_HUMAN	Trafficking protein particle complex subunit 6B	141.009	-0.319774	0.136427	-2.34392	0.0190825	0.09165
ASEM_AUS1_01257		F3PH_ARATH	Flavonoid 3'-monooxygenase (EC 1.14.13.21) (Cytochrome P450 75B1) (Flavonoid 3'-hydroxylase) (AtF3'H) (Protein TRANSPARENT TESTA 7)	67.3493	-2.36729	0.981983	-2.41073	0.0159208	0.0812213
ASEM_AUS1_01259		C70B2_ARATH	Cytochrome P450 709B2 (EC 1.14.-.-)	5.40278	-2.65621	0.907778	-2.92606	0.00343284	0.027382
ASEM_AUS1_01261		-	-	1.74676	-4.52505	1.22353	-3.69835	0.000217002	0.00360327
ASEM_AUS1_01262		-	-	0.728593	3.04141	1.9116	1.59102	0.111604	NA
ASEM_AUS1_01263		PMGT2_MOUSE	Protein O-linked-mannose beta-1,4-N-acetylglucosaminyltransferase 2 (POMGnT2) (EC 2.4.1.312) (Extracellular O-linked N-acetylglucosamine transferase-like) (Glycosyltransferase-like domain-containing protein 2)	11.6629	-3.75876	1.06515	-3.52884	0.000417381	0.0058867
ASEM_AUS1_01265		-	-	305.203	-0.139938	0.262863	-0.532359	0.594477	0.775834
ASEM_AUS1_01272		CPSF1_ORYSJ	Probable cleavage and polyadenylation specificity factor subunit 1 (Cleavage and polyadenylation specificity factor 160 kDa subunit) (CPSF 160 kDa subunit)	70.1832	-0.0373312	0.305546	-0.122179	0.902758	0.954994
ASEM_AUS1_01275		-	-	3.03495	1.46796	1.49296	0.983254	0.325482	0.548804
ASEM_AUS1_01277		-	-	1.96125	2.25788	1.83469	1.23066	0.21845	0.433507
ASEM_AUS1_01283		-	-	2.49863	-0.746917	1.14014	-0.655111	0.512396	0.713724
ASEM_AUS1_01287		RL12_PRUAR	60S ribosomal protein L12	308.581	0.414682	0.225673	1.83754	0.0661307	0.207708
ASEM_AUS1_01289		-	-	656.936	0.752544	0.361738	2.08036	0.037493	0.143157
ASEM_AUS1_01290		-	-	3.14148	-0.0708303	1.02323	-0.0692223	0.944813	0.974233
ASEM_AUS1_01291		WAK2_ARATH	Wall-associated receptor kinase 2 (EC 2.7.11.-)	12.4477	1.00363	0.684547	1.46612	0.142617	0.334803
ASEM_AUS1_01292		PTR2_ARATH	Protein NRT1/ PTR FAMILY 8.3 (AtNPF8.3) (Histidine-transporting protein) (Peptide transporter PTR2)	1.17293	2.69402	1.64886	1.63386	0.102287	NA
ASEM_AUS1_01294		SCAM6_ORYSJ	Secretory carrier-associated membrane protein 6 (Secretory carrier membrane protein 6)	60.3112	0.0500912	0.442972	0.11308	0.909967	0.958181
ASEM_AUS1_01295		KPPR_WHEAT	Phosphoribulokinase, chloroplastic (PRK) (PRKase) (EC 2.7.1.19) (Phosphopentokinase)	100.934	-1.35686	0.530331	-2.55851	0.0105121	0.0611295
ASEM_AUS1_01296		PS13B_ARATH	26S proteasome non-ATPase regulatory subunit 13 homolog B (26S proteasome regulatory subunit RPN9b) (AtRNP9b) (26S proteasome regulatory subunit S11 homolog B)	249.97	-0.320918	0.120928	-2.65379	0.00795938	0.0499927
ASEM_AUS1_01298		UVB31_ARATH	UV-B-induced protein At3g17800, chloroplastic	474.939	0.0837514	0.117439	0.713149	0.475753	0.68466
ASEM_AUS1_01300		Y4276_ARATH	Uncharacterized protein At4g22758	44.8319	-0.236558	0.274059	-0.863164	0.388047	0.608078
ASEM_AUS1_01301		PYRH_PROM0	Uridylate kinase (UK) (EC 2.7.4.22) (Uridine monophosphate kinase) (UMP kinase) (UMPK)	261.802	0.114946	0.148123	0.776018	0.437739	0.652938
ASEM_AUS1_01305		NFD4_ARATH	Protein NUCLEAR FUSION DEFECTIVE 4	6.92164	-0.554847	0.450854	-1.23066	0.218451	0.433507
ASEM_AUS1_01310		BPA1_ARATH	Binding partner of ACD11 1	151.283	1.28879	0.268475	4.80043	1.58326e-06	6.9577e-05
ASEM_AUS1_01312		PGIP1_ORYSJ	Polygalacturonase inhibitor 1 (Floral organ regulator 1) (Polygalacturonase-inhibiting protein 1) (PGIP-1)	0.634639	-1.24086	3.07989	-0.402891	0.687028	NA
ASEM_AUS1_01313		CDPKK_ORYSJ	Calcium-dependent protein kinase 20 (OsCDPK20) (OsCPK20) (EC 2.7.11.1)	399.195	-0.563798	0.199557	-2.82525	0.00472444	0.0344367
ASEM_AUS1_01314		PP2B2_ARATH	Putative F-box protein PP2-B2 (Protein PHLOEM PROTEIN 2-LIKE B2) (AtPP2-B2)	1.70982	1.77689	1.45823	1.21852	0.223026	0.438671
ASEM_AUS1_01315		TI201_ARATH	Protein TIC 20-I, chloroplastic (Translocon at the inner envelope membrane of chloroplasts 20-I) (AtTIC20-I)	330.274	0.335244	0.253608	1.3219	0.186202	0.394108
ASEM_AUS1_01316		HA22K_ARATH	HVA22-like protein k (AtHVA22k)	174.538	-0.116753	0.160717	-0.726453	0.467561	0.67718
ASEM_AUS1_01317		-	-	370.028	-0.406782	0.149694	-2.71743	0.00657916	0.0435952
ASEM_AUS1_01318		-	-	100.209	0.276277	0.213562	1.29366	0.195783	0.406538
ASEM_AUS1_01319		NORK_PEA	Nodulation receptor kinase (EC 2.7.11.1)	18.0204	1.16284	0.532253	2.18474	0.0289078	0.120641
ASEM_AUS1_01320		EX84C_ARATH	Exocyst complex component EXO84C (AtExo80c)	23.7948	-0.476512	0.325123	-1.46564	0.142747	0.334915
ASEM_AUS1_01322		SCL23_ARATH	Scarecrow-like protein 23 (AtSCL23) (GRAS family protein 28) (AtGRAS-28)	43.5085	0.379211	0.336241	1.12779	0.259407	0.482351
ASEM_AUS1_01323		-	-	1.21357	1.87025	1.27993	1.46121	0.143957	NA
ASEM_AUS1_01325		CYC6_ARATH	Cytochrome c6, chloroplastic (Cytochrome c-552) (Atc6) (Cytochrome c-553) (Cytochrome c553) (Soluble cytochrome f)	113.794	0.131889	0.242239	0.54446	0.586125	0.769762
ASEM_AUS1_01326		Y4990_ARATH	Uncharacterized protein At4g19900	177.821	-0.103207	0.281661	-0.366424	0.714049	0.852401
ASEM_AUS1_01327		CP51_SORBI	Obtusifoliol 14-alpha demethylase (EC 1.14.13.70) (CYPLI) (Cytochrome P450 51) (Cytochrome P450-LIA1)	40.7126	-0.630046	0.646266	-0.974902	0.329609	0.552726
ASEM_AUS1_01328		Y4990_ARATH	Uncharacterized protein At4g19900	16.6038	-1.85431	1.14237	-1.62321	0.104544	0.277858
ASEM_AUS1_01329		CP51_SORBI	Obtusifoliol 14-alpha demethylase (EC 1.14.13.70) (CYPLI) (Cytochrome P450 51) (Cytochrome P450-LIA1)	44.7004	-1.17514	1.42511	-0.824596	NA	NA
ASEM_AUS1_01330		ARAD1_ARATH	Probable arabinosyltransferase ARAD1 (EC 2.4.2.-) (Arabinan alpha-1,5-arabinosyltransferase) (L-Arabinosyltransferase) (Protein ARABINAN DEFICIENT 1)	95.7699	-0.366118	0.279542	-1.30971	0.190295	0.399743
ASEM_AUS1_01334		NAM2_HORVV	NAC transcription factor NAM-2 (HvNAM-2)	0.706413	0.826426	3.33178	0.248044	0.804101	NA
ASEM_AUS1_01335		P2C64_ORYSJ	Probable protein phosphatase 2C 64 (OsPP2C64) (EC 3.1.3.16)	158.153	0.52419	0.281776	1.86031	0.0628421	0.200962
ASEM_AUS1_01336		-	-	12.1671	-0.48694	0.46881	-1.03867	0.298957	0.523408
ASEM_AUS1_01339		CSE_ARATH	Caffeoylshikimate esterase (EC 3.1.1.-) (Lysophospholipase 2) (LysoPL2)	54.8691	-0.424264	0.290211	-1.46192	0.143764	0.336635
ASEM_AUS1_01340		-	-	3.12661	0.0585673	1.12361	0.0521243	0.95843	0.981916
ASEM_AUS1_01341		SRF1_ARATH	Protein STRUBBELIG-RECEPTOR FAMILY 1 (Leucine-rich repeat receptor kinase-like protein SRF1)	137.116	-0.679467	0.169429	-4.01033	6.06335e-05	0.00136484
ASEM_AUS1_01342		-	-	210.158	-0.700277	0.226686	-3.0892	0.00200698	0.018724
ASEM_AUS1_01343		BIG5_ARATH	Brefeldin A-inhibited guanine nucleotide-exchange protein 5 (BIG5) (ARF guanine-nucleotide exchange factor BIG5) (Protein BFA-VISUALIZED ENDOCYTIC TRAFFICKING DEFECTIVE 1) (Protein BEN1) (Protein HOPM INTERACTOR 7)	793.413	-0.315367	0.166323	-1.89611	0.0579452	0.190682
ASEM_AUS1_01344		SCAM1_ORYSI	Putative secretory carrier-associated membrane protein 1 (Secretory carrier membrane protein 1)	47.4247	0.551709	0.420694	1.31143	0.189714	0.398953
ASEM_AUS1_01345		NDA1_ARATH	Internal alternative NAD(P)H-ubiquinone oxidoreductase A1, mitochondrial (EC 1.6.5.9) (Internal alternative NADH dehydrogenase NDA1) (Internal non-phosphorylating NAD(P)H dehydrogenase 1) (AtNDI1) (NADH:ubiquinone reductase (non-electrogenic) NDA1)	16.5281	0.156402	0.559287	0.279646	0.779749	0.891241
ASEM_AUS1_01346		-	-	1.65246	-3.94159	2.34648	-1.67979	0.0929981	0.258065
ASEM_AUS1_01350		-	-	19.8834	-0.992901	0.61193	-1.62257	0.10468	0.278009
ASEM_AUS1_01351		BRXL5_ORYSJ	Putative protein Brevis radix-like 5 (OsBRXL5)	3.28015	-0.797288	0.826853	-0.964244	0.334924	0.557759
ASEM_AUS1_01352		-	-	2.93526	2.69404	0.885461	3.04253	0.00234601	0.0209114
ASEM_AUS1_01355		PPR89_ARATH	Pentatricopeptide repeat-containing protein At1g62350	28.3165	0.174852	0.4547	0.384545	0.700575	0.843432
ASEM_AUS1_01356		DAO_ORYSJ	2-oxoglutarate-dependent dioxygenase DAO (EC 1.14.11.-) (Protein DIOXYGENASE FOR AUXIN OXIDATION)	26.1331	1.70673	0.472707	3.61054	0.00030556	0.00467787
ASEM_AUS1_01357		FB84_ARATH	F-box protein At1g70590	25.873	-0.637084	0.298509	-2.13422	0.0328251	0.130713
ASEM_AUS1_01358		PP375_ARATH	Pentatricopeptide repeat-containing protein At5g11310, mitochondrial	45.0721	-1.67809	0.268619	-6.24711	4.18114e-10	5.39283e-08
ASEM_AUS1_01359		ALL9_OLEEU	Glucan endo-1,3-beta-D-glucosidase (EC 3.2.1.39) (Major pollen allergen Ole e 9) (allergen Ole e 9)	2.44045	-0.79321	1.03945	-0.763106	0.4454	0.659362
ASEM_AUS1_01360		-	-	3.67632	0.136402	0.729961	0.186862	0.851769	0.929451
ASEM_AUS1_01361		AMO1_ARTS1	Primary amine oxidase (EC 1.4.3.21) (Copper amine oxidase) (MAOXI)	202.687	-0.0865868	0.390893	-0.22151	0.824695	0.916565
ASEM_AUS1_01362		RNH2B_XENTR	Ribonuclease H2 subunit B (RNase H2 subunit B) (Ribonuclease HI subunit B)	35.5122	-0.105694	0.701257	-0.150721	0.880196	0.942725
ASEM_AUS1_01363		C2GR2_ARATH	C2 and GRAM domain-containing protein At5g50170	4.49233	-1.07485	0.696722	-1.54272	0.122898	0.306692
ASEM_AUS1_01364		-	-	193.093	-0.0326303	0.28462	-0.114645	0.908726	0.957755
ASEM_AUS1_01368		-	-	67.911	0.617998	0.262411	2.35508	0.0185189	0.0899647
ASEM_AUS1_01369		NBR1_ARATH	Protein NBR1 homolog (AtNBR1) (At4g24690)	286.136	-0.0535356	0.206002	-0.259879	0.794957	0.89993
ASEM_AUS1_01370		SP1_ARATH	E3 ubiquitin-protein ligase SP1 (EC 2.3.2.27) (DIAP1-like protein 1) (Protein SUPPRESSOR OF PPI1 LOCUS 1) (RING-type E3 ubiquitin transferase SP1)	177.612	0.440569	0.255246	1.72606	0.0843364	0.242459
ASEM_AUS1_01371		Y1790_ARATH	BTB/POZ domain-containing protein At1g67900	3.33098	-0.0744386	0.73218	-0.101667	0.919021	0.962333
ASEM_AUS1_01373		PP152_ARATH	Pentatricopeptide repeat-containing protein At2g15630, mitochondrial	10.6153	-0.266822	0.469881	-0.567849	0.570138	0.75795
ASEM_AUS1_01374		ZEP1_ORYSJ	Synaptonemal complex protein ZEP1	14.5002	7.47877	1.97594	3.78492	0.000153757	0.00275312
ASEM_AUS1_01378		ERF82_ARATH	Ethylene-responsive transcription factor 3 (AtERF3) (Ethylene-responsive element-binding factor 3) (EREBP-3)	15.7943	-0.553366	0.429056	-1.28973	0.197144	0.408214
ASEM_AUS1_01379		-	-	80.4171	0.623105	0.432227	1.44162	0.14941	0.344401
ASEM_AUS1_01381		NAC8_ARATH	SUPPRESSOR OF GAMMA RESPONSE 1 (NAC domain-containing protein 8) (ANAC008) (Protein SOG1) (SUPPRESSOR OF GAMMA RADIATION 1)	1.69216	-0.887981	1.1892	-0.746704	0.455242	0.667013
ASEM_AUS1_01382		MGAT3_HUMAN	Beta-1,4-mannosyl-glycoprotein 4-beta-N-acetylglucosaminyltransferase (EC 2.4.1.144) (N-glycosyl-oligosaccharide-glycoprotein N-acetylglucosaminyltransferase III) (GNT-III) (GlcNAc-T III) (N-acetylglucosaminyltransferase III)	639.328	0.744304	0.245332	3.03386	0.00241443	0.0213224
ASEM_AUS1_01383		-	-	2.21457	-4.18589	2.25202	-1.85872	0.0630662	0.201418
ASEM_AUS1_01385		GLNB_ORYSJ	Nitrogen regulatory protein P-II homolog (Protein PII-like)	82.0853	0.901798	0.388973	2.31841	0.0204271	0.0962092
ASEM_AUS1_01386		DRM3_ORYSJ	Probable inactive DNA (cytosine-5)-methyltransferase DRM3 (Protein DOMAINS REARRANGED METHYLASE 3)	245.431	-0.122914	0.133016	-0.924049	0.355461	0.577714
ASEM_AUS1_01387		KSG1_ARATH	Shaggy-related protein kinase alpha (EC 2.7.11.1) (ASK-alpha) (Shaggy-related protein kinase 11) (AtSK11)	736.104	-0.150317	0.139516	-1.07741	0.281295	0.505665
ASEM_AUS1_01388		P2C47_ORYSJ	Probable protein phosphatase 2C 47 (OsPP2C47) (EC 3.1.3.16)	446.628	0.167334	0.150369	1.11282	0.265784	0.489127
ASEM_AUS1_01389		RPAP2_ORYSJ	Putative RNA polymerase II subunit B1 CTD phosphatase RPAP2 homolog (EC 3.1.3.16) (RNA polymerase II-associated protein 2 homolog)	126.196	-0.419608	0.153218	-2.73862	0.00616972	0.0416307
ASEM_AUS1_01391		P4KG4_ARATH	Phosphatidylinositol 4-kinase gamma 4 (AtPI4Kgamma4) (PI-4Kgamma4) (PI4K gamma 4) (EC 2.7.1.67) (Ubiquitin-like domain kinase gamma 4) (UbDK gamma 4)	8.28825	0.275152	0.935601	0.294091	0.768688	0.884829
ASEM_AUS1_01392		PER2_MAIZE	Peroxidase 2 (EC 1.11.1.7) (Plasma membrane-bound peroxidase 2) (pmPOX2)	446.539	-0.809599	1.0398	-0.778612	0.436208	0.651539
ASEM_AUS1_01393		-	-	1.53187	-1.29372	1.1612	-1.11413	0.265225	0.488556
ASEM_AUS1_01394		HSP7O_ARATH	Heat shock 70 kDa protein 14 (Heat shock protein 70-14) (AtHsp70-14) (Heat shock protein 91)	1876.9	-0.0458681	0.120512	-0.380609	0.703494	0.845522
ASEM_AUS1_01401		PTI1_SOLLC	Pto-interacting protein 1 (Pti1) (EC 2.7.11.1) (Pto kinase interactor 1)	68.456	1.12551	0.386313	2.91347	0.00357433	0.0281537
ASEM_AUS1_01405		-	-	0.578644	-2.60242	3.32666	-0.782293	0.434043	NA
ASEM_AUS1_01406		METK1_ORYSJ	S-adenosylmethionine synthase 1 (AdoMet synthase 1) (EC 2.5.1.6) (Methionine adenosyltransferase 1) (MAT 1)	5473.47	-0.302712	0.30109	-1.00539	0.31471	0.538204
ASEM_AUS1_01407		PTI1_SOLLC	Pto-interacting protein 1 (Pti1) (EC 2.7.11.1) (Pto kinase interactor 1)	199.113	0.189557	0.156906	1.20809	0.227013	0.443539
ASEM_AUS1_01408		-	-	327.291	-0.347909	0.266567	-1.30515	0.191843	0.401688
ASEM_AUS1_01409		-	-	8.52962	-0.441916	0.521178	-0.847918	0.396484	0.616087
ASEM_AUS1_01410		RF1_PARL1	Peptide chain release factor 1 (RF-1)	94.4759	-0.30114	0.196834	-1.52992	0.126037	0.311452
ASEM_AUS1_01411		CIPKH_ORYSJ	CBL-interacting protein kinase 17 (EC 2.7.11.1) (OsCIPK17)	1504.19	-0.150241	0.248375	-0.604897	0.545248	0.739324
ASEM_AUS1_01413		-	-	63.3567	1.09314	0.590017	1.85273	0.0639212	0.202993
ASEM_AUS1_01414		AT4_ORYSJ	Acyl transferase 4 (OsAT4) (EC 2.3.1.-) (p-coumaroyl-CoA monolignol transferase) (OsPMT)	162.636	0.695208	0.591301	1.17573	0.239704	0.459426
ASEM_AUS1_01416		AB4B_ARATH	ABC transporter B family member 4 (ABC transporter ABCB.4) (AtABCB4) (Multidrug resistance protein 4) (P-glycoprotein 4)	442.683	0.856224	0.442048	1.93695	0.0527516	0.179546
ASEM_AUS1_01417		-	-	12.4013	0.747219	0.504345	1.48157	0.138456	0.329181
ASEM_AUS1_01418		-	-	24.4861	1.53409	0.546909	2.80503	0.00503125	0.0359818
ASEM_AUS1_01419		-	-	1801.51	0.436214	0.263689	1.65427	0.0980718	0.267332
ASEM_AUS1_01420		ASPRX_ORYSJ	Aspartic proteinase (EC 3.4.23.-)	2488.18	-0.864937	0.320885	-2.69547	0.00702884	0.0456371
ASEM_AUS1_01422		-	-	19.5212	-0.348542	0.580391	-0.600528	0.548154	0.741359
ASEM_AUS1_01423		DNAT1_ARATH	1,4-dihydroxy-2-naphthoyl-CoA thioesterase 1 (AtDHNAT1) (DHNA-CoA thioesterase 1) (EC 3.1.2.-)	59.3199	0.742974	0.217031	3.42335	0.000618536	0.00786772
ASEM_AUS1_01424		-	-	13.2845	0.449061	1.24041	0.362025	NA	NA
ASEM_AUS1_01425		DNAT1_ARATH	1,4-dihydroxy-2-naphthoyl-CoA thioesterase 1 (AtDHNAT1) (DHNA-CoA thioesterase 1) (EC 3.1.2.-)	12.4318	0.13349	0.496861	0.268668	0.788186	0.896079
ASEM_AUS1_01426		-	-	2.10911	0.502513	0.965399	0.520523	0.602699	0.781621
ASEM_AUS1_01428		COQ2_ARATH	4-hydroxybenzoate polyprenyltransferase, mitochondrial (4-HB polyprenyltransferase) (4HPT) (EC 2.5.1.39) (4-hydroxybenzoate nonaprenyltransferase) (Para-hydroxybenzoate--polyprenyltransferase) (PHB:PPT) (PHB:polyprenyltransferase) (Polyprenyltransferase 1) (AtPPT1)	131.676	0.715511	0.351939	2.03305	0.0420472	0.154509
ASEM_AUS1_01429		JMJ25_ARATH	Lysine-specific demethylase JMJ25 (EC 1.14.11.-) (Jumonji domain-containing protein 25) (Lysine-specific histone demethylase JMJ25) (Protein INCREASE IN BONSAI METHYLATION 1) (Protein JUMONJI 25)	434.365	0.617055	0.42954	1.43655	0.150846	0.346369
ASEM_AUS1_01430		-	-	0.628787	-2.03452	1.96889	-1.03333	0.301448	NA
ASEM_AUS1_01434		-	-	1.3125	0.563308	1.95979	0.287432	0.773781	NA
ASEM_AUS1_01435		RL23A_FRIAG	60S ribosomal protein L23A	546.565	-0.556318	0.237273	-2.34463	0.0190459	0.0915592
ASEM_AUS1_01436		-	-	499.99	0.484887	0.234851	2.06466	0.0389554	0.146889
ASEM_AUS1_01437		-	-	66.9849	-0.0063026	0.377559	-0.016693	0.986682	0.994158
ASEM_AUS1_01438		SC11C_MOUSE	Signal peptidase complex catalytic subunit SEC11C (EC 3.4.21.89) (Microsomal signal peptidase 21 kDa subunit) (SPase 21 kDa subunit) (SEC11 homolog C) (SEC11-like protein 3) (SPC21)	241.4	-0.573776	0.30194	-1.9003	0.0573938	0.189278
ASEM_AUS1_01439		PP404_ARATH	Pentatricopeptide repeat-containing protein At5g38730	73.9061	-0.591483	0.307263	-1.92501	0.0542286	0.182645
ASEM_AUS1_01440		TEX2_HUMAN	Testis-expressed protein 2 (Transmembrane protein 96)	307.504	-0.317371	0.155747	-2.03773	0.0415766	0.153457
ASEM_AUS1_01443		-	-	5.70553	-0.622132	0.787944	-0.789563	0.429783	0.646303
ASEM_AUS1_01445		-	-	20.6787	-1.4676	0.477117	-3.07598	0.00209813	0.0192884
ASEM_AUS1_01446		AT15_ORYSJ	Acyl transferase 15 (OsAT15) (EC 2.3.1.-)	61.4337	-1.81394	1.22828	-1.47682	0.139725	0.330775
ASEM_AUS1_01447		EFR_ARATH	LRR receptor-like serine/threonine-protein kinase EFR (EC 2.7.11.1) (Elongation factor Tu receptor) (EF-Tu receptor)	47.6099	2.58335	0.612569	4.21725	2.47304e-05	0.000668006
ASEM_AUS1_01448		HNLS_SORBI	P-(S)-hydroxymandelonitrile lyase (HNL) (Hydroxynitrile lyase) (EC 4.1.2.11) [Cleaved into: P-(S)-hydroxymandelonitrile lyase chain A; P-(S)-hydroxymandelonitrile lyase chain B]	294.378	-0.740433	0.58688	-1.26164	0.207077	0.419831
ASEM_AUS1_01449		-	-	5.51206	-0.99663	0.730906	-1.36355	0.172708	0.376347
ASEM_AUS1_01450		-	-	19.8717	-0.0926911	0.941729	-0.0984265	0.921594	0.963267
ASEM_AUS1_01453		-	-	1.6095	-0.837285	3.10528	-0.269633	0.787443	0.895708
ASEM_AUS1_01454		ACBSY_ORYSJ	Achilleol B synthase (EC 5.4.99.48)	1511.15	-1.23899	0.920782	-1.34558	0.178437	0.383421
ASEM_AUS1_01455		-	-	16.3476	-3.31157	0.604278	-5.48021	4.24813e-08	3.18561e-06
ASEM_AUS1_01457		-	-	3.93354	0.685915	0.942795	0.727534	0.466899	0.676674
ASEM_AUS1_01458		PTRB_ECOLI	Protease 2 (EC 3.4.21.83) (Oligopeptidase B) (Protease II)	1.49684	-3.64371	3.30544	-1.10234	0.270316	0.493612
ASEM_AUS1_01459		PFKA2_ARATH	ATP-dependent 6-phosphofructokinase 2 (ATP-PFK 2) (Phosphofructokinase 2) (EC 2.7.1.11) (Phosphohexokinase 2)	2.43712	1.63231	1.34222	1.21613	0.223937	0.439776
ASEM_AUS1_01461		CP31A_ARATH	31 kDa ribonucleoprotein, chloroplastic (RNA-binding protein 1/2/3) (AtRBP33) (RNA-binding protein CP31A) (RNA-binding protein RNP-T) (RNA-binding protein cp31)	1019.68	-0.196033	0.268284	-0.730691	0.464968	0.675109
ASEM_AUS1_01462		PIMT1_ARATH	Protein-L-isoaspartate O-methyltransferase 1 (AtPIMT1) (EC 2.1.1.77) (L-isoaspartyl protein carboxyl methyltransferase) (Protein L-isoaspartyl methyltransferase) (Protein-beta-aspartate methyltransferase)	291.505	0.227047	0.15948	1.42367	0.154542	0.351271
ASEM_AUS1_01463		CEP1_ARATH	KDEL-tailed cysteine endopeptidase CEP1 (EC 3.4.22.-) (Cysteine proteinase CP56) (AtCP56)	41.6605	2.36497	1.12951	2.0938	0.0362779	0.140135
ASEM_AUS1_01466		-	-	33.1256	1.66114	1.07878	1.53983	0.123602	0.307735
ASEM_AUS1_01467		MYTM1_ARATH	Phosphatidylinositol-3-phosphatase myotubularin-1 (AtMTM1) (Phosphatidylinositol-3,5-bisphosphate 3-phosphatase) (EC 3.1.3.95) (Phosphatidylinositol-3-phosphate phosphatase) (EC 3.1.3.64)	333.777	-0.235082	0.163401	-1.43868	0.150242	0.345369
ASEM_AUS1_01468		NDS5B_ARATH	NADH dehydrogenase [ubiquinone] iron-sulfur protein 5-B	161.781	0.337109	0.276133	1.22082	0.222154	0.437656
ASEM_AUS1_01469		CAN2_ORYSJ	Probable staphylococcal-like nuclease CAN2 (EC 3.1.31.-) (Calcium-dependent nuclease 2) (Ca(2+)-dependent nuclease 2)	297.053	1.03986	0.850187	1.22309	0.221295	0.436666
ASEM_AUS1_01470		-	-	45.8547	-0.0454681	0.697706	-0.0651679	0.94804	0.976079
ASEM_AUS1_01473		-	-	8.91224	2.57785	1.53842	1.67565	0.0938069	0.259723
ASEM_AUS1_01474		EA1_MAIZE	Protein EGG APPARATUS-1 (ZmEA1)	585.587	0.718385	0.900975	0.797342	0.425253	0.642189
ASEM_AUS1_01480		PABP2_DROME	Polyadenylate-binding protein 2 (PABP-2) (Poly(A)-binding protein 2) (dPABP2) (Nuclear poly(A)-binding protein 1) (Poly(A)-binding protein II) (PABII) (Polyadenylate-binding nuclear protein 1) (Protein rox2)	378.914	-0.0964292	0.141099	-0.683417	0.494344	0.699665
ASEM_AUS1_01482		ZWIP2_ARATH	Zinc finger protein WIP2 (Protein NO TRANSMITTING TRACT) (WIP-domain protein 2) (AtWIP2)	7.60574	-0.122549	0.672559	-0.182213	0.855415	0.931266
ASEM_AUS1_01485		-	-	4.68991	1.59832	0.646703	2.4715	0.0134549	0.0727331
ASEM_AUS1_01486		FHYRK_ARATH	Bifunctional riboflavin kinase/FMN phosphatase [Includes: FMN phosphatase (EC 3.1.3.102) (FMN phosphohydrolase); Riboflavin kinase (EC 2.7.1.26) (Flavokinase)]	46.7053	1.16647	0.314887	3.7044	0.000211895	0.0035356
ASEM_AUS1_01487		POLH_ARATH	DNA polymerase eta (EC 2.7.7.7) (Radiation-sensitive protein 30) (AtRAD30) (Y-family DNA polymerase H) (AtPOLH)	115.354	1.19218	0.17367	6.86463	6.66661e-12	1.25181e-09
ASEM_AUS1_01488		PP332_ARATH	Pentatricopeptide repeat-containing protein At4g21190 (Protein EMBRYO DEFECTIVE 1417)	778.959	0.652206	0.230917	2.82441	0.00473673	0.0344971
ASEM_AUS1_01489		ICR1_ARATH	Interactor of constitutive active ROPs 1 (ROP-interactive partner 1)	3.77374	-2.20618	1.33246	-1.65572	0.0977783	0.266852
ASEM_AUS1_01490		CYBP_RAT	Calcyclin-binding protein (CacyBP)	164.145	-0.983659	0.323876	-3.03714	0.00238831	0.0211805
ASEM_AUS1_01491		KATL2_XENTR	Katanin p60 ATPase-containing subunit A-like 2 (Katanin p60 subunit A-like 2) (EC 3.6.4.3) (p60 katanin-like 2)	107.723	0.194959	0.617418	0.315766	0.75218	0.875513
ASEM_AUS1_01492		G2OX_PHACN	Gibberellin 2-beta-dioxygenase (EC 1.14.11.13) (GA 2-oxidase) (Gibberellin 2-beta-hydroxylase) (Gibberellin 2-oxidase)	40.1944	-0.944978	0.83397	-1.13311	0.257169	0.480059
ASEM_AUS1_01497		-	-	9.86203	1.44055	0.862676	1.66986	0.0949473	0.261832
ASEM_AUS1_01498		-	-	31.6182	-0.839115	0.765299	-1.09645	0.27288	0.496664
ASEM_AUS1_01499		LRP6A_ARATH	La-related protein 6A (AtLARP6a)	302.718	0.110931	0.19588	0.56632	0.571176	0.758979
ASEM_AUS1_01502		-	-	52.0325	-0.385506	0.44322	-0.869785	0.384418	0.604698
ASEM_AUS1_01504		U89B1_ARATH	UDP-glycosyltransferase 89B1 (EC 2.4.1.-) (Flavonol 3-O-glucosyltransferase UGT89B1) (EC 2.4.1.91) (Flavonol 7-O-glucosyltransferase UGT89B1)	0.917503	-1.7058	1.4509	-1.17568	0.239723	NA
ASEM_AUS1_01507		-	-	26.3665	-0.32745	0.373782	-0.876045	0.381006	0.601605
ASEM_AUS1_01509		-	-	0.734825	1.13755	3.08151	0.369153	0.712014	NA
ASEM_AUS1_01512		-	-	0.66949	1.52708	2.47831	0.616178	0.537777	NA
ASEM_AUS1_01515		-	-	1.87484	-2.57376	1.57112	-1.63817	0.101387	0.272367
ASEM_AUS1_01518		-	-	0.639352	-3.2696	2.76172	-1.1839	0.236453	NA
ASEM_AUS1_01520		-	-	4.83642	-2.40058	1.4209	-1.68948	0.0911278	0.254711
ASEM_AUS1_01521		RBOHC_SOLTU	Respiratory burst oxidase homolog protein C (EC 1.11.1.-) (EC 1.6.3.-) (NADPH oxidase RBOHC) (StRBOHC)	410.146	-0.728814	0.215575	-3.38079	0.000722769	0.00894223
ASEM_AUS1_01522		GL111_ORYSJ	Germin-like protein 11-1	60.4269	-0.168823	0.258345	-0.653476	0.513449	0.714629
ASEM_AUS1_01523		GATA_SULSY	Glutamyl-tRNA(Gln) amidotransferase subunit A (Glu-ADT subunit A) (EC 6.3.5.7)	388.755	-0.521566	0.347009	-1.50303	0.13283	0.320518
ASEM_AUS1_01524		-	-	0.819669	-0.734176	2.11448	-0.347213	0.728431	NA
ASEM_AUS1_01525		-	-	2.80743	-0.133031	0.988523	-0.134576	0.892947	0.949335
ASEM_AUS1_01526		PSMD6_ORYSJ	26S proteasome non-ATPase regulatory subunit 6 (26S proteasome regulatory particle non-ATPase subunit 7) (OsRPN7) (26S proteasome regulatory subunit RPN7)	43.8343	-0.573864	0.931759	-0.615894	0.537965	0.733622
ASEM_AUS1_01528		GSTU1_ORYSI	Probable glutathione S-transferase GSTU1 (EC 2.5.1.18)	204.008	-3.14768	0.754324	-4.17285	3.00809e-05	0.000783858
ASEM_AUS1_01530		PTR54_ARATH	Protein NRT1/ PTR FAMILY 4.7 (AtNPF4.7)	188.192	-0.20036	0.232718	-0.860957	0.389262	0.60916
ASEM_AUS1_01532		PTR11_ARATH	Protein NRT1/ PTR FAMILY 5.15 (AtNPF5.15)	17.2533	2.09793	0.99463	2.10926	0.0349225	0.136349
ASEM_AUS1_01533		PTR46_ARATH	Protein NRT1/ PTR FAMILY 5.4 (AtNPF5.4)	4.62757	2.19791	1.29947	1.69139	0.0907626	0.254049
ASEM_AUS1_01534		GUF1_SORBI	Translation factor GUF1 homolog, mitochondrial (EC 3.6.5.-) (Elongation factor 4 homolog) (EF-4) (GTPase GUF1 homolog) (Ribosomal back-translocase)	4.34341	4.35093	1.07784	4.03672	5.4203e-05	0.00124613
ASEM_AUS1_01535		PTR9_ARATH	Protein NRT1/ PTR FAMILY 5.10 (AtNPF5.10)	200.092	-0.868115	1.12439	-0.772079	0.440067	0.655048
ASEM_AUS1_01536		-	-	2.32609	-0.991187	2.56179	-0.386912	0.698822	0.842571
ASEM_AUS1_01537		PTR9_ARATH	Protein NRT1/ PTR FAMILY 5.10 (AtNPF5.10)	138.004	-0.440371	0.518595	-0.849162	0.395791	0.615383
ASEM_AUS1_01538		AVT1_YEAST	Vacuolar amino acid transporter 1	70.5322	0.287649	0.371893	0.773474	0.439242	0.654385
ASEM_AUS1_01539		-	-	8.95551	0.175457	0.886642	0.197889	0.843132	0.925783
ASEM_AUS1_01541		SKP1B_ARATH	SKP1-like protein 1B (SKP1-like 2) (UFO-binding protein 2)	551.275	0.18711	0.209544	0.892942	0.371888	0.592775
ASEM_AUS1_01542		UPL3_ARATH	E3 ubiquitin-protein ligase UPL3 (Ubiquitin-protein ligase 3) (EC 2.3.2.26) (HECT ubiquitin-protein ligase 3) (HECT-type E3 ubiquitin transferase UPL3) (Protein KAKTUS)	1983.62	-0.22408	0.17159	-1.3059	0.191585	0.401345
ASEM_AUS1_01545		-	-	0.77776	-0.196913	1.34663	-0.146227	0.883743	NA
ASEM_AUS1_01546		ANK3_RAT	Ankyrin-3 (ANK-3) (Ankyrin-G)	154.75	0.393616	0.201658	1.9519	0.05095	0.175171
ASEM_AUS1_01547		SMD3B_ARATH	Small nuclear ribonucleoprotein SmD3b (SmD3-b) (snRNP core protein D3-b)	219.201	0.762529	0.220434	3.45922	0.000541737	0.00714816
ASEM_AUS1_01548		RUBB_PEA	RuBisCO large subunit-binding protein subunit beta, chloroplastic (60 kDa chaperonin subunit beta) (CPN-60 beta)	477.229	-0.0416684	0.299633	-0.139065	0.889399	0.947233
ASEM_AUS1_01549		XLG3_ARATH	Extra-large guanine nucleotide-binding protein 3 (Extra-large GTP-binding protein 3) (Extra-large G-protein 3)	310.688	-0.0703562	0.180006	-0.390855	0.695904	0.84108
ASEM_AUS1_01550		-	-	7.31763	-0.441783	0.67165	-0.657758	0.510694	0.712216
ASEM_AUS1_01551		-	-	28.5238	1.03036	1.36538	0.754632	0.45047	0.663786
ASEM_AUS1_01552		-	-	14.3595	-0.785703	0.339087	-2.31712	0.0204974	0.0963718
ASEM_AUS1_01553		NRPC2_ARATH	DNA-directed RNA polymerase III subunit 2 (DNA-directed RNA polymerase III subunit RPC2) (DNA polymerase I subunit C2) (EC 2.7.7.6) (Nuclear RNA polymerase C2)	542.411	-0.899438	0.218215	-4.1218	3.75919e-05	0.00093422
ASEM_AUS1_01557		FENR1_ORYSJ	Ferredoxin--NADP reductase, leaf isozyme 1, chloroplastic (FNR) (EC 1.18.1.2) (Leaf FNR 1) (FNR-1) (Os-LFNR1)	14699	0.477506	0.307916	1.55076	0.120958	0.303584
ASEM_AUS1_01558		WTR24_ARATH	WAT1-related protein At3g30340	1.48034	1.82084	1.46022	1.24697	0.21241	0.426551
ASEM_AUS1_01559		SOC1_ARATH	MADS-box protein SOC1 (Agamous-like MADS-box protein AGL20) (Protein SUPPRESSOR OF CONSTANS OVEREXPRESSION 1)	53.3495	-0.044251	0.37777	-0.117137	0.906751	0.956879
ASEM_AUS1_01560		-	-	93.6282	-0.0662056	0.383296	-0.172727	0.862866	0.933975
ASEM_AUS1_01561		-	-	6.85552	-0.972269	0.643525	-1.51085	0.130827	0.317569
ASEM_AUS1_01562		-	-	491.112	0.0661075	0.13523	0.488852	0.624947	0.796633
ASEM_AUS1_01563		TGT2_ARATH	Trihelix transcription factor GT-2 (Trihelix DNA-binding protein GT-2)	11.0522	-1.22263	0.796087	-1.53579	0.124589	0.309296
ASEM_AUS1_01564		NOS_ORYSJ	Putative nitric oxide synthase (EC 1.14.13.39)	489.554	-0.481598	0.22779	-2.11422	0.0344963	0.135371
ASEM_AUS1_01565		SC16B_ARATH	Protein transport protein SEC16B homolog (Protein MAIGO 5 homolog)	352.682	-0.194584	0.160831	-1.20987	0.226329	0.442839
ASEM_AUS1_01566		ODP23_ARATH	Dihydrolipoyllysine-residue acetyltransferase component 3 of pyruvate dehydrogenase complex, mitochondrial (EC 2.3.1.12) (Dihydrolipoamide S-acetyltransferase component 3 of pyruvate dehydrogenase complex) (Pyruvate dehydrogenase complex component E2 3) (PDC-E2 3) (PDCE2 3)	992.806	-0.233345	0.170236	-1.37071	0.170466	0.37369
ASEM_AUS1_01571		SST_FESAR	Sucrose:sucrose 1-fructosyltransferase (EC 2.4.1.99) (Sucrose 1(F)-fructosyltransferase) (Sucrose:sucrose 1(F)-beta-D-fructosyltransferase)	836.73	-1.78695	0.836814	-2.13542	0.0327268	0.130381
ASEM_AUS1_01572		ATL79_ARATH	RING-H2 finger protein ATL79 (EC 2.3.2.27) (RING-type E3 ubiquitin transferase ATL79)	1.51179	0.0670099	1.42834	0.0469145	0.962581	0.983903
ASEM_AUS1_01573		Y494_SHESR	UPF0307 protein Shewmr7_0494	36.0079	0.68217	0.352523	1.93511	0.0529772	0.180053
ASEM_AUS1_01574		ZUFSP_BOVIN	Zinc finger with UFM1-specific peptidase domain protein	50.2872	-0.884539	0.344647	-2.56651	0.0102728	0.0602404
ASEM_AUS1_01575		-	-	12.5744	1.32718	2.19532	0.604551	0.545478	0.739496
ASEM_AUS1_01576		TM120_DICDI	Transmembrane protein 120 homolog	371.348	0.0435378	0.255805	0.170199	0.864853	0.934988
ASEM_AUS1_01577		Y1332_ARATH	Probable receptor-like protein kinase At1g33260 (EC 2.7.11.1)	37.3485	-1.01149	0.587614	-1.72136	0.0851863	0.244109
ASEM_AUS1_01578		C89A9_ARATH	Cytochrome P450 89A9 (EC 1.14.-.-)	1039.27	1.93006	0.576276	3.3492	NA	NA
ASEM_AUS1_01579		DEXHC_ARATH	DExH-box ATP-dependent RNA helicase DExH12 (EC 3.6.4.13) (BRR2 homolog A) (AtBRR2A) (Pre-mRNA-splicing helicase BRR2A) (Protein EMBRYO DEFECTIVE 1507)	855.687	-0.168551	0.186332	-0.90457	0.365693	0.586604
ASEM_AUS1_01581		-	-	6.99928	-0.616343	0.799266	-0.771137	0.440626	0.655652
ASEM_AUS1_01582		COR2_PAPSO	Non-functional NADPH-dependent codeinone reductase 2 (EC 1.1.1.-)	248.444	0.68903	0.609878	1.12978	0.258567	0.481457
ASEM_AUS1_01583		COR2_PAPSO	Non-functional NADPH-dependent codeinone reductase 2 (EC 1.1.1.-)	372.583	-0.474171	0.357177	-1.32755	0.184326	0.391702
ASEM_AUS1_01586		6DCS_SOYBN	NAD(P)H-dependent 6'-deoxychalcone synthase (EC 2.3.1.170)	11.9812	-0.133076	0.462058	-0.288008	0.773341	0.887021
ASEM_AUS1_01587		SCP10_ARATH	Serine carboxypeptidase-like 10 (Sinapoylglucose--anthocyanin acyltransferase) (Sinapoylglucose--anthocyanin sinapoyltransferase) (SAT) (EC 2.3.1.-)	8.06802	-5.30835	0.950373	-5.58554	2.32973e-08	1.89583e-06
ASEM_AUS1_01588		DCE4_ARATH	Glutamate decarboxylase 4 (GAD 4) (EC 4.1.1.15)	62.8584	0.246219	0.412578	0.596781	0.550654	0.7433
ASEM_AUS1_01589		LOX5_ORYSJ	Putative lipoxygenase 5 (EC 1.13.11.12)	531.67	-1.48413	0.463427	-3.2025	0.0013624	0.014137
ASEM_AUS1_01591		PPR28_ARATH	Pentatricopeptide repeat-containing protein At1g09900	229.443	-0.0509889	0.22764	-0.223989	0.822766	0.916054
ASEM_AUS1_01592		-	-	1.38474	3.28127	1.74185	1.88378	0.0595941	0.194348
ASEM_AUS1_01593		-	-	2.72697	-0.796505	1.12166	-0.710112	0.477635	0.686219
ASEM_AUS1_01594		-	-	11.2992	5.62743	3.32343	1.69326	NA	NA
ASEM_AUS1_01595		SPCS2_ARATH	Probable signal peptidase complex subunit 2 (EC 3.4.-.-) (Microsomal signal peptidase 25 kDa subunit) (SPase 25 kDa subunit)	148.407	-0.108475	0.199298	-0.544284	0.586246	0.769873
ASEM_AUS1_01596		-	-	75.8316	-0.587374	0.200498	-2.92958	0.00339419	0.0271493
ASEM_AUS1_01597		PP149_ARATH	Pentatricopeptide repeat-containing protein At2g06000	5.7026	-0.445238	0.439218	-1.01371	0.310723	0.53486
ASEM_AUS1_01598		LOR6_ARATH	Protein LURP-one-related 6	1.61926	-1.0762	1.03289	-1.04194	0.29744	0.522061
ASEM_AUS1_01600		-	-	3.73913	-1.97446	1.45924	-1.35307	0.176032	0.380189
ASEM_AUS1_01601		LSM1B_ARATH	Sm-like protein LSM1B (AtLSM1b)	112.496	0.228613	0.16915	1.35154	0.176521	0.380795
ASEM_AUS1_01602		KASC1_HORVU	3-oxoacyl-[acyl-carrier-protein] synthase I, chloroplastic (EC 2.3.1.41) (Beta-ketoacyl-ACP synthase I) (KAS I)	83.3355	-0.324996	0.538158	-0.603904	0.545907	0.739807
ASEM_AUS1_01603		ASIL2_ARATH	Trihelix transcription factor ASIL2 (6B-interacting protein 1-like 2) (Trihelix DNA-binding protein ASIL2)	24.749	-0.179652	0.260096	-0.690715	0.489745	0.696058
ASEM_AUS1_01605		SWA1_ARATH	Protein SLOW WALKER 1 (Protein EMBRYO SAC DEVELOPMENT ARREST 13) (Protein EMBRYO SAC DEVELOPMENT ARREST 19)	66.2975	0.326383	0.25106	1.30002	0.193593	0.403909
ASEM_AUS1_01606		-	-	107.059	0.0113409	0.162537	0.0697744	0.944373	0.973936
ASEM_AUS1_01607		PLA1_PLAAC	Putative invertase inhibitor (Pollen allergen Pla a 1) (allergen Pla a 1)	8.42503	0.324937	1.01989	0.318601	0.750029	0.874356
ASEM_AUS1_01608		-	-	7523.09	1.01661	0.342713	2.96637	0.00301341	0.0249788
ASEM_AUS1_01609		SCL33_ARATH	Scarecrow-like protein 33 (AtSCL33) (GRAS family protein 12) (AtGRAS-12)	33.3285	1.00302	0.649777	1.54363	0.122678	0.306321
ASEM_AUS1_01610		RPS2_ARATH	Disease resistance protein RPS2 (Resistance to Pseudomonas syringae protein 2)	7.53846	-0.979598	0.899927	-1.08853	0.276361	0.500758
ASEM_AUS1_01611		HS232_ORYSJ	23.2 kDa heat shock protein (OsHsp23.2)	14.8044	1.00345	0.861694	1.16451	0.244216	0.464744
ASEM_AUS1_01612		GSTT3_ARATH	Glutathione S-transferase T3 (AtGSTT3) (EC 2.5.1.18) (GST class-theta member 3) (Glutathione S-transferase 10C)	7.63199	3.41911	1.57747	2.16747	0.0301988	0.124026
ASEM_AUS1_01613		KOR2_ORYSJ	Potassium channel KOR2 (K(+) outward-rectifying channel 2)	1.98822	1.53392	1.53004	1.00254	0.316084	0.539239
ASEM_AUS1_01614		IF2_PARL1	Translation initiation factor IF-2	174.687	-0.622223	0.150944	-4.12221	3.75255e-05	0.000933681
ASEM_AUS1_01615		MK67I_XENTR	MKI67 FHA domain-interacting nucleolar phosphoprotein-like	44.5536	2.02457	0.442413	4.57619	4.73528e-06	0.000174502
ASEM_AUS1_01616		FRO7_ARATH	Ferric reduction oxidase 7, chloroplastic (AtFRO7) (EC 1.16.1.7) (Ferric-chelate reductase 7)	6647.96	-0.152859	0.376443	-0.406061	0.684698	0.833694
ASEM_AUS1_01618		-	-	1.31088	1.11867	1.18672	0.942652	0.345859	NA
ASEM_AUS1_01619		PSD11_ARATH	26S proteasome non-ATPase regulatory subunit 11 homolog (19S proteosome subunit 9) (AtS9) (26S proteasome regulatory subunit RPN6) (AtRPN6) (26S proteasome regulatory subunit S9 homolog)	376.067	0.264036	0.114517	2.30565	0.0211303	0.0981945
ASEM_AUS1_01620		MLO1_ARATH	MLO-like protein 1 (AtMlo1) (MLO protein homolog 1) (AtMlo-H1)	5.32146	6.02433	1.02613	5.87093	4.33349e-09	4.48942e-07
ASEM_AUS1_01623		-	-	2.57539	-1.13809	1.72698	-0.659006	0.509892	0.711979
ASEM_AUS1_01624		CB60C_ARATH	Calmodulin-binding protein 60 C	206.866	-0.355238	0.211004	-1.68356	0.0922667	0.256782
ASEM_AUS1_01627		CPNB4_ARATH	Chaperonin 60 subunit beta 4, chloroplastic (CPN-60 beta 4)	184.709	1.60106	0.499845	3.20311	0.00135951	0.0141133
ASEM_AUS1_01630		OPR11_ORYSJ	Putative 12-oxophytodienoate reductase 11 (EC 1.3.1.-) (OPDA-reductase 11) (OsOPR11)	208.458	-0.320183	0.187934	-1.7037	0.0884371	0.249981
ASEM_AUS1_01631		OPR11_ORYSJ	Putative 12-oxophytodienoate reductase 11 (EC 1.3.1.-) (OPDA-reductase 11) (OsOPR11)	1336.94	-0.344179	0.276712	-1.24382	0.213567	0.427797
ASEM_AUS1_01633		YPTM1_MAIZE	GTP-binding protein YPTM1	702.663	1.69786	0.294401	5.76717	8.06132e-09	7.50721e-07
ASEM_AUS1_01635		-	-	88.2076	-0.11989	0.192688	-0.622199	0.533811	0.730556
ASEM_AUS1_01636		PPME1_MOUSE	Protein phosphatase methylesterase 1 (PME-1) (EC 3.1.1.89)	114.498	-0.304032	0.173147	-1.75592	0.0791014	0.233093
ASEM_AUS1_01639		-	-	23.7398	-0.171441	0.318965	-0.537493	0.590927	0.773196
ASEM_AUS1_01640		FRS11_ARATH	Protein FAR1-RELATED SEQUENCE 11	22.4907	0.0627692	0.296489	0.211708	0.832335	0.921142
ASEM_AUS1_01642		-	-	1.70944	-0.279986	1.63494	-0.171252	0.864026	0.934602
ASEM_AUS1_01643		-	-	36.6523	0.704547	0.576896	1.22127	0.221983	0.437405
ASEM_AUS1_01644		CLCC_ARATH	Chloride channel protein CLC-c (AtCLC-c) (CBS domain-containing protein CBSCLC4)	945.386	-0.344344	0.296429	-1.16164	0.245381	0.466253
ASEM_AUS1_01645		-	-	4.27407	-2.60024	0.775414	-3.35335	0.000798387	0.00963222
ASEM_AUS1_01647		-	-	164.751	-1.63783	0.467076	-3.50655	0.000453954	0.00627078
ASEM_AUS1_01648		ORR1_ORYSJ	Two-component response regulator ORR1 (OsRR1) (OsRRA9)	58.0943	-2.34116	0.698417	-3.35209	0.000802043	0.00966347
ASEM_AUS1_01649		-	-	16.5512	-2.78019	0.759384	-3.66111	0.000251128	0.0040362
ASEM_AUS1_01650		P2C41_ORYSJ	Probable protein phosphatase 2C 41 (OsPP2C41) (EC 3.1.3.16)	33.1692	-0.369402	0.46528	-0.793935	0.427233	0.644093
ASEM_AUS1_01651		Y4729_ARATH	G-type lectin S-receptor-like serine/threonine-protein kinase At4g27290 (EC 2.7.11.1)	32.0857	-0.859633	0.628204	-1.3684	0.171188	0.374519
ASEM_AUS1_01652		DDC_CATRO	Aromatic-L-amino-acid decarboxylase (AADC) (EC 4.1.1.28) (DOPA decarboxylase) (Tryptophan decarboxylase)	0.774391	0.041656	2.03326	0.0204873	0.983655	NA
ASEM_AUS1_01653		DDC_CATRO	Aromatic-L-amino-acid decarboxylase (AADC) (EC 4.1.1.28) (DOPA decarboxylase) (Tryptophan decarboxylase)	0.963446	-3.677	2.72795	-1.3479	0.177691	NA
ASEM_AUS1_01654		DDC_CATRO	Aromatic-L-amino-acid decarboxylase (AADC) (EC 4.1.1.28) (DOPA decarboxylase) (Tryptophan decarboxylase)	11.0506	-3.14801	1.99765	-1.57586	0.115058	0.294341
ASEM_AUS1_01656		ITIH4_BOVIN	Inter-alpha-trypsin inhibitor heavy chain H4 (ITI heavy chain H4) (ITI-HC4) (Inter-alpha-inhibitor heavy chain 4)	4.66389	0.890932	1.00808	0.883792	0.376809	0.597391
ASEM_AUS1_01657		Y103_SYNY3	Uncharacterized protein sll0103	4.3214	-2.78135	0.837494	-3.32104	0.000896826	0.0104163
ASEM_AUS1_01659		-	-	44.773	-0.502439	0.449898	-1.11678	0.264087	0.487225
ASEM_AUS1_01660		AB4C_MAIZE	ABC transporter C family MRP4 (EC 3.6.3.-) (Multidrug resistance-associated protein 4) (ZmMRP4) (Protein LOW PHYTIC ACID 1)	273.742	-0.459378	0.375703	-1.22271	0.221438	0.436746
ASEM_AUS1_01661		-	-	1632.84	-0.178568	0.29855	-0.598119	0.54976	0.742705
ASEM_AUS1_01663		SNF12_ARATH	SWI/SNF complex component SNF12 homolog	248.264	-0.306242	0.102783	-2.9795	0.00288722	0.024212
ASEM_AUS1_01664		METL6_RAT	Methyltransferase-like protein 6 (EC 2.1.1.-)	99.6129	-0.187547	0.160769	-1.16656	0.243386	0.463658
ASEM_AUS1_01666		SYCM_ARATH	Cysteine--tRNA ligase, chloroplastic/mitochondrial (EC 6.1.1.16) (Cysteinyl-tRNA synthetase) (CysRS)	2.29694	-5.11238	2.41164	-2.11987	0.0340166	0.134087
ASEM_AUS1_01669		CH62_MAIZE	Chaperonin CPN60-2, mitochondrial (HSP60-2)	57.5776	-1.58761	0.457503	-3.47017	0.000520138	0.00694127
ASEM_AUS1_01670		ING1_ARATH	PHD finger protein ING1 (Protein INHIBITOR OF GROWTH 1) (Protein AtING1)	326.159	0.505178	0.159076	3.1757	0.00149475	0.0151507
ASEM_AUS1_01671		-	-	146.132	-0.600396	0.323975	-1.85322	0.0638513	0.202882
ASEM_AUS1_01676		PIR_ARATH	Protein PIR (PIR of plants) (Protein KLUNKER) (AtSRA1) (Protein PIROGI)	32.1287	-0.864742	0.566079	-1.5276	0.126613	0.312162
ASEM_AUS1_01677		PIR_ARATH	Protein PIR (PIR of plants) (Protein KLUNKER) (AtSRA1) (Protein PIROGI)	256.985	-0.70473	0.349022	-2.01916	0.0434711	0.158164
ASEM_AUS1_01679		-	-	27.843	-1.48778	0.555934	-2.67619	0.0074465	0.0476174
ASEM_AUS1_01681		PMAT2_ARATH	Phenolic glucoside malonyltransferase 2 (EC 2.3.1.-)	31.3306	-2.55594	0.952934	-2.68218	0.00731449	0.0469462
ASEM_AUS1_01682		-	-	1.89858	-4.79461	2.49947	-1.91825	0.055079	0.18457
ASEM_AUS1_01684		TI172_ARATH	Mitochondrial import inner membrane translocase subunit TIM17-2	1.65499	1.01176	2.09885	0.482054	0.629768	0.79983
ASEM_AUS1_01686		CALSA_ARATH	Callose synthase 10 (EC 2.4.1.34) (1,3-beta-glucan synthase) (Protein CHORUS) (Protein GLUCAN SYNTHASE-LIKE 8)	153.537	-0.748971	0.178453	-4.19701	2.70466e-05	0.000717054
ASEM_AUS1_01688		THOC1_ARATH	THO complex subunit 1 (AtTHO1) (HPR1 homolog) (AtHPR1)	409.988	-0.186912	0.116647	-1.60237	0.109074	0.285161
ASEM_AUS1_01689		KIP1L_ARATH	Kinase-interacting family protein (KIP1-like family protein)	2.88937	-0.511593	1.11414	-0.459182	0.646104	0.809308
ASEM_AUS1_01690		LYSM2_HUMAN	LysM and putative peptidoglycan-binding domain-containing protein 2	69.4664	0.376862	0.329745	1.14289	0.253085	0.475185
ASEM_AUS1_01691		ARP4_ORYSJ	Actin-related protein 4	303.989	-0.00579665	0.152037	-0.0381266	0.969587	0.986335
ASEM_AUS1_01693		DRM2_ORYSJ	DNA (cytosine-5)-methyltransferase DRM2 (EC 2.1.1.37) (OsDRM2) (Protein DOMAINS REARRANGED METHYLASE 2)	2993.67	0.700422	0.25666	2.72898	0.00635296	0.0424782
ASEM_AUS1_01694		-	-	7.14165	-0.284016	0.607678	-0.467378	0.640229	0.805678
ASEM_AUS1_01695		FPGS1_ARATH	Folylpolyglutamate synthase (EC 6.3.2.17) (DHFS-FPGS homolog B) (Folylpoly-gamma-glutamate synthetase) (FPGS) (Tetrahydrofolylpolyglutamate synthase) (Tetrahydrofolate synthase)	266.377	0.110564	0.214011	0.516627	0.605416	0.783401
ASEM_AUS1_01696		-	-	2.78537	-0.859362	1.13684	-0.755923	0.449695	0.662925
ASEM_AUS1_01697		NLTPX_ORYSI	Non-specific lipid-transfer protein 2 (nsLTP2) (7 kDa lipid transfer protein)	791.168	-0.333624	0.518281	-0.643713	0.519762	0.719687
ASEM_AUS1_01698		HIP39_ARATH	Heavy metal-associated isoprenylated plant protein 39 (AtHIP39)	256.308	-0.457573	0.397866	-1.15007	0.250116	0.471405
ASEM_AUS1_01699		WDR6_RAT	WD repeat-containing protein 6	129.747	0.41893	0.357425	1.17208	0.241165	0.461088
ASEM_AUS1_01700		-	-	0	0	0	0	1	NA
ASEM_AUS1_01703		WTR45_ARATH	WAT1-related protein At5g64700	1.95045	-4.87391	2.31142	-2.10862	0.0349776	0.136482
ASEM_AUS1_01705		-	-	1.25746	2.4678	1.52351	1.61981	0.105272	NA
ASEM_AUS1_01706		ACR6_ARATH	ACT domain-containing protein ACR6 (Protein ACT DOMAIN REPEATS 6)	133.306	0.655401	0.397814	1.6475	0.0994544	0.269359
ASEM_AUS1_01707		RL7A2_ORYSJ	60S ribosomal protein L7a-2	743.469	0.333911	0.2407	1.38725	0.165364	0.366315
ASEM_AUS1_01708		CREC1_MOUSE	TOG array regulator of axonemal microtubules protein 1 (Crescerin-1) (Protein FAM179B)	69.5099	0.359944	0.239184	1.50489	0.132353	0.31986
ASEM_AUS1_01710		ACR4_ARATH	ACT domain-containing protein ACR4 (Protein ACT DOMAIN REPEATS 4)	9.33571	-1.54753	1.36508	-1.13366	0.256936	0.479832
ASEM_AUS1_01711		P24B2_ARATH	Transmembrane emp24 domain-containing protein p24beta2 (p24 family protein beta1) (p24beta1) (p24 family protein beta2) (p24beta2)	521.723	0.228582	0.11679	1.95719	0.0503247	0.173622
ASEM_AUS1_01712		-	-	2.35869	-0.311708	2.60597	-0.119613	0.90479	0.955917
ASEM_AUS1_01716		-	-	84.019	-0.327296	0.153997	-2.12534	0.0335581	0.132764
ASEM_AUS1_01717		AP4M_ARATH	AP-4 complex subunit mu (Adaptor protein complex AP-4 subunit mu) (Adaptor protein-4 mu-adaptin) (Adaptor-related protein complex 4 subunit mu) (At-muC-Ad) (Mu4-adaptin)	523.496	-0.136854	0.122509	-1.11709	0.263956	0.487127
ASEM_AUS1_01718		ARFRP_RAT	ADP-ribosylation factor-related protein 1 (ARF-related protein 1) (ARP)	173.698	0.250202	0.165171	1.5148	0.129822	0.316261
ASEM_AUS1_01719		OST4C_ARATH	Dolichyl-diphosphooligosaccharide--protein glycosyltransferase subunit 4C	122.823	0.621115	0.214647	2.89366	0.00380776	0.0294263
ASEM_AUS1_01720		CCD22_ORYSJ	Cyclin-D2-2 (G1/S-specific cyclin-D2-2) (CycD2;2)	82.0974	1.6475	0.304416	5.412	6.23237e-08	4.34514e-06
ASEM_AUS1_01721		-	-	0.623157	2.29367	2.99382	0.766137	0.443595	NA
ASEM_AUS1_01722		-	-	7.15113	-0.545604	2.65068	-0.205835	0.83692	0.923246
ASEM_AUS1_01723		-	-	166.316	0.0105655	0.253852	0.0416207	0.966801	0.985443
ASEM_AUS1_01724		PLP1_ORYSJ	Patatin-like protein 1 (OsPLP1) (EC 3.1.1.-)	7.90482	1.73167	1.96054	0.883261	NA	NA
ASEM_AUS1_01725		CAMK5_ARATH	CDPK-related kinase 5 (AtCRK5) (EC 2.7.11.1) (Calcium/calmodulin-dependent protein kinase 1)	509.422	0.80572	0.304511	2.64595	0.00814628	0.050894
ASEM_AUS1_01726		C3H62_ORYSJ	Zinc finger CCCH domain-containing protein 62 (OsC3H62)	62.7831	0.312732	0.267528	1.16897	0.242416	0.462562
ASEM_AUS1_01727		-	-	46.4494	-0.569632	0.812565	-0.70103	0.483284	0.690796
ASEM_AUS1_01728		-	-	390.663	-0.449746	0.444188	-1.01251	0.311293	0.535275
ASEM_AUS1_01729		WEB1_ARATH	Protein WEAK CHLOROPLAST MOVEMENT UNDER BLUE LIGHT 1 (Protein WEB1)	454.484	0.345399	0.192152	1.79753	0.0722511	0.220098
ASEM_AUS1_01731		-	-	3.44139	0.966601	1.14727	0.842523	0.399495	0.618793
ASEM_AUS1_01732		CML13_ORYSJ	Probable calcium-binding protein CML13 (Calmodulin-like protein 13)	142.884	0.684932	0.21067	3.2512	0.00114918	0.0124923
ASEM_AUS1_01733		-	-	97.7002	-0.330355	0.452774	-0.729625	0.46562	0.675579
ASEM_AUS1_01734		-	-	29.7354	-0.395497	0.823941	-0.480007	0.631223	0.800699
ASEM_AUS1_01736		-	-	25.3892	-2.123	0.715838	-2.96576	0.0030194	0.0250124
ASEM_AUS1_01737		SEC1A_ORYSJ	Probable protein transport Sec1a	442.477	-0.14293	0.141974	-1.00673	0.314064	0.537776
ASEM_AUS1_01739		-	-	0.193346	-1.60827	3.37488	-0.476541	0.633689	NA
ASEM_AUS1_01740		-	-	4.38999	-2.78165	1.02508	-2.71359	0.00665578	0.0439427
ASEM_AUS1_01741		-	-	9.14849	-2.14823	2.58289	-0.831714	0.40557	0.624118
ASEM_AUS1_01742		-	-	38.0795	-6.39344	0.533103	-11.9929	3.87211e-33	9.98849e-30
ASEM_AUS1_01743		-	-	5.565	-0.0051669	0.665589	-0.00776289	0.993806	0.997397
ASEM_AUS1_01744		WDR44_XENLA	WD repeat-containing protein 44	14.6254	-0.0217652	0.668489	-0.0325588	0.974026	0.988901
ASEM_AUS1_01745		DOF58_ARATH	Dof zinc finger protein DOF5.8 (AtDOF5.8)	47.1555	-0.268373	0.435775	-0.615852	0.537992	0.733622
ASEM_AUS1_01746		-	-	0.774715	2.40168	1.74736	1.37446	0.169298	NA
ASEM_AUS1_01747		PIGP_ARATH	Phosphatidylinositol N-acetylglucosaminyltransferase subunit P (EC 2.4.1.198)	2.72665	1.08587	0.970206	1.11922	0.263047	0.486281
ASEM_AUS1_01748		PORA_ORYSJ	Protochlorophyllide reductase A, chloroplastic (PCR A) (EC 1.3.1.33) (NADPH-protochlorophyllide oxidoreductase A) (POR A)	2204.76	0.711844	0.549248	1.29603	0.194964	0.405261
ASEM_AUS1_01749		PLT4_ARATH	Probable polyol transporter 4	66.1042	0.0832689	0.322462	0.258228	0.796231	0.900819
ASEM_AUS1_01750		-	-	47.4394	-8.03077	0.746534	-10.7574	5.46897e-27	7.80526e-24
ASEM_AUS1_01753		CLC1_ORYSJ	Clathrin light chain 1	749.584	-0.0079823	0.133549	-0.0597707	0.952338	0.97859
ASEM_AUS1_01754		Y4407_SELML	Inactive protein kinase SELMODRAFT_444075	116.597	0.863614	0.297914	2.89887	0.00374515	0.0290818
ASEM_AUS1_01755		TSJT1_TOBAC	Stem-specific protein TSJT1	318.621	0.581229	0.690222	0.842091	0.399737	0.619019
ASEM_AUS1_01760		RN141_CHICK	RING finger protein 141	154.083	0.735515	0.233104	3.1553	0.00160332	0.0160307
ASEM_AUS1_01761		TET19_ARATH	Tetraspanin-19 (TOM2A homologous protein 3)	86.0446	-0.121812	0.317406	-0.383775	0.701145	0.843764
ASEM_AUS1_01762		TFB2_ARATH	General transcription and DNA repair factor IIH subunit TFB2 (AtTFB2) (TFIIH subunit TFB2) (RNA polymerase II transcription factor B subunit 2)	121.972	-0.336919	0.144709	-2.32826	0.0198985	0.094305
ASEM_AUS1_01763		BYST_BOVIN	Bystin	126.418	-0.49696	0.266758	-1.86296	0.0624672	0.200175
ASEM_AUS1_01764		-	-	31.9947	-0.010916	0.472446	-0.0231053	0.981566	0.991977
ASEM_AUS1_01765		ALN_ORYSJ	Probable allantoinase (OsALN) (EC 3.5.2.5)	511.988	0.499839	0.543976	0.918862	NA	NA
ASEM_AUS1_01766		MLO14_ARATH	MLO-like protein 14 (AtMlo14)	13.9656	-2.09558	1.09345	-1.91648	0.0553035	0.18513
ASEM_AUS1_01767		CTL2_MOUSE	Choline transporter-like protein 2 (Solute carrier family 44 member 2)	40.5851	1.50248	0.392309	3.82984	0.000128228	0.0023814
ASEM_AUS1_01769		-	-	1.01636	-1.42689	1.37975	-1.03417	0.301056	NA
ASEM_AUS1_01770		ACBP2_ARATH	Acyl-CoA-binding domain-containing protein 2 (Acyl-CoA binding protein 2)	312.805	0.0516448	0.217648	0.237286	0.812435	0.910367
ASEM_AUS1_01771		E13B_WHEAT	Glucan endo-1,3-beta-glucosidase (EC 3.2.1.39) ((1->3)-beta-glucan endohydrolase) ((1->3)-beta-glucanase) (Beta-1,3-endoglucanase)	0.577643	1.88836	3.06333	0.616441	0.537603	NA
ASEM_AUS1_01772		ATG4B_ORYSJ	Cysteine protease ATG4B (EC 3.4.22.-) (Autophagy-related protein 4 homolog B)	318.116	0.0201314	0.135378	0.148706	0.881786	0.943538
ASEM_AUS1_01774		-	-	39.1887	-2.0364	0.841831	-2.41901	0.0155628	0.0799877
ASEM_AUS1_01776		PMM_ORYSJ	Phosphomannomutase (OsPMM) (EC 5.4.2.8)	184.851	0.286726	0.212348	1.35026	0.176931	0.381488
ASEM_AUS1_01777		-	-	0.625956	0.704743	2.40262	0.293323	0.769275	NA
ASEM_AUS1_01778		TASP1_ARATH	Putative threonine aspartase (Taspase-1) (EC 3.4.25.-) [Cleaved into: Putative threonine aspartase subunit alpha; Putative threonine aspartase subunit beta]	17.891	-0.585739	0.304702	-1.92233	0.0545637	0.183391
ASEM_AUS1_01780		PMM_ORYSJ	Phosphomannomutase (OsPMM) (EC 5.4.2.8)	188.711	0.362861	0.218686	1.65928	0.0970592	0.265515
ASEM_AUS1_01782		TASP1_ARATH	Putative threonine aspartase (Taspase-1) (EC 3.4.25.-) [Cleaved into: Putative threonine aspartase subunit alpha; Putative threonine aspartase subunit beta]	43.6266	-0.841513	0.244734	-3.43848	0.000584997	0.00754907
ASEM_AUS1_01783		KEA2_ARATH	K(+) efflux antiporter 2, chloroplastic (AtKEA2)	1706.33	-0.223623	0.147374	-1.51738	0.129171	0.315479
ASEM_AUS1_01784		MSH3_ARATH	DNA mismatch repair protein MSH3 (AtMSH3) (MutS protein homolog 3)	111.446	1.14995	0.421401	2.72888	0.00635489	0.0424801
ASEM_AUS1_01785		FB207_ARATH	Putative F-box protein At3g58860	224.402	-0.0588684	0.137908	-0.426867	0.669476	0.824059
ASEM_AUS1_01786		-	-	7.95778	0.565948	3.09579	0.182812	NA	NA
ASEM_AUS1_01787		SYK_ORYSJ	Lysine--tRNA ligase (EC 6.1.1.6) (Lysyl-tRNA synthetase) (LysRS)	96.4351	1.2162	1.227	0.991199	NA	NA
ASEM_AUS1_01788		-	-	9.29011	-0.157051	0.403895	-0.388841	0.697394	0.841912
ASEM_AUS1_01789		-	-	8.76016	0.455788	0.707963	0.643801	0.519704	0.719687
ASEM_AUS1_01790		ARI5_ARATH	Probable E3 ubiquitin-protein ligase ARI5 (EC 2.3.2.31) (ARIADNE-like protein ARI5) (Protein ariadne homolog 5) (RING-type E3 ubiquitin transferase ARI5)	23.814	21.7915	3.32099	6.56175	NA	NA
ASEM_AUS1_01791		ARI8_ARATH	Probable E3 ubiquitin-protein ligase ARI8 (EC 2.3.2.31) (ARIADNE-like protein ARI8) (Protein ariadne homolog 8) (RING-type E3 ubiquitin transferase ARI8)	5.96584	5.0429	3.27844	1.5382	NA	NA
ASEM_AUS1_01792		ADAT1_DROME	tRNA-specific adenosine deaminase 1 (EC 3.5.4.34) (dADAT1) (tRNA-specific adenosine-37 deaminase)	87.0095	-0.0952468	0.255709	-0.372481	0.709535	0.849411
ASEM_AUS1_01793		-	-	12.3959	-5.21898	2.20244	-2.36964	0.0178054	0.087554
ASEM_AUS1_01795		FTIP1_ARATH	FT-interacting protein 1	838.223	0.655692	0.38741	1.6925	0.0905503	0.25366
ASEM_AUS1_01796		AHL9_ARATH	AT-hook motif nuclear-localized protein 9	872.442	0.42287	0.320623	1.3189	0.187202	0.395666
ASEM_AUS1_01797		Y5126_ARATH	Serine/threonine-protein kinase BSK8 (EC 2.7.11.1) (Brassinosteroid-signaling kinase 8)	282.337	0.0573988	0.146105	0.392859	0.694423	0.839937
ASEM_AUS1_01798		CASP2_MAIZE	Casparian strip membrane protein 2 (ZmCASP2)	0.733468	-1.35457	1.56257	-0.866884	0.386006	NA
ASEM_AUS1_01799		PP365_ARATH	Pentatricopeptide repeat-containing protein At5g04810, chloroplastic (Maize PPR4 homolog) (AtPPR4)	13.2916	-0.269147	0.503225	-0.534844	0.592757	0.774539
ASEM_AUS1_01800		PP365_ARATH	Pentatricopeptide repeat-containing protein At5g04810, chloroplastic (Maize PPR4 homolog) (AtPPR4)	193.598	-0.264551	0.290346	-0.911157	0.362213	0.583321
ASEM_AUS1_01802		UEV1C_ARATH	Ubiquitin-conjugating enzyme E2 variant 1C (Ubc enzyme variant 1C) (Protein MMS ZWEI HOMOLOG 3)	165.13	1.18541	0.41602	2.8494	0.00438022	0.0325532
ASEM_AUS1_01803		CAF1K_ARATH	Probable CCR4-associated factor 1 homolog 11 (EC 3.1.13.4)	15.8004	-0.748041	0.578371	-1.29336	0.195887	0.406689
ASEM_AUS1_01805		RRS1_ARATH	Ribosome biogenesis regulatory protein homolog	281.803	0.376341	0.16655	2.25963	0.0238441	0.106339
ASEM_AUS1_01806		NHL2_ARATH	NDR1/HIN1-like protein 2	41.3996	-1.33078	0.359073	-3.70616	0.000210423	0.00351786
ASEM_AUS1_01807		NHL2_ARATH	NDR1/HIN1-like protein 2	7.9316	-2.72453	1.01022	-2.69696	0.00699754	0.045514
ASEM_AUS1_01808		PUX8_ARATH	Plant UBX domain-containing protein 8 (PUX8) (Ara4-interacting protein) (Suppressor of ARA4-induced defect of ypt1) (SAY1)	5.4523	1.70284	0.577973	2.94622	0.0032168	0.0261274
ASEM_AUS1_01809		NHL12_ARATH	NDR1/HIN1-like protein 12	32.366	-0.000121868	0.449853	-0.000270905	0.999784	0.9999
ASEM_AUS1_01810		E70A1_ARATH	Exocyst complex component EXO70A1 (AtExo70a1) (Exocyst subunit Exo70 family protein A1)	1183.76	-0.124611	0.140338	-0.887938	0.374574	0.595178
ASEM_AUS1_01811		GSTFB_ARATH	Glutathione S-transferase F11 (AtGSTF11) (EC 2.5.1.18) (AtGSTF6) (GST class-phi) (GST class-phi member 11)	3.32822	-0.285602	1.75627	-0.162618	0.870819	0.938057
ASEM_AUS1_01812		-	-	32.7837	-0.900735	0.356947	-2.52344	0.0116212	0.0655686
ASEM_AUS1_01813		NUD26_ARATH	Nudix hydrolase 26, chloroplastic (AtNUDT26) (EC 3.6.1.-) (Bis(5'-nucleosyl)-tetraphosphatase (asymmetrical))	187.962	-0.55139	0.208079	-2.64991	0.0080513	0.050435
ASEM_AUS1_01815		TMK3_ARATH	Receptor-like kinase TMK3 (EC 2.7.11.1) (BARK1-like kinase 2) (Leucine-rich repeat receptor-like kinases TMK3) (Transmembrane kinase 3)	155.361	-2.08049	0.364722	-5.70431	1.16813e-08	1.03545e-06
ASEM_AUS1_01816		RENT1_ARATH	Regulator of nonsense transcripts 1 homolog (EC 3.6.4.-) (ATP-dependent helicase UPF1)	282.972	0.844849	0.659146	1.28173	0.199936	0.411508
ASEM_AUS1_01817		-	-	3.26547	-1.16306	1.00504	-1.15723	0.247179	0.468167
ASEM_AUS1_01818		-	-	4.69303	2.28442	1.19976	1.90407	0.0569016	0.188526
ASEM_AUS1_01821		NPC2_ARATH	Non-specific phospholipase C2 (EC 3.1.-.-)	32.4894	-1.55722	0.725284	-2.14705	0.0317891	0.128042
ASEM_AUS1_01822		-	-	3.72774	-3.06814	2.44096	-1.25694	NA	NA
ASEM_AUS1_01823		LRP1_ARATH	Protein LATERAL ROOT PRIMORDIUM 1	34.5958	-0.233337	0.478445	-0.487699	0.625763	0.797184
ASEM_AUS1_01824		-	-	486.353	-0.153684	0.161393	-0.95223	0.34098	0.563914
ASEM_AUS1_01825		-	-	2.38977	-5.16479	2.98452	-1.73052	0.0835367	0.241258
ASEM_AUS1_01826		NQR2_ORYSJ	Probable NADPH:quinone oxidoreductase 2 (EC 1.6.5.2)	99.7047	0.20679	0.400539	0.516279	0.605659	0.783529
ASEM_AUS1_01829		-	-	0.914635	-0.850178	2.86743	-0.296494	0.766853	NA
ASEM_AUS1_01830		HD1_ORYSJ	Zinc finger protein HD1 (Protein CONSTANS-like) (Protein HEADING DATE 1) (OsHd1) (Protein PHOTOPERIOD SENSITIVITY 1)	12.2279	1.74803	0.675029	2.58956	0.00960994	0.0574087
ASEM_AUS1_01831		PER11_ARATH	Peroxidase 11 (Atperox P11) (EC 1.11.1.7) (ATP23a/ATP23b)	3.08684	-0.280558	1.25857	-0.222918	0.823599	0.916292
ASEM_AUS1_01832		NIK1_ARATH	Protein NSP-INTERACTING KINASE 1 (AtNIK1) (EC 2.7.11.1) (LRR receptor-like serine/threonine-protein kinase NIK1)	4.2899	0.758948	0.758656	1.00039	0.317124	0.54029
ASEM_AUS1_01833		NIK1_ARATH	Protein NSP-INTERACTING KINASE 1 (AtNIK1) (EC 2.7.11.1) (LRR receptor-like serine/threonine-protein kinase NIK1)	73.4361	-0.163572	0.187358	-0.873048	0.382637	0.603095
ASEM_AUS1_01835		NHP2_ARATH	H/ACA ribonucleoprotein complex subunit 2-like protein (Nhp2-like protein)	16.4169	0.792472	0.613098	1.29257	0.19616	0.406987
ASEM_AUS1_01836		RPM1_ARATH	Disease resistance protein RPM1 (Resistance to Pseudomonas syringae protein 3)	11.367	4.71926	2.32891	2.02638	NA	NA
ASEM_AUS1_01837		GCA2_ARATH	Gamma carbonic anhydrase 2, mitochondrial (AtCA2) (GAMMA CA2) (EC 4.2.1.-) (Transcription factor APFI)	503.544	-0.120679	0.142521	-0.846749	0.397135	0.616656
ASEM_AUS1_01838		CXE18_ARATH	Probable carboxylesterase 18 (AtCXE18) (EC 3.1.1.1)	61.7526	0.739305	0.518149	1.42682	0.153632	0.350033
ASEM_AUS1_01840		GAT26_ARATH	GATA transcription factor 26	276.406	0.152934	0.204726	0.747017	0.455053	0.666926
ASEM_AUS1_01841		GCN2_ARATH	eIF-2-alpha kinase GCN2 (serine/threonine-protein kinase GCN2) (EC 2.7.11.1)	372.777	0.150273	0.159841	0.940139	0.347146	0.570316
ASEM_AUS1_01842		MET18_BOVIN	Histidine protein methyltransferase 1 homolog (Methyltransferase-like protein 18) (EC 2.1.1.-)	226.187	-0.534394	0.353097	-1.51345	0.130166	0.316711
ASEM_AUS1_01843		NRPC1_ARATH	DNA-directed RNA polymerase III subunit 1 (DNA-directed RNA polymerase III subunit RPC1) (DNA polymerase I subunit C1) (EC 2.7.7.6) (Nuclear RNA polymerase C1)	300.666	-0.596901	0.179671	-3.3222	0.000893111	0.0103871
ASEM_AUS1_01844		ARI8_ARATH	Probable E3 ubiquitin-protein ligase ARI8 (EC 2.3.2.31) (ARIADNE-like protein ARI8) (Protein ariadne homolog 8) (RING-type E3 ubiquitin transferase ARI8)	586.294	-0.439519	0.139865	-3.14246	0.00167535	0.0165078
ASEM_AUS1_01845		ALY3_ARATH	Protein ALWAYS EARLY 3 (AtALY3)	31.7622	0.460849	0.336715	1.36866	0.171105	0.374416
ASEM_AUS1_01846		-	-	75.4557	1.45245	0.801919	1.81121	0.0701081	0.215562
ASEM_AUS1_01848		GT14A_ARATH	Beta-glucuronosyltransferase GlcAT14A (EC 2.4.1.-) (GT14 family glucuronic acid transferase 1) (AtGlcAT14A)	261.518	-0.344198	0.149519	-2.30204	0.021333	0.098798
ASEM_AUS1_01849		PIGT_HUMAN	GPI transamidase component PIG-T (Phosphatidylinositol-glycan biosynthesis class T protein)	128.947	-0.136249	0.109967	-1.239	0.215346	0.429593
ASEM_AUS1_01851		-	-	1.86098	-0.77978	2.1251	-0.366938	0.713665	0.852183
ASEM_AUS1_01852		BT1_MAIZE	Adenine nucleotide transporter BT1, chloroplastic/amyloplastic/mitochondrial (Protein brittle-1)	481.934	-0.221194	0.14119	-1.56664	0.117198	0.297271
ASEM_AUS1_01853		Y2416_ARATH	Uncharacterized protein At2g34160	363.541	0.635284	0.162669	3.90538	9.40783e-05	0.00187401
ASEM_AUS1_01854		-	-	63.5222	0.518019	0.361099	1.43456	0.151412	0.346937
ASEM_AUS1_01855		WAKLQ_ARATH	Wall-associated receptor kinase-like 20 (EC 2.7.11.-)	2.13268	0.722287	1.17578	0.614304	0.539014	0.734362
ASEM_AUS1_01856		-	-	2.03333	-4.93584	3.18628	-1.54909	NA	NA
ASEM_AUS1_01857		-	-	39.9412	-0.16921	0.835561	-0.20251	0.839518	0.924767
ASEM_AUS1_01860		-	-	29.6509	-2.76987	0.884381	-3.13199	0.00173626	0.0169397
ASEM_AUS1_01861		KPRO_MAIZE	Putative receptor protein kinase ZmPK1 (EC 2.7.11.1)	34.1052	-3.69237	0.955968	-3.86244	0.000112262	0.00217084
ASEM_AUS1_01862		RH52A_ORYSJ	DEAD-box ATP-dependent RNA helicase 52A (EC 3.6.4.13)	15.6018	-7.19883	1.23955	-5.8076	6.33755e-09	6.12298e-07
ASEM_AUS1_01865		CESAB_ORYSJ	Putative cellulose synthase A catalytic subunit 11 [UDP-forming] (EC 2.4.1.12) (OsCesA11)	0.681918	-3.11413	3.32328	-0.937065	0.348725	NA
ASEM_AUS1_01866		HY5_ARATH	Transcription factor HY5 (Protein LONG HYPOCOTYL 5) (bZIP transcription factor 56) (AtbZIP56)	14.4407	-0.784402	0.55451	-1.41459	0.15719	0.354726
ASEM_AUS1_01867		OCP3_ARATH	Protein OVEREXPRESSOR OF CATIONIC PEROXIDASE 3	260.109	-0.171853	0.313864	-0.547539	0.584008	0.768431
ASEM_AUS1_01868		-	-	96.1179	-0.583334	0.38334	-1.52171	0.128081	0.314037
ASEM_AUS1_01869		C3H62_ORYSJ	Zinc finger CCCH domain-containing protein 62 (OsC3H62)	40.6851	0.207902	0.359081	0.578983	0.562601	0.752117
ASEM_AUS1_01873		-	-	2.33188	1.61212	1.81509	0.888178	0.374445	0.595159
ASEM_AUS1_01875		-	-	3.35538	-0.28739	0.87927	-0.32685	0.743781	0.870302
ASEM_AUS1_01879		Y3028_ARATH	Uncharacterized acetyltransferase At3g50280 (EC 2.3.1.-)	3.04995	-3.59134	1.59152	-2.25655	0.0240365	0.106886
ASEM_AUS1_01880		-	-	3.23759	-0.504896	0.82425	-0.612553	0.540172	0.735285
ASEM_AUS1_01884		SDHA_ORYSJ	Succinate dehydrogenase [ubiquinone] flavoprotein subunit, mitochondrial (EC 1.3.5.1) (Flavoprotein subunit of complex II) (FP)	655.877	0.303817	0.286638	1.05993	0.289175	0.513921
ASEM_AUS1_01886		Y3028_ARATH	Uncharacterized acetyltransferase At3g50280 (EC 2.3.1.-)	6.73056	-1.71187	1.30582	-1.31095	0.189876	0.399109
ASEM_AUS1_01887		-	-	0.850308	-3.66952	3.31347	-1.10746	0.268097	NA
ASEM_AUS1_01890		SDHA_ORYSJ	Succinate dehydrogenase [ubiquinone] flavoprotein subunit, mitochondrial (EC 1.3.5.1) (Flavoprotein subunit of complex II) (FP)	547.702	-0.878732	0.336176	-2.6139	0.00895145	0.0544731
ASEM_AUS1_01891		-	-	7.72185	-0.364254	0.835038	-0.436212	0.662683	0.819686
ASEM_AUS1_01895		-	-	13.556	-0.37659	0.484757	-0.776864	0.437239	0.652532
ASEM_AUS1_01899		-	-	12.5491	2.0731	1.49438	1.38726	0.165362	0.366315
ASEM_AUS1_01900		-	-	1.36904	-0.649591	1.26003	-0.515534	0.60618	0.783967
ASEM_AUS1_01901		-	-	1.03579	0.218474	1.74842	0.124955	0.900559	NA
ASEM_AUS1_01902		-	-	1.25335	-3.20278	1.95056	-1.64198	0.100594	NA
ASEM_AUS1_01903		RPM1_ARATH	Disease resistance protein RPM1 (Resistance to Pseudomonas syringae protein 3)	60.3237	-2.11379	0.778221	-2.71618	0.00660394	0.0437369
ASEM_AUS1_01904		-	-	15.5823	0.570917	0.596596	0.956958	0.338588	0.561347
ASEM_AUS1_01905		HEX6_RICCO	Hexose carrier protein HEX6	302.581	-0.308122	0.280051	-1.10024	0.271229	0.494565
ASEM_AUS1_01906		-	-	10.6755	0.0666572	1.14167	0.0583858	0.953441	0.9792
ASEM_AUS1_01907		HEX6_RICCO	Hexose carrier protein HEX6	42.1892	0.15021	0.598633	0.250921	0.801875	0.904245
ASEM_AUS1_01908		FB262_ARATH	F-box protein At5g25290	2.07117	-4.96711	1.22079	-4.06878	4.72604e-05	0.00111438
ASEM_AUS1_01909		FB262_ARATH	F-box protein At5g25290	11.1587	-2.33396	1.11072	-2.10131	0.0356139	0.138286
ASEM_AUS1_01910		-	-	3.36159	0.837535	1.81068	0.462553	0.643685	0.807926
ASEM_AUS1_01911		-	-	114.619	-0.164959	0.789449	-0.208955	0.834484	0.922175
ASEM_AUS1_01912		FB262_ARATH	F-box protein At5g25290	8.2615	-2.07657	0.855062	-2.42856	0.015159	0.0786645
ASEM_AUS1_01914		-	-	2.31842	-3.17533	1.43533	-2.21226	0.0269488	0.115075
ASEM_AUS1_01915		-	-	11.0164	0.0844037	0.96374	0.0875793	0.930211	0.967327
ASEM_AUS1_01916		-	-	2.52086	-0.113707	1.16274	-0.0977921	0.922097	0.963481
ASEM_AUS1_01918		-	-	11.7011	1.24169	0.686406	1.80898	0.0704546	0.216363
ASEM_AUS1_01920		-	-	22.1208	0.0195637	0.350305	0.0558475	0.955463	0.980352
ASEM_AUS1_01921		CK5P1_ORYSJ	CDK5RAP1-like protein	44.9655	-0.200365	0.40868	-0.490274	0.62394	0.796009
ASEM_AUS1_01922		HFLX_CLOSW	GTPase HflX (GTP-binding protein HflX)	186.485	0.047491	0.32575	0.145789	0.884088	0.944715
ASEM_AUS1_01923		CK5P1_ORYSJ	CDK5RAP1-like protein	262.992	-0.0308383	0.237028	-0.130104	0.896484	0.951323
ASEM_AUS1_01924		HFLX_CLOSW	GTPase HflX (GTP-binding protein HflX)	224.276	0.211507	0.3458	0.611646	0.540772	0.735482
ASEM_AUS1_01925		WDL4_ARATH	Protein WVD2-like 4	15.4818	-1.14602	1.26892	-0.903143	0.36645	0.587322
ASEM_AUS1_01926		-	-	8.50231	-1.21552	0.894879	-1.35831	0.174366	0.378261
ASEM_AUS1_01928		PUM12_ARATH	Pumilio homolog 12 (APUM-12) (AtPUM12)	19.6223	0.387199	0.464466	0.833643	0.404482	0.623076
ASEM_AUS1_01929		NLAL1_ARATH	Putative H/ACA ribonucleoprotein complex subunit 1-like protein 1	31.9434	1.0303	0.443065	2.32539	0.0200511	0.0948019
ASEM_AUS1_01930		-	-	107.185	0.0705733	0.190557	0.370353	0.71112	0.8506
ASEM_AUS1_01931		-	-	705.693	-0.258814	0.208184	-1.24319	0.213796	0.428124
ASEM_AUS1_01934		-	-	2.05648	4.66282	2.06859	2.25411	0.0241895	0.107307
ASEM_AUS1_01935		CALR3_ARATH	Calreticulin-3 (Protein PRIORITY IN SWEET LIFE 1)	1258.69	0.433166	0.266151	1.62752	0.103627	0.276325
ASEM_AUS1_01936		RBL13_ARATH	RHOMBOID-like protein 13 (AtRBL13) (EC 3.4.21.-)	34.499	-0.407699	0.266289	-1.53104	0.12576	0.31127
ASEM_AUS1_01938		E1314_ARATH	Glucan endo-1,3-beta-glucosidase 14 (EC 3.2.1.39) ((1->3)-beta-glucan endohydrolase 14) ((1->3)-beta-glucanase 14) (Beta-1,3-endoglucanase 14) (Beta-1,3-glucanase 14)	0.683251	0.00580269	1.80171	0.00322066	0.99743	NA
ASEM_AUS1_01939		DJ1B_ARATH	Protein DJ-1 homolog B (AtDJ1B)	580.179	0.373856	0.171889	2.17499	0.0296311	0.122534
ASEM_AUS1_01940		-	-	7.06783	2.83964	1.69481	1.6755	0.0938368	0.259723
ASEM_AUS1_01941		-	-	2.54614	-0.0238903	1.30467	-0.0183115	0.98539	0.993556
ASEM_AUS1_01943		7SB1_SOYBN	Basic 7S globulin (SBg7S) (Bg) [Cleaved into: Basic 7S globulin high kDa subunit; Basic 7S globulin low kDa subunit]	8.07283	0.774429	0.985725	0.785644	0.432076	0.648162
ASEM_AUS1_01946		ASNS2_ORYSJ	Asparagine synthetase [glutamine-hydrolyzing] 2 (EC 6.3.5.4) (Glutamine-dependent asparagine synthetase 2)	45.8194	0.713933	0.373824	1.90981	0.0561576	0.186946
ASEM_AUS1_01949		C16B1_PICSI	Cytochrome P450 716B1 (EC 1.14.-.-) (Cytochrome P450 CYPA1)	3.19224	-2.06	1.87374	-1.0994	0.271592	0.495018
ASEM_AUS1_01951		-	-	2.65405	-1.96686	1.19191	-1.65017	0.0989082	0.268515
ASEM_AUS1_01958		-	-	13.8641	-0.16842	0.580854	-0.289952	0.771853	0.886195
ASEM_AUS1_01960		D53_ORYSJ	Protein DWARF 53	652.86	-0.102111	0.262202	-0.389436	0.696953	0.841735
ASEM_AUS1_01961		SIZ2_ORYSJ	E3 SUMO-protein ligase SIZ2 (EC 2.3.2.-) (E3 SUMO-protein transferase SIZ2)	190.88	-0.278863	0.230652	-1.20902	0.226655	0.443254
ASEM_AUS1_01962		PBL26_ARATH	Probable serine/threonine-protein kinase PBL26 (EC 2.7.11.1) (PBS1-like protein 26)	3.91015	-0.289851	0.877167	-0.330439	0.741068	0.868594
ASEM_AUS1_01963		SC61B_ARATH	Protein transport protein Sec61 subunit beta	52.4605	-0.319687	0.173283	-1.84489	0.0650542	0.205277
ASEM_AUS1_01964		PLCD6_ARATH	Phosphoinositide phospholipase C 6 (EC 3.1.4.11) (Phosphoinositide phospholipase PLC6) (AtPLC6) (AtPLC8) (PI-PLC6)	280.69	-1.18793	0.32761	-3.62604	0.000287799	0.0044589
ASEM_AUS1_01965		DES1_SORBI	Probable fatty acid desaturase DES1 (SbDES1)	38.3961	-0.823759	0.437656	-1.88221	0.0598076	0.194739
ASEM_AUS1_01966		TBL29_ARATH	Protein ESKIMO 1 (Protein trichome birefringence-like 29)	80.1032	-1.37548	0.476308	-2.88779	0.00387957	0.0298444
ASEM_AUS1_01967		CLH1_ORYSJ	Clathrin heavy chain 1	715.751	-0.922746	0.369955	-2.49421	0.0126239	0.0695229
ASEM_AUS1_01968		PHYK2_ORYSJ	Probable phytol kinase 2, chloroplastic (EC 2.7.1.182)	172.393	0.225844	0.227095	0.99449	0.319984	0.54344
ASEM_AUS1_01969		CLH1_ORYSJ	Clathrin heavy chain 1	940.934	-0.73343	0.241785	-3.0334	0.00241815	0.0213333
ASEM_AUS1_01970		SSL10_ARATH	Protein STRICTOSIDINE SYNTHASE-LIKE 10 (AtSSL10) (Strictosidine synthase 8) (AtSS8)	11.7734	3.97461	0.888612	4.47284	7.71892e-06	0.000264432
ASEM_AUS1_01971		Y2104_ARATH	Uncharacterized methyltransferase At2g41040, chloroplastic (EC 2.1.1.-)	70.9499	-0.100868	0.330387	-0.305304	0.760135	0.880092
ASEM_AUS1_01972		THI42_SORBI	Thiamine thiazole synthase 2, chloroplastic (Thiazole biosynthetic enzyme 2)	2679.04	0.352487	0.569737	0.618684	0.536125	0.732282
ASEM_AUS1_01977		GPDL3_ARATH	Glycerophosphodiester phosphodiesterase GDPDL3 (EC 3.1.4.46) (Glycerophosphodiester phosphodiesterase-like 3) (ATGDPDL3) (Glycerophosphodiesterase-like 2) (Protein MUTANT ROOT HAIR 5) (Protein SHAVEN 3)	7.08383	-0.88988	0.887636	-1.00253	0.316089	0.539239
ASEM_AUS1_01978		-	-	1.63929	0.873374	2.54379	0.343335	0.731346	0.862871
ASEM_AUS1_01980		-	-	7.73963	0.665632	0.816915	0.814811	0.415181	0.63345
ASEM_AUS1_01981		RPM1_ARATH	Disease resistance protein RPM1 (Resistance to Pseudomonas syringae protein 3)	28.3256	-0.835367	0.921375	-0.906653	0.364591	0.585782
ASEM_AUS1_01982		RP8HA_ARATH	Disease resistance protein RPH8A (RPP8 homolog A)	27.0461	0.0861913	0.6622	0.130159	0.896441	0.951323
ASEM_AUS1_01983		EPAB2_HUMAN	Embryonic polyadenylate-binding protein 2 (Embryonic poly(A)-binding protein 2) (ePABP-2) (ePABP2) (Embryonic poly(A)-binding protein type II) (Poly(A)-binding protein nuclear-like 1)	182.122	-0.363368	0.184458	-1.96992	0.0488475	0.170161
ASEM_AUS1_01985		Y5694_ARATH	Probably inactive leucine-rich repeat receptor-like protein kinase At5g06940	2.67959	-0.246366	0.904603	-0.272348	0.785355	0.894588
ASEM_AUS1_01986		-	-	284.055	-0.0959628	0.124215	-0.772552	0.439787	0.654858
ASEM_AUS1_01988		GIG1_ARATH	Protein GIGAS CELL1 (Protein ENHANCER OF BON1-2 30) (Protein OMISSION OF SECOND DIVISION1) (Protein UV-B-INSENSITIVE 4-like)	2.76551	3.90662	1.59163	2.45448	0.0141088	0.0749794
ASEM_AUS1_01991		-	-	2.80757	-0.875012	1.86857	-0.46828	0.639585	0.805523
ASEM_AUS1_01998		RL6_MESCR	60S ribosomal protein L6 (YL16-like)	385.243	0.126038	0.25692	0.490573	0.623729	0.796009
ASEM_AUS1_02002		TM205_XENLA	Transmembrane protein 205	234.811	-0.562311	0.225354	-2.49523	0.0125876	0.0694416
ASEM_AUS1_02003		C71E1_SORBI	4-hydroxyphenylacetaldehyde oxime monooxygenase (EC 1.14.14.37) (Cytochrome P450 71E1)	1.38983	0.621013	1.74458	0.355968	0.721865	0.856959
ASEM_AUS1_02006		-	-	80.7076	0.776211	1.1113	0.698469	0.484884	0.692048
ASEM_AUS1_02007		-	-	12.0602	-0.779016	0.890198	-0.875105	0.381517	0.60197
ASEM_AUS1_02008		-	-	1.65747	1.56931	2.02964	0.773196	0.439406	0.654507
ASEM_AUS1_02009		-	-	189.91	1.6476	0.878903	1.87461	0.0608459	0.197027
ASEM_AUS1_02010		CBP2_WHEAT	Serine carboxypeptidase 2 (EC 3.4.16.6) (CPDW-II) (CP-WII) (Carboxypeptidase D) (Serine carboxypeptidase II) [Cleaved into: Serine carboxypeptidase 2 chain A (Serine carboxypeptidase II chain A); Serine carboxypeptidase 2 chain B (Serine carboxypeptidase II chain B)]	69.5096	-0.390515	0.347726	-1.12305	0.261415	0.484433
ASEM_AUS1_02011		-	-	2.65529	-0.628169	1.17189	-0.536029	0.591939	0.774087
ASEM_AUS1_02013		NPH3_ORYSJ	Coleoptile phototropism protein 1 (BTB/POZ domain-containing protein CPT1) (Non-phototropic hypocotyl 3-like protein) (NPH3-like protein)	72.8062	1.57891	0.399352	3.95367	7.69609e-05	0.00162329
ASEM_AUS1_02014		-	-	16.7067	2.08711	0.826004	2.52675	0.0115122	0.0651737
ASEM_AUS1_02015		-	-	0.992536	-0.652192	1.26341	-0.516217	0.605703	NA
ASEM_AUS1_02016		CBP2_WHEAT	Serine carboxypeptidase 2 (EC 3.4.16.6) (CPDW-II) (CP-WII) (Carboxypeptidase D) (Serine carboxypeptidase II) [Cleaved into: Serine carboxypeptidase 2 chain A (Serine carboxypeptidase II chain A); Serine carboxypeptidase 2 chain B (Serine carboxypeptidase II chain B)]	266.227	-0.0277421	0.296658	-0.0935154	0.925494	0.965442
ASEM_AUS1_02018		-	-	129.06	-1.5625	1.55827	-1.00272	0.315998	0.539239
ASEM_AUS1_02019		-	-	6.00186	-1.99168	1.76799	-1.12652	0.259944	0.483001
ASEM_AUS1_02020		-	-	3.73518	0.15526	0.621367	0.249868	0.802689	0.904621
ASEM_AUS1_02021		SUGP1_ARATH	SURP and G-patch domain-containing protein 1-like protein (Splicing factor 4-like protein) (SF4-like protein)	526.234	0.223044	0.145017	1.53806	0.124035	0.308396
ASEM_AUS1_02024		-	-	16.7239	0.237599	0.511136	0.464846	0.642042	0.806725
ASEM_AUS1_02025		MED14_ARATH	Mediator of RNA polymerase II transcription subunit 14 (Protein STRUWWELPETER) (AtSWP)	534.355	-0.289033	0.181408	-1.59327	0.111099	0.288582
ASEM_AUS1_02029		EDM2_ARATH	Protein ENHANCED DOWNY MILDEW 2	903.882	-0.592654	0.194638	-3.0449	0.00232756	0.0207829
ASEM_AUS1_02030		AB45G_ORYSJ	ABC transporter G family member 45 (OsABCG45) (Pleiotropic drug resistance protein 1) (OsPDR1)	2.16773	1.91751	1.80097	1.06471	0.287008	0.51183
ASEM_AUS1_02032		-	-	1.41126	1.49137	1.56887	0.950601	0.341807	0.564919
ASEM_AUS1_02035		ANK1_HUMAN	Ankyrin-1 (ANK-1) (Ankyrin-R) (Erythrocyte ankyrin)	3.7646	-0.21954	0.906779	-0.24211	0.808695	0.908268
ASEM_AUS1_02037		AB45G_ORYSJ	ABC transporter G family member 45 (OsABCG45) (Pleiotropic drug resistance protein 1) (OsPDR1)	103.426	-1.99383	1.31776	-1.51305	0.130267	0.316878
ASEM_AUS1_02038		-	-	4.26502	1.87904	2.0074	0.936056	0.349244	0.572116
ASEM_AUS1_02040		MTR_HAEIN	Tryptophan-specific transport protein (Tryptophan permease)	378.817	-0.399105	0.239889	-1.66371	0.0961708	0.26395
ASEM_AUS1_02041		-	-	1.90048	-0.58039	1.38724	-0.418378	0.675671	0.827813
ASEM_AUS1_02042		ESF2_DEBHA	Pre-rRNA-processing protein ESF2 (18S rRNA factor 2)	179.395	0.09938	0.234134	0.424458	0.671232	0.824939
ASEM_AUS1_02043		PPR1_ARATH	Pentatricopeptide repeat-containing protein At1g01970	13.3086	-0.0833243	0.611446	-0.136274	0.891604	0.948486
ASEM_AUS1_02044		NOP56_HUMAN	Nucleolar protein 56 (Nucleolar protein 5A)	80.0421	-1.16908	0.554203	-2.10948	0.0349033	0.136316
ASEM_AUS1_02045		-	-	141.431	0.617344	0.191803	3.21864	0.00128802	0.0135782
ASEM_AUS1_02046		MED18_ARATH	Mediator of RNA polymerase II transcription subunit 18	99.4175	0.344034	0.201835	1.70453	0.088282	0.249677
ASEM_AUS1_02047		RN141_CHICK	RING finger protein 141	89.8079	-0.289143	0.284894	-1.01491	0.310147	0.534225
ASEM_AUS1_02048		PTM_ARATH	DDT domain-containing protein PTM (DDT domain-containing protein 1) (Membrane-bound transcription factor PTM) (PHD type transcription factor with transmembrane domains)	373.835	-0.597873	0.151397	-3.94905	7.84621e-05	0.00164153
ASEM_AUS1_02052		-	-	0.638782	-2.27115	2.85098	-0.79662	0.425672	NA
ASEM_AUS1_02056		-	-	1.23937	-0.837301	2.50775	-0.333885	0.738466	NA
ASEM_AUS1_02058		-	-	9.95066	0.218488	0.501397	0.435759	0.663011	0.819857
ASEM_AUS1_02059		PERQ2_MOUSE	GRB10-interacting GYF protein 2 (PERQ amino acid-rich with GYF domain-containing protein 2) (Trinucleotide repeat-containing gene 15 protein)	345.584	-0.0498453	0.135361	-0.368239	0.712695	0.851695
ASEM_AUS1_02060		-	-	99.4315	0.0149582	0.167624	0.0892367	0.928894	0.966706
ASEM_AUS1_02061		NAC42_ARATH	Transcription factor JUNGBRUNNEN 1 (NAC domain-containing protein 42) (ANAC042)	1.16539	2.36383	1.54217	1.5328	0.125325	NA
ASEM_AUS1_02062		-	-	1.72692	4.40994	2.67727	1.64718	0.0995216	0.269359
ASEM_AUS1_02064		ARAE1_ORYSJ	Probable UDP-arabinose 4-epimerase 1 (EC 5.1.3.5) (OsUEL-1) (UDP-D-xylose 4-epimerase 1) (UDP-galactose 4-epimerase-like protein 1)	273.727	-0.612469	0.232827	-2.63058	0.00852398	0.0525663
ASEM_AUS1_02065		MYBL_DICDI	Myb-like protein L	93.0795	-0.104235	0.267314	-0.389934	0.696586	0.841547
ASEM_AUS1_02069		Y1343_ARATH	G-type lectin S-receptor-like serine/threonine-protein kinase At1g34300 (EC 2.7.11.1)	12.9448	-0.423712	1.24801	-0.339511	NA	NA
ASEM_AUS1_02071		RTNLH_ARATH	Reticulon-like protein B8 (AtRTNLB8)	2795.82	0.0609917	0.112637	0.541487	0.588172	0.771497
ASEM_AUS1_02072		PRAX_BOVIN	Periaxin	1.86562	-2.61657	2.99592	-0.873379	NA	NA
ASEM_AUS1_02073		-	-	1.58239	-0.834768	3.06687	-0.272189	0.785477	0.894616
ASEM_AUS1_02074		Y1669_ARATH	Uncharacterized oxidoreductase At1g06690, chloroplastic (EC 1.-.-.-)	2517.06	0.686574	0.245914	2.79192	0.00523958	0.0370528
ASEM_AUS1_02075		-	-	1.02344	-0.529938	2.52345	-0.210005	0.833664	NA
ASEM_AUS1_02076		PIF1_ARATH	Transcription factor PIF1 (Basic helix-loop-helix protein 15) (AtbHLH15) (bHLH 15) (Protein PHY-INTERACTING FACTOR 1) (Protein PHYTOCHROME INTERACTING FACTOR 3-LIKE 5) (Transcription factor EN 101) (bHLH transcription factor bHLH015)	207.723	0.27611	0.276928	0.997047	0.318742	0.542187
ASEM_AUS1_02077		BH013_ARATH	Transcription factor bHLH13 (Basic helix-loop-helix protein 13) (AtbHLH13) (bHLH 13) (Transcription factor EN 39) (bHLH transcription factor bHLH013)	283.33	-0.553525	0.194613	-2.84423	0.00445188	0.0329907
ASEM_AUS1_02078		WIT1_ARATH	WPP domain-interacting tail-anchored protein 1	64.9083	0.0691671	0.244052	0.283411	0.776862	0.889398
ASEM_AUS1_02083		HEBP2_HUMAN	Heme-binding protein 2 (Placental protein 23) (PP23) (Protein SOUL)	119.722	0.284906	0.235547	1.20955	0.226451	0.442985
ASEM_AUS1_02084		-	-	162.816	0.0360301	0.2532	0.142299	0.886844	0.946257
ASEM_AUS1_02085		-	-	243.518	0.207219	0.308445	0.671818	0.501699	0.705475
ASEM_AUS1_02086		SINA3_ARATH	E3 ubiquitin-protein ligase SINAT3 (EC 2.3.2.27) (RING-type E3 ubiquitin transferase SINAT3) (Seven in absentia homolog 3)	150.143	-0.441404	0.316499	-1.39465	0.163122	0.362906
ASEM_AUS1_02087		SEC22_ARATH	25.3 kDa vesicle transport protein (AtSEC22)	259.605	-0.343138	0.214422	-1.60029	0.109534	0.286043
ASEM_AUS1_02088		-	-	21.1706	-2.07084	0.571931	-3.62078	0.000293719	0.00452885
ASEM_AUS1_02089		-	-	1.32148	-0.609405	1.82282	-0.33432	0.738138	NA
ASEM_AUS1_02091		Y1341_ORYSJ	B3 domain-containing protein Os01g0234100	0.995916	1.10093	1.87786	0.586266	0.557697	NA
ASEM_AUS1_02092		UBC38_ARATH	Putative ubiquitin-conjugating enzyme E2 38 (EC 2.3.2.23) (E2 ubiquitin-conjugating enzyme 38) (Ubiquitin carrier protein 38)	375.767	-0.126147	0.248343	-0.507954	0.611486	0.787985
ASEM_AUS1_02093		AGC17_ARATH	Serine/threonine-protein kinase AGC1-7 (EC 2.7.11.1) (AGC serine/threonine-protein kinase subfamily 1 member 7)	14.0047	0.00530717	0.403097	0.013166	0.989495	0.995164
ASEM_AUS1_02094		CCA11_ORYSJ	Cyclin-A1-1 (G2/mitotic-specific cyclin-A1-1) (CycA1;1)	11.3542	-4.74743	0.664675	-7.14248	9.16615e-13	2.13018e-10
ASEM_AUS1_02095		SRS1_ORYSJ	Salt stress root protein RS1	606.443	0.140607	0.340242	0.413256	0.679419	0.830748
ASEM_AUS1_02096		ELD1_ARATH	Glycosyltransferase-like KOBITO 1 (EC 2.4.1.-) (Protein ABA INSENSITIVE 8) (Protein ELONGATION DEFECTIVE 1)	256.571	-0.356853	0.226989	-1.57211	0.115924	0.295405
ASEM_AUS1_02097		UBC26_ARATH	Probable ubiquitin-conjugating enzyme E2 26 (EC 2.3.2.23) (E2 ubiquitin-conjugating enzyme 26) (Ubiquitin carrier protein 26)	303.798	-0.0947218	0.185278	-0.511241	0.609183	0.786158
ASEM_AUS1_02098		-	-	0.581019	-3.13143	2.16162	-1.44865	0.147434	NA
ASEM_AUS1_02100		YSL12_ORYSJ	Probable metal-nicotianamine transporter YSL12 (Protein YELLOW STRIPE LIKE 12) (OsYSL12)	482.347	0.0773452	0.369497	0.209326	0.834194	0.921934
ASEM_AUS1_02101		YSL11_ORYSJ	Probable metal-nicotianamine transporter YSL11 (Protein YELLOW STRIPE LIKE 11) (OsYSL11)	4.35537	-0.209567	0.559404	-0.374626	0.707938	0.8485
ASEM_AUS1_02102		-	-	120.473	0.159496	0.362764	0.43967	0.660176	0.818328
ASEM_AUS1_02103		U82A1_ARATH	UDP-glycosyltransferase 82A1 (EC 2.4.1.-)	54.0569	-4.28512	1.34393	-3.18851	0.00143009	0.0147078
ASEM_AUS1_02105		SCP35_ARATH	Serine carboxypeptidase-like 35 (EC 3.4.16.-)	0.890695	-2.23223	2.46891	-0.904137	0.365923	NA
ASEM_AUS1_02106		-	-	5.70788	0.945999	1.04646	0.904001	0.365995	0.586884
ASEM_AUS1_02109		RNZ2_MOUSE	Zinc phosphodiesterase ELAC protein 2 (EC 3.1.26.11) (ElaC homolog protein 2) (Ribonuclease Z 2) (RNase Z 2) (tRNA 3 endonuclease 2) (tRNase Z 2)	94.986	-0.574663	0.236684	-2.42798	0.0151833	0.0787113
ASEM_AUS1_02110		Y3627_ARATH	VHS domain-containing protein At3g16270	513.703	-0.203753	0.171106	-1.1908	0.233734	0.452046
ASEM_AUS1_02111		-	-	7.00271	-0.576504	0.594361	-0.969956	0.332068	0.554851
ASEM_AUS1_02112		-	-	1.31978	-3.46693	2.65389	-1.30636	0.191431	NA
ASEM_AUS1_02117		-	-	9.68905	-0.111223	0.443006	-0.251065	0.801764	0.904245
ASEM_AUS1_02118		RER3_ARATH	Protein RETICULATA-RELATED 3, chloroplastic	69.8126	-0.426072	0.34406	-1.23837	0.215581	0.429894
ASEM_AUS1_02119		HINT1_ARATH	Adenylylsulfatase HINT1 (EC 3.6.2.1) (HIS triad family protein 3) (Histidine triad nucleotide-binding protein 1)	62.5669	0.484635	0.261281	1.85484	0.0636191	0.202492
ASEM_AUS1_02120		-	-	0.909313	3.05992	2.96184	1.03311	0.301551	NA
ASEM_AUS1_02121		AI5L2_ARATH	ABSCISIC ACID-INSENSITIVE 5-like protein 2 (ABA-responsive element-binding protein 3) (Dc3 promoter-binding factor 3) (AtDPBF3) (bZIP transcription factor 66) (AtbZIP66)	95.4665	-0.038355	0.242273	-0.158313	0.87421	0.939774
ASEM_AUS1_02122		CALS6_ARATH	Putative callose synthase 6 (EC 2.4.1.34) (1,3-beta-glucan synthase) (Protein GLUCAN SYNTHASE-LIKE 11)	1.47189	-1.15033	1.01139	-1.13738	0.25538	0.478172
ASEM_AUS1_02123		BGAL1_ORYSJ	Beta-galactosidase 1 (Lactase 1) (EC 3.2.1.23)	0.936457	-1.25239	2.35771	-0.531188	0.595289	NA
ASEM_AUS1_02125		CALS7_ARATH	Callose synthase 7 (EC 2.4.1.34) (1,3-beta-glucan synthase) (Protein GLUCAN SYNTHASE-LIKE 7)	155.578	0.332827	0.314576	1.05802	0.290047	0.514703
ASEM_AUS1_02126		-	-	2.87138	0.655838	1.43998	0.455449	0.648786	0.810737
ASEM_AUS1_02127		-	-	1.09699	3.05224	2.96007	1.03114	0.302477	NA
ASEM_AUS1_02128		-	-	30.1014	0.924906	0.523068	1.76823	0.0770221	0.229139
ASEM_AUS1_02129		-	-	1.9184	-0.130895	1.10606	-0.118343	0.905796	0.956409
ASEM_AUS1_02130		-	-	7.67317	1.4751	0.510992	2.88673	0.00389268	0.0298945
ASEM_AUS1_02131		-	-	23.9163	1.06727	0.46699	2.28543	0.0222877	0.101578
ASEM_AUS1_02134		AB4B_ARATH	ABC transporter B family member 4 (ABC transporter ABCB.4) (AtABCB4) (Multidrug resistance protein 4) (P-glycoprotein 4)	4.24794	5.67187	1.37543	4.12371	3.72816e-05	0.000929196
ASEM_AUS1_02137		UFD1_DICDI	Ubiquitin fusion degradation protein 1 homolog	263.174	-0.247344	0.123616	-2.0009	0.045403	0.162331
ASEM_AUS1_02138		CSCL4_ARATH	CSC1-like protein At3g21620	729.455	1.30624	0.213317	6.12346	9.15656e-10	1.09353e-07
ASEM_AUS1_02139		-	-	0.911906	0.132848	1.83415	0.07243	0.94226	NA
ASEM_AUS1_02140		-	-	16.0709	4.10175	2.23802	1.83276	NA	NA
ASEM_AUS1_02141		CRK10_ORYSJ	Cysteine-rich receptor-like protein kinase 10 (Cysteine-rich RLK10) (EC 2.7.11.-)	3.00648	3.63664	1.24783	2.91437	0.00356404	0.028117
ASEM_AUS1_02142		-	-	2.52983	-2.00141	1.00902	-1.98351	0.0473101	0.16667
ASEM_AUS1_02143		-	-	7.75284	0.220522	0.968685	0.227651	0.819917	0.914225
ASEM_AUS1_02144		CIPK8_ORYSJ	CBL-interacting protein kinase 8 (EC 2.7.11.1) (OsCIPK08)	332.082	-0.53141	0.215146	-2.47	0.0135115	0.0729319
ASEM_AUS1_02145		TRMB_SYNJA	tRNA (guanine-N(7)-)-methyltransferase (EC 2.1.1.33) (tRNA (guanine(46)-N(7))-methyltransferase) (tRNA(m7G46)-methyltransferase)	105.539	-0.121454	0.441308	-0.275213	0.783153	0.89331
ASEM_AUS1_02147		LRK41_ARATH	L-type lectin-domain containing receptor kinase IV.1 (Arabidopsis thaliana lectin-receptor kinase e) (AthlecRK-e) (LecRK-IV.1) (EC 2.7.11.1) (Lectin Receptor Kinase 1)	26.9071	1.6008	0.778761	2.05558	0.0398231	0.149097
ASEM_AUS1_02148		-	-	50.5532	-0.729095	1.46393	-0.498041	0.618455	0.792675
ASEM_AUS1_02151		-	-	390.576	0.0353451	0.441205	0.0801104	0.936149	0.969709
ASEM_AUS1_02152		-	-	3.55045	1.1796	1.84063	0.640871	0.521607	0.721226
ASEM_AUS1_02153		-	-	8.65546	0.0400723	1.159	0.0345749	0.972419	0.987997
ASEM_AUS1_02154		-	-	1172.76	0.551987	0.600925	0.918561	0.358325	0.580342
ASEM_AUS1_02155		-	-	8.08205	-6.18509	2.43405	-2.54107	NA	NA
ASEM_AUS1_02159		-	-	0.775268	2.06639	2.92922	0.705439	0.480537	NA
ASEM_AUS1_02160		GSTT2_ARATH	Glutathione S-transferase T2 (AtGSTT2) (EC 2.5.1.18) (GST class-theta member 2) (Glutathione S-transferase 10B)	1.35172	-4.35007	3.30558	-1.31598	NA	NA
ASEM_AUS1_02165		-	-	3.7551	-0.156501	1.09928	-0.142367	0.88679	0.946252
ASEM_AUS1_02166		-	-	20.8011	1.77531	0.918843	1.93211	0.0533458	0.180824
ASEM_AUS1_02167		-	-	0.909776	-2.79028	1.49133	-1.871	0.0613455	NA
ASEM_AUS1_02170		-	-	0.816499	3.32977	2.15827	1.5428	0.12288	NA
ASEM_AUS1_02171		-	-	22.4932	-0.0097804	0.484138	-0.0202017	0.983882	0.992967
ASEM_AUS1_02172		SIS3_ARATH	E3 ubiquitin-protein ligase SIS3 (EC 2.3.2.27) (Protein SUGAR INSENSITIVE 3) (RING-type E3 ubiquitin transferase SIS3)	359.153	0.133364	0.100474	1.32735	0.184393	0.391747
ASEM_AUS1_02173		ACCH6_ARATH	1-aminocyclopropane-1-carboxylate oxidase homolog 6 (EC 1.14.-.-)	3.49198	1.70509	1.15681	1.47396	0.140494	0.331762
ASEM_AUS1_02177		DR102_ARATH	DNA damage-repair/toleration protein DRT102	112.089	0.0420169	0.232392	0.180802	0.856523	0.93158
ASEM_AUS1_02179		MURG_FLAPJ	UDP-N-acetylglucosamine--N-acetylmuramyl-(pentapeptide) pyrophosphoryl-undecaprenol N-acetylglucosamine transferase (EC 2.4.1.227) (Undecaprenyl-PP-MurNAc-pentapeptide-UDPGlcNAc GlcNAc transferase)	194.074	1.45112	0.215899	6.7213	1.80107e-11	3.11816e-09
ASEM_AUS1_02180		TAF6_ARATH	Transcription initiation factor TFIID subunit 6 (Protein EMBRYO DEFECTIVE 2781) (TATA box associated factor II 59) (TBP-associated factor 6) (AtTAF6) (Transcription initiation factor TFIID subunit D5)	628.712	-0.0646623	0.195748	-0.330335	0.741147	0.868617
ASEM_AUS1_02181		-	-	2.61248	1.332	1.13468	1.1739	0.240434	0.460219
ASEM_AUS1_02183		ANK1_MOUSE	Ankyrin-1 (ANK-1) (Erythrocyte ankyrin)	20.293	-0.502937	1.01513	-0.49544	0.62029	0.793818
ASEM_AUS1_02184		ANK3_MOUSE	Ankyrin-3 (ANK-3) (Ankyrin-G)	14.7641	-2.1477	0.83767	-2.5639	0.0103504	0.0604889
ASEM_AUS1_02185		-	-	10.5418	1.31877	0.963772	1.36835	0.171204	0.374523
ASEM_AUS1_02186		QCR6_SOLTU	Cytochrome b-c1 complex subunit 6 (CR7) (Complex III subunit 6) (Complex III subunit VI) (Mitochondrial hinge protein) (Ubiquinol-cytochrome c reductase complex 7.8 kDa protein)	75.8031	-1.81175	0.880129	-2.0585	0.0395419	0.148367
ASEM_AUS1_02188		-	-	1.32026	2.85386	1.93689	1.47343	0.140636	NA
ASEM_AUS1_02190		RPM1_ARATH	Disease resistance protein RPM1 (Resistance to Pseudomonas syringae protein 3)	1.61765	-4.49485	2.0629	-2.1789	0.029339	0.121657
ASEM_AUS1_02192		-	-	17.9827	0.794412	0.706786	1.12398	0.261022	0.484086
ASEM_AUS1_02193		CNIH1_ARATH	Protein cornichon homolog 1	5.17134	-0.166792	0.983688	-0.169558	0.865358	0.935083
ASEM_AUS1_02194		DDPS6_ARATH	Dehydrodolichyl diphosphate synthase 6 (Dedol-PP synthase 6) (EC 2.5.1.-)	10.0587	0.389373	0.507798	0.766788	0.443208	0.657742
ASEM_AUS1_02196		-	-	0.616243	-0.115961	2.9309	-0.0395649	0.96844	NA
ASEM_AUS1_02197		-	-	3.5722	3.02795	3.25156	0.931232	NA	NA
ASEM_AUS1_02198		HNLS_SORBI	P-(S)-hydroxymandelonitrile lyase (HNL) (Hydroxynitrile lyase) (EC 4.1.2.11) [Cleaved into: P-(S)-hydroxymandelonitrile lyase chain A; P-(S)-hydroxymandelonitrile lyase chain B]	4785.22	-0.887512	0.533712	-1.6629	0.0963315	0.264131
ASEM_AUS1_02199		DIR1_ARATH	Dirigent protein 1 (AtDIR1)	251.393	0.495129	0.940891	0.526234	0.598726	0.778817
ASEM_AUS1_02200		-	-	41.0679	-0.0706352	0.236672	-0.298452	0.765358	0.883206
ASEM_AUS1_02201		RPP13_ARATH	Disease resistance protein RPP13 (Resistance to Peronospora parasitica protein 13)	52.114	0.434291	0.46619	0.931576	0.351556	0.57397
ASEM_AUS1_02202		RPP13_ARATH	Disease resistance protein RPP13 (Resistance to Peronospora parasitica protein 13)	42.4328	-0.0332476	0.383257	-0.08675	0.93087	0.967514
ASEM_AUS1_02203		-	-	1.35379	0.0587323	1.8166	0.0323308	0.974208	0.989007
ASEM_AUS1_02205		-	-	6.2719	1.1972	2.35057	0.509323	NA	NA
ASEM_AUS1_02206		-	-	20.5526	0.599165	1.80025	0.332822	0.739268	0.867693
ASEM_AUS1_02210		Y4598_ARATH	Uncharacterized protein At4g06598	100.638	0.277453	0.251772	1.102	0.270462	0.49381
ASEM_AUS1_02211		RPAC2_XENLA	DNA-directed RNA polymerases I and III subunit RPAC2 (RNA polymerases I and III subunit AC2) (AC19) (DNA-directed RNA polymerase I subunit D)	107.828	0.533141	0.214686	2.48335	0.0130152	0.0709513
ASEM_AUS1_02212		TRUA_MAGSA	tRNA pseudouridine synthase A (EC 5.4.99.12) (tRNA pseudouridine(38-40) synthase) (tRNA pseudouridylate synthase I) (tRNA-uridine isomerase I)	13.6809	0.528095	0.459914	1.14825	0.250867	0.472328
ASEM_AUS1_02213		AAP8_ARATH	Amino acid permease 8 (Amino acid transporter AAP8)	155.364	1.23405	0.603688	2.04419	0.0409346	0.15176
ASEM_AUS1_02216		PRS7B_ORYSJ	26S proteasome regulatory subunit 7B (26S proteasome AAA-ATPase subunit RPT1B) (26S proteasome subunit 7B) (Regulatory particle triple-A ATPase subunit 1B)	946.064	0.152157	0.184478	0.824796	0.409487	0.628197
ASEM_AUS1_02217		AASS_ARATH	Alpha-aminoadipic semialdehyde synthase (cAt-LKR/SDH) (LKR/SDH) [Includes: Lysine ketoglutarate reductase (LKR) (EC 1.5.1.8); Saccharopine dehydrogenase (EC 1.5.1.9) (cAt-SDH) (SDH)]	662.636	-2.77124	0.692122	-4.00397	6.22887e-05	0.00138756
ASEM_AUS1_02218		-	-	4.13343	-5.15013	0.994283	-5.17974	2.22191e-07	1.29091e-05
ASEM_AUS1_02219		MTEF4_ARATH	Transcription termination factor MTERF4, chloroplastic (Mitochondrial transcription termination factor 4) (Protein BELAYA SMERT') (Protein RUGOSA2)	21.5163	-0.0528141	0.383889	-0.137576	0.890575	0.947786
ASEM_AUS1_02222		TONS_ARATH	Protein TONSOKU (Protein BRUSHY 1) (Protein MGOUN 3)	4.8809	0.517063	0.655576	0.788717	0.430277	0.646537
ASEM_AUS1_02227		MTEF4_ARATH	Transcription termination factor MTERF4, chloroplastic (Mitochondrial transcription termination factor 4) (Protein BELAYA SMERT') (Protein RUGOSA2)	26.4063	-0.151534	0.315409	-0.480438	0.630916	0.80035
ASEM_AUS1_02228		-	-	197.28	0.103672	0.458118	0.2263	0.820968	0.914886
ASEM_AUS1_02230		-	-	4.72544	0.0485402	0.627929	0.0773021	0.938383	0.971013
ASEM_AUS1_02231		-	-	9.2148	0.224843	1.06322	0.211475	0.832517	0.921158
ASEM_AUS1_02233		P2A10_ARATH	Protein PHLOEM PROTEIN 2-LIKE A10 (AtPP2-A10)	84.4379	0.112731	0.280742	0.401548	0.688017	0.835902
ASEM_AUS1_02234		K0930_XENLA	Uncharacterized protein KIAA0930 homolog	226.185	-0.287584	0.188558	-1.52518	0.127214	0.312973
ASEM_AUS1_02241		-	-	0.63041	-2.82058	3.33019	-0.846974	0.39701	NA
ASEM_AUS1_02242		-	-	34.0596	0.0455447	0.459016	0.0992224	0.920962	0.963036
ASEM_AUS1_02243		HOX15_ORYSJ	Homeobox-leucine zipper protein HOX15 (HD-ZIP protein HOX15) (Homeodomain transcription factor HOX15) (OsHox15)	175.45	-0.200043	0.231257	-0.865026	0.387025	0.607096
ASEM_AUS1_02244		ITPK1_ORYSJ	Inositol-tetrakisphosphate 1-kinase 1 (EC 2.7.1.134) (Inositol 1,3,4-trisphosphate 5/6-kinase 1) (Inositol-triphosphate 5/6-kinase 1) (Ins(1,3,4)P(3) 5/6-kinase 1) (OsITP5/6K-1) (OsITPK1) (EC 2.7.1.159) (OsITL2)	384.447	0.0299293	0.345797	0.0865515	0.931028	0.967573
ASEM_AUS1_02248		TYRP_SHIFL	Tyrosine-specific transport protein (Tyrosine permease)	46.6498	-0.148422	0.631144	-0.235163	0.814082	0.911303
ASEM_AUS1_02249		TPRL3_ERYCB	Tropinone reductase-like 3 (EC 1.1.1.-)	135.078	0.169475	0.223919	0.756858	0.449135	0.662718
ASEM_AUS1_02250		CMT3_MAIZE	DNA (cytosine-5)-methyltransferase 3 (EC 2.1.1.37) (Chromomethylase 3) (DNA methyltransferase 105)	5.17633	-0.938099	0.914084	-1.02627	0.304763	0.528658
ASEM_AUS1_02251		-	-	1.78586	0.826858	0.951883	0.868655	0.385036	0.605201
ASEM_AUS1_02252		FK132_ARATH	F-box/kelch-repeat protein At5g60570	29.2395	-0.00526938	0.325927	-0.0161673	0.987101	0.994352
ASEM_AUS1_02253		Y5614_ARATH	Probable LRR receptor-like serine/threonine-protein kinase At1g56140 (EC 2.7.11.1)	170.767	-0.136045	0.322091	-0.42238	0.672748	0.825565
ASEM_AUS1_02254		PPO_MALDO	Polyphenol oxidase, chloroplastic (PPO) (EC 1.10.3.1) (Catechol oxidase)	3.01737	-5.50244	2.20982	-2.48999	0.0127746	0.0700162
ASEM_AUS1_02255		DOT2_ARATH	SART-1 family protein DOT2 (Protein DEFECTIVELY ORGANIZED TRIBUTARIES 2) (Protein MERISTEM-DEFECTIVE)	462.392	-0.162752	0.132923	-1.22441	0.220799	0.436054
ASEM_AUS1_02256		NAC22_ARATH	NAC domain-containing protein 21/22 (ANAC021/ANAC022)	1.21786	-0.0348871	1.45551	-0.023969	0.980877	NA
ASEM_AUS1_02257		-	-	0.706256	-2.35172	2.83652	-0.829089	0.407054	NA
ASEM_AUS1_02258		FLS2_ARATH	LRR receptor-like serine/threonine-protein kinase FLS2 (EC 2.7.11.1) (Protein FLAGELLIN-SENSING 2) (Protein FLAGELLIN-SENSITIVE 2)	12.2953	0.890929	0.926105	0.962017	0.336041	0.559043
ASEM_AUS1_02260		SNAG_ARATH	Gamma-soluble NSF attachment protein (Gamma-SNAP) (N-ethylmaleimide-sensitive factor attachment protein gamma)	398.43	0.189257	0.129618	1.46011	0.14426	0.337204
ASEM_AUS1_02262		ARAE2_ORYSJ	Probable UDP-arabinose 4-epimerase 2 (EC 5.1.3.5) (OsUEL-2) (UDP-D-xylose 4-epimerase 2) (UDP-galactose 4-epimerase-like protein 2)	253.896	-0.316151	0.385567	-0.819964	0.412237	0.630947
ASEM_AUS1_02263		PP230_ARATH	Pentatricopeptide repeat-containing protein At3g14580, mitochondrial	16.6592	-0.870908	0.413643	-2.10546	0.0352513	0.137342
ASEM_AUS1_02264		GL41_ORYSJ	Germin-like protein 4-1	39.0982	0.465287	1.49016	0.31224	0.754858	0.876816
ASEM_AUS1_02265		HIS7_WHEAT	Imidazoleglycerol-phosphate dehydratase (IGPD) (EC 4.2.1.19) (Fragment)	161.526	0.80834	0.266557	3.03252	0.00242519	0.0213683
ASEM_AUS1_02266		-	-	97.1225	-0.472078	0.30822	-1.53163	0.125614	0.310974
ASEM_AUS1_02267		PEX6_ARATH	Peroxisome biogenesis protein 6 (Peroxin-6) (AtPEX6)	407.31	-0.0877121	0.117177	-0.748544	0.454132	0.666253
ASEM_AUS1_02268		-	-	1.82902	0.527938	1.25372	0.421098	0.673684	0.82632
ASEM_AUS1_02270		MORF3_ARATH	Multiple organellar RNA editing factor 3, mitochondrial (RNA editing-interacting protein 3)	50.7492	0.0115831	0.289156	0.0400582	0.968047	0.9858
ASEM_AUS1_02272		-	-	34.9272	0.57966	1.13441	0.510979	0.609366	0.786235
ASEM_AUS1_02273		-	-	27.4316	-2.82816	1.31622	-2.1487	0.0316584	0.127753
ASEM_AUS1_02274		-	-	0.76699	2.21268	3.36901	0.656772	0.511327	NA
ASEM_AUS1_02277		MORF3_ARATH	Multiple organellar RNA editing factor 3, mitochondrial (RNA editing-interacting protein 3)	22.5341	0.523332	0.313433	1.66968	0.0949834	0.261857
ASEM_AUS1_02279		RBOHE_ARATH	Respiratory burst oxidase homolog protein E (EC 1.11.1.-) (EC 1.6.3.-) (NADPH oxidase RBOHE) (AtRBOHE)	511.883	0.419203	0.238147	1.76027	0.0783623	0.231894
ASEM_AUS1_02280		MFDX2_ARATH	Adrenodoxin-like protein 2, mitochondrial (Mitochondrial ferredoxin 2) (AtMFDX2)	24.4892	1.01639	0.320303	3.1732	0.00150768	0.0152758
ASEM_AUS1_02281		DRMH3_ARATH	Dormancy-associated protein homolog 3 (DRM1 homolog 3)	42.5238	0.33353	0.715562	0.466109	0.641137	0.805983
ASEM_AUS1_02283		SAU72_ARATH	Auxin-responsive protein SAUR72 (Protein SMALL AUXIN UP RNA 72)	1.1567	1.39507	2.22369	0.627369	0.530417	NA
ASEM_AUS1_02284		-	-	9.16827	-2.20462	1.30638	-1.68758	0.0914921	0.255343
ASEM_AUS1_02285		-	-	616.532	0.218403	0.120359	1.81459	0.0695863	0.214539
ASEM_AUS1_02286		EMB8_PICGL	Embryogenesis-associated protein EMB8 (EC 3.1.1.-)	117.669	-0.614717	0.487323	-1.26141	0.207159	0.41986
ASEM_AUS1_02287		DGP14_ARATH	Putative protease Do-like 14 (EC 3.4.21.-)	18.5235	6.35619	1.086	5.85282	4.83301e-09	4.92776e-07
ASEM_AUS1_02288		-	-	22.2625	1.21644	1.30446	0.932522	0.351067	0.573626
ASEM_AUS1_02290		-	-	0.64777	-3.29848	2.03509	-1.6208	0.10506	NA
ASEM_AUS1_02293		-	-	109.498	-0.243062	0.214616	-1.13254	0.257406	0.480362
ASEM_AUS1_02294		GIG1_ARATH	Protein GIGAS CELL1 (Protein ENHANCER OF BON1-2 30) (Protein OMISSION OF SECOND DIVISION1) (Protein UV-B-INSENSITIVE 4-like)	3.10735	0.936436	1.39137	0.673033	0.500926	0.704959
ASEM_AUS1_02296		-	-	16.827	0.208567	0.407522	0.511794	0.608795	0.78597
ASEM_AUS1_02298		-	-	2.7019	0.136213	1.50249	0.0906577	0.927765	0.966231
ASEM_AUS1_02299		Y005_SYNY3	Uncharacterized protein sll0005	107.125	-0.0866363	0.190365	-0.455107	0.649032	0.810737
ASEM_AUS1_02300		UVR8_ARATH	Ultraviolet-B receptor UVR8 (Protein UV-B RESISTANCE 8) (RCC1 domain-containing protein UVR8)	881.152	0.109868	0.170331	0.645028	0.518909	0.71897
ASEM_AUS1_02304		WRK55_ARATH	WRKY transcription factor 55 (WRKY DNA-binding protein 55)	13.2897	-0.657757	0.630001	-1.04406	0.296459	0.521192
ASEM_AUS1_02305		-	-	21.8543	1.60545	0.539527	2.97566	0.00292359	0.0244533
ASEM_AUS1_02307		-	-	1.09939	-2.41582	1.4208	-1.70032	0.0890714	NA
ASEM_AUS1_02309		LCAT1_ORYSJ	Lecithin-cholesterol acyltransferase-like 1 (EC 2.3.1.-)	426.746	1.35278	0.568923	2.37778	0.0174171	0.0862034
ASEM_AUS1_02311		ARLC_MAIZE	Anthocyanin regulatory Lc protein	8.67284	-0.567049	0.591239	-0.959087	0.337515	0.560375
ASEM_AUS1_02312		-	-	51.5444	0.111431	0.369759	0.30136	0.76314	0.881818
ASEM_AUS1_02314		YHCW_BACSU	Putative phosphatase YhcW (EC 3.1.3.-)	148.616	0.36097	0.327968	1.10062	0.271061	0.494395
ASEM_AUS1_02316		ARLC_MAIZE	Anthocyanin regulatory Lc protein	35.1181	0.609187	0.826325	0.737224	0.460986	0.671955
ASEM_AUS1_02317		-	-	560.038	0.140051	0.328187	0.42674	0.669569	0.82409
ASEM_AUS1_02318		-	-	1.92088	-0.0360099	1.22581	-0.0293765	0.976564	0.989804
ASEM_AUS1_02319		-	-	220.711	-0.133075	0.14444	-0.921317	0.356885	0.579055
ASEM_AUS1_02320		CZOG1_MAIZE	Cis-zeatin O-glucosyltransferase 1 (cisZOG1) (EC 2.4.1.215)	69.6933	1.7413	0.393905	4.42062	9.84172e-06	0.000318941
ASEM_AUS1_02322		HSOP_WHEAT	Hsp70-Hsp90 organizing protein (TaHop)	950.41	-0.0577427	0.126162	-0.457686	0.647178	0.80976
ASEM_AUS1_02323		VPE1_ORYSJ	Vacuolar-processing enzyme beta-isozyme 1 (Beta-VPE 1) (OsVPE1) (EC 3.4.22.34) (Asparaginyl endopeptidase VPE1)	1.87728	1.60178	1.32111	1.21244	0.225342	0.441779
ASEM_AUS1_02325		-	-	11.1938	1.14044	0.467075	2.44166	0.0146199	0.076825
ASEM_AUS1_02326		CZOG1_MAIZE	Cis-zeatin O-glucosyltransferase 1 (cisZOG1) (EC 2.4.1.215)	142.936	-0.683447	0.551223	-1.23987	0.215022	0.429112
ASEM_AUS1_02327		CZOG_SORBI	Putative cis-zeatin O-glucosyltransferase (EC 2.4.1.215)	215.755	0.0546564	0.446993	0.122276	0.902681	0.954952
ASEM_AUS1_02328		CZOG_SORBI	Putative cis-zeatin O-glucosyltransferase (EC 2.4.1.215)	16.795	-2.93477	0.988835	-2.9679	0.00299839	0.0248783
ASEM_AUS1_02329		-	-	6.6809	-1.74805	1.10805	-1.57759	0.114661	0.293839
ASEM_AUS1_02330		CZOG_SORBI	Putative cis-zeatin O-glucosyltransferase (EC 2.4.1.215)	9.15773	-1.91721	0.996664	-1.92363	0.0544014	0.183036
ASEM_AUS1_02331		GPX6_ARATH	Probable phospholipid hydroperoxide glutathione peroxidase 6, mitochondrial (AtGPX1) (PHGPx) (EC 1.11.1.12)	1253.47	-0.900015	0.365818	-2.46028	0.0138829	0.0741456
ASEM_AUS1_02332		HMA5_ARATH	Probable copper-transporting ATPase HMA5 (EC 3.6.3.54) (Probable copper-transporting ATPase 3) (Protein HEAVY METAL ATPASE 5)	34.8497	-0.51993	0.630304	-0.824888	0.409435	0.628155
ASEM_AUS1_02333		HMA5_ARATH	Probable copper-transporting ATPase HMA5 (EC 3.6.3.54) (Probable copper-transporting ATPase 3) (Protein HEAVY METAL ATPASE 5)	216.074	0.145163	0.371246	0.391016	0.695786	0.841033
ASEM_AUS1_02334		SRR_ORYSJ	Serine racemase (EC 4.3.1.17) (EC 4.3.1.18) (EC 5.1.1.18) (D-serine ammonia-lyase) (D-serine dehydratase) (L-serine ammonia-lyase) (L-serine dehydratase)	179.511	0.278725	0.167986	1.65922	0.0970722	0.265515
ASEM_AUS1_02338		TRE_ORYSJ	Probable trehalase (EC 3.2.1.28) (Alpha,alpha-trehalase) (Alpha,alpha-trehalose glucohydrolase)	61.0161	-0.494779	0.317763	-1.55707	0.119454	0.300892
ASEM_AUS1_02339		MET17_MOUSE	Methyltransferase-like protein 17, mitochondrial (EC 2.1.1.-) (Methyltransferase 11 domain-containing protein 1) (Protein RSM22 homolog, mitochondrial)	100.299	0.0619107	0.264129	0.234395	0.814678	0.911614
ASEM_AUS1_02340		OPLA_ARATH	5-oxoprolinase (EC 3.5.2.9) (5-oxo-L-prolinase) (5-OPase) (Protein OXOPROLINASE 1) (Pyroglutamase)	656.501	-0.720001	0.22729	-3.16776	0.00153617	0.0155035
ASEM_AUS1_02341		-	-	11.256	-3.60525	0.929379	-3.8792	0.0001048	0.00204495
ASEM_AUS1_02342		ZNHI2_BOVIN	Zinc finger HIT domain-containing protein 2	40.9838	0.28441	0.266172	1.06852	0.285286	0.509925
ASEM_AUS1_02343		PUX10_ARATH	Plant UBX domain-containing protein 10 (PUX10)	226.939	-0.0145199	0.146619	-0.0990316	0.921113	0.963116
ASEM_AUS1_02344		CPS1_ORYSJ	Ent-copalyl diphosphate synthase 1, chloroplastic (Ent-CDP synthase 1) (OsCPS1) (OsCPS1ent) (EC 5.5.1.13) (Ent-kaurene synthase A) (OsCPS)	11.3006	6.14535	2.291	2.68238	0.00730999	0.0469309
ASEM_AUS1_02346		ADF10_ORYSJ	Actin-depolymerizing factor 10 (ADF-10) (OsADF10)	1.93734	3.53302	3.3291	1.06125	0.288574	0.513313
ASEM_AUS1_02347		OXA1_ARATH	Mitochondrial inner membrane protein OXA1 (Oxidase assembly 1 protein) (AtOXA1)	94.9579	-0.0276586	0.194143	-0.142465	0.886713	0.946209
ASEM_AUS1_02348		-	-	364.011	-0.756385	0.597718	-1.26545	0.205708	0.418127
ASEM_AUS1_02349		XB33_ORYSJ	Probable E3 ubiquitin-protein ligase XBOS33 (EC 2.3.2.27) (Ankyrin repeat domain and RING finger-containing protein XBOS33) (RING-type E3 ubiquitin transferase XBOS33) (XB3 protein homolog 3)	257.5	-0.0524086	0.164603	-0.318394	0.750186	0.874421
ASEM_AUS1_02350		KSG8_ARATH	Shaggy-related protein kinase theta (EC 2.7.11.1) (ASK-theta) (Shaggy-related protein kinase 32) (AtSK32)	544.475	0.0467059	0.118348	0.39465	0.693101	0.83908
ASEM_AUS1_02352		-	-	5.07443	1.355	0.838826	1.61536	0.106233	0.280688
ASEM_AUS1_02359		-	-	2.4509	0.331648	0.745988	0.444575	0.656627	0.816358
ASEM_AUS1_02360		P2A13_ARATH	F-box protein PP2-A13 (Protein PHLOEM PROTEIN 2-LIKE A13) (AtPP2-A13) (SKP1-interacting partner 9)	197.793	0.246256	0.179626	1.37094	0.170394	0.373638
ASEM_AUS1_02363		CCB2_ARATH	Protein COFACTOR ASSEMBLY OF COMPLEX C SUBUNIT B CCB2, chloroplastic (Protein HIGH CHLOROPHYLL FLUORESCENCE 208)	68.8688	0.714036	0.322215	2.21603	0.0266898	0.114355
ASEM_AUS1_02364		PUB4_ARATH	U-box domain-containing protein 4 (EC 2.3.2.27) (Plant U-box protein 4) (RING-type E3 ubiquitin transferase PUB4)	82.1943	0.937614	0.351302	2.66897	0.0076084	0.0483772
ASEM_AUS1_02365		ENCD_ASPFU	2-oxoglutarate-Fe(II) type oxidoreductase (EC 1.14.11.-) (Endocrocin synthesis protein D)	317.827	0.841956	0.310082	2.71526	0.0066223	0.043818
ASEM_AUS1_02366		-	-	3.48048	-3.0191	1.17036	-2.57962	0.00989085	0.0586944
ASEM_AUS1_02367		AROD3_ARATH	Arogenate dehydratase 3, chloroplastic (AtADT3) (EC 4.2.1.91) (Prephenate dehydratase 1) (AtPDT1)	370.878	-0.364061	0.325514	-1.11842	0.263388	0.486644
ASEM_AUS1_02369		-	-	1.67516	0.217179	1.03194	0.210457	0.833311	0.921446
ASEM_AUS1_02370		-	-	2.05527	-1.23221	1.13346	-1.08712	0.276983	0.501287
ASEM_AUS1_02372		FBK62_ARATH	F-box/kelch-repeat protein At3g18720	4.85519	-0.483094	0.955144	-0.505781	0.61301	0.789009
ASEM_AUS1_02374		ORN_ARATH	Oligoribonuclease (EC 3.1.-.-)	23.9696	1.3227	0.437533	3.02309	0.00250212	0.0218425
ASEM_AUS1_02375		DGK5_ARATH	Diacylglycerol kinase 5 (AtDGK5) (DAG kinase 5) (EC 2.7.1.107) (Diglyceride kinase 5) (DGK 5)	5.45805	-0.0897296	1.47934	-0.0606552	0.951634	0.978139
ASEM_AUS1_02376		-	-	0.878815	-3.72296	3.31271	-1.12384	0.261079	NA
ASEM_AUS1_02378		PLDB1_ARATH	Phospholipase D beta 1 (AtPLDbeta1) (PLD beta 1) (PLDbeta) (EC 3.1.4.4)	165.318	0.322663	0.203286	1.58724	0.112459	0.290477
ASEM_AUS1_02379		SBT12_ARATH	Subtilisin-like protease SBT1.2 (EC 3.4.21.-) (Cucumisin-like serine protease SDD1) (Protein STOMATAL DENSITY AND DISTRIBUTION 1) (Subtilase subfamily 1 member 2) (AtSBT1.2) (Subtilisin-like protease SDD1)	21.1124	0.533566	1.0716	0.497913	0.618545	0.792675
ASEM_AUS1_02380		C04C1_PINTA	Cytochrome P450 704C1 (EC 1.14.-.-) (Cytochrome P450 CYPD)	25.3801	3.70782	1.01781	3.64294	0.000269542	0.00424488
ASEM_AUS1_02381		GGLO2_ARATH	L-gulonolactone oxidase 2 (AtGulLO2) (EC 1.1.3.8)	2.13752	2.10551	1.46638	1.43585	0.151044	0.346494
ASEM_AUS1_02383		-	-	1.3288	1.55473	1.26494	1.22909	0.219037	0.434337
ASEM_AUS1_02384		CDC48_SOYBN	Cell division cycle protein 48 homolog (Valosin-containing protein homolog) (VCP)	4232.69	-0.161798	0.116581	-1.38786	0.16518	0.366096
ASEM_AUS1_02385		PP369_ARATH	Pentatricopeptide repeat-containing protein At5g08305	2.17283	-0.468953	0.92563	-0.506631	0.612414	0.788669
ASEM_AUS1_02386		PIX7_ARATH	Probable serine/threonine-protein kinase PIX7 (EC 2.7.11.1)	60.8079	-0.265089	0.256669	-1.0328	0.301697	0.525601
ASEM_AUS1_02387		PP369_ARATH	Pentatricopeptide repeat-containing protein At5g08305	4.67284	-0.71245	0.770962	-0.924106	0.355431	0.577702
ASEM_AUS1_02388		PIX7_ARATH	Probable serine/threonine-protein kinase PIX7 (EC 2.7.11.1)	55.4616	-0.402941	0.256916	-1.56838	0.116793	0.296622
ASEM_AUS1_02389		-	-	0.602807	-2.72134	3.32397	-0.8187	0.412957	NA
ASEM_AUS1_02390		WBC30_ARATH	Putative white-brown complex homolog protein 30 (Putative non-intrinsic ABC protein 12) (WBC-related protein 1)	401.765	1.57923	0.424337	3.72165	0.000197927	0.00333707
ASEM_AUS1_02394		-	-	1.27815	1.7156	2.41147	0.711431	0.476817	NA
ASEM_AUS1_02395		TSN_CHICK	Translin (EC 3.1.-.-) (Component 3 of promoter of RISC) (C3PO)	62.5495	-0.419849	0.405971	-1.03418	0.301051	0.525101
ASEM_AUS1_02399		TOM7A_SOLTU	Mitochondrial import receptor subunit TOM7-1 (Translocase of outer membrane 7 kDa subunit 1)	56.3581	-0.110436	0.2185	-0.505426	0.613259	0.789009
ASEM_AUS1_02407		-	-	0.59167	0.550014	3.34435	0.164461	0.869368	NA
ASEM_AUS1_02409		-	-	0.894629	-3.55601	2.75819	-1.28926	0.197309	NA
ASEM_AUS1_02411		GDAP2_NEMVE	Protein GDAP2 homolog	100.797	0.0811532	0.218477	0.371449	0.710303	0.849961
ASEM_AUS1_02412		PHT13_ORYSJ	Probable inorganic phosphate transporter 1-3 (OsPT3) (OsPht1;3) (H(+)/Pi cotransporter) (OsPT1)	0.724955	-3.45235	2.63237	-1.3115	0.189689	NA
ASEM_AUS1_02413		PHT18_ORYSJ	Probable inorganic phosphate transporter 1-8 (OsPT8) (OsPht1;8) (H(+)/Pi cotransporter)	460.522	0.132324	0.308791	0.428523	0.66827	0.823321
ASEM_AUS1_02415		RN141_DANRE	RING finger protein 141	109.755	0.552739	0.366246	1.5092	0.131247	0.318321
ASEM_AUS1_02416		ARP7_ORYSJ	Actin-related protein 7	102.25	-0.352111	0.201261	-1.74952	0.0802009	0.235125
ASEM_AUS1_02417		ARP7_ORYSJ	Actin-related protein 7	11.7941	-0.230643	0.342629	-0.673156	0.500848	0.704888
ASEM_AUS1_02419		PP380_ARATH	Pentatricopeptide repeat-containing protein At5g14080	52.3433	0.416107	0.394354	1.05516	0.291352	0.515976
ASEM_AUS1_02420		-	-	1.85196	0.257664	1.18414	0.217595	0.827745	0.918361
ASEM_AUS1_02421		RAF1_MAIZE	Rubisco accumulation factor 1, chloroplastic	78.7032	0.154508	0.552411	0.279696	0.77971	0.891236
ASEM_AUS1_02422		-	-	48.2963	0.130544	0.256591	0.508762	0.610919	0.787491
ASEM_AUS1_02424		TMM8B_MOUSE	Transmembrane protein 8B (Protein NGX6)	246.371	-0.253782	0.208648	-1.21632	0.223864	0.439776
ASEM_AUS1_02425		-	-	0.739974	-0.15464	1.46234	-0.105749	0.915782	NA
ASEM_AUS1_02426		-	-	4.34541	0.95156	2.09685	0.453805	NA	NA
ASEM_AUS1_02427		UBC5_ARATH	Ubiquitin-conjugating enzyme E2 5 (EC 2.3.2.23) (E2 ubiquitin-conjugating enzyme 5) (Ubiquitin carrier protein 5) (Ubiquitin-conjugating enzyme E2-21 kDa 2) (Ubiquitin-protein ligase 5)	460.849	0.0835212	0.176251	0.473877	0.635588	0.803079
ASEM_AUS1_02428		-	-	0.673976	1.80208	1.75198	1.0286	0.303669	NA
ASEM_AUS1_02429		-	-	2.01046	-3.29378	1.29816	-2.53727	0.0111721	0.0637179
ASEM_AUS1_02430		METL1_ARATH	Methyltransferase-like protein 1 (EC 2.1.1.-) (Protein EMBRYO DEFECTIVE 1691)	4.12331	-0.546613	1.01713	-0.537406	0.590987	0.773224
ASEM_AUS1_02431		-	-	7.6501	0.308138	0.72216	0.426689	0.669606	0.82409
ASEM_AUS1_02432		ARSB_DICDI	Putative transporter arsB	897.646	0.362595	0.325032	1.11557	0.264608	0.487943
ASEM_AUS1_02435		VP52A_ARATH	Vacuolar protein sorting-associated protein 52 A (AtVPS52) (ARE1-like protein POK) (Protein POKY POLLEN TUBE) (Protein T-DNA TRANSMISSION DEFECT 8)	998.184	0.346756	0.148496	2.33512	0.019537	0.0930878
ASEM_AUS1_02436		C78A5_ARATH	Cytochrome P450 78A5 (EC 1.14.-.-) (Protein KLUH)	0.813973	0.810079	3.03718	0.266721	0.789684	NA
ASEM_AUS1_02437		-	-	0.109532	0.124489	3.39616	0.036656	0.970759	NA
ASEM_AUS1_02438		6PGL1_ORYSJ	Probable 6-phosphogluconolactonase 1 (6PGL 1) (EC 3.1.1.31)	210.261	0.595857	0.414173	1.43866	0.150246	0.345369
ASEM_AUS1_02439		-	-	4.8184	0.330699	1.36634	0.242032	0.808755	0.908276
ASEM_AUS1_02440		-	-	0.779601	1.70726	3.00347	0.568428	0.569744	NA
ASEM_AUS1_02441		COBL2_ORYSJ	COBRA-like protein 2 (Protein BRITTLE CULM1-like 2)	6.33262	-1.22446	0.98596	-1.24189	0.214276	0.428518
ASEM_AUS1_02442		COBL5_ORYSJ	COBRA-like protein 5 (Protein BRITTLE CULM1)	112.819	-1.77119	1.2578	-1.40817	0.159082	0.357854
ASEM_AUS1_02448		PPP7L_ARATH	Serine/threonine-protein phosphatase 7 long form homolog (EC 3.1.3.16) (Protein MAIN-LIKE 3)	11.2454	-0.779748	1.33688	-0.58326	0.559718	0.749818
ASEM_AUS1_02450		-	-	0.936938	-3.62638	3.3141	-1.09423	0.273855	NA
ASEM_AUS1_02452		-	-	0.647405	1.66297	3.06691	0.542228	0.587661	NA
ASEM_AUS1_02453		-	-	0.846058	-1.18211	2.50415	-0.472063	0.636882	NA
ASEM_AUS1_02456		-	-	2.61508	-5.02498	1.79105	-2.8056	0.00502231	0.0359277
ASEM_AUS1_02457		-	-	70.1125	-4.45264	0.814521	-5.46657	4.58817e-08	3.38161e-06
ASEM_AUS1_02458		CLPP3_ARATH	ATP-dependent Clp protease proteolytic subunit 3, chloroplastic (EC 3.4.21.92) (Endopeptidase ClpP3) (nClpP3) (nClpP4)	7.2231	-2.05299	1.25459	-1.63638	0.101759	0.272839
ASEM_AUS1_02459		-	-	22.4728	-3.58947	1.13934	-3.15048	0.00163002	0.0161688
ASEM_AUS1_02460		-	-	60.0917	-4.35307	0.819884	-5.30937	1.10003e-07	7.16573e-06
ASEM_AUS1_02464		-	-	62.2812	-4.63399	0.711433	-6.51359	7.33746e-11	1.11998e-08
ASEM_AUS1_02465		-	-	81.2553	-4.08035	2.21095	-1.84552	0.0649622	0.205133
ASEM_AUS1_02466		CLPP3_ARATH	ATP-dependent Clp protease proteolytic subunit 3, chloroplastic (EC 3.4.21.92) (Endopeptidase ClpP3) (nClpP3) (nClpP4)	318.201	-0.797593	0.414411	-1.92464	0.0542741	0.182727
ASEM_AUS1_02468		FBL42_ARATH	F-box/LRR-repeat protein At3g03360	0.657551	-0.709966	2.99686	-0.236904	0.812732	NA
ASEM_AUS1_02471		FBL64_ARATH	F-box/LRR-repeat protein At3g59200	18.9067	1.4014	0.801411	1.74867	0.0803479	0.235447
ASEM_AUS1_02475		-	-	3.27247	0.708234	1.73602	0.407965	0.683299	0.833123
ASEM_AUS1_02477		C71Z6_ORYSJ	Ent-isokaurene C2-hydroxylase (EC 1.14.13.143) (Cytochrome P450 71Z6)	149.39	-4.94075	0.822749	-6.00517	1.91128e-09	2.12515e-07
ASEM_AUS1_02478		-	-	12.668	-6.84175	1.47717	-4.63167	3.62728e-06	0.000140495
ASEM_AUS1_02485		-	-	82.2675	-2.83756	0.899868	-3.15331	0.0016143	0.0160997
ASEM_AUS1_02490		Y5614_ARATH	Probable LRR receptor-like serine/threonine-protein kinase At1g56140 (EC 2.7.11.1)	123.041	-0.932719	0.458187	-2.03567	0.0417832	0.154021
ASEM_AUS1_02491		Y1561_ARATH	Probable LRR receptor-like serine/threonine-protein kinase At1g56130 (EC 2.7.11.1)	595.504	-0.0954618	0.637044	-0.149851	0.880882	0.943186
ASEM_AUS1_02492		-	-	17.193	-0.719034	0.472934	-1.52037	0.128418	0.314535
ASEM_AUS1_02494		TXLNA_HUMAN	Alpha-taxilin	184.472	-0.321957	0.22293	-1.44421	0.148681	0.343419
ASEM_AUS1_02495		LPPG_ARATH	Lipid phosphate phosphatase gamma (AtLPPG) (EC 3.1.3.-) (Phosphatidic acid phosphatase gamma) (Plastidic phosphatidic acid phosphatase gamma)	125.537	-0.361199	0.262773	-1.37457	0.169266	0.371987
ASEM_AUS1_02496		TM209_MOUSE	Transmembrane protein 209	36.1542	-0.0664506	0.343579	-0.193407	0.84664	0.927425
ASEM_AUS1_02500		OSK3_ORYSJ	Serine/threonine protein kinase OSK3 (OsK3) (EC 2.7.11.1) (Serine/threonine protein kinase OSK35) (OsK35)	299.235	-0.410727	0.223747	-1.83567	0.066406	0.20837
ASEM_AUS1_02501		PLCD4_ARATH	Phosphoinositide phospholipase C 4 (EC 3.1.4.11) (Phosphoinositide phospholipase PLC4) (AtPLC4) (PI-PLC4)	10.3746	-0.615439	0.58562	-1.05092	0.293296	0.51814
ASEM_AUS1_02502		DIOX5_ARATH	Probable 2-oxoglutarate-dependent dioxygenase At5g05600 (EC 1.14.11.-)	563.841	-3.52327	1.03564	-3.40202	0.0006689	0.00841705
ASEM_AUS1_02503		-	-	16.3106	-1.58524	1.41053	-1.12386	0.261073	0.484088
ASEM_AUS1_02504		FAD3C_RICCO	Omega-3 fatty acid desaturase, chloroplastic (EC 1.14.19.-)	5678.62	-0.509425	0.343746	-1.48198	0.138345	0.32913
ASEM_AUS1_02505		-	-	16.7371	-0.803813	0.620424	-1.29559	0.195118	0.405548
ASEM_AUS1_02506		SAC8_ARATH	Phosphoinositide phosphatase SAC8 (AtSAC8) (EC 3.1.3.-) (Protein SUPPRESSOR OF ACTIN 1A) (AtSAC1a) (Protein SUPPRESSOR OF ACTIN 8) (Putative transmembrane protein G5p) (AtG5) (SAC domain protein 8) (SAC1-like protein AtSAC1a)	572.648	-0.108924	0.183465	-0.593707	0.552708	0.7449
ASEM_AUS1_02507		IDM1_ARATH	Increased DNA methylation 1 (Histone H3 acetyltransferase IDM1) (EC 2.3.1.-) (Protein ROS4) (Repressor of silencing 4)	12.4884	-0.311241	0.495508	-0.628125	0.529922	0.727779
ASEM_AUS1_02508		TBL44_ARATH	Protein PMR5 (Powdery mildew resistance protein 5) (Protein trichome birefringence-like 44)	5.42231	-1.80715	0.829723	-2.17801	0.029405	0.121796
ASEM_AUS1_02511		-	-	21.6821	-0.564053	0.515535	-1.09411	0.273906	0.497828
ASEM_AUS1_02512		PSRP6_ARATH	50S ribosomal protein 6, chloroplastic (CL25) (Plastid-specific 50S ribosomal protein 6) (PSRP-6)	31.9331	-0.482731	0.518273	-0.931421	0.351636	0.574008
ASEM_AUS1_02513		-	-	103.169	0.188483	0.249771	0.754623	0.450475	0.663786
ASEM_AUS1_02515		RPM1_ARATH	Disease resistance protein RPM1 (Resistance to Pseudomonas syringae protein 3)	3.73911	1.67059	0.964222	1.73258	0.0831705	0.240523
ASEM_AUS1_02516		YIPL6_ARATH	Protein yippee-like At4g27745	63.028	-0.467038	0.261223	-1.78789	0.073794	0.223374
ASEM_AUS1_02517		GRF8_ORYSJ	Growth-regulating factor 8 (OsGRF8) (Transcription activator GRF8)	95.1437	0.00893276	0.29759	0.030017	0.976053	0.989804
ASEM_AUS1_02518		DUF3_ARATH	DUF724 domain-containing protein 3 (AtDUF3)	125.555	0.746109	0.302179	2.4691	0.0135453	0.0730537
ASEM_AUS1_02520		-	-	5.08086	-0.677005	2.43994	-0.277468	0.781421	0.892598
ASEM_AUS1_02521		-	-	9.348	-2.10511	1.06972	-1.9679	0.0490798	0.170628
ASEM_AUS1_02522		-	-	1.11867	-4.0778	3.3083	-1.2326	NA	NA
ASEM_AUS1_02523		-	-	5.34844	-21.1557	3.29577	-6.41903	NA	NA
ASEM_AUS1_02524		FQR1_ARATH	NAD(P)H dehydrogenase (quinone) FQR1 (EC 1.6.5.2) (Flavodoxin-like quinone reductase 1)	1.12126	-2.12944	2.99397	-0.711244	0.476933	NA
ASEM_AUS1_02538		NAATA_HORVU	Nicotianamine aminotransferase A (EC 2.6.1.80) (Nicotianamine aminotransferase III) (NAAT-III)	43.3505	3.39874	1.21718	2.7923	0.00523344	0.0370477
ASEM_AUS1_02539		ULP1A_ARATH	Ubiquitin-like-specific protease 1A (EC 3.4.22.-)	3.53813	-1.9863	2.6074	-0.761793	NA	NA
ASEM_AUS1_02540		-	-	4.36489	-2.06479	1.99254	-1.03626	NA	NA
ASEM_AUS1_02544		DUF5_ARATH	DUF724 domain-containing protein 5 (AtDUF5)	276.164	0.0791923	0.386824	0.204725	0.837787	0.923616
ASEM_AUS1_02547		-	-	1.82998	1.52694	1.64407	0.928758	0.353014	0.575337
ASEM_AUS1_02549		PAD4_ARATH	Lipase-like PAD4 (EC 2.3.1.-) (Protein ENHANCED DISEASE SUSCEPTIBILITY 9) (Protein PHYTOALEXIN DEFICIENT 4) (AtPAD4)	808.256	-0.587819	0.188324	-3.12132	0.00180044	0.0174209
ASEM_AUS1_02550		-	-	0.845718	-3.65645	3.31366	-1.10345	0.269833	NA
ASEM_AUS1_02552		-	-	1.79421	-2.59769	1.52514	-1.70325	0.0885216	0.250094
ASEM_AUS1_02553		Y1103_ORYSJ	Flavonoid O-methyltransferase-like protein Os11g0303600 (EC 2.1.1.-)	68.5521	4.3037	1.10744	3.88616	0.000101841	0.00199476
ASEM_AUS1_02555		C1D_CRIGR	Nuclear nucleic acid-binding protein C1D	45.2036	-0.351342	0.245472	-1.43129	0.152348	0.348165
ASEM_AUS1_02556		-	-	36.5558	-0.530152	0.994073	-0.533313	0.593817	0.775207
ASEM_AUS1_02557		-	-	3.48589	-2.27201	2.84611	-0.798285	NA	NA
ASEM_AUS1_02558		GPAT6_ARATH	Glycerol-3-phosphate 2-O-acyltransferase 6 (AtGPAT6) (EC 2.3.1.198) (Glycerol-3-phosphate acyltransferase 6)	11.8843	-1.20814	0.85012	-1.42114	0.155276	0.352158
ASEM_AUS1_02560		-	-	1485.13	0.447616	0.384727	1.16346	0.244642	0.46516
ASEM_AUS1_02561		C81E1_GLYEC	Isoflavone 2'-hydroxylase (EC 1.14.13.89) (CYP GE-3) (Cytochrome P450 81E1) (Cytochrome P450 91A4)	9.6714	-0.17704	0.927378	-0.190904	0.848601	0.928114
ASEM_AUS1_02563		HSPR2_ARATH	Nematode resistance protein-like HSPRO2 (AKINbetagamma-interacting protein 2) (Ortholog of sugar beet HS1 PRO-1 protein 2) (Protein Hs1pro-2)	10.3696	-2.30988	0.576388	-4.00751	6.1362e-05	0.00137523
ASEM_AUS1_02564		CDC6_ORYSJ	Cell division control protein 6 homolog	0.791615	-2.61063	2.19371	-1.19005	0.234025	NA
ASEM_AUS1_02565		NUP62_ARATH	Nuclear pore complex protein NUP62 (Nucleoporin 62) (NP62) (Protein EMBRYO DEFECTIVE 2766)	127.841	0.117506	0.249275	0.47139	0.637362	0.804175
ASEM_AUS1_02566		PH1_ARATH	Pleckstrin homology domain-containing protein 1 (AtPH1)	165.514	0.328812	0.207698	1.58312	0.113393	0.291896
ASEM_AUS1_02567		AMY_STRLM	Alpha-amylase (EC 3.2.1.1) (1,4-alpha-D-glucan glucanohydrolase)	399.414	1.28469	0.244	5.26511	1.40107e-07	8.70893e-06
ASEM_AUS1_02568		CPL2_ARATH	RNA polymerase II C-terminal domain phosphatase-like 2 (FCP-like 2) (EC 3.1.3.16) (Carboxyl-terminal phosphatase-like 2) (AtCPL2) (CTD phosphatase-like 2)	313.037	-0.0132011	0.167805	-0.078669	0.937296	0.970283
ASEM_AUS1_02569		DDPS2_ARATH	Dehydrodolichyl diphosphate synthase 2 (Dedol-PP synthase 2) (EC 2.5.1.-)	16.29	-2.16554	0.73868	-2.93164	0.00337179	0.0270456
ASEM_AUS1_02570		-	-	1.23763	-3.36437	1.35776	-2.47789	0.0132162	NA
ASEM_AUS1_02572		DWRF8_MAIZE	DELLA protein DWARF8 (Protein dwarf-8)	106.639	-0.151987	0.21737	-0.699208	0.484422	0.691706
ASEM_AUS1_02573		FBD38_ARATH	FBD-associated F-box protein At5g56380	101.56	0.258452	0.825314	0.313156	0.754162	0.876379
ASEM_AUS1_02574		GAT1_ARATH	GABA transporter 1 (AtGAT1) (Bidirectional amino acid transporter 1)	123.478	-1.35813	0.456554	-2.97474	0.00293238	0.0245115
ASEM_AUS1_02575		BD31A_ORYSJ	Protein BUD31 homolog 1 (Protein G10 homolog 1)	226.202	0.415067	0.133233	3.11534	0.00183735	0.0176326
ASEM_AUS1_02576		-	-	25.5204	0.467145	1.05678	0.442046	0.658456	0.81728
ASEM_AUS1_02577		NAT12_ARATH	Nucleobase-ascorbate transporter 12 (AtNAT12)	51.9855	1.08073	0.748176	1.44448	0.148603	0.343369
ASEM_AUS1_02578		TF3C2_HUMAN	General transcription factor 3C polypeptide 2 (TF3C-beta) (Transcription factor IIIC 110 kDa subunit) (TFIIIC 110 kDa subunit) (TFIIIC110) (Transcription factor IIIC subunit beta)	741.579	0.333295	0.288829	1.15395	0.24852	0.469588
ASEM_AUS1_02580		ERCC8_HUMAN	DNA excision repair protein ERCC-8 (Cockayne syndrome WD repeat protein CSA)	38.4552	-0.148226	0.247975	-0.597748	0.550008	0.742828
ASEM_AUS1_02585		TPST_ARATH	Protein-tyrosine sulfotransferase (EC 2.8.2.20) (Tyrosylprotein sulfotransferase)	402.855	-0.282287	0.180211	-1.56643	0.117248	0.297369
ASEM_AUS1_02586		-	-	4.68189	0.972099	0.582333	1.66932	0.0950542	0.261931
ASEM_AUS1_02587		-	-	2.25388	0.0925702	1.17542	0.0787551	0.937227	0.970251
ASEM_AUS1_02588		DR111_ARATH	DNA-damage-repair/toleration protein DRT111, chloroplastic (REQUIRED FOR SNC4-1D protein 2)	121.53	0.0308403	0.17157	0.179754	0.857346	0.931949
ASEM_AUS1_02589		LACS4_ARATH	Long chain acyl-CoA synthetase 4 (EC 6.2.1.3)	44.1684	-0.167837	0.593084	-0.28299	0.777184	0.88961
ASEM_AUS1_02592		NLTP2_ARATH	Non-specific lipid-transfer protein 2 (LTP 2) (Protein CELL GROWTH DEFECT FACTOR 3)	0.742202	3.19398	2.8234	1.13125	0.257949	NA
ASEM_AUS1_02593		SDHF4_HUMAN	Succinate dehydrogenase assembly factor 4, mitochondrial (SDH assembly factor 4) (SDHAF4)	21.8609	-0.468028	0.473363	-0.988729	0.322796	0.546166
ASEM_AUS1_02594		SCE3_BRANA	Sinapine esterase (BnSCE3) (EC 3.1.1.49) (Lipase 2) (BnLIP2)	223.532	-0.756294	0.54807	-1.37992	0.16761	0.369576
ASEM_AUS1_02595		GDL9_ARATH	GDSL esterase/lipase At1g28600 (EC 3.1.1.-) (Extracellular lipase At1g28600)	86.2131	-0.141506	0.507991	-0.27856	0.780583	0.891996
ASEM_AUS1_02596		B3GTE_ARATH	Probable beta-1,3-galactosyltransferase 14 (EC 2.4.1.-)	79.6183	-0.384762	0.225727	-1.70454	0.0882794	0.249677
ASEM_AUS1_02597		E70B1_ARATH	Exocyst complex component EXO70B1 (AtExo70b1) (Exocyst subunit Exo70 family protein B1)	8.68009	-0.922455	1.23931	-0.744328	NA	NA
ASEM_AUS1_02598		-	-	6.39679	-1.4715	1.87309	-0.785601	0.432101	0.648162
ASEM_AUS1_02601		GDL83_ARATH	GDSL esterase/lipase At5g45910 (EC 3.1.1.-) (Extracellular lipase At5g45910)	1155.76	0.484401	1.03202	0.469372	0.638804	0.804854
ASEM_AUS1_02604		YCF45_PORPU	Uncharacterized protein ycf45 (ORF565)	357.382	-0.250646	0.256258	-0.9781	0.328025	0.551109
ASEM_AUS1_02605		DBNBT_TAXCA	3'-N-debenzoyl-2'-deoxytaxol N-benzoyltransferase (DBTNBT) (EC 2.3.1.-)	38.4705	-0.375383	0.358626	-1.04672	0.295227	0.520019
ASEM_AUS1_02606		IQD1_ARATH	Protein IQ-DOMAIN 1	635.895	-0.0987173	0.139911	-0.705573	0.480454	0.688834
ASEM_AUS1_02607		ATL12_ARATH	Putative RING-H2 finger protein ATL12 (EC 2.3.2.27) (RING-type E3 ubiquitin transferase ATL12)	0.696295	-0.926129	1.74236	-0.531537	0.595047	NA
ASEM_AUS1_02608		SIP5_ASPFU	Protein sip5	781.998	0.0910709	0.259771	0.350582	0.725902	0.859711
ASEM_AUS1_02609		MPK1_ORYSJ	Mitogen-activated protein kinase 1 (MAP kinase 1) (EC 2.7.11.24) (MAP kinase 6) (OsMAPK6) (OsSIPK)	435.519	-0.227457	0.136409	-1.66746	0.0954225	0.26264
ASEM_AUS1_02610		-	-	612.839	0.169221	0.308472	0.548577	0.583296	0.767926
ASEM_AUS1_02611		-	-	1.34491	-0.11596	2.62293	-0.04421	0.964737	0.984679
ASEM_AUS1_02615		MAX2_ORYSJ	F-box/LRR-repeat MAX2 homolog (F-box and leucine-rich repeat MAX2 homolog) (Protein DWARF 3)	235.461	0.675848	0.592673	1.14034	0.254145	0.476725
ASEM_AUS1_02616		HOL3_ARATH	Probable thiol methyltransferase 2 (EC 2.1.1.9) (Protein HARMLESS TO OZONE LAYER 3) (AtHOL3)	82.8173	0.862232	0.399037	2.16078	0.0307124	0.125397
ASEM_AUS1_02617		PSB5A_ARATH	Proteasome subunit beta type-5-A (EC 3.4.25.1) (20S proteasome beta subunit E-1) (Proteasome component E) (Proteasome epsilon-1 chain)	1024.16	0.272882	0.10865	2.51156	0.0120198	0.0670911
ASEM_AUS1_02618		-	-	74.4254	0.868006	0.224286	3.87008	0.000108801	0.00211183
ASEM_AUS1_02619		PT106_ARATH	Probable sugar phosphate/phosphate translocator At1g06470	39.0572	-1.29697	0.466987	-2.77732	0.00548086	0.0382223
ASEM_AUS1_02620		-	-	18.1616	1.29118	0.398444	3.24056	0.00119293	0.0128287
ASEM_AUS1_02621		-	-	330.44	-0.225549	0.352985	-0.638976	0.522839	0.721909
ASEM_AUS1_02622		RUMI_DROME	O-glucosyltransferase rumi (EC 2.4.1.-)	16.1756	-0.346929	0.62238	-0.557424	0.577238	0.763611
ASEM_AUS1_02623		-	-	1.31092	-0.106311	1.38632	-0.0766859	0.938873	NA
ASEM_AUS1_02625		PP407_ARATH	Pentatricopeptide repeat-containing protein At5g39710 (Protein EMBRYO DEFECTIVE 2745)	5.6403	-0.217543	0.658374	-0.330425	0.741079	0.868594
ASEM_AUS1_02626		ELOF1_ORYSJ	Transcription elongation factor 1 homolog	903.939	0.498953	0.129341	3.85765	0.000114483	0.0022006
ASEM_AUS1_02627		COQ3_ARATH	Ubiquinone biosynthesis O-methyltransferase, mitochondrial (3-demethylubiquinol 3-O-methyltransferase) (EC 2.1.1.64) (EMBRYO DEFECTIVE 3002) (Polyprenyldihydroxybenzoate methyltransferase) (EC 2.1.1.114)	70.539	0.277395	0.213012	1.30225	0.192831	0.403101
ASEM_AUS1_02628		-	-	1.52021	-1.28299	2.01098	-0.637996	0.523476	0.722247
ASEM_AUS1_02629		-	-	1.0155	-3.94305	1.83992	-2.14305	0.0321092	NA
ASEM_AUS1_02634		PROFX_ORYSJ	Profilin LP04	1270.88	0.290924	0.166028	1.75225	0.0797304	0.234426
ASEM_AUS1_02635		DSP8_ARATH	Putative dual specificity protein phosphatase DSP8 (EC 3.1.3.16) (EC 3.1.3.48)	32.2725	0.275376	0.238352	1.15533	0.247954	0.469102
ASEM_AUS1_02636		PFKA3_ARATH	ATP-dependent 6-phosphofructokinase 3 (ATP-PFK 3) (Phosphofructokinase 3) (EC 2.7.1.11) (Phosphohexokinase 3)	2061.76	0.380806	0.186312	2.04391	0.0409626	0.151799
ASEM_AUS1_02637		-	-	4.08479	-5.93519	1.40185	-4.23384	2.29736e-05	0.000629784
ASEM_AUS1_02640		-	-	0.987365	-2.83357	1.53179	-1.84984	0.0643364	NA
ASEM_AUS1_02642		-	-	0.797467	-1.49006	1.86146	-0.80048	0.423433	NA
ASEM_AUS1_02644		PPI1_ARATH	Proton pump-interactor 1	531.605	-0.429011	0.24932	-1.72073	0.0853005	0.244273
ASEM_AUS1_02645		XPOT_ORYSJ	Exportin-T (Exportin(tRNA)) (Protein PAUSED homolog) (tRNA exportin)	101.696	-0.214502	0.151332	-1.41743	0.156358	0.353623
ASEM_AUS1_02646		R27A3_ARATH	60S ribosomal protein L27a-3	207.39	0.271133	0.201071	1.34844	0.177517	0.382112
ASEM_AUS1_02647		CCR1_ORYSJ	Cinnamoyl-CoA reductase 1 (OsCCR1) (EC 1.2.1.44)	10.0644	0.103657	0.632551	0.163871	0.869832	0.937346
ASEM_AUS1_02648		CCR1_ARATH	Cinnamoyl-CoA reductase 1 (AtCCR1) (EC 1.2.1.44) (Protein IRREGULAR XYLEM 4)	1021.44	0.0963548	0.386668	0.249193	0.803212	0.904986
ASEM_AUS1_02651		HSP7M_PHAVU	Heat shock 70 kDa protein, mitochondrial	825.129	-0.479398	0.173227	-2.76746	0.00564948	0.0391022
ASEM_AUS1_02652		ZDHC9_ARATH	Probable protein S-acyltransferase 7 (EC 2.3.1.225) (Probable palmitoyltransferase At3g26935) (Zinc finger DHHC domain-containing protein At3g26935)	4.35535	3.19979	1.4793	2.16305	0.0305377	0.124983
ASEM_AUS1_02654		WAK2_ARATH	Wall-associated receptor kinase 2 (EC 2.7.11.-)	4.17614	-1.18242	1.02496	-1.15363	0.248653	0.469708
ASEM_AUS1_02656		U2AFA_ORYSJ	Splicing factor U2af small subunit A (U2 auxiliary factor 35 kDa subunit A) (U2 small nuclear ribonucleoprotein auxiliary factor small subunit A) (U2 snRNP auxiliary factor small subunit A) (Zinc finger CCCH domain-containing protein 60) (OsC3H60)	2038.31	-0.88978	0.251774	-3.53404	0.000409253	0.00580502
ASEM_AUS1_02657		PILS1_ARATH	Protein PIN-LIKES 1 (Auxin efflux carrier-like protein 1)	525.701	0.521997	0.409374	1.27511	0.20227	0.414272
ASEM_AUS1_02659		PILS3_ARATH	Protein PIN-LIKES 3 (Auxin efflux carrier-like protein 3)	9.31055	-3.71726	1.28947	-2.88279	0.00394173	0.0301188
ASEM_AUS1_02660		AHL10_ARATH	AT-hook motif nuclear-localized protein 10 (AT-hook protein 1)	106.584	-0.209477	0.39734	-0.527198	0.598056	0.778475
ASEM_AUS1_02661		-	-	44.7369	0.793111	0.243176	3.26148	0.00110834	0.0121559
ASEM_AUS1_02663		-	-	156.359	-0.141014	0.173715	-0.811753	0.416933	0.634713
ASEM_AUS1_02664		-	-	99.9928	-0.881489	0.203338	-4.3351	1.45694e-05	0.000438032
ASEM_AUS1_02665		EML3_ARATH	Protein EMSY-LIKE 3 (AtEML3)	405.461	0.011989	0.128515	0.0932891	0.925674	0.965498
ASEM_AUS1_02667		-	-	2.44573	-1.49599	1.68162	-0.889612	0.373674	0.594652
ASEM_AUS1_02669		-	-	1.4627	-1.9168	2.09675	-0.914175	0.360625	0.58205
ASEM_AUS1_02670		SPL17_ORYSJ	Squamosa promoter-binding-like protein 17	6.19207	-1.08971	0.550989	-1.97774	0.0479575	0.167949
ASEM_AUS1_02675		INV2_ORYSI	Beta-fructofuranosidase, insoluble isoenzyme 2 (EC 3.2.1.26) (Cell wall beta-fructosidase 2) (Invertase 2) (OsCIN2) (Sucrose hydrolase 2)	4.77324	-1.56705	1.203	-1.30262	0.192705	0.403
ASEM_AUS1_02678		-	-	8.39087	-0.778791	1.31554	-0.591993	0.553855	0.745547
ASEM_AUS1_02682		LHP1_ORYSJ	Probable chromo domain-containing protein LHP1 (Protein LIKE HETEROCHROMATIN PROTEIN 1)	467.835	-0.114043	0.126214	-0.90357	0.366223	0.587104
ASEM_AUS1_02686		-	-	1.3036	-2.69584	2.20026	-1.22524	0.220486	NA
ASEM_AUS1_02689		NDRP1_ARATH	Nodulin-related protein 1 (AtNRP1) (RPS2-interacting protein 11)	7422.99	0.624423	0.302018	2.06751	0.0386865	0.146199
ASEM_AUS1_02690		-	-	0.643661	0.545715	1.8627	0.292969	0.769546	NA
ASEM_AUS1_02695		CSPLT_ORYSJ	CASP-like protein 5A2 (OsCASPL5A2)	27.8362	0.0621497	0.22278	0.278973	0.780265	0.891752
ASEM_AUS1_02696		CSPLK_MAIZE	CASP-like protein 5A3 (ZmCASPL5A3)	21.1377	0.00257157	0.288991	0.00889844	0.9929	0.996842
ASEM_AUS1_02697		-	-	9.13134	-0.431606	0.41352	-1.04373	0.296608	0.521316
ASEM_AUS1_02703		DNJ15_ARATH	Chaperone protein dnaJ 15 (AtDjB15) (AtJ15) (Protein ALTERED RESPONSE TO GRAVITY) (AtARG1)	366.36	0.0603881	0.130653	0.462201	0.643937	0.808085
ASEM_AUS1_02705		-	-	7.30153	-1.84282	1.0954	-1.68233	0.0925045	0.257166
ASEM_AUS1_02707		Y1491_ARATH	O-fucosyltransferase 1 (O-FucT-1) (EC 2.4.1.-) (O-fucosyltransferase family protein)	91.0532	-0.0444052	0.161252	-0.275377	0.783026	0.893253
ASEM_AUS1_02708		-	-	53.4874	0.0070262	0.437691	0.0160529	0.987192	0.994352
ASEM_AUS1_02709		SCO11_ARATH	Protein SCO1 homolog 1, mitochondrial (Homolog of the copper chaperone SCO1 member 1) (HCC1)	170.461	-0.476809	0.182715	-2.60958	0.00906542	0.0549722
ASEM_AUS1_02710		MIP2_ARATH	MAG2-interacting protein 2	456.758	0.0765891	0.136495	0.561113	0.574721	0.761805
ASEM_AUS1_02711		Y4891_SELML	FAS1 domain-containing protein SELMODRAFT_448915	1.91322	0.695718	0.905931	0.767959	0.442511	0.657215
ASEM_AUS1_02712		BZP16_ARATH	bZIP transcription factor 16 (AtbZIP16)	574.544	0.00251128	0.10647	0.0235867	0.981182	0.991856
ASEM_AUS1_02713		ZAR1_ARATH	Receptor protein kinase-like protein ZAR1 (EC 2.7.11.1) (Protein ZYGOTIC ARREST 1)	5.96499	0.636949	0.566909	1.12355	0.261205	0.484264
ASEM_AUS1_02714		ASSY_ARATH	Argininosuccinate synthase, chloroplastic (EC 6.3.4.5) (Citrulline--aspartate ligase)	315.153	-0.405793	0.251581	-1.61297	0.10675	0.2814
ASEM_AUS1_02717		IFRH_LUPAL	Isoflavone reductase homolog (EC 1.3.1.-)	189.295	-1.27798	0.369469	-3.45897	0.000542243	0.00715051
ASEM_AUS1_02719		-	-	39.224	-0.361071	0.280844	-1.28566	0.198561	0.409866
ASEM_AUS1_02720		-	-	0.776974	-1.89139	1.6334	-1.15795	0.246885	NA
ASEM_AUS1_02721		YEII_ECOLI	Uncharacterized sugar kinase YeiI (EC 2.7.1.-)	13.8589	-0.942894	0.560376	-1.68261	0.0924509	0.257045
ASEM_AUS1_02722		-	-	9.68597	0.732759	0.712108	1.029	0.30348	0.527407
ASEM_AUS1_02723		-	-	53.8758	-0.522323	0.30605	-1.70666	0.0878851	0.24913
ASEM_AUS1_02726		-	-	7.34054	-2.24523	0.614541	-3.65351	0.000258684	0.00411944
ASEM_AUS1_02727		RH10_ORYSJ	DEAD-box ATP-dependent RNA helicase 10 (EC 3.6.4.13) (DEAD-box RNA helicase TOGR1) (Protein THERMOTOLERANT GROWTH REQUIRED1)	152.106	0.267709	0.211875	1.26353	0.2064	0.418912
ASEM_AUS1_02728		40C1_ORYSJ	Ricin B-like lectin R40C1 (Osr40c1)	308.621	-0.413226	0.312198	-1.3236	0.185635	0.393382
ASEM_AUS1_02730		NC100_ARATH	NAC domain-containing protein 100 (ANAC100) (AtNAC5)	266.563	-1.54732	0.526612	-2.93826	0.00330055	0.0266482
ASEM_AUS1_02731		U1165_ARATH	U11/U12 small nuclear ribonucleoprotein 65 kDa protein (U11/U12 snRNP 65 kDa protein) (U11/U12-65K)	114.184	-0.258079	0.269445	-0.957818	0.338155	0.561003
ASEM_AUS1_02732		TRL12_ORYSJ	Thioredoxin-like 1-2, chloroplastic (Lilium-type thioredoxin 1-2)	1253.88	0.208654	0.304943	0.68424	0.493824	0.699388
ASEM_AUS1_02733		ALA1_ARATH	Phospholipid-transporting ATPase 1 (AtALA1) (EC 3.6.3.1) (Aminophospholipid flippase 1)	114.613	-1.3986	0.513247	-2.725	0.00643018	0.042867
ASEM_AUS1_02735		ANK1_HUMAN	Ankyrin-1 (ANK-1) (Ankyrin-R) (Erythrocyte ankyrin)	49.4833	-1.04557	1.07993	-0.968186	0.332951	0.555766
ASEM_AUS1_02737		-	-	1.08837	1.89511	1.62766	1.16431	0.244298	NA
ASEM_AUS1_02738		PUB33_ARATH	U-box domain-containing protein 33 (Plant U-box protein 33) [Includes: E3 ubiquitin ligase (EC 2.3.2.27) (RING-type E3 ubiquitin transferase); Serine/threonine-protein kinase (EC 2.7.11.-)]	8.45874	0.780748	0.874354	0.892943	0.371888	0.592775
ASEM_AUS1_02739		ATESY_VITVI	(-)-alpha-terpineol synthase (EC 4.2.3.111)	70.8354	-5.67894	1.02156	-5.5591	2.71175e-08	2.17243e-06
ASEM_AUS1_02741		-	-	0	0	0	0	1	NA
ASEM_AUS1_02744		EP1G_DAUCA	Epidermis-specific secreted glycoprotein EP1 (52/54 kDa medium protein)	16.9001	1.6716	0.536011	3.11859	0.0018172	0.0175204
ASEM_AUS1_02746		-	-	9.37086	0.664206	1.13419	0.585619	0.558131	0.748781
ASEM_AUS1_02749		-	-	1.35683	-0.0588195	1.87003	-0.0314538	0.974908	0.989133
ASEM_AUS1_02754		-	-	35.6794	0.118932	0.808975	0.147015	0.88312	0.944158
ASEM_AUS1_02755		-	-	191.806	1.01113	0.718779	1.40674	0.159505	0.358363
ASEM_AUS1_02757		TAP46_ARATH	PP2A regulatory subunit TAP46 (2A phosphatase-associated protein of 46 kDa)	16.9916	-2.15863	0.652902	-3.3062	0.000945707	0.0108088
ASEM_AUS1_02758		-	-	1.96204	1.90095	1.11084	1.71127	0.0870306	0.247721
ASEM_AUS1_02759		-	-	1.06826	1.98177	1.74511	1.13561	0.256118	NA
ASEM_AUS1_02762		-	-	0.957788	-1.61359	2.09486	-0.770258	0.441147	NA
ASEM_AUS1_02764		CRK29_ARATH	Cysteine-rich receptor-like protein kinase 29 (Cysteine-rich RLK29) (EC 2.7.11.-)	28.6846	1.38765	2.47235	0.561267	0.574616	0.761779
ASEM_AUS1_02765		-	-	13.9989	1.91094	0.856717	2.23054	0.0257118	0.111679
ASEM_AUS1_02766		RPM1_ARATH	Disease resistance protein RPM1 (Resistance to Pseudomonas syringae protein 3)	59.822	-1.0192	0.54496	-1.87022	0.0614534	0.198033
ASEM_AUS1_02771		NPH3_ORYSJ	Coleoptile phototropism protein 1 (BTB/POZ domain-containing protein CPT1) (Non-phototropic hypocotyl 3-like protein) (NPH3-like protein)	2.73432	-1.27498	1.13442	-1.12391	0.261053	0.484086
ASEM_AUS1_02775		-	-	2.04175	-1.28939	1.07349	-1.20111	0.229707	0.447074
ASEM_AUS1_02777		P2C75_ORYSJ	Probable protein phosphatase 2C 75 (OsPP2C75) (EC 3.1.3.16)	36.8217	-0.549989	0.355327	-1.54784	0.121662	0.304816
ASEM_AUS1_02779		-	-	1.03524	1.59912	2.08069	0.768552	0.44216	NA
ASEM_AUS1_02786		-	-	2.88297	-0.665168	0.685601	-0.970196	0.331949	0.554773
ASEM_AUS1_02787		-	-	169.923	1.08578	0.226089	4.80247	1.56717e-06	6.93914e-05
ASEM_AUS1_02790		-	-	0.613595	-0.107647	3.33433	-0.0322844	0.974245	NA
ASEM_AUS1_02792		TGT2_ARATH	Trihelix transcription factor GT-2 (Trihelix DNA-binding protein GT-2)	7.25865	-1.44541	0.929503	-1.55504	0.119937	0.301609
ASEM_AUS1_02793		LOR8_ARATH	Protein LURP-one-related 8	7.41072	-3.021	1.36626	-2.21114	0.0270263	0.115349
ASEM_AUS1_02795		TGT2_ARATH	Trihelix transcription factor GT-2 (Trihelix DNA-binding protein GT-2)	9.22262	-1.2207	0.667857	-1.82779	0.0675811	0.210679
ASEM_AUS1_02798		RNR1_ARATH	Ribonuclease II, chloroplastic/mitochondrial (AtmtRNaseII) (RNase II) (EC 3.1.13.1) (Protein EMBRYO DEFECTIVE 2730) (Ribonucleotide reductase 1)	436.485	-0.13273	0.191359	-0.693618	0.487922	0.694792
ASEM_AUS1_02799		ERG1_ORYSJ	Elicitor-responsive protein 1 (OsERG1) (17 kDa phloem protein) (Fungal elicitor immediate early-responsive gene 1 protein) (FIERG1) (RPP17)	161.763	-0.359543	0.278172	-1.29252	0.196176	0.406987
ASEM_AUS1_02800		TPIS_MAIZE	Triosephosphate isomerase, cytosolic (TIM) (Triose-phosphate isomerase) (EC 5.3.1.1)	118.004	-0.467706	0.231381	-2.02137	0.0432417	0.157596
ASEM_AUS1_02801		MB3R1_ARATH	Transcription factor MYB3R-1 (Myb-related protein 3R-1) (Plant c-MYB-like protein 1) (Protein PC-MYB1)	111.209	-0.146241	0.194774	-0.750823	0.452759	0.665302
ASEM_AUS1_02802		PP306_ARATH	Pentatricopeptide repeat-containing protein At4g11690	2.31195	-0.429465	0.742544	-0.578371	0.563014	0.75224
ASEM_AUS1_02804		-	-	16.4544	-1.08368	0.541112	-2.00269	0.0452101	0.161933
ASEM_AUS1_02806		-	-	2.13232	-0.0219892	0.922581	-0.0238345	0.980985	0.991751
ASEM_AUS1_02807		FAP2_ARATH	Fatty-acid-binding protein 2 (AtFAP2) (Chalcone-flavanone isomerase family protein 2)	108.404	0.329562	0.472793	0.697054	0.485769	0.692774
ASEM_AUS1_02809		-	-	1.3001	-1.59558	1.59707	-0.99907	0.317761	NA
ASEM_AUS1_02814		IDM1_ARATH	Increased DNA methylation 1 (Histone H3 acetyltransferase IDM1) (EC 2.3.1.-) (Protein ROS4) (Repressor of silencing 4)	172.383	-0.643802	0.19168	-3.35874	0.000782993	0.00948268
ASEM_AUS1_02816		-	-	2.07235	3.65585	1.98431	1.84238	0.0654201	0.206104
ASEM_AUS1_02819		-	-	14.7102	-1.8214	0.928491	-1.96168	0.0498001	0.172435
ASEM_AUS1_02820		-	-	0.699167	-3.40227	3.31772	-1.02548	0.305135	NA
ASEM_AUS1_02821		SK3_ORYSJ	Shikimate kinase 3, chloroplastic (OsSK3) (EC 2.7.1.71)	1.83306	-0.06498	1.04412	-0.0622344	0.950376	0.977469
ASEM_AUS1_02822		Y1181_ARATH	Uncharacterized aarF domain-containing protein kinase At1g71810, chloroplastic (EC 2.7.-.-)	411.38	0.932898	0.445204	2.09544	0.036132	0.139713
ASEM_AUS1_02823		-	-	176.993	1.59547	1.00525	1.58715	0.11248	0.290477
ASEM_AUS1_02824		SK3_ORYSJ	Shikimate kinase 3, chloroplastic (OsSK3) (EC 2.7.1.71)	3.59843	0.385925	0.813029	0.474676	0.635018	0.802829
ASEM_AUS1_02828		-	-	4.04494	-5.52144	3.19135	-1.73013	NA	NA
ASEM_AUS1_02829		-	-	14.9395	1.41713	1.34788	1.05138	0.293085	0.517944
ASEM_AUS1_02830		-	-	3.34126	3.40602	2.92679	1.16374	NA	NA
ASEM_AUS1_02831		-	-	0.738467	3.18251	3.34449	0.951569	0.341316	NA
ASEM_AUS1_02832		ERF92_ARATH	Ethylene-responsive transcription factor 1B (AtERF1B) (Ethylene-responsive element-binding factor 1B) (EREBP-1B)	1.37926	-1.03786	2.1682	-0.478673	0.632171	0.801312
ASEM_AUS1_02835		-	-	24.7509	0.822786	1.17611	0.699579	0.48419	0.691631
ASEM_AUS1_02837		-	-	14.6979	2.45458	1.18282	2.0752	0.0379676	0.144264
ASEM_AUS1_02838		-	-	1.03863	2.3881	2.03259	1.1749	0.240033	NA
ASEM_AUS1_02841		U88B1_STERE	UDP-glycosyltransferase 88B1 (EC 2.4.1.-)	2.20788	0.991659	1.46958	0.674791	0.499808	0.703962
ASEM_AUS1_02842		TF3B_SCHPO	Transcription factor IIIB 60 kDa subunit (TFIIIB) (B-related factor 1) (BRF-1) (TFIIB-related factor)	39.6019	-0.173367	0.460205	-0.376718	0.706383	0.847489
ASEM_AUS1_02843		ANGLT_ROSHC	Anthocyanidin 5,3-O-glucosyltransferase (EC 2.4.1.-) (UDP-glucose: anthocyanidin 5,3-O-glucosyltransferase)	323.452	0.365568	0.39459	0.926451	0.354212	0.576373
ASEM_AUS1_02845		DTX19_ARATH	Protein DETOXIFICATION 19 (AtDTX19) (Multidrug and toxic compound extrusion protein 19) (MATE protein 19) (Protein ABERRANT LATERAL ROOT FORMATION 5)	300.888	-0.738859	0.317173	-2.32952	0.0198318	0.0940923
ASEM_AUS1_02846		TUL1_YEAST	Transmembrane E3 ubiquitin-protein ligase 1 (EC 2.3.2.27) (RING-type E3 ubiquitin transferase TUL1)	1113.56	0.0622212	0.104369	0.596164	0.551066	0.743556
ASEM_AUS1_02847		-	-	3.3679	-4.13446	1.53227	-2.69826	0.00697036	0.0454391
ASEM_AUS1_02848		SRR_ORYSJ	Serine racemase (EC 4.3.1.17) (EC 4.3.1.18) (EC 5.1.1.18) (D-serine ammonia-lyase) (D-serine dehydratase) (L-serine ammonia-lyase) (L-serine dehydratase)	15.3798	0.39902	0.467158	0.854145	0.393025	0.612297
ASEM_AUS1_02856		EXL1_ARATH	GDSL esterase/lipase EXL1 (EC 3.1.1.-) (Family II extracellular lipase 1) (Family II lipase EXL1)	68.488	2.12881	1.3491	1.57796	0.114576	0.29368
ASEM_AUS1_02859		IF1A_WHEAT	Eukaryotic translation initiation factor 1A (eIF-1A) (Eukaryotic translation initiation factor 4C) (eIF-4C)	683.031	0.520415	0.173911	2.99242	0.00276778	0.0234475
ASEM_AUS1_02860		RCF3_ARATH	RNA-binding KH domain-containing protein RCF3 (Protein ENHANCED STRESS RESPONSE 1) (Protein HIGH OSMOTIC STRESS GENE EXPRESSION 5) (Protein REGULATOR OF CBF GENE EXPRESSION 3) (Protein SHINY 1)	177.489	-0.360253	0.129867	-2.77402	0.00553681	0.0385187
ASEM_AUS1_02864		-	-	0.964733	1.35507	2.10684	0.643179	0.520108	NA
ASEM_AUS1_02868		GLK1_ORYSJ	Probable transcription factor GLK1 (Golden2-like protein 1) (OsGLK1)	169.736	-0.384755	1.09292	-0.352043	0.724806	0.859083
ASEM_AUS1_02871		-	-	0.946963	-1.5376	1.52331	-1.00938	0.312792	NA
ASEM_AUS1_02872		-	-	1.98951	0.271745	1.03849	0.261673	0.793574	0.899075
ASEM_AUS1_02873		RGA4_SOLBU	Putative disease resistance protein RGA4 (RGA4-blb)	2.62762	-1.88271	1.53569	-1.22598	0.220208	0.435553
ASEM_AUS1_02875		PPR53_ARATH	Pentatricopeptide repeat-containing protein At1g20230	8.1548	-0.383228	0.530834	-0.721936	0.470334	0.679743
ASEM_AUS1_02876		ALFL2_ORYSJ	PHD finger protein ALFIN-LIKE 2	6.10888	-0.0401619	0.635822	-0.0631652	0.949635	0.977037
ASEM_AUS1_02881		EPHB_MYCTU	Epoxide hydrolase B (EHB) (EC 3.3.2.10) (Epoxide hydrolase EphB)	1.35713	-1.47942	2.45362	-0.602952	0.54654	0.740072
ASEM_AUS1_02883		-	-	0.724987	-1.98131	1.98645	-0.997411	0.318565	NA
ASEM_AUS1_02885		RSLE1_ORYSJ	Zinc finger BED domain-containing protein RICESLEEPER 1 (Transposase-like protein RICESLEEPER 1)	18.1067	1.39973	0.7586	1.84515	0.0650157	0.20518
ASEM_AUS1_02886		MCM7_ORYSI	DNA replication licensing factor MCM7 (EC 3.6.4.12) (Minichromosome maintenance protein 7)	9.2969	1.21502	0.492147	2.46881	0.0135563	0.073082
ASEM_AUS1_02887		CYSP1_MAIZE	Cysteine proteinase 1 (EC 3.4.22.-)	1044.32	-0.075772	0.470768	-0.160954	0.87213	0.938761
ASEM_AUS1_02889		MTBC_SORBI	Probable bifunctional methylthioribulose-1-phosphate dehydratase/enolase-phosphatase E1 [Includes: Methylthioribulose-1-phosphate dehydratase (MTRu-1-P dehydratase) (EC 4.2.1.109); Enolase-phosphatase E1 (EC 3.1.3.77) (2,3-diketo-5-methylthio-1-phosphopentane phosphatase)]	57.7952	-2.94396	0.767532	-3.83562	0.000125248	0.00234292
ASEM_AUS1_02890		PQT3L_ARATH	E3 ubiquitin ligase PQT3-like (EC 2.3.2.27)	86.1666	-0.22579	0.303714	-0.743429	0.457222	0.668591
ASEM_AUS1_02891		SEBP1_ARATH	Selenium-binding protein 1	760.444	-0.285972	0.384498	-0.743755	0.457025	0.668591
ASEM_AUS1_02892		PQBP1_PONPY	Polyglutamine-binding protein 1 (PQBP-1) (Polyglutamine tract-binding protein 1)	194.762	0.119252	0.148077	0.805339	0.420624	0.63811
ASEM_AUS1_02893		AP4E_ARATH	AP-4 complex subunit epsilon (AP-4 adaptor complex subunit epsilon) (Adaptor-related protein complex 4 subunit epsilon) (Epsilon subunit of AP-4) (Epsilon-adaptin)	432.573	0.287645	0.291757	0.985905	0.32418	0.547554
ASEM_AUS1_02894		-	-	3.019	0.255711	1.61422	0.158411	0.874133	0.939774
ASEM_AUS1_02895		-	-	3.85116	-0.153385	1.32661	-0.115622	0.907952	0.957466
ASEM_AUS1_02896		FK151_ARATH	Peptidyl-prolyl cis-trans isomerase FKBP15-1 (PPIase FKBP15-1) (EC 5.2.1.8) (15 kDa FK506-binding protein) (15 kDa FKBP) (FK506-binding protein 15-1) (AtFKBP15-1) (FK506-binding protein 2-1) (Immunophilin FKBP15-1) (Rotamase)	355.149	0.426987	0.177469	2.40598	0.0161292	0.0819194
ASEM_AUS1_02897		BH062_ARATH	Transcription factor bHLH62 (Basic helix-loop-helix protein 62) (AtbHLH62) (bHLH 62) (Transcription factor EN 85) (bHLH transcription factor bHLH062)	305.594	-0.0241203	0.24796	-0.097275	0.922508	0.963715
ASEM_AUS1_02899		-	-	0.919693	-3.39401	2.24179	-1.51397	0.130033	NA
ASEM_AUS1_02904		SEC_ARATH	Probable UDP-N-acetylglucosamine--peptide N-acetylglucosaminyltransferase SEC (EC 2.4.1.255) (Protein SECRET AGENT)	301.263	0.291409	0.402639	0.723747	0.469221	0.678933
ASEM_AUS1_02907		-	-	16.2831	-1.96981	1.06711	-1.84593	0.0649019	0.205022
ASEM_AUS1_02908		TBL17_ARATH	Protein YLS7 (Protein TRICHOME BIREFRINGENCE-LIKE 17) (Protein YELLOW-LEAF-SPECIFIC GENE 7)	215.902	-0.0323405	0.198163	-0.163202	0.87036	0.937797
ASEM_AUS1_02909		EPFL9_ARATH	EPIDERMAL PATTERNING FACTOR-like protein 9 (EPF-like protein 9) [Cleaved into: Stomagen]	1.73913	-1.20604	2.95156	-0.408612	0.682825	0.832899
ASEM_AUS1_02911		-	-	3.43015	2.3394	1.42612	1.64039	0.100924	0.271615
ASEM_AUS1_02912		-	-	1.97916	-1.79609	1.93358	-0.928895	0.352944	0.575326
ASEM_AUS1_02913		-	-	2.1013	-0.207307	2.21809	-0.0934616	0.925537	0.965442
ASEM_AUS1_02914		-	-	8.25192	-0.260334	0.809779	-0.321487	0.747841	0.872974
ASEM_AUS1_02916		DJB12_MOUSE	DnaJ homolog subfamily B member 12 (mDj10)	150.791	-0.393931	0.476728	-0.826322	0.408621	0.627204
ASEM_AUS1_02920		-	-	41.1831	-5.76572	0.808848	-7.12831	1.01609e-12	2.34028e-10
ASEM_AUS1_02926		VQ4_ARATH	VQ motif-containing protein 4 (AtVQ4) (MPK3/6-targeted VQ-motif-containing protein 1)	28.9021	-0.61143	0.351243	-1.74076	0.0817258	0.237972
ASEM_AUS1_02928		DRP5A_ARATH	Dynamin-related protein 5A (Protein ARC5-like)	1.20291	1.10954	1.15809	0.95808	0.338023	NA
ASEM_AUS1_02929		HAZ1_ORYSJ	Homeobox protein HAZ1 (Homeobox protein HOX1A homolog)	517.53	-0.206035	0.133219	-1.54659	0.121961	0.305359
ASEM_AUS1_02931		-	-	9.53128	-0.406188	0.552823	-0.734752	0.462491	0.673149
ASEM_AUS1_02934		-	-	0.77099	-0.204156	1.5862	-0.128707	0.897589	NA
ASEM_AUS1_02940		NEP2_NEPGR	Aspartic proteinase nepenthesin-2 (EC 3.4.23.12) (Nepenthesin-II)	13.0148	-1.35569	0.464355	-2.91952	0.00350567	0.0277996
ASEM_AUS1_02942		B3GT7_ARATH	Beta-1,3-galactosyltransferase 7 (EC 2.4.1.-)	31.7829	-1.14445	0.520063	-2.20061	0.0277637	0.117184
ASEM_AUS1_02943		TMM50_DICDI	Transmembrane protein 50 homolog	90.202	-0.369184	0.199859	-1.84722	0.0647153	0.204633
ASEM_AUS1_02945		ANXD8_ARATH	Annexin D8 (AnnAt8)	45.902	-0.831011	0.441504	-1.88223	0.0598053	0.194739
ASEM_AUS1_02946		TPP2_ARATH	Probable thylakoidal processing peptidase 2, chloroplastic (EC 3.4.21.89) (Signal peptidase I-2)	362.867	-0.304296	0.222726	-1.36623	0.171866	0.375334
ASEM_AUS1_02947		NUP58_ARATH	Nuclear pore complex protein NUP58 (Nucleoporin 58) (Protein TRANSCURVATA1)	135.443	-0.3058	0.269462	-1.13486	0.256436	0.479257
ASEM_AUS1_02948		DAPB1_PSEMX	Dipeptidyl aminopeptidase BI (DAP BI) (EC 3.4.14.-)	24.1316	-0.914225	0.789735	-1.15764	0.247013	0.468112
ASEM_AUS1_02949		DAPC_MYCTU	Probable N-succinyldiaminopimelate aminotransferase DapC (DAP-AT) (EC 2.6.1.17)	1667.34	0.416899	0.259257	1.60805	0.107824	0.283211
ASEM_AUS1_02950		-	-	6.12081	0.814297	0.73039	1.11488	0.264902	0.488206
ASEM_AUS1_02951		-	-	64.1291	-0.314912	0.236668	-1.33061	0.183318	0.390429
ASEM_AUS1_02952		PDI23_ORYSJ	Protein disulfide isomerase-like 2-3 (OsPDIL2-3) (EC 5.3.4.1) (Protein disulfide isomerase-like 5-1) (OsPDIL5-1)	244.595	-0.269075	0.243861	-1.1034	0.269855	0.493351
ASEM_AUS1_02953		IDD14_ARATH	Protein indeterminate-domain 14 (AtIDD14) (Transcriptional regulator of starch metabolism IDD14)	3.14185	0.317312	1.1397	0.278418	0.780692	0.892002
ASEM_AUS1_02955		-	-	35.5899	0.242912	0.238574	1.01818	0.308592	0.532685
ASEM_AUS1_02956		MA657_ARATH	65-kDa microtubule-associated protein 7 (AtMAP65-7)	97.7655	-0.64511	0.739485	-0.872378	0.383002	0.603391
ASEM_AUS1_02957		HVA22_HORVU	Protein HVA22	1.8566	-0.913663	1.62125	-0.563556	0.573056	0.760614
ASEM_AUS1_02958		ACCO1_ORYSI	1-aminocyclopropane-1-carboxylate oxidase 1 (ACC oxidase 1) (EC 1.14.17.4) (Ethylene-forming enzyme) (EFE)	89.3379	-0.326512	0.642784	-0.507966	0.611477	0.787985
ASEM_AUS1_02959		WRK51_ARATH	Probable WRKY transcription factor 51 (WRKY DNA-binding protein 51)	21.7989	2.26446	0.474224	4.77508	1.79639e-06	7.7751e-05
ASEM_AUS1_02960		-	-	3.29145	-5.63107	3.29785	-1.7075	0.0877299	0.248838
ASEM_AUS1_02961		HEXP_LEIMA	DNA-binding protein HEXBP (Hexamer-binding protein)	130.565	-0.548164	0.180512	-3.03672	0.00239165	0.0211805
ASEM_AUS1_02962		RAB7_SOYBN	Ras-related protein Rab7	94.6985	-0.482135	0.171973	-2.80356	0.00505423	0.0360862
ASEM_AUS1_02963		-	-	6.92892	1.63276	0.652684	2.50161	0.0123628	0.0684507
ASEM_AUS1_02964		-	-	1.92772	2.8459	1.7806	1.59828	0.109982	0.286748
ASEM_AUS1_02965		-	-	30.0579	0.522488	0.606783	0.86108	0.389194	0.609136
ASEM_AUS1_02966		-	-	13.0973	-2.96999	1.71206	-1.73474	0.0827862	0.239887
ASEM_AUS1_02968		-	-	2.32611	-0.161021	0.82175	-0.195949	0.84465	0.926271
ASEM_AUS1_02970		ZB14_MAIZE	14 kDa zinc-binding protein (Protein kinase C inhibitor) (PKCI)	253.172	0.581205	0.242794	2.39382	0.0166739	0.0838112
ASEM_AUS1_02972		-	-	361.358	-0.259479	0.22734	-1.14137	0.253716	0.476128
[truncated: 27,202 more rows]

## Sheet: 2. C3xC4 vs C4
	Annotation
Gene ID	C4/Photorespiration function	Gene name	Protein name	baseMean	log2FoldChange	lfcSE	stat	pvalue	padj
ASEM_AUS1_39888	C4 (core):alaat1P1	ALAT2_ARATH	Alanine aminotransferase 2, mitochondrial (AtAlaAT2) (AtAlaATm) (EC 2.6.1.2) (Alanine-2-oxoglutarate aminotransferase 3) (EC 2.6.1.-)	19.1792	-1.3254	0.649455	-2.04079	0.0412716	0.217676
ASEM_AUS1_22383	C4 (core):alaat1P2	ALAT2_ARATH	Alanine aminotransferase 2, mitochondrial (AtAlaAT2) (AtAlaATm) (EC 2.6.1.2) (Alanine-2-oxoglutarate aminotransferase 3) (EC 2.6.1.-)	199.136	0.0999326	0.206943	0.4829	0.629167	0.849706
ASEM_AUS1_25403	C4 (core):alaat1P5	ALA2_PANMI	Alanine aminotransferase 2 (ALAAT-2) (EC 2.6.1.2) (Glutamate pyruvate transaminase 2) (GPT) (Glutamic--alanine transaminase 2) (Glutamic--pyruvic transaminase 2)	17964.1	-0.320904	0.563138	-0.56985	0.568779	0.818622
ASEM_AUS1_36860	C4 (core):aspat1P1	AAT1_ARATH	Aspartate aminotransferase, mitochondrial (EC 2.6.1.1) (Transaminase A)	360.01	-0.321646	0.374978	-0.857771	0.391019	0.700955
ASEM_AUS1_27699	C4 (core):aspat1P2	AAT1_ARATH	Aspartate aminotransferase, mitochondrial (EC 2.6.1.1) (Transaminase A)	403.402	0.00390906	0.301898	0.0129483	0.989669	1
ASEM_AUS1_28041	C4 (core):aspat2P3	AAT5_ARATH	Aspartate aminotransferase, chloroplastic (EC 2.6.1.1) (Transaminase A)	3177.12	-0.0878797	0.211028	-0.416436	0.677091	0.874075
ASEM_AUS1_08268	C4 (core):aspat3P4	AATC_ORYSJ	Aspartate aminotransferase, cytoplasmic (EC 2.6.1.1) (Transaminase A)	18073.3	-1.56511	0.18238	-8.5816	9.35632e-18	1.84148e-14
ASEM_AUS1_25239	C4 (core):nadmdh1P1	MDHP_ARATH	Malate dehydrogenase, chloroplastic (EC 1.1.1.37) (Chloroplastic malate dehydrogenase) (Chloroplastic MDH) (cpNAD-MDH) (Plastidic NAD-dependent malate dehydrogenase) (pNAD-MDH)	4.32537	4.7384	1.84103	2.57377	0.0100598	0.0906494
ASEM_AUS1_32044	C4 (core):nadmdh1P1	MDHP_ARATH	Malate dehydrogenase, chloroplastic (EC 1.1.1.37) (Chloroplastic malate dehydrogenase) (Chloroplastic MDH) (cpNAD-MDH) (Plastidic NAD-dependent malate dehydrogenase) (pNAD-MDH)	2.91032	2.50043	1.57319	1.5894	0.11197	0.383486
ASEM_AUS1_37134	C4 (core):nadmdh1P1	MDHP_ARATH	Malate dehydrogenase, chloroplastic (EC 1.1.1.37) (Chloroplastic malate dehydrogenase) (Chloroplastic MDH) (cpNAD-MDH) (Plastidic NAD-dependent malate dehydrogenase) (pNAD-MDH)	980.269	1.19911	0.758071	1.58179	0.113696	0.38662
ASEM_AUS1_25602	C4 (core):nadmdh1P8	MDHP_ARATH	Malate dehydrogenase, chloroplastic (EC 1.1.1.37) (Chloroplastic malate dehydrogenase) (Chloroplastic MDH) (cpNAD-MDH) (Plastidic NAD-dependent malate dehydrogenase) (pNAD-MDH)	1342.14	-1.09597	0.533448	-2.0545	0.0399269	0.213058
ASEM_AUS1_16319	C4 (core):nadmdh2P3	MDHM_FRAAN	Malate dehydrogenase, mitochondrial (EC 1.1.1.37)	3325.06	-0.468727	0.309955	-1.51224	0.130473	0.415182
ASEM_AUS1_14800	C4 (core):nadmdh2P4	MDHM_FRAAN	Malate dehydrogenase, mitochondrial (EC 1.1.1.37)	427.086	0.574925	0.20742	2.77179	0.00557481	0.0616125
ASEM_AUS1_22160	C4 (core):nadmdh3P5	MDHG_ORYSJ	Malate dehydrogenase, glyoxysomal (EC 1.1.1.37)	7593.99	-0.0490248	0.355431	-0.137931	0.890295	0.966105
ASEM_AUS1_22169	C4 (core):nadmdh3P5	MDHG_CITLA	Malate dehydrogenase, glyoxysomal (EC 1.1.1.37)	238.287	1.78681	0.367273	4.86508	1.14412e-06	0.00010393
ASEM_AUS1_26986	C4 (core):nadmdh3P6	MDHG_ORYSJ	Malate dehydrogenase, glyoxysomal (EC 1.1.1.37)	710.35	-0.227502	0.313307	-0.726132	0.467758	0.75526
ASEM_AUS1_01567	C4 (core):nadmdh4P7	LDH_MAIZE	L-lactate dehydrogenase (LDH) (EC 1.1.1.27)	48.0887	0.110567	0.525503	0.210403	0.833353	0.943003
ASEM_AUS1_01568	C4 (core):nadmdh4P7	LDHA_HORVU	L-lactate dehydrogenase A (LDH-A) (EC 1.1.1.27)	31.6497	0.288832	0.462242	0.62485	0.53207	0.796932
ASEM_AUS1_16982	C4 (core):nadme1P1	MAO1_ARATH	NAD-dependent malic enzyme 1, mitochondrial (AtNAD-ME1) (NAD-malic enzyme 1) (EC 1.1.1.39)	633.359	0.380319	0.225228	1.6886	0.0912967	0.343009
ASEM_AUS1_00877	C4 (core):nadme2P2	MAON_SOLTU	NAD-dependent malic enzyme 59 kDa isoform, mitochondrial (NAD-ME) (EC 1.1.1.39)	614.719	0.0289288	0.19362	0.14941	0.88123	0.962284
ASEM_AUS1_23802	C4 (core):nadpmdh1P1	MDHP_MAIZE	Malate dehydrogenase [NADP], chloroplastic (EC 1.1.1.82) (NADP-MDH)	4956.25	0.0977891	0.303374	0.322338	0.747196	0.906114
ASEM_AUS1_29268	C4 (core):nadpmdh2P2	MDHP1_SORBI	Malate dehydrogenase [NADP] 1, chloroplastic (EC 1.1.1.82) (NADP-MDH-1)	1403.08	3.99484	1.04603	3.81905	0.000133966	0.00431065
ASEM_AUS1_29275	C4 (core):nadpmdh2P2	MDHP1_SORBI	Malate dehydrogenase [NADP] 1, chloroplastic (EC 1.1.1.82) (NADP-MDH-1)	563.037	3.79276	1.07558	3.52624	0.000421509	0.0100965
ASEM_AUS1_25681	C4 (core):nadpmdh2P3	MDHC2_ARATH	Malate dehydrogenase 2, cytoplasmic (EC 1.1.1.37) (Cytosolic NAD-dependent malate dehydrogenase 2) (cNAD-MDH2) (Cytosolic malate dehydrogenase 2) (Cytosolic MDH2)	1.34675	1.6893	1.92166	0.879082	0.379357	NA
ASEM_AUS1_25682	C4 (core):nadpmdh2P3	MDHC_ORYSJ	Malate dehydrogenase, cytoplasmic (EC 1.1.1.37) (PP37)	3.16424	0.944466	1.54772	0.610229	0.54171	0.802252
ASEM_AUS1_33376	C4 (core):nadpmdh3P4	MDHC_MAIZE	Malate dehydrogenase, cytoplasmic (EC 1.1.1.37)	5390.97	-0.897895	0.165091	-5.43878	5.36468e-08	8.86035e-06
ASEM_AUS1_32222	C4 (core):nadpme1P1	MAOX_VITVI	NADP-dependent malic enzyme (NADP-ME) (EC 1.1.1.40)	493.918	0.629049	0.564457	1.11443	0.265094	0.589381
ASEM_AUS1_16466	C4 (core):nadpme1P3	MAOC_ORYSJ	NADP-dependent malic enzyme, chloroplastic (NADP-ME) (EC 1.1.1.40)	496.336	1.00645	0.363024	2.7724	0.00556443	0.06158
ASEM_AUS1_06611	C4 (core):nadpme1P4	MAOC_ORYSJ	NADP-dependent malic enzyme, chloroplastic (NADP-ME) (EC 1.1.1.40)	21886.2	-1.26124	0.377993	-3.33668	0.00084785	0.0166179
ASEM_AUS1_05378	C4 (core):pck1P1	PCKA_MAIZE	Phosphoenolpyruvate carboxykinase (ATP) (PEP carboxykinase) (PEPCK) (EC 4.1.1.49)	8852.11	-1.72374	0.389353	-4.42719	9.54701e-06	0.000523159
ASEM_AUS1_17510	C4 (core):pck1P1 (LGT)	PCKA_MAIZE	Phosphoenolpyruvate carboxykinase (ATP) (PEP carboxykinase) (PEPCK) (EC 4.1.1.49)	58113.4	-2.52441	0.349319	-7.22666	4.95035e-13	3.89724e-10
ASEM_AUS1_19029	C4 (core):ppc1P3	CAPP1_SORBI	Phosphoenolpyruvate carboxylase 1 (PEPC 1) (PEPCase 1) (EC 4.1.1.31) (CP21)	26733.8	-1.0428	0.662466	-1.57412	0.115459	0.389329
ASEM_AUS1_19032	C4 (core):ppc1P3	CAPP1_SORBI	Phosphoenolpyruvate carboxylase 1 (PEPC 1) (PEPCase 1) (EC 4.1.1.31) (CP21)	7512.21	-1.06122	0.686196	-1.54653	0.121976	0.40157
ASEM_AUS1_12633	C4 (core):ppc1P3 (LGT)	CAPP3_SORBI	Phosphoenolpyruvate carboxylase 3 (PEPC 3) (PEPCase 3) (EC 4.1.1.31) (CP46)	6069.78	-9.26434	1.27907	-7.24302	NA	NA
ASEM_AUS1_23280	C4 (core):ppc1P4	CAPP1_SORBI	Phosphoenolpyruvate carboxylase 1 (PEPC 1) (PEPCase 1) (EC 4.1.1.31) (CP21)	2616.23	0.0970901	0.29239	0.332056	0.739847	0.903314
ASEM_AUS1_15351	C4 (core):ppc1P5	CAPP2_SORBI	Phosphoenolpyruvate carboxylase 2 (PEPC 2) (PEPCase 2) (EC 4.1.1.31) (CP28)	3278.09	-1.04049	0.820603	-1.26795	0.204815	0.518914
ASEM_AUS1_45153	C4 (core):ppc1P7	CAPP1_SACHY	Phosphoenolpyruvate carboxylase, housekeeping isozyme (PEPC) (PEPCase) (EC 4.1.1.31)	340.986	-0.891325	0.796625	-1.11888	0.263193	0.587088
ASEM_AUS1_37421	C4 (core):ppc2P1	CAPP4_ARATH	Phosphoenolpyruvate carboxylase 4 (AtPPC4) (PEPC 4) (PEPCase 4) (EC 4.1.1.31)	7.64434	-0.0589787	0.940675	-0.0626983	0.950007	0.987746
ASEM_AUS1_19689	C4 (core):ppdk1P1	PPDK2_ORYSJ	Pyruvate, phosphate dikinase 2 (EC 2.7.9.1) (Pyruvate, orthophosphate dikinase 2)	5.20352	-1.25403	1.90666	-0.657708	0.510725	0.78281
ASEM_AUS1_39556	C4 (core):ppdk1P2	PPDK1_ORYSJ	Pyruvate, phosphate dikinase 1, chloroplastic (EC 2.7.9.1) (OsPPDKB) (Pyruvate, orthophosphate dikinase 1)	50244.4	-0.831038	0.366353	-2.26841	0.0233043	0.155788
ASEM_AUS1_22755	C4 (core):ßca1P1	BCA5_ARATH	Beta carbonic anhydrase 5, chloroplastic (AtbCA5) (AtbetaCA5) (EC 4.2.1.1) (Beta carbonate dehydratase 5)	900.253	-0.181571	0.251343	-0.722401	0.470048	0.756707
ASEM_AUS1_20001	C4 (core):ßca2P2	CAHC_HORVU	Carbonic anhydrase, chloroplastic (EC 4.2.1.1) (Carbonate dehydratase)	15.9491	-0.940444	1.15461	-0.814511	0.415352	0.716903
ASEM_AUS1_16750	C4 (core):ßca2P3	CAHC_HORVU	Carbonic anhydrase, chloroplastic (EC 4.2.1.1) (Carbonate dehydratase)	15520.6	-0.00515812	0.491572	-0.0104931	0.991628	1
ASEM_AUS1_17207	C4 (core):ßca2P3	CAHC_HORVU	Carbonic anhydrase, chloroplastic (EC 4.2.1.1) (Carbonate dehydratase)	38.2155	0.595715	0.564375	1.05553	0.291183	0.617067
ASEM_AUS1_17208	C4 (core):ßca2P3	CAHC_HORVU	Carbonic anhydrase, chloroplastic (EC 4.2.1.1) (Carbonate dehydratase)	52680	0.241056	0.545661	0.441768	0.658657	0.865674
ASEM_AUS1_06822	C4 (related):ak1P1	KAD2_ORYSJ	Probable adenylate kinase 2, chloroplastic (EC 2.7.4.3) (Adenylate monophosphate kinase 2)	4216.67	-0.596153	0.269093	-2.21542	0.0267314	0.168
ASEM_AUS1_15215	C4 (related):ak2P2	KAD5_ORYSJ	Probable adenylate kinase 5, chloroplastic (EC 2.7.4.3) (Adenylate monophosphate kinase 5)	844.722	-0.573478	0.265844	-2.1572	0.0309903	0.183964
ASEM_AUS1_08191	C4 (related):ak3P3	KAD4_ORYSJ	Adenylate kinase 4 (EC 2.7.4.3) (ATP-AMP transphosphorylase 4) (ATP:AMP phosphotransferase) (Adenylate kinase B) (AK B) (Adenylate monophosphate kinase 4)	75.2021	-0.223313	0.354886	-0.629253	0.529183	0.794701
ASEM_AUS1_08195	C4 (related):ak3P3	KAD4_ORYSJ	Adenylate kinase 4 (EC 2.7.4.3) (ATP-AMP transphosphorylase 4) (ATP:AMP phosphotransferase) (Adenylate kinase B) (AK B) (Adenylate monophosphate kinase 4)	58.341	-0.425513	0.286618	-1.4846	0.13765	0.425889
ASEM_AUS1_02706	C4 (related):ak3P4	KAD4_ORYSJ	Adenylate kinase 4 (EC 2.7.4.3) (ATP-AMP transphosphorylase 4) (ATP:AMP phosphotransferase) (Adenylate kinase B) (AK B) (Adenylate monophosphate kinase 4)	195.551	-0.646836	0.741628	-0.872184	0.383108	0.693106
ASEM_AUS1_04045	C4 (related):dic1P1	DTC_ARATH	Mitochondrial dicarboxylate/tricarboxylate transporter DTC (Dicarboxylate/tricarboxylate carrier)	454.257	-1.04165	0.516915	-2.01512	NA	NA
ASEM_AUS1_19520	C4 (related):dic1P1	DTC_ARATH	Mitochondrial dicarboxylate/tricarboxylate transporter DTC (Dicarboxylate/tricarboxylate carrier)	432.528	-1.07576	0.241606	-4.45254	8.48624e-06	0.00047721
ASEM_AUS1_29313	C4 (related):dic1P2	DTC_ARATH	Mitochondrial dicarboxylate/tricarboxylate transporter DTC (Dicarboxylate/tricarboxylate carrier)	4468.29	-0.52695	0.554771	-0.94985	0.342188	0.662606
ASEM_AUS1_28141	C4 (related):dic2P2	PUMP4_ARATH	Mitochondrial uncoupling protein 4 (AtPUMP4) (Mitochondrial dicarboxylate carrier 2)	204.342	1.62908	0.557933	2.91985	0.00350194	0.0450484
ASEM_AUS1_30102	C4 (related):dit1P1	DIT1_SPIOL	Dicarboxylate transporter 1, chloroplastic (SODIT1) (2-oxoglutarate/malate translocator)	528.167	1.4276	0.3643	3.91873	8.9015e-05	0.00310082
ASEM_AUS1_30103	C4 (related):dit1P1	RM05_ARATH	60S ribosomal protein L5, mitochondrial	392.167	1.05744	0.198524	5.3265	1.00125e-07	1.49667e-05
ASEM_AUS1_07093	C4 (related):dit2P2	DIT21_ARATH	Dicarboxylate transporter 2.1, chloroplastic (AtpDCT1) (Glutamate/malate translocator)	171.365	2.30579	0.391472	5.89006	3.86062e-09	1.0245e-06
ASEM_AUS1_13586	C4 (related):dit2P3	DIT21_ARATH	Dicarboxylate transporter 2.1, chloroplastic (AtpDCT1) (Glutamate/malate translocator)	245.944	1.08888	0.295517	3.68467	0.000228999	0.00648501
ASEM_AUS1_25121	C4 (related):gapdh1P1	G3PP1_ARATH	Glyceraldehyde-3-phosphate dehydrogenase GAPCP1, chloroplastic (EC 1.2.1.12) (Glyceraldehyde-3-phosphate dehydrogenase of plastid 1) (NAD-dependent glyceraldehydephosphate dehydrogenase chloroplastic 1)	57.4962	-1.06105	0.772705	-1.37316	0.169703	0.474718
ASEM_AUS1_25127	C4 (related):gapdh1P1	G3PP1_ARATH	Glyceraldehyde-3-phosphate dehydrogenase GAPCP1, chloroplastic (EC 1.2.1.12) (Glyceraldehyde-3-phosphate dehydrogenase of plastid 1) (NAD-dependent glyceraldehydephosphate dehydrogenase chloroplastic 1)	118.489	0.190994	0.365929	0.521942	0.601711	0.83694
ASEM_AUS1_06811	C4 (related):gapdh1P2	G3PP2_ARATH	Glyceraldehyde-3-phosphate dehydrogenase GAPCP2, chloroplastic (EC 1.2.1.12) (Glyceraldehyde-3-phosphate dehydrogenase of plastid 2) (NAD-dependent glyceraldehydephosphate dehydrogenase chloroplastic 2)	217.116	-0.15516	0.310338	-0.499971	0.617095	0.843972
ASEM_AUS1_22301	C4 (related):gapdh2P3	G3PC3_MAIZE	Glyceraldehyde-3-phosphate dehydrogenase 3, cytosolic (EC 1.2.1.12)	47.0544	3.30836	2.66245	1.2426	0.214016	0.530615
ASEM_AUS1_28831	C4 (related):gapdh2P3	G3PC3_MAIZE	Glyceraldehyde-3-phosphate dehydrogenase 3, cytosolic (EC 1.2.1.12)	568.448	-0.269999	0.171757	-1.57198	0.115956	0.390232
ASEM_AUS1_29047	C4 (related):gapdh2P3	G3PC2_ORYSJ	Glyceraldehyde-3-phosphate dehydrogenase 2, cytosolic (EC 1.2.1.12)	16.941	0.174125	1.23939	0.140493	0.888271	0.965078
ASEM_AUS1_34042	C4 (related):gapdh2P3	G3PC3_MAIZE	Glyceraldehyde-3-phosphate dehydrogenase 3, cytosolic (EC 1.2.1.12)	521.997	-0.297046	0.193938	-1.53165	0.125608	0.407276
ASEM_AUS1_16849	C4 (related):gapdh2P4	G3PC2_MAIZE	Glyceraldehyde-3-phosphate dehydrogenase 2, cytosolic (EC 1.2.1.12)	18339.9	-0.597635	0.216075	-2.76586	0.00567723	0.0624522
ASEM_AUS1_17589	C4 (related):gapdh3P5	G3PB_ARATH	Glyceraldehyde-3-phosphate dehydrogenase GAPB, chloroplastic (EC 1.2.1.13) (NADP-dependent glyceraldehydephosphate dehydrogenase B)	36111.9	-0.156289	0.45756	-0.341571	0.732674	0.89983
ASEM_AUS1_08391	C4 (related):gapdh4P6	G3PA_MAIZE	Glyceraldehyde-3-phosphate dehydrogenase A, chloroplastic (EC 1.2.1.13) (NADP-dependent glyceraldehydephosphate dehydrogenase subunit A)	20593.1	0.0446885	0.474104	0.0942589	0.924904	0.978819
ASEM_AUS1_36092	C4 (related):gpt1P7	GPT2_ARATH	Glucose-6-phosphate/phosphate translocator 2, chloroplastic	3652.38	1.3781	0.737508	1.86859	0.06168	0.273518
ASEM_AUS1_15354	C4 (related):gpt1P8	GPT2_ARATH	Glucose-6-phosphate/phosphate translocator 2, chloroplastic	212.567	0.097532	0.224355	0.434723	0.663764	0.867524
ASEM_AUS1_13115	C4 (related):nhd1P1	NHD1_ARATH	Sodium/proton antiporter 1 (AtNHD1) (Na(+)/H(+) antiporter 1)	380.187	0.292637	0.245376	1.19261	0.233023	0.552595
ASEM_AUS1_35620	C4 (related):pepck1P1	PPCK2_ARATH	Phosphoenolpyruvate carboxylase kinase 2 (AtPPCK2) (EC 2.7.11.1)	154.901	0.299469	0.502656	0.595772	0.551327	0.80784
ASEM_AUS1_35644	C4 (related):pepck1P2	PPCK2_ARATH	Phosphoenolpyruvate carboxylase kinase 2 (AtPPCK2) (EC 2.7.11.1)	8.03951	-0.640103	0.896083	-0.714334	0.47502	0.759685
ASEM_AUS1_35645	C4 (related):pepck1P2	PPCK2_ARATH	Phosphoenolpyruvate carboxylase kinase 2 (AtPPCK2) (EC 2.7.11.1)	2.5287	-0.80652	1.49068	-0.541041	0.588479	0.829409
ASEM_AUS1_38337	C4 (related):pepck1P3	PPCK1_ARATH	Phosphoenolpyruvate carboxylase kinase 1 (AtPPCK1) (EC 2.7.11.1)	542.227	-1.08164	0.613117	-1.76417	0.0777034	0.313969
ASEM_AUS1_09120	C4 (related):pepck2P4	PEPK2_ARATH	Serine/threonine-protein kinase PEPKR2 (EC 2.7.11.-) (Protein PHOSPHOENOLPYRUVATE CARBOXYLASE-RELATED KINASE 2)	133.79	0.337012	0.205334	1.64128	0.100739	0.362469
ASEM_AUS1_12272	C4 (related):pepck3P6	CDPKH_ORYSJ	Calcium-dependent protein kinase 17 (OsCDPK17) (OsCPK17) (EC 2.7.11.1)	198.955	0.255251	0.213049	1.19808	0.230884	0.550365
ASEM_AUS1_07729	C4 (related):pgk1P1	PGKY_WHEAT	Phosphoglycerate kinase, cytosolic (EC 2.7.2.3)	3388.86	-0.909375	0.192974	-4.71243	2.44783e-06	0.000176798
ASEM_AUS1_02969	C4 (related):pgk1P2	PGKY_WHEAT	Phosphoglycerate kinase, cytosolic (EC 2.7.2.3)	714.521	-0.387079	0.436079	-0.887636	0.374737	0.686141
ASEM_AUS1_19170	C4 (related):pgk2P3.1	PGKH_WHEAT	Phosphoglycerate kinase, chloroplastic (EC 2.7.2.3)	98.5875	-0.74684	0.433822	-1.72154	0.0851536	0.330239
ASEM_AUS1_12552	C4 (related):pgk2P3.2	PGKH_WHEAT	Phosphoglycerate kinase, chloroplastic (EC 2.7.2.3)	16915.5	-0.140138	0.440421	-0.318191	0.75034	0.907238
ASEM_AUS1_43528	C4 (related):pgk3P4	PGK_PROMA	Phosphoglycerate kinase (EC 2.7.2.3)	108.742	0.188976	0.692488	0.272894	0.784935	0.922593
ASEM_AUS1_04495	C4 (related):pk1P1	KPYC1_ORYSJ	Pyruvate kinase 1, cytosolic (OsPK1) (EC 2.7.1.40)	2833.46	0.128078	0.238673	0.536627	0.591525	0.830921
ASEM_AUS1_17274	C4 (related):pk1P1	KPYC1_ORYSJ	Pyruvate kinase 1, cytosolic (OsPK1) (EC 2.7.1.40)	8.88691	-2.38167	1.79415	-1.32747	0.184355	0.493944
ASEM_AUS1_36118	C4 (related):pk1P1	KPYC1_ORYSJ	Pyruvate kinase 1, cytosolic (OsPK1) (EC 2.7.1.40)	1996.46	-0.303345	0.153736	-1.97316	0.0484772	0.238677
ASEM_AUS1_35888	C4 (related):pk1P1.2	KPYC1_ORYSJ	Pyruvate kinase 1, cytosolic (OsPK1) (EC 2.7.1.40)	229.305	-1.27383	0.277854	-4.58452	4.55039e-06	0.00029525
ASEM_AUS1_16148	C4 (related):pk2P2	KPYC_SOYBN	Pyruvate kinase, cytosolic isozyme (PK) (EC 2.7.1.40)	1492.43	0.900639	0.201237	4.47551	7.62308e-06	0.000443453
ASEM_AUS1_30055	C4 (related):pk3P3	KPYC_TOBAC	Pyruvate kinase, cytosolic isozyme (PK) (EC 2.7.1.40)	16.0171	0.850777	0.545926	1.55841	0.119136	0.396357
ASEM_AUS1_41468	C4 (related):pk3P4	KPYC_TOBAC	Pyruvate kinase, cytosolic isozyme (PK) (EC 2.7.1.40)	351.578	0.117096	0.3224	0.363202	0.716454	0.891678
ASEM_AUS1_19979	C4 (related):ppa2P1.2	IPYR_ORYSJ	Soluble inorganic pyrophosphatase (EC 3.6.1.1) (Pyrophosphate phospho-hydrolase) (PPase)	661.898	-1.27443	0.414646	-3.07355	0.0021153	0.0318617
ASEM_AUS1_03405	C4 (related):ppa3P1.1	IPYR4_ARATH	Soluble inorganic pyrophosphatase 4 (EC 3.6.1.1) (Pyrophosphate phospho-hydrolase 4) (PPase 4)	338.665	0.938085	0.415377	2.25839	0.0239211	0.157945
ASEM_AUS1_17518	C4 (related):ppa4P1.3	IPYR1_ARATH	Soluble inorganic pyrophosphatase 1 (EC 3.6.1.1) (Pyrophosphate phospho-hydrolase 1) (PPase 1)	288.401	-0.0225873	0.221212	-0.102107	0.918672	0.976076
ASEM_AUS1_15780	C4 (related):ppa4P1.4	IPYR_MAIZE	Soluble inorganic pyrophosphatase (EC 3.6.1.1) (Pyrophosphate phospho-hydrolase) (PPase)	870.89	0.663515	0.22154	2.995	0.00274441	0.0379716
ASEM_AUS1_01056	C4 (related):ppa4P1.5	IPYR_MAIZE	Soluble inorganic pyrophosphatase (EC 3.6.1.1) (Pyrophosphate phospho-hydrolase) (PPase)	91.3464	0.408534	0.508021	0.804168	0.4213	0.721171
ASEM_AUS1_07026	C4 (related):ppa4P1.5	IPYR_MAIZE	Soluble inorganic pyrophosphatase (EC 3.6.1.1) (Pyrophosphate phospho-hydrolase) (PPase)	24.4807	-0.384892	0.663852	-0.579786	0.562059	0.814805
ASEM_AUS1_38166	C4 (related):ppt1P4	PPT3_ORYSJ	Phosphoenolpyruvate/phosphate translocator 3, chloroplastic (OsPPT3)	824.208	0.562183	0.432492	1.29987	0.193646	0.505145
ASEM_AUS1_11656	C4 (related):ppt1P5	PPT2_ORYSJ	Phosphoenolpyruvate/phosphate translocator 2, chloroplastic (OsPPT2)	20.3905	0.985144	0.761888	1.29303	0.196001	0.507582
ASEM_AUS1_18481	C4 (related):ppt1P6	PPT1_ORYSJ	Phosphoenolpyruvate/phosphate translocator 1, chloroplastic (OsPPT1)	199.848	-0.524144	0.519987	-1.00799	0.313458	0.637211
ASEM_AUS1_15326	C4 (related):sbas1P1	BASS2_ORYSJ	Probable sodium/metabolite cotransporter BASS2, chloroplastic (Bile acid-sodium symporter family protein 2)	1452.74	0.424208	0.382142	1.11008	0.266965	0.591322
ASEM_AUS1_05655	C4 (related):sbas2P2	BASS1_ORYSJ	Probable sodium/metabolite cotransporter BASS1, chloroplastic (Bile acid-sodium symporter family protein 1)	41.4372	0.756566	0.448011	1.68872	0.0912731	0.343009
ASEM_AUS1_12098	C4 (related):sbas4P4	BASS5_ORYSJ	Probable sodium/metabolite cotransporter BASS5, chloroplastic (Bile acid-sodium symporter family protein 5)	3474.77	-0.652967	0.422421	-1.54577	0.122159	0.401796
ASEM_AUS1_31293	C4 (related):sbas4P4	BASS5_ORYSJ	Probable sodium/metabolite cotransporter BASS5, chloroplastic (Bile acid-sodium symporter family protein 5)	345.776	-0.619974	0.466226	-1.32977	0.183593	0.493082
ASEM_AUS1_31294	C4 (related):sbas4P4	BASS5_ORYSJ	Probable sodium/metabolite cotransporter BASS5, chloroplastic (Bile acid-sodium symporter family protein 5)	160.489	-0.541912	0.374294	-1.44783	0.147666	0.442786
ASEM_AUS1_35071	C4 (related):sbas4P4	BASS5_ORYSJ	Probable sodium/metabolite cotransporter BASS5, chloroplastic (Bile acid-sodium symporter family protein 5)	43.5107	-0.624461	0.529772	-1.17874	0.238503	0.558382
ASEM_AUS1_29531	C4 (related):tdt1P1	TDT_ARATH	Tonoplast dicarboxylate transporter (AttDT) (Sodium-dicarboxylate cotransporter-like) (AtSDAT) (Vacuolar malate transporter)	2066.58	-1.85057	0.653707	-2.83089	0.0046419	0.0544378
ASEM_AUS1_02851	C4 (related):tdt1P2	TDT_ARATH	Tonoplast dicarboxylate transporter (AttDT) (Sodium-dicarboxylate cotransporter-like) (AtSDAT) (Vacuolar malate transporter)	893.725	0.428455	0.532886	0.804029	0.42138	0.721171
ASEM_AUS1_19367	C4 (related):tdt1P2	-	-	173.073	0.851758	0.503931	1.69023	0.0909844	0.342596
ASEM_AUS1_34610	C4 (related):tdt1P2	TDT_ARATH	Tonoplast dicarboxylate transporter (AttDT) (Sodium-dicarboxylate cotransporter-like) (AtSDAT) (Vacuolar malate transporter)	132.558	-4.53964	1.23102	-3.6877	NA	NA
ASEM_AUS1_14443	C4 (related):tpt1P1	TPT_ORYSJ	Triose phosphate/phosphate translocator TPT, chloroplastic	4071.24	-0.634335	0.416404	-1.52336	0.127668	0.410755
ASEM_AUS1_08487	Photorespiration:gcvt1P1	GCST_FLAPR	Aminomethyltransferase, mitochondrial (EC 2.1.2.10) (Glycine cleavage system T protein) (GCVT)	7159.39	1.59224	0.389226	4.09079	4.29912e-05	0.00177002
ASEM_AUS1_07734	Photorespiration:gdh1P1	GCSH2_ARATH	Glycine cleavage system H protein 2, mitochondrial	36.1099	0.192741	0.449528	0.428763	0.668095	0.869753
ASEM_AUS1_03418	Photorespiration:gdh2P2	GCSH_ORYSJ	Glycine cleavage system H protein, mitochondrial	3395.06	0.773788	0.52224	1.48167	0.138428	0.427203
ASEM_AUS1_33311	Photorespiration:ggat1P6	GGT1_ARATH	Glutamate--glyoxylate aminotransferase 1 (AtGGT2) (EC 2.6.1.4) (Alanine aminotransferase GGT1) (EC 2.6.1.2) (Alanine--glyoxylate aminotransferase GGT1) (EC 2.6.1.44) (Alanine-2-oxoglutarate aminotransferase 1) (EC 2.6.1.-)	15005	0.409539	0.45721	0.895734	0.370395	0.684032
ASEM_AUS1_30871	Photorespiration:glo1P1	GLO5_ORYSJ	Peroxisomal (S)-2-hydroxy-acid oxidase GLO5 (EC 1.1.3.15) (Glycolate oxidase 5) (GOX 5) (OsGLO5) (Short chain alpha-hydroxy acid oxidase GLO5)	7759.41	-0.0200846	0.449826	-0.0446497	0.964387	0.993891
ASEM_AUS1_33652	Photorespiration:glo1P2	GLO1_ORYSJ	Peroxisomal (S)-2-hydroxy-acid oxidase GLO1 (EC 1.1.3.15) (Glycolate oxidase 1) (GOX 1) (OsGLO1) (Short chain alpha-hydroxy acid oxidase GLO1)	11548.3	-0.30237	0.490692	-0.616213	0.537754	0.79996
ASEM_AUS1_08485	Photorespiration:glo1P3	GLO3_ORYSJ	Peroxisomal (S)-2-hydroxy-acid oxidase GLO3 (EC 1.1.3.15) (Glycolate oxidase 3) (GOX 3) (OsGLO3) (Short chain alpha-hydroxy acid oxidase GLO3)	16.7706	0.54054	0.581402	0.929719	0.352517	0.6719
ASEM_AUS1_08486	Photorespiration:glo1P4	SRP14_ORYSJ	Signal recognition particle 14 kDa protein (SRP14)	229.649	-0.666904	0.455822	-1.46308	0.143446	0.435799
ASEM_AUS1_27888	Photorespiration:glyk1P1	GLYK_ARATH	D-glycerate 3-kinase, chloroplastic (AtGLYK) (EC 2.7.1.31)	2644.83	0.223171	0.341834	0.652862	0.513845	0.7852
ASEM_AUS1_20728	Photorespiration:gr1P4	GSHRP_TOBAC	Glutathione reductase, chloroplastic (GR) (GRase) (EC 1.8.1.7) (Fragment)	1093.58	0.0161789	0.193132	0.0837714	0.933238	0.98137
ASEM_AUS1_13614	Photorespiration:gr2P6	GSHRC_ORYSJ	Glutathione reductase, cytosolic (GR) (GRase) (EC 1.8.1.7)	1568.19	0.0646727	0.229558	0.281727	0.778153	0.91915
ASEM_AUS1_28985	Photorespiration:hpr2P2	HPR3_ARATH	Glyoxylate/hydroxypyruvate reductase HPR3 (EC 1.1.1.79) (EC 1.1.1.81) (NAD(P)H-dependent hydroxypyruvate reductase 3) (AtHPR3) (HPR 3)	16.2266	-0.736545	0.686398	-1.07306	0.283245	0.608885
ASEM_AUS1_28984	Photorespiration:hpr2P3	HPR3_ARATH	Glyoxylate/hydroxypyruvate reductase HPR3 (EC 1.1.1.79) (EC 1.1.1.81) (NAD(P)H-dependent hydroxypyruvate reductase 3) (AtHPR3) (HPR 3)	58.8905	-0.443519	0.532613	-0.832723	0.405001	0.709733
ASEM_AUS1_28122	Photorespiration:hpr3P6+7	HPPR_PLESU	Hydroxyphenylpyruvate reductase (HPPR) (EC 1.1.1.237)	2031.75	-1.4079	0.315783	-4.45845	8.2553e-06	0.000467563
ASEM_AUS1_31185	Photorespiration:hpr3P6+7	HPPR_PLESU	Hydroxyphenylpyruvate reductase (HPPR) (EC 1.1.1.237)	4.85309	0.193042	0.977259	0.197534	0.843409	0.947329
ASEM_AUS1_31186	Photorespiration:hpr3P6+7	HPPR_PLESU	Hydroxyphenylpyruvate reductase (HPPR) (EC 1.1.1.237)	1.58422	2.07548	1.63803	1.26706	0.205135	NA
ASEM_AUS1_31187	Photorespiration:hpr3P6+7	HPPR_PLESU	Hydroxyphenylpyruvate reductase (HPPR) (EC 1.1.1.237)	8.60328	1.28907	0.95088	1.35566	0.175208	0.482572
ASEM_AUS1_29846	Photorespiration:lpd1P1	DLDH1_ARATH	Dihydrolipoyl dehydrogenase 1, mitochondrial (AtmLPD1) (mtLPD1) (EC 1.8.1.4) (Dihydrolipoamide dehydrogenase 1) (Glycine cleavage system L protein 1) (Pyruvate dehydrogenase complex E3 subunit 1) (E3-1) (PDC-E3 1)	384.921	-0.109205	0.1737	-0.628697	0.529548	0.794998
ASEM_AUS1_25168	Photorespiration:lpd1P2	DLDH1_ARATH	Dihydrolipoyl dehydrogenase 1, mitochondrial (AtmLPD1) (mtLPD1) (EC 1.8.1.4) (Dihydrolipoamide dehydrogenase 1) (Glycine cleavage system L protein 1) (Pyruvate dehydrogenase complex E3 subunit 1) (E3-1) (PDC-E3 1)	1468.59	1.27225	0.320347	3.97147	7.14291e-05	0.00261552
ASEM_AUS1_13537	Photorespiration:lpd2P3.1	PLPD1_ARATH	Dihydrolipoyl dehydrogenase 1, chloroplastic (ptLPD1) (EC 1.8.1.4) (Dihydrolipoamide dehydrogenase 1) (Protein LIPOAMIDE DEHYDROGENASE 1) (Pyruvate dehydrogenase complex E3 subunit 1) (E3-1) (PDC-E3 1)	267.505	0.893644	0.456731	1.95661	0.0503931	0.244632
ASEM_AUS1_44905	Photorespiration:lpd2P3.2	PLPD1_ARATH	Dihydrolipoyl dehydrogenase 1, chloroplastic (ptLPD1) (EC 1.8.1.4) (Dihydrolipoamide dehydrogenase 1) (Protein LIPOAMIDE DEHYDROGENASE 1) (Pyruvate dehydrogenase complex E3 subunit 1) (E3-1) (PDC-E3 1)	75.1342	-0.0574907	0.699289	-0.0822131	0.934477	0.981995
ASEM_AUS1_05465	Photorespiration:pglp1P1	PGP2_ARATH	Phosphoglycolate phosphatase 2 (EC 3.1.3.18)	89.1837	0.185023	0.240323	0.769892	0.441364	0.736026
ASEM_AUS1_35230	Photorespiration:pglp2P2	PGP1B_ARATH	Phosphoglycolate phosphatase 1B, chloroplastic (EC 3.1.3.18)	8651.43	0.191785	0.284907	0.67315	0.500852	0.777561
ASEM_AUS1_17997	Photorespiration:shm1P1	GLYM_SOLTU	Serine hydroxymethyltransferase, mitochondrial (SHMT) (EC 2.1.2.1) (Glycine hydroxymethyltransferase) (Serine methylase)	404.457	0.180804	0.250462	0.721884	0.470366	0.756707
ASEM_AUS1_18430	Photorespiration:shm2P2	GLYC6_ARATH	Serine hydroxymethyltransferase 6 (AtSHMT6) (EC 2.1.2.1) (Glycine hydroxymethyltransferase 6) (Serine methylase 6)	437.888	-0.639187	0.201715	-3.16876	0.00153092	0.0254449
ASEM_AUS1_04947	Photorespiration:shm3P3	GLYC4_ARATH	Serine hydroxymethyltransferase 4 (AtSHMT4) (EC 2.1.2.1) (Glycine hydroxymethyltransferase 4) (Serine methylase 4)	572.052	-1.13792	0.374352	-3.0397	0.00236817	0.0344702
ASEM_AUS1_00002		KRP1_ORYSJ	Cyclin-dependent kinase inhibitor 1 (KIP-related protein 1)	52.3953	0.0772713	1.61279	0.0479117	0.961787	0.992988
ASEM_AUS1_00003		CML50_ARATH	Probable calcium-binding protein CML50 (Calmodulin-like protein 50)	141.498	0.267127	0.264045	1.01167	0.311695	0.635498
ASEM_AUS1_00004		-	-	2.31974	2.39008	2.18389	1.09442	0.273772	NA
ASEM_AUS1_00005		HNRPQ_RAT	Heterogeneous nuclear ribonucleoprotein Q (hnRNP Q) (Liver regeneration-related protein LRRG077) (Synaptotagmin-binding, cytoplasmic RNA-interacting protein)	244.69	0.0408443	0.172229	0.237151	0.81254	0.935929
ASEM_AUS1_00006		-	-	3.42423	-1.46217	1.43333	-1.02012	0.307672	0.632537
ASEM_AUS1_00007		YB95_ARATH	Uncharacterized protein At2g39795, mitochondrial	18.223	-0.883869	0.426154	-2.07406	0.0380736	0.206727
ASEM_AUS1_00008		ACA4_ORYSJ	Probable calcium-transporting ATPase 9, plasma membrane-type (OsACA9) (EC 3.6.3.8) (Ca(2+)-ATPase isoform 9)	801.335	0.0700581	0.285912	0.245034	0.80643	0.932981
ASEM_AUS1_00009		-	-	1.81689	1.11836	1.55092	0.721096	0.470851	NA
ASEM_AUS1_00011		EMF2_ARATH	Polycomb group protein EMBRYONIC FLOWER 2	72.8936	0.641391	0.485146	1.32206	0.186149	0.495667
ASEM_AUS1_00015		-	-	0.757231	0	4.25729	0	1	NA
ASEM_AUS1_00019		-	-	1.88229	-2.22566	3.72086	-0.598158	0.549735	NA
ASEM_AUS1_00022		C76M5_ORYSJ	Cytochrome P450 76M5 (EC 1.14.13.192)	1790.48	-1.31068	0.396873	-3.30251	0.00095824	0.018222
ASEM_AUS1_00023		C76M5_ORYSJ	Cytochrome P450 76M5 (EC 1.14.13.192)	7.68002	-0.893733	1.01977	-0.876408	0.380808	0.691043
ASEM_AUS1_00024		DCE_PETHY	Glutamate decarboxylase (GAD) (EC 4.1.1.15)	862.206	1.31362	0.435138	3.01887	0.00253722	0.0360554
ASEM_AUS1_00025		DPB2_ARATH	DNA polymerase epsilon subunit B (EC 2.7.7.7) (DNA polymerase II subunit 2) (AtDPB2) (Protein CYCLOPS 2)	5.07075	-0.893666	0.965636	-0.92547	0.354722	0.67345
ASEM_AUS1_00026		HAK4_ORYSJ	Probable potassium transporter 4 (OsHAK4)	330.366	-0.430001	0.769631	-0.55871	0.576359	0.822257
ASEM_AUS1_00029		IDD14_ARATH	Protein indeterminate-domain 14 (AtIDD14) (Transcriptional regulator of starch metabolism IDD14)	1.90356	-0.676762	1.68411	-0.401852	0.687793	NA
ASEM_AUS1_00030		CAP13_ARATH	Putative clathrin assembly protein At1g25240	2.30957	-0.258824	1.50946	-0.171468	0.863856	NA
ASEM_AUS1_00031		IAR1_ARATH	IAA-alanine resistance protein 1	224.238	0.792078	0.360719	2.19583	0.0281038	0.1732
ASEM_AUS1_00032		HVA22_HORVU	Protein HVA22	3.40739	-0.249757	0.971153	-0.257176	0.797043	0.929041
ASEM_AUS1_00034		STK_SOLTU	STOREKEEPER protein	113.984	-0.0565133	0.207529	-0.272316	0.785379	0.922903
ASEM_AUS1_00035		NIA1_ORYSJ	Nitrate reductase [NADH] 1 (NR1) (EC 1.7.1.1)	2179.78	-0.577992	0.589708	-0.980133	0.327021	0.649258
ASEM_AUS1_00037		NEP1_NEPGR	Aspartic proteinase nepenthesin-1 (EC 3.4.23.12) (Nepenthesin-I)	14.3265	-0.0831912	1.18479	-0.0702159	0.944022	0.985272
ASEM_AUS1_00038		SMC1_ARATH	Structural maintenance of chromosomes protein 1 (SMC protein 1) (SMC-1) (Chromosome segregation protein SMC-1) (Cohesin complex subunit SMC-1) (Protein TITAN8)	22.1714	0.304864	0.764887	0.398573	0.690207	0.880058
ASEM_AUS1_00039		-	-	2.05462	2.05869	2.2961	0.896606	0.369929	NA
ASEM_AUS1_00040		FB2_ARATH	F-box protein At1g10780	8.35855	5.88161	1.9948	2.94846	0.00319357	0.0423332
ASEM_AUS1_00042		-	-	1.94385	-0.962629	4.0588	-0.237171	0.812524	NA
ASEM_AUS1_00043		Y4960_ARATH	Putative receptor-like protein kinase At4g00960 (EC 2.7.11.1)	0.766727	-4.52909	4.10993	-1.10199	0.270467	NA
ASEM_AUS1_00046		DRL21_ARATH	Putative disease resistance protein At3g14460	8.51401	-0.409771	1.07377	-0.381619	0.702744	0.885182
ASEM_AUS1_00047		-	-	2.30241	0.443164	1.83361	0.24169	0.809021	NA
ASEM_AUS1_00048		Y7715_DICDI	Putative uncharacterized protein DDB_G0287975	23.7253	2.83579	1.29868	2.1836	0.0289913	0.176366
ASEM_AUS1_00049		PP192_ARATH	Pentatricopeptide repeat-containing protein At2g37320	4.89959	-1.34725	0.951564	-1.41583	0.156826	0.45495
ASEM_AUS1_00050		-	-	4.04265	-0.819393	1.54668	-0.529776	0.596267	0.83425
ASEM_AUS1_00051		KCO3_ORYSJ	Two pore potassium channel c (Two K(+) channel c) (Calcium-activated outward-rectifying potassium channel 3) (OsKCO3)	220.697	0.25671	0.217371	1.18098	0.237613	0.55768
ASEM_AUS1_00052		PMTQ_ARATH	Probable methyltransferase PMT26 (EC 2.1.1.-)	2.37681	-0.518	1.21965	-0.424711	0.671047	NA
ASEM_AUS1_00054		-	-	6.17061	1.31908	1.48925	0.885738	0.375759	0.687213
ASEM_AUS1_00055		BZP44_ARATH	bZIP transcription factor 44 (AtbZIP44)	367.331	-0.045337	0.479932	-0.0944654	0.924739	0.978792
ASEM_AUS1_00056		-	-	1.27061	1.52933	2.31143	0.661639	0.508203	NA
ASEM_AUS1_00057		CTR1_ARATH	Serine/threonine-protein kinase CTR1 (EC 2.7.11.1) (Protein CONSTITUTIVE TRIPLE RESPONSE1)	88.383	1.69762	0.780783	2.17425	0.0296865	0.178815
ASEM_AUS1_00058		ERF1_ORYSJ	Ethylene-responsive transcription factor 1 (Ethylene-responsive element-binding factor 1) (EREBP-1) (OsEREBP1)	17.4948	0.315269	0.777852	0.405307	0.685252	0.877793
ASEM_AUS1_00059		YIE2_SCHPO	SH3 domain-containing protein PJ696.02	290.583	-0.433722	0.233688	-1.85598	0.0634557	0.278048
ASEM_AUS1_00060		-	-	22.2074	-0.954259	0.397847	-2.39856	0.0164598	0.125484
ASEM_AUS1_00061		RSSA_VITVI	40S ribosomal protein SA	51.7441	0.836465	0.341714	2.44785	0.0143711	0.11541
ASEM_AUS1_00062		GLO4_ORYSJ	Peroxisomal (S)-2-hydroxy-acid oxidase GLO4 (EC 1.1.3.15) (Glycolate oxidase 4) (GOX 4) (OsGLO4) (Short chain alpha-hydroxy acid oxidase GLO4)	10.3753	1.0739	0.935648	1.14776	0.251068	0.572826
ASEM_AUS1_00064		GLO4_ORYSJ	Peroxisomal (S)-2-hydroxy-acid oxidase GLO4 (EC 1.1.3.15) (Glycolate oxidase 4) (GOX 4) (OsGLO4) (Short chain alpha-hydroxy acid oxidase GLO4)	7.32276	0.751736	0.589723	1.27473	0.202406	0.51572
ASEM_AUS1_00065		GLO4_ORYSJ	Peroxisomal (S)-2-hydroxy-acid oxidase GLO4 (EC 1.1.3.15) (Glycolate oxidase 4) (GOX 4) (OsGLO4) (Short chain alpha-hydroxy acid oxidase GLO4)	198.311	0.094334	0.39192	0.240697	0.80979	0.934598
ASEM_AUS1_00066		KASC2_ARATH	3-oxoacyl-[acyl-carrier-protein] synthase II, chloroplastic (EC 2.3.1.41) (Beta-ketoacyl-acyl-carrier-protein synthase II) (AtKAS2) (Beta-ketoacyl-ACP synthetase 2) (Protein FATTY ACID BIOSYNTHESIS 1)	885.66	0.206189	0.208501	0.988912	0.322706	0.644776
ASEM_AUS1_00067		-	-	33.3393	0.5665	1.529	0.370503	0.711008	0.889296
ASEM_AUS1_00068		-	-	54.7659	-1.30795	1.23664	-1.05766	0.29021	0.615884
ASEM_AUS1_00070		-	-	134.477	0.958674	0.474434	2.02067	0.0433141	0.223763
ASEM_AUS1_00071		FRS5_ARATH	Protein FAR1-RELATED SEQUENCE 5	145.39	0.0380546	0.159146	0.239117	0.811015	0.935235
ASEM_AUS1_00072		RPB9A_ARATH	DNA-directed RNA polymerases II, IV and V subunit 9A	110.365	0.228121	0.173816	1.31243	0.189376	0.50002
ASEM_AUS1_00073		-	-	3.23783	1.21827	0.984289	1.23772	0.215821	0.53274
ASEM_AUS1_00074		-	-	0.706661	1.53131	3.08526	0.496333	0.61966	NA
ASEM_AUS1_00075		-	-	79.5241	-0.44816	0.508166	-0.881916	0.377822	0.688897
ASEM_AUS1_00077		SSL4_ARATH	Protein STRICTOSIDINE SYNTHASE-LIKE 4 (AtSSL4)	317.473	-0.885692	0.645944	-1.37116	0.170326	0.475286
ASEM_AUS1_00078		PSA6_TOBAC	Proteasome subunit alpha type-6 (EC 3.4.25.1) (20S proteasome alpha subunit A) (20S proteasome subunit alpha-1)	20.7246	-0.526072	0.601044	-0.875264	0.38143	0.691403
ASEM_AUS1_00079		Y2028_DICDI	von Willebrand factor A domain-containing protein DDB_G0292028	252.396	-0.0909582	0.375501	-0.242231	0.808601	0.933867
ASEM_AUS1_00081		EF1D_PIMBR	Elongation factor 1-delta (EF-1-delta) (Elongation factor 1B-beta) (eEF-1B beta)	1201.92	0.288265	0.23962	1.20301	0.228973	0.547762
ASEM_AUS1_00082		-	-	5.39308	3.49283	1.481	2.35844	0.0183521	0.134047
ASEM_AUS1_00083		TM87A_XENTR	Transmembrane protein 87A	9.45398	0.605659	0.754046	0.803212	0.421852	0.72148
ASEM_AUS1_00084		PP407_ARATH	Pentatricopeptide repeat-containing protein At5g39710 (Protein EMBRYO DEFECTIVE 2745)	71.1441	0.142701	0.319206	0.447052	0.654838	0.863475
ASEM_AUS1_00085		SPS1_ORYSJ	Solanesyl-diphosphate synthase 1, mitochondrial (OsSPS1) (EC 2.5.1.84) (All-trans-nonaprenyl-diphosphate synthase 1 (geranyl-diphosphate specific))	84.3437	-1.93493	1.96161	-0.986399	0.323937	0.645851
ASEM_AUS1_00088		-	-	0.861813	0.802404	4.25729	0.188478	0.850502	NA
ASEM_AUS1_00089		C71D8_SOYBN	Cytochrome P450 71D8 (EC 1.14.-.-) (Cytochrome P450 CP7)	62.105	-1.38986	0.966406	-1.43817	0.150386	0.446535
ASEM_AUS1_00091		-	-	21.9333	-1.19296	0.865806	-1.37787	0.168245	0.472432
ASEM_AUS1_00093		C71D8_SOYBN	Cytochrome P450 71D8 (EC 1.14.-.-) (Cytochrome P450 CP7)	5.5546	-1.85635	1.61449	-1.1498	0.250225	0.572047
ASEM_AUS1_00100		-	-	0.98666	-0.242444	3.71063	-0.0653377	0.947905	NA
ASEM_AUS1_00101		UTP20_MOUSE	Small subunit processome component 20 homolog (Down-regulated in metastasis protein)	426.85	1.07071	0.320832	3.3373	0.000845976	0.0166065
ASEM_AUS1_00102		TERF2_CHICK	Telomeric repeat-binding factor 2 (TTAGGG repeat-binding factor 2) (Telomeric DNA-binding protein)	40.6679	-0.368299	0.290753	-1.26671	0.20526	0.519485
ASEM_AUS1_00103		-	-	11.2669	1.44531	1.10934	1.30285	0.192625	0.504302
ASEM_AUS1_00106		YG75_SCHPO	Uncharacterized membrane protein C776.05	253.039	0.224143	0.334841	0.669401	0.50324	0.779055
ASEM_AUS1_00108		-	-	2465.49	-0.440714	0.419741	-1.04997	0.293734	0.62002
ASEM_AUS1_00109		-	-	256.578	-0.476664	0.266415	-1.78918	0.0735864	0.30368
ASEM_AUS1_00111		-	-	0.916991	2.80439	2.27773	1.23122	0.218241	NA
ASEM_AUS1_00112		PP6R3_HUMAN	Serine/threonine-protein phosphatase 6 regulatory subunit 3 (SAPS domain family member 3) (Sporulation-induced transcript 4-associated protein SAPL)	915.038	0.259448	0.200773	1.29225	0.196271	0.508169
ASEM_AUS1_00114		-	-	97.5817	-4.11488	3.02091	-1.36213	0.173157	0.479382
ASEM_AUS1_00115		TAO1_ARATH	Disease resistance protein TAO1 (Protein TARGET OF AVRB OPERATION 1)	174.043	-1.46515	0.687801	-2.13019	0.0331558	0.190371
ASEM_AUS1_00116		-	-	0.611786	2.77562	2.9319	0.946695	0.343794	NA
ASEM_AUS1_00117		RGA3_SOLBU	Putative disease resistance protein RGA3 (Blight resistance protein B149) (RGA1-blb)	52.9525	-1.29368	0.846655	-1.528	0.126514	0.409147
ASEM_AUS1_00118		-	-	2.37405	-1.15861	1.82328	-0.635453	0.525133	NA
ASEM_AUS1_00121		-	-	3.36497	-2.82659	2.12404	-1.33076	0.183268	0.492735
ASEM_AUS1_00124		-	-	1.83187	1.17535	2.52846	0.464848	0.64204	NA
ASEM_AUS1_00125		-	-	18.0098	-3.13404	1.51612	-2.06715	0.0387197	0.209025
ASEM_AUS1_00127		SCP42_ARATH	Serine carboxypeptidase-like 42 (EC 3.4.16.-)	18.9304	-0.313575	0.577967	-0.542548	0.587441	0.828852
ASEM_AUS1_00128		ULP2B_ARATH	Probable ubiquitin-like-specific protease 2B (EC 3.4.22.-)	48.9117	-0.628345	0.307284	-2.04484	0.0408708	0.216432
ASEM_AUS1_00134		-	-	0.951189	3.44601	2.06841	1.66602	0.0957102	NA
ASEM_AUS1_00136		CDC6_ORYSJ	Cell division control protein 6 homolog	7.79167	0.44173	1.93744	0.227997	0.819648	0.937608
ASEM_AUS1_00140		-	-	3.56457	-0.183569	1.02181	-0.17965	0.857427	0.952885
ASEM_AUS1_00143		-	-	0.687732	-0.295698	3.17354	-0.0931763	0.925764	NA
ASEM_AUS1_00145		DAPB1_ORYSJ	Probable 4-hydroxy-tetrahydrodipicolinate reductase 1, chloroplastic (HTPA reductase 1) (EC 1.17.1.8)	66.5101	-0.287541	0.685601	-0.4194	0.674924	0.872966
ASEM_AUS1_00147		-	-	7.71546	-1.40026	1.49126	-0.938978	NA	NA
ASEM_AUS1_00148		-	-	1.99686	-1.35505	1.71572	-0.789785	0.429653	NA
ASEM_AUS1_00161		-	-	1.66225	-0.15939	2.39027	-0.0666829	0.946834	NA
ASEM_AUS1_00166		-	-	3.07002	-2.19286	1.27336	-1.7221	0.085052	0.330164
ASEM_AUS1_00167		BRL2_ARATH	Serine/threonine-protein kinase BRI1-like 2 (EC 2.7.11.1) (BRASSINOSTEROID INSENSITIVE 1-like protein 2) (Protein VASCULAR HIGHWAY 1)	0.665567	0.441728	2.39046	0.184788	0.853396	NA
ASEM_AUS1_00168		NADO1_ORYSJ	Probable NAD(P)H-dependent oxidoreductase 1 (EC 1.1.1.-)	85.4945	-1.20284	0.568309	-2.11652	0.0343007	0.193946
ASEM_AUS1_00169		NADO1_ORYSJ	Probable NAD(P)H-dependent oxidoreductase 1 (EC 1.1.1.-)	0.800895	1.92021	3.12951	0.613584	0.53949	NA
ASEM_AUS1_00170		-	-	1.27375	0.74352	1.89846	0.391643	0.695322	NA
ASEM_AUS1_00171		DIR2_ARATH	Dirigent protein 2 (AtDIR2)	179.034	-0.303984	1.06767	-0.284718	0.77586	0.918187
ASEM_AUS1_00172		-	-	0.655141	1.31117	2.69655	0.48624	0.626797	NA
ASEM_AUS1_00175		-	-	94.1373	-0.910769	1.30829	-0.696155	0.486332	0.767127
ASEM_AUS1_00179		-	-	0.889962	0	4.25729	0	1	NA
ASEM_AUS1_00180		STY17_ARATH	Serine/threonine-protein kinase STY17 (EC 2.7.11.1) (Serine/threonine/tyrosine-protein kinase 17)	574.352	-0.0462466	0.537626	-0.0860199	0.931451	0.980975
ASEM_AUS1_00181		GSTFB_ARATH	Glutathione S-transferase F11 (AtGSTF11) (EC 2.5.1.18) (AtGSTF6) (GST class-phi) (GST class-phi member 11)	236.911	-0.346142	0.753787	-0.459204	0.646087	0.858637
ASEM_AUS1_00183		RP8L4_ARATH	Probable disease resistance RPP8-like protein 4	14.4807	0.390706	0.608756	0.64181	0.520996	0.789516
ASEM_AUS1_00189		RPM1_ARATH	Disease resistance protein RPM1 (Resistance to Pseudomonas syringae protein 3)	17.8327	0.223284	0.543432	0.410878	0.681162	0.875733
ASEM_AUS1_00193		-	-	8.19858	-3.15283	1.52078	-2.07317	0.0381567	0.207026
ASEM_AUS1_00200		FLS_PETHY	Flavonol synthase/flavanone 3-hydroxylase (FLS) (EC 1.14.11.9) (EC 1.14.20.6)	2.10531	-3.25239	3.55578	-0.914679	NA	NA
ASEM_AUS1_00203		Y3475_ARATH	Probable LRR receptor-like serine/threonine-protein kinase At3g47570 (EC 2.7.11.1)	4.58645	-6.30614	4.0966	-1.53936	NA	NA
ASEM_AUS1_00206		-	-	0.820514	0.802402	3.64987	0.219844	0.825993	NA
ASEM_AUS1_00207		PIEZO_ARATH	Piezo-type mechanosensitive ion channel homolog	649.771	-0.115388	0.23524	-0.490513	0.623771	0.847605
ASEM_AUS1_00208		SPZ9_ORYSJ	Probable non-inhibitory serpin-Z9 (OrysaZ9)	1.38473	3.23958	1.89704	1.70771	0.087691	NA
ASEM_AUS1_00210		-	-	3.13972	-1.73336	2.59429	-0.668145	0.504041	0.779647
ASEM_AUS1_00217		AB4B_ARATH	ABC transporter B family member 4 (ABC transporter ABCB.4) (AtABCB4) (Multidrug resistance protein 4) (P-glycoprotein 4)	293.655	-1.28351	0.745349	-1.72203	0.0850642	0.330164
ASEM_AUS1_00219		SMO11_ARATH	Methylsterol monooxygenase 1-1 (EC 1.14.18.9) (Sterol 4-alpha-methyl-oxidase 1-1) (AtSMO1-1)	5045.69	0.257372	0.540283	0.476365	0.633814	0.852118
ASEM_AUS1_00224		-	-	77.9486	-0.141512	0.68793	-0.205707	0.83702	0.944974
ASEM_AUS1_00225		-	-	153.697	0.0335812	0.22386	0.15001	0.880757	0.962044
ASEM_AUS1_00226		-	-	51.0857	0.200094	0.300994	0.664778	0.506192	0.780459
ASEM_AUS1_00230		-	-	404.768	0.108741	0.224628	0.484094	0.628319	0.8493
ASEM_AUS1_00231		-	-	19.6918	0.156178	0.497893	0.313677	0.753766	0.908891
ASEM_AUS1_00232		POP3_ARATH	Stress-response A/B barrel domain-containing protein HS1 (Pop3 family protein At3g17210) (Protein HEAT STABLE 1) (AtHS1)	53.4479	0.233538	0.387222	0.603111	0.546435	0.805048
ASEM_AUS1_00243		-	-	1.3286	0.0188024	1.39751	0.0134542	0.989265	NA
ASEM_AUS1_00244		NDT2_ARATH	Nicotinamide adenine dinucleotide transporter 2, mitochondrial (AtNDT2) (NAD(+) transporter 2)	84.0989	-1.25996	0.441967	-2.85081	0.00436077	0.0523436
ASEM_AUS1_00246		NDT2_ARATH	Nicotinamide adenine dinucleotide transporter 2, mitochondrial (AtNDT2) (NAD(+) transporter 2)	18.0371	-1.78918	0.484077	-3.69607	0.000218959	0.00631426
ASEM_AUS1_00249		HIP22_ARATH	Heavy metal-associated isoprenylated plant protein 22 (AtHIP22) (AtHIPP22) (Farnesylated protein 7) (AtFP7)	285.871	-0.788019	0.451663	-1.7447	0.0810363	0.322154
ASEM_AUS1_00250		-	-	12.5932	-1.15828	0.69861	-1.65798	0.0973211	0.355534
ASEM_AUS1_00251		-	-	174.559	0.576111	0.238454	2.41603	0.0156907	0.122103
ASEM_AUS1_00252		-	-	1.32889	0.274905	1.76313	0.155919	0.876097	NA
ASEM_AUS1_00253		-	-	208.99	0.781056	0.222125	3.51629	0.00043762	0.0103151
ASEM_AUS1_00254		-	-	0.98807	-3.99312	4.04921	-0.986147	0.324061	NA
ASEM_AUS1_00255		NAC8_ARATH	SUPPRESSOR OF GAMMA RESPONSE 1 (NAC domain-containing protein 8) (ANAC008) (Protein SOG1) (SUPPRESSOR OF GAMMA RADIATION 1)	6.02457	0.11948	0.724552	0.164901	0.869022	0.957531
ASEM_AUS1_00258		-	-	0.695295	2.92788	3.70009	0.7913	0.428769	NA
ASEM_AUS1_00260		Y1790_ARATH	BTB/POZ domain-containing protein At1g67900	22.5242	0.417853	0.514792	0.811693	0.416968	0.718461
ASEM_AUS1_00261		ARAD1_ARATH	Probable arabinosyltransferase ARAD1 (EC 2.4.2.-) (Arabinan alpha-1,5-arabinosyltransferase) (L-Arabinosyltransferase) (Protein ARABINAN DEFICIENT 1)	52.3529	-0.327452	0.520507	-0.629103	0.529282	0.794798
ASEM_AUS1_00265		ARAD1_ARATH	Probable arabinosyltransferase ARAD1 (EC 2.4.2.-) (Arabinan alpha-1,5-arabinosyltransferase) (L-Arabinosyltransferase) (Protein ARABINAN DEFICIENT 1)	37.7752	0.00938997	0.397941	0.0235964	0.981175	0.998594
ASEM_AUS1_00266		-	-	401.324	0.389631	1.33479	0.291904	0.77036	0.915534
ASEM_AUS1_00267		NAC77_ORYSJ	NAC domain-containing protein 77 (ONAC077) (NAC domain-containing protein 300) (ONAC300)	31.5169	-1.19833	0.679128	-1.76451	0.0776457	0.313913
ASEM_AUS1_00268		APY3_ORYSJ	Probable apyrase 3 (OsAPY3) (EC 3.6.1.5) (ATP-diphosphatase) (ATP-diphosphohydrolase) (Adenosine diphosphatase) (ADPase)	1427.47	-1.58895	0.960544	-1.65422	0.098083	0.356882
ASEM_AUS1_00269		NAC77_ORYSJ	NAC domain-containing protein 77 (ONAC077) (NAC domain-containing protein 300) (ONAC300)	9.56764	-1.09089	0.742157	-1.46989	0.141593	0.433037
ASEM_AUS1_00270		NAC29_ARATH	NAC transcription factor 29 (AtNAC029) (Protein NAC-LIKE, ACTIVATED BY AP3/PI) (AtNAP)	33.1976	-1.66825	1.24673	-1.3381	0.180864	0.49026
ASEM_AUS1_00271		APY3_ORYSJ	Probable apyrase 3 (OsAPY3) (EC 3.6.1.5) (ATP-diphosphatase) (ATP-diphosphohydrolase) (Adenosine diphosphatase) (ADPase)	1.97476	0	2.54109	0	1	NA
ASEM_AUS1_00272		APY3_ORYSJ	Probable apyrase 3 (OsAPY3) (EC 3.6.1.5) (ATP-diphosphatase) (ATP-diphosphohydrolase) (Adenosine diphosphatase) (ADPase)	1492.08	-1.15731	0.958287	-1.20769	0.227167	0.545802
ASEM_AUS1_00274		-	-	1.70502	-0.423531	2.39846	-0.176584	0.859835	NA
ASEM_AUS1_00275		MYB30_ARATH	Transcription factor MYB30 (Myb-related protein 30) (AtMYB30)	1.55478	-0.619751	1.14395	-0.541763	0.587982	NA
ASEM_AUS1_00276		CDC45_SCHPO	Cell division control protein 45 homolog (Suppressor of nda4 protein)	1.35895	2.73164	1.79972	1.51781	0.129061	NA
ASEM_AUS1_00277		MIF1_ORYSJ	Mini zinc finger protein 1 (OsMIF1)	6.39055	0.0616387	1.05743	0.0582912	0.953517	0.989549
ASEM_AUS1_00279		ARAD1_ARATH	Probable arabinosyltransferase ARAD1 (EC 2.4.2.-) (Arabinan alpha-1,5-arabinosyltransferase) (L-Arabinosyltransferase) (Protein ARABINAN DEFICIENT 1)	95.787	-0.667197	0.260493	-2.56129	0.0104284	0.0927875
ASEM_AUS1_00280		ABA2_SOLLC	Zeaxanthin epoxidase, chloroplastic (EC 1.14.15.21)	910.436	-0.318454	0.604953	-0.52641	0.598603	0.835518
ASEM_AUS1_00281		-	-	1060.14	0.0674495	0.616669	0.109377	0.912903	0.974647
ASEM_AUS1_00282		SPXM2_ORYSJ	SPX domain-containing membrane protein Os04g0573000	1052.49	0.205904	0.409237	0.503142	0.614864	0.843048
ASEM_AUS1_00284		CCS_ORYSJ	Copper chaperone for superoxide dismutase, chloroplastic (Superoxide dismutase copper chaperone)	762.973	-1.34287	0.483376	-2.7781	0.00546782	0.0607941
ASEM_AUS1_00285		SBT13_ARATH	Subtilisin-like protease SBT1.3 (EC 3.4.21.-) (Subtilase subfamily 1 member 3) (AtSBT1.3)	17.3407	-0.465083	0.6275	-0.741168	0.458592	0.748865
ASEM_AUS1_00287		U83A1_ARATH	UDP-glycosyltransferase 83A1 (EC 2.4.1.-)	3.78379	-1.40944	1.9218	-0.733397	0.463317	0.752565
ASEM_AUS1_00288		C04C1_PINTA	Cytochrome P450 704C1 (EC 1.14.-.-) (Cytochrome P450 CYPD)	519.918	-0.362435	0.518181	-0.699437	0.484279	0.76655
ASEM_AUS1_00290		-	-	3.31598	-1.0552	2.22492	-0.474266	0.63531	0.852889
ASEM_AUS1_00291		FLA8_ARATH	Fasciclin-like arabinogalactan protein 8 (AtAGP8)	0.679459	-0.697031	3.08416	-0.226003	0.821199	NA
ASEM_AUS1_00292		GT18_ARATH	Xyloglucan galactosyltransferase XLT2 (EC 2.4.1.-) (Glycosyltransferase 18) (AtGT18) (Protein XYLOGLUCAN L-SIDE CHAIN GALACTOSYLTRANSFERASE POSITION 2)	4.97339	0.775285	1.35339	0.572847	0.566748	0.817134
ASEM_AUS1_00293		NHL10_ARATH	NDR1/HIN1-like protein 10 (AtNHL10) (Protein YELLOW-LEAF-SPECIFIC GENE 9)	72.6491	0.0517077	0.46328	0.111612	0.911131	0.973592
ASEM_AUS1_00294		SMXL3_ARATH	Protein SMAX1-LIKE 3 (AtSMXL3)	7.63552	-0.316764	0.644137	-0.491765	0.622885	0.846876
ASEM_AUS1_00295		E2FA_ARATH	Transcription factor E2FA (E2F transcription factor-3) (AtE2F3)	47.4488	0.0813845	0.465028	0.17501	0.861072	0.954424
ASEM_AUS1_00296		HA22J_ARATH	HVA22-like protein j (AtHVA22j)	18.5006	1.6717	0.8693	1.92304	0.0544752	0.255176
ASEM_AUS1_00297		-	-	11.5275	0.319709	0.695686	0.45956	0.645832	0.858517
ASEM_AUS1_00300		-	-	1.09405	0.441737	3.53812	0.124851	0.900642	NA
ASEM_AUS1_00301		-	-	21.8776	-1.66933	0.83534	-1.99838	0.045675	0.230453
ASEM_AUS1_00302		TAF5_ARATH	Transcription initiation factor TFIID subunit 5 (TBP-associated factor 5) (AtTAF5)	284.399	0.441952	0.1441	3.06699	0.00216227	0.0323219
ASEM_AUS1_00304		SCP50_ARATH	Serine carboxypeptidase-like 50 (EC 3.4.16.-)	70.9929	0.833469	0.432138	1.92871	0.0537667	0.25314
ASEM_AUS1_00306		CCD_CROSA	Carotenoid 9,10(9',10')-cleavage dioxygenase (EC 1.14.99.n4) (CsCCD)	4375.26	-0.203549	0.352473	-0.57749	0.563608	0.815671
ASEM_AUS1_00309		-	-	0.721302	0	4.25729	0	1	NA
ASEM_AUS1_00310		-	-	5.28075	2.04065	3.8027	0.536632	0.591522	0.830921
ASEM_AUS1_00312		-	-	0.8053	3.25882	2.40104	1.35725	0.174701	NA
ASEM_AUS1_00313		VA726_ARATH	Putative vesicle-associated membrane protein 726 (AtVAMP726)	4.74047	-0.209835	1.44225	-0.145491	0.884323	0.963704
ASEM_AUS1_00314		GT14B_ARATH	Beta-glucuronosyltransferase GlcAT14B (EC 2.4.1.-) (GT14 family glucuronic acid transferase 2) (AtGlcAT14B)	76.4042	0.611188	0.543633	1.12427	0.2609	0.58449
ASEM_AUS1_00315		HIPL1_ARATH	HIPL1 protein	82.8219	0.277018	0.586663	0.472194	0.636789	0.853649
ASEM_AUS1_00316		ASD_ARATH	AAA-ATPase ASD, mitochondrial (EC 3.6.1.3) (AAA-ATPase 1) (Protein ATPASE-IN-SEED-DEVELOPMENT)	40.4488	-0.291207	0.646665	-0.450322	0.652479	0.862015
ASEM_AUS1_00317		NFD4_ARATH	Protein NUCLEAR FUSION DEFECTIVE 4	178.189	-0.0200015	0.30274	-0.0660684	0.947323	0.986372
ASEM_AUS1_00318		NFD4_ARATH	Protein NUCLEAR FUSION DEFECTIVE 4	47.7134	-0.361444	0.453297	-0.797368	0.425237	0.724047
ASEM_AUS1_00319		DNAT1_ARATH	1,4-dihydroxy-2-naphthoyl-CoA thioesterase 1 (AtDHNAT1) (DHNA-CoA thioesterase 1) (EC 3.1.2.-)	125.976	0.774076	0.434511	1.78149	0.0748324	0.30652
ASEM_AUS1_00320		-	-	390.449	0.29054	0.352365	0.824543	0.409631	0.712537
ASEM_AUS1_00321		YTFP_BACSU	Uncharacterized protein YtfP	29.8049	0.343302	0.353345	0.971576	0.331261	0.653347
ASEM_AUS1_00322		PMA3_NICPL	Plasma membrane ATPase 3 (EC 3.6.3.6) (Proton pump 3)	345.514	0.796227	0.488597	1.62962	0.103182	0.367066
ASEM_AUS1_00323		UKL3_ARATH	Uridine kinase-like protein 3 [Includes: Uridine kinase (UK) (EC 2.7.1.48); Putative uracil phosphoribosyltransferase (UPRTase) (EC 2.4.2.9) (UMP pyrophosphorylase)]	235.354	0.155742	0.243223	0.640325	0.521961	0.790135
ASEM_AUS1_00324		-	-	12.6276	-2.56271	1.11234	-2.3039	0.0212285	0.147333
ASEM_AUS1_00325		PTC52_ARATH	Protochlorophyllide-dependent translocon component 52, chloroplastic (ACD1-like protein) (Protein TIC 55-IV) (Translocon at the inner envelope membrane of chloroplasts 55-IV)	7.75303	-1.83769	1.01977	-1.80206	0.071536	0.298927
ASEM_AUS1_00327		LRK91_ARATH	L-type lectin-domain containing receptor kinase IX.1 (LecRK-IX.1) (EC 2.7.11.1)	2.23687	3.53412	2.14078	1.65086	0.098768	NA
ASEM_AUS1_00328		RST4_AVESA	Thaumatin-like pathogenesis-related protein 4	27.8718	1.81323	1.19785	1.51375	0.13009	0.414415
ASEM_AUS1_00329		PTR53_ARATH	Protein NRT1/ PTR FAMILY 2.11 (AtNPF2.11) (Nitrate transporter 1.10) (Protein GLUCOSINOLATE TRANSPORTER-2)	820.369	1.59526	0.923277	1.72782	0.08402	0.328214
ASEM_AUS1_00330		FEI1_ARATH	LRR receptor-like serine/threonine-protein kinase FEI 1 (EC 2.7.11.1)	4.17948	-2.85036	2.21973	-1.2841	NA	NA
ASEM_AUS1_00331		-	-	1.07073	-0.535142	1.62518	-0.329282	0.741942	NA
ASEM_AUS1_00332		NFD4_ARATH	Protein NUCLEAR FUSION DEFECTIVE 4	8.76255	2.46703	1.31478	1.87638	0.0606027	0.271185
ASEM_AUS1_00333		-	-	7.49673	0.024022	0.92915	0.0258537	0.979374	0.997837
ASEM_AUS1_00334		-	-	6.83976	-0.842431	1.74153	-0.483731	NA	NA
ASEM_AUS1_00335		PPAF2_IPOBA	Purple acid phosphatase 2 (EC 3.1.3.2) (Manganese(II) purple acid phosphatase 2)	8645.2	-0.270323	0.534371	-0.50587	0.612948	0.842379
ASEM_AUS1_00336		UBC15_ARATH	Ubiquitin-conjugating enzyme 15 (EC 2.3.2.23) (E2 ubiquitin-conjugating enzyme 15) (PM42) (Ubiquitin carrier protein) (Ubiquitin-conjugating enzyme E2-18 kDa 15) (Ubiquitin-protein ligase)	362.715	0.40523	0.295187	1.37279	0.169818	0.474926
ASEM_AUS1_00337		EPHA_MYCTU	Epoxide hydrolase A (EHB) (EC 3.3.2.10) (Epoxide hydrolase EphA)	270.422	1.31377	0.571824	2.29751	0.0215897	0.148877
ASEM_AUS1_00338		EPHA_MYCTU	Epoxide hydrolase A (EHB) (EC 3.3.2.10) (Epoxide hydrolase EphA)	45.3023	2.79804	0.630682	4.43653	9.14201e-06	0.000506845
ASEM_AUS1_00340		BLH6_ARATH	BEL1-like homeodomain protein 6 (BEL1-like protein 6)	1191.92	0.254762	0.416451	0.611745	0.540706	0.801456
ASEM_AUS1_00341		HSOP2_ARATH	Hsp70-Hsp90 organizing protein 2 (AtHop2)	10.5188	0.359833	0.91817	0.391903	0.69513	0.881573
ASEM_AUS1_00342		RNF5_CAEEL	RING finger protein 5	266.283	-0.51506	0.258475	-1.99269	0.0462958	0.232402
ASEM_AUS1_00343		-	-	7.12135	-2.15619	1.43986	-1.4975	0.134263	0.420549
ASEM_AUS1_00344		IPT9_ARATH	tRNA dimethylallyltransferase 9 (EC 2.5.1.75) (Isopentenyl-diphosphate: tRNA isopentenyltransferase 9) (AtIPT9) (IPP transferase 9) (IPPT 9)	18.9264	0.867973	0.622077	1.39528	0.162931	0.464858
ASEM_AUS1_00345		-	-	0.791026	-0.581393	2.56526	-0.226641	0.820703	NA
ASEM_AUS1_00346		-	-	102.014	0.761093	0.585478	1.29995	0.193618	0.505145
ASEM_AUS1_00347		-	-	9.3711	1.52987	0.775214	1.97348	0.0484407	0.238619
ASEM_AUS1_00348		OCS1_MAIZE	Ocs element-binding factor 1 (OCSBF-1)	1.65322	3.29235	1.54537	2.13047	0.033133	NA
ASEM_AUS1_00349		-	-	3.62047	-6.69842	4.09529	-1.63564	NA	NA
ASEM_AUS1_00351		-	-	2.66936	0.307351	0.91332	0.336521	0.736478	0.901904
ASEM_AUS1_00352		-	-	0.855833	1.18114	3.00582	0.392952	0.694355	NA
ASEM_AUS1_00353		AYR1_SCHPO	NADPH-dependent 1-acyldihydroxyacetone phosphate reductase (ADR) (EC 1.1.1.101) (1-acyl DHAP reductase) (Acyl/alkyl DHAP reductase) (Acylglycerone-phosphate reductase)	1.80346	-0.737757	1.57823	-0.467459	0.640171	NA
ASEM_AUS1_00354		CSCLA_ARATH	CSC1-like protein RXW8	308.266	-0.323532	0.390558	-0.828385	0.407452	0.711103
ASEM_AUS1_00358		ERG28_ARATH	Ergosterol biosynthetic protein 28	34.2325	0.31536	0.444007	0.710258	0.477544	0.761228
ASEM_AUS1_00360		-	-	6.24771	-1.90591	1.43926	-1.32423	0.185426	0.494847
ASEM_AUS1_00362		-	-	10.6673	0.175653	0.896395	0.195955	0.844646	0.947868
ASEM_AUS1_00363		PUR9_BACC0	Bifunctional purine biosynthesis protein PurH [Includes: Phosphoribosylaminoimidazolecarboxamide formyltransferase (EC 2.1.2.3) (AICAR transformylase); IMP cyclohydrolase (EC 3.5.4.10) (ATIC) (IMP synthase) (Inosinicase)]	138.618	0.0750906	0.329217	0.228089	0.819577	0.937608
ASEM_AUS1_00367		PUR9_BACWK	Bifunctional purine biosynthesis protein PurH [Includes: Phosphoribosylaminoimidazolecarboxamide formyltransferase (EC 2.1.2.3) (AICAR transformylase); IMP cyclohydrolase (EC 3.5.4.10) (ATIC) (IMP synthase) (Inosinicase)]	157.813	0.221349	0.36461	0.607085	0.543794	0.803474
ASEM_AUS1_00372		-	-	1.35076	-1.28914	1.90294	-0.677448	0.498122	NA
ASEM_AUS1_00375		MDA2_ARATH	Mediator-associated protein 2	285.421	0.616421	0.311027	1.98189	0.0474918	0.235792
ASEM_AUS1_00378		AGL80_ARATH	Agamous-like MADS-box protein AGL80	0.881141	1.03233	2.19081	0.47121	0.637491	NA
ASEM_AUS1_00379		RGA2_SOLBU	Disease resistance protein RGA2 (Blight resistance protein RPI) (RGA2-blb)	8.09786	-0.996613	1.09801	-0.907655	0.36406	0.67966
ASEM_AUS1_00380		PHE2_ARATH	MADS-box transcription factor PHERES 2 (Agamous-like MADS-box protein AGL38)	6.47237	-0.00851883	1.12177	-0.00759406	0.993941	1
ASEM_AUS1_00381		-	-	2.70784	0.322913	2.81437	0.114737	0.908653	0.97286
ASEM_AUS1_00385		FAD1_SCHPO	Probable FAD synthase (EC 2.7.7.2) (FAD pyrophosphorylase) (FMN adenylyltransferase) (Flavin adenine dinucleotide synthase)	643.76	-0.127736	0.253737	-0.503421	0.614669	0.843015
ASEM_AUS1_00386		RUK_ARATH	Serine/threonine-protein kinase RUNKEL (Protein EMBRYO DEFECTIVE 3013) (Protein RUNKEL) (EC 2.7.11.1)	2.92165	-1.91689	1.45973	-1.31318	0.189123	0.499857
ASEM_AUS1_00387		PBL27_ARATH	Serine/threonine-protein kinase PBL27 (EC 2.7.11.1) (PBS1-like protein 27) (Receptor-like cytoplasmic kinase PBL27)	572.901	0.681018	0.299608	2.27303	0.0230245	0.154473
ASEM_AUS1_00388		C3H6_ORYSJ	Zinc finger CCCH domain-containing protein 6 (OsC3H6) (Zinc finger CCCH domain-containing protein ZFN-like 1)	701.946	-0.334065	0.231463	-1.44327	0.148944	0.444779
ASEM_AUS1_00391		C3H5_ORYSJ	Zinc finger CCCH domain-containing protein 5 (OsC3H5) (Zinc finger CCCH domain-containing protein ZFN-like 3)	149.179	0.0868506	0.415419	0.209068	0.834395	0.943474
ASEM_AUS1_00392		FLP1_ORYSJ	Flowering-promoting factor 1-like protein 1 (FPF1-like protein 1) (Protein ROOT ARCHITECTURE ASSOCIATED 1) (OsRAA1)	5.04562	1.62699	1.771	0.918683	0.358262	0.675032
ASEM_AUS1_00393		RLF33_ARATH	Protein RALF-like 33	12.7785	-2.3074	1.66278	-1.38768	0.165236	0.468099
ASEM_AUS1_00395		LSM4_ORYSJ	Probable U6 snRNA-associated Sm-like protein LSm4	341.273	-0.575334	0.333514	-1.72507	0.0845155	0.329104
ASEM_AUS1_00397		LSM4_ORYSJ	Probable U6 snRNA-associated Sm-like protein LSm4	60.0416	1.81851	0.779543	2.33278	0.0196595	0.139941
ASEM_AUS1_00398		TYDC2_PAPSO	Tyrosine/DOPA decarboxylase 2 [Includes: DOPA decarboxylase (DDC) (EC 4.1.1.28); Tyrosine decarboxylase (EC 4.1.1.25)]	16.4055	-1.53928	1.13981	-1.35047	0.176864	0.485155
ASEM_AUS1_00399		BGL04_ARATH	Beta-glucosidase 4 (AtBGLU4) (EC 3.2.1.21)	229.419	-1.19765	0.300427	-3.98651	6.70535e-05	0.00250581
ASEM_AUS1_00400		C3H4_ORYSJ	Zinc finger CCCH domain-containing protein 4 (OsC3H4) (EC 3.6.4.-)	228.306	-0.208578	0.72396	-0.288107	0.773265	0.916971
ASEM_AUS1_00401		CBF5_ARATH	H/ACA ribonucleoprotein complex subunit 4 (EC 5.4.99.-) (CBF5 homolog) (Dyskerin) (Nopp-140-associated protein of 57 kDa homolog) (AtNAP57) (Nucleolar protein NAP57 homolog)	72.7194	1.03168	0.415892	2.48065	0.0131142	0.108707
ASEM_AUS1_00402		SAG21_ARATH	Protein SENESCENCE-ASSOCIATED GENE 21, mitochondrial (Late embryogenesis abundant like 5) (AtLEA5) (Late embryogenis abundant protein 38)	71.913	-0.410071	0.634097	-0.646701	0.517825	0.787485
ASEM_AUS1_00403		DYL1_CHLRE	Dynein 8 kDa light chain, flagellar outer arm	109.247	-0.395853	0.243763	-1.62393	0.104391	0.369236
ASEM_AUS1_00404		-	-	0.694991	-1.36627	3.74139	-0.365178	0.714978	NA
ASEM_AUS1_00406		SAMT_CLABR	Salicylate carboxymethyltransferase (EC 2.1.1.274) (S-adenosyl-L-methionine:salicylate acid carboxylmethyltransferase) (CbSAMT) (Salicylate O-methyltransferase)	17.5138	-1.23308	0.823921	-1.4966	0.134497	0.420713
ASEM_AUS1_00408		RGA4_SOLBU	Putative disease resistance protein RGA4 (RGA4-blb)	7.26924	2.38421	1.47658	1.61468	0.10638	0.37329
ASEM_AUS1_00409		-	-	2.60959	-0.53651	0.931182	-0.57616	0.564507	0.816094
ASEM_AUS1_00410		RGA2_SOLBU	Disease resistance protein RGA2 (Blight resistance protein RPI) (RGA2-blb)	2.75906	3.1099	1.58426	1.963	0.0496459	0.242259
ASEM_AUS1_00411		RGA2_SOLBU	Disease resistance protein RGA2 (Blight resistance protein RPI) (RGA2-blb)	2.11006	0.747317	1.39486	0.535764	0.592122	NA
ASEM_AUS1_00412		SAMT_CLABR	Salicylate carboxymethyltransferase (EC 2.1.1.274) (S-adenosyl-L-methionine:salicylate acid carboxylmethyltransferase) (CbSAMT) (Salicylate O-methyltransferase)	20.4415	-0.462333	0.947666	-0.487865	0.625646	0.848091
ASEM_AUS1_00413		-	-	1.63843	-0.127623	1.59393	-0.0800682	0.936183	NA
ASEM_AUS1_00414		EPHA_MYCTU	Epoxide hydrolase A (EHB) (EC 3.3.2.10) (Epoxide hydrolase EphA)	240.574	0.667726	0.440923	1.51438	0.129929	0.414182
ASEM_AUS1_00416		DIV_ANTMA	Transcription factor DIVARICATA	7.87126	5.42196	1.47094	3.68605	0.000227762	0.00648107
ASEM_AUS1_00417		SYP22_ARATH	Syntaxin-22 (AtSYP22) (AtVAM3) (Protein SHOOT GRAVITROPISM 3)	857.793	-0.0577852	0.20421	-0.282969	0.777201	0.918765
ASEM_AUS1_00418		-	-	2.06461	1.32119	1.68488	0.784146	0.432954	NA
ASEM_AUS1_00419		FBL78_ARATH	Putative F-box/LRR-repeat protein At5g02700	78.1086	-0.269708	0.306722	-0.879324	0.379226	0.690505
ASEM_AUS1_00420		FDL24_ARATH	Putative F-box/FBD/LRR-repeat protein At4g00315	14.1374	0.173032	0.564151	0.306712	0.759063	0.911555
ASEM_AUS1_00421		-	-	1.27687	3.30682	1.84659	1.79077	0.0733298	NA
ASEM_AUS1_00423		CP21D_ARATH	Peptidyl-prolyl cis-trans isomerase CYP21-4 (PPIase CYP21-4) (EC 5.2.1.8) (Cyclophilin of 21 kDa 4) (Cyclophilin-21-4)	148.97	-0.056426	0.334423	-0.168727	0.866012	0.956188
ASEM_AUS1_00424		Y5162_ARATH	Uncharacterized protein At5g41620	9.30214	0.742181	0.746726	0.993914	0.320265	0.642714
ASEM_AUS1_00425		VPS11_ARATH	Vacuolar protein-sorting-associated protein 11 homolog (AtVPS11)	151.752	0.0866463	0.238773	0.362882	0.716693	0.891701
ASEM_AUS1_00427		TPR1_ORYSJ	Protein TPR1 (Aberrant spikelet and panicle1-related 2) (Protein ASP1-RELATED 2) (OsASPR2) (Topless-related protein 1) (Topless-related protein 2) (OsTPR2)	2392.91	0.134443	0.248967	0.540005	0.589194	0.829971
ASEM_AUS1_00429		DNAJ8_ARATH	Chaperone protein dnaJ 8, chloroplastic (AtDjC8) (AtJ8)	30.3195	-1.23521	1.14112	-1.08245	0.279053	0.604372
ASEM_AUS1_00430		MRS2B_ORYSJ	Magnesium transporter MRS2-B	173.558	0.109841	0.238912	0.459754	0.645693	0.858441
ASEM_AUS1_00431		-	-	10.3449	-0.683525	1.44618	-0.472642	0.636468	0.853533
ASEM_AUS1_00432		TMN8_ARATH	Transmembrane 9 superfamily member 8 (Endomembrane protein 1) (Transmembrane nine protein 8) (AtTMN8)	482.06	0.364524	0.381342	0.955898	0.339124	0.660194
ASEM_AUS1_00436		DNAJ8_ARATH	Chaperone protein dnaJ 8, chloroplastic (AtDjC8) (AtJ8)	30.5926	-1.0687	0.885515	-1.20687	0.227483	0.546203
ASEM_AUS1_00437		ANRPN_VITVI	Anthocyanidin reductase ((2S)-flavan-3-ol-forming) (VvANR) (EC 1.3.1.112)	12.9762	0.629017	1.89164	0.332524	0.739494	0.903192
ASEM_AUS1_00438		DFRA_DIACA	Dihydroflavonol 4-reductase (DFR) (EC 1.1.1.219) (Dihydrokaempferol 4-reductase) (Flavanone 4-reductase) (FNR) (EC 1.1.1.234)	211.456	0.350388	0.555744	0.630485	0.528377	0.794451
ASEM_AUS1_00439		-	-	11.4974	-0.236078	1.35453	-0.174288	0.86164	0.954715
ASEM_AUS1_00440		XPO7A_XENLA	Exportin-7-A	564.882	0.122809	0.138714	0.88534	0.375973	0.687286
ASEM_AUS1_00441		ANRPN_VITVI	Anthocyanidin reductase ((2S)-flavan-3-ol-forming) (VvANR) (EC 1.3.1.112)	3.45023	1.26068	1.62423	0.776173	0.437647	0.733582
ASEM_AUS1_00443		P2C58_ORYSJ	Probable protein phosphatase 2C 58 (OsPP2C58) (EC 3.1.3.16)	64.857	0.196311	0.343497	0.571508	0.567656	0.817743
ASEM_AUS1_00444		-	-	51.7743	-0.0466991	0.264511	-0.176549	0.859863	0.953873
ASEM_AUS1_00445		-	-	22.154	1.99136	0.732526	2.71849	0.00655811	0.0689623
ASEM_AUS1_00447		-	-	2.01676	0.907427	1.64456	0.551776	0.581102	NA
ASEM_AUS1_00448		GSTT2_ARATH	Glutathione S-transferase T2 (AtGSTT2) (EC 2.5.1.18) (GST class-theta member 2) (Glutathione S-transferase 10B)	3.64498	0.833742	1.5693	0.531284	0.595222	0.833324
ASEM_AUS1_00449		RSSA_VITVI	40S ribosomal protein SA	359.615	-0.0393137	0.285888	-0.137514	0.890624	0.966121
ASEM_AUS1_00450		RSSA_VITVI	40S ribosomal protein SA	412.548	0.674092	0.307619	2.19132	0.0284285	0.174293
ASEM_AUS1_00451		RSSA_VITVI	40S ribosomal protein SA	302.015	-0.409611	0.448428	-0.913436	0.361013	0.676772
ASEM_AUS1_00452		-	-	7.79023	-1.19278	2.38695	-0.499709	0.61728	0.844127
ASEM_AUS1_00453		KASC2_ARATH	3-oxoacyl-[acyl-carrier-protein] synthase II, chloroplastic (EC 2.3.1.41) (Beta-ketoacyl-acyl-carrier-protein synthase II) (AtKAS2) (Beta-ketoacyl-ACP synthetase 2) (Protein FATTY ACID BIOSYNTHESIS 1)	1022.58	0.74381	0.429074	1.73352	0.0830026	0.326074
ASEM_AUS1_00454		-	-	1.28789	3.94519	4.20745	0.937666	0.348416	NA
ASEM_AUS1_00456		-	-	47.1338	-1.19682	0.487379	-2.45563	0.0140638	0.113948
ASEM_AUS1_00457		RP8HA_ARATH	Disease resistance protein RPH8A (RPP8 homolog A)	72.1012	8.54017	1.80074	4.74259	2.11006e-06	0.000158712
ASEM_AUS1_00458		FBX8_ARATH	F-box only protein 8	106.921	0.592511	0.291177	2.03488	0.0418626	0.219444
ASEM_AUS1_00459		-	-	48.1011	0.350539	0.757092	0.463008	0.643359	0.857257
ASEM_AUS1_00460		-	-	2.57556	-0.269044	1.47243	-0.18272	0.855017	0.952212
ASEM_AUS1_00461		YCF45_PORPU	Uncharacterized protein ycf45 (ORF565)	4832.35	0.397492	0.319003	1.24604	0.212748	0.52897
ASEM_AUS1_00462		PHF1_ARATH	SEC12-like protein 1 (Protein PHOSPHATE TRANSPORTER TRAFFIC FACILITATOR 1) (PHF-1)	404.54	1.31012	0.324758	4.03414	5.48021e-05	0.00215003
ASEM_AUS1_00463		FB145_ARATH	Putative F-box protein At3g16210	28.4804	0.408947	0.486491	0.840605	0.400569	0.707135
ASEM_AUS1_00464		FB145_ARATH	Putative F-box protein At3g16210	18.1375	2.47326	1.1255	2.19749	0.0279856	0.172756
ASEM_AUS1_00465		NFD4_ARATH	Protein NUCLEAR FUSION DEFECTIVE 4	381.891	-1.47015	0.345349	-4.257	2.07186e-05	0.00100893
ASEM_AUS1_00466		MEL1_ORYSJ	Protein argonaute MEL1 (Protein MEIOSIS ARRESTED AT LEPTOTENE 1) (OsMEL1)	2.56625	3.21574	2.86299	1.12321	NA	NA
ASEM_AUS1_00468		-	-	0.95051	0.0782441	1.50691	0.0519237	0.95859	NA
ASEM_AUS1_00469		-	-	17.9446	-1.73926	1.91362	-0.908886	0.36341	0.679359
ASEM_AUS1_00472		IQD14_ARATH	Protein IQ-DOMAIN 14	2.15824	-2.47153	2.33727	-1.05745	0.290308	NA
ASEM_AUS1_00473		GGLO2_ARATH	L-gulonolactone oxidase 2 (AtGulLO2) (EC 1.1.3.8)	1.85639	1.19041	2.93351	0.405796	0.684893	NA
ASEM_AUS1_00474		-	-	801.592	0.151353	0.467063	0.324052	0.745898	0.905637
ASEM_AUS1_00475		HNRPQ_RAT	Heterogeneous nuclear ribonucleoprotein Q (hnRNP Q) (Liver regeneration-related protein LRRG077) (Synaptotagmin-binding, cytoplasmic RNA-interacting protein)	750.508	-0.0739129	0.112652	-0.656118	0.511748	0.783407
ASEM_AUS1_00479		FBD33_ARATH	FBD-associated F-box protein At1g61320	42.8719	-1.19881	1.20783	-0.992529	0.320939	0.64331
ASEM_AUS1_00480		FBD4_ARATH	Putative FBD-associated F-box protein At1g61330	204.932	-0.873159	0.548655	-1.59145	0.111508	0.382967
ASEM_AUS1_00483		-	-	0.821598	0.270635	3.18618	0.0849402	0.932309	NA
ASEM_AUS1_00484		-	-	16.2238	5.70121	2.14421	2.65889	0.00783992	0.0768951
ASEM_AUS1_00487		FLS2_ARATH	LRR receptor-like serine/threonine-protein kinase FLS2 (EC 2.7.11.1) (Protein FLAGELLIN-SENSING 2) (Protein FLAGELLIN-SENSITIVE 2)	77.0691	3.45477	1.03224	3.34687	0.000817305	0.0161999
ASEM_AUS1_00488		-	-	15.6707	0.430314	1.18954	0.361749	0.717539	0.89222
ASEM_AUS1_00489		-	-	45.3079	-0.650457	1.64228	-0.39607	0.692053	0.880785
ASEM_AUS1_00490		SNX13_MOUSE	Sorting nexin-13	266.911	-0.437958	0.242374	-1.80695	0.0707698	0.29741
ASEM_AUS1_00491		BLH1_ARATH	BEL1-like homeodomain protein 1 (BEL1-like protein 1) (Protein EMBRYO SAC DEVELOPMENT ARREST 29)	2313.01	-0.14709	0.253008	-0.581365	0.560995	0.813856
ASEM_AUS1_00492		LHW_ARATH	Transcription factor LHW (BHLH transcription factor delta) (bHLH delta) (Basic helix-loop-helix protein 156) (AtbHLH156) (bHLH 156) (Protein LONESOME HIGHWAY) (bHLH transcription factor bHLH156)	60.8672	0.362669	0.28443	1.27507	0.202284	0.515656
ASEM_AUS1_00494		-	-	1.1246	3.74102	3.43263	1.08984	0.275784	NA
ASEM_AUS1_00495		WAK2_ARATH	Wall-associated receptor kinase 2 (EC 2.7.11.-)	6.33024	-3.12043	1.07173	-2.91159	0.00359599	0.0459827
ASEM_AUS1_00496		-	-	1.65451	-2.81686	1.66948	-1.68726	0.0915526	NA
ASEM_AUS1_00499		CCR1_ARATH	Cinnamoyl-CoA reductase 1 (AtCCR1) (EC 1.2.1.44) (Protein IRREGULAR XYLEM 4)	33.2719	-2.38391	1.24582	-1.91353	0.0556808	0.258341
ASEM_AUS1_00501		-	-	16.9349	-0.439613	0.664216	-0.661852	0.508066	0.781494
ASEM_AUS1_00502		ADLO1_ARATH	Protein ARABIDILLO 1 (F-box only protein 5)	12.9706	-0.13382	0.705961	-0.189557	0.849656	0.950189
ASEM_AUS1_00505		UGDH4_ORYSJ	UDP-glucose 6-dehydrogenase 4 (UDP-Glc dehydrogenase 4) (UDP-GlcDH 4) (UDPGDH 4) (EC 1.1.1.22) (Os-UGD4)	183.823	-1.05539	0.93651	-1.12694	0.259768	0.583361
ASEM_AUS1_00506		ADC2_ORYSJ	Arginine decarboxylase 2 (ARGDC2) (OsADC2) (EC 4.1.1.19)	7970.83	-2.37355	1.17326	-2.02304	0.0430693	0.22278
ASEM_AUS1_00507		PTA16_ARATH	Protein plastid transcriptionally active 16, chloroplastic (pTAC16)	3870.15	-0.00925907	0.355382	-0.0260539	0.979214	0.997837
ASEM_AUS1_00510		-	-	67.8197	6.67516	1.91565	3.48454	0.000492983	0.0113482
ASEM_AUS1_00511		-	-	1.22116	0.8024	2.23453	0.359091	0.719527	NA
ASEM_AUS1_00512		-	-	8.64892	0.059727	0.768031	0.0777663	0.938014	0.983153
ASEM_AUS1_00514		KN14I_ORYSJ	Kinesin-like protein KIN-14I (Kinesin-like calmodulin-binding protein) (OsKCBP)	93.3449	0.0179382	0.426247	0.0420841	0.966432	0.994294
ASEM_AUS1_00515		WNK5_ORYSJ	Probable serine/threonine-protein kinase WNK5 (OsWNK5) (EC 2.7.11.1) (Protein kinase with no lysine 5)	10.4221	0.351355	0.766409	0.458443	0.646634	0.858901
ASEM_AUS1_00516		-	-	1.36758	0.0314288	2.03037	0.0154793	0.98765	NA
ASEM_AUS1_00517		Y5813_ARATH	BTB/POZ domain-containing protein At5g48130	7.75645	0.339361	0.865779	0.391972	0.695079	0.881573
ASEM_AUS1_00518		-	-	17.2167	-0.919126	4.03316	-0.227893	NA	NA
ASEM_AUS1_00519		HIDM_GLYEC	2-hydroxyisoflavanone dehydratase (EC 3.1.1.1) (EC 4.2.1.105) (Carboxylesterase HIDM)	19.8627	1.96774	0.711736	2.7647	0.00569749	0.0626028
ASEM_AUS1_00520		HIDM_GLYEC	2-hydroxyisoflavanone dehydratase (EC 3.1.1.1) (EC 4.2.1.105) (Carboxylesterase HIDM)	125.657	0.537432	0.575623	0.933653	0.350483	0.670151
ASEM_AUS1_00521		EF1A_MAIZE	Elongation factor 1-alpha (EF-1-alpha)	1706.44	2.30821	0.229955	10.0377	1.04117e-23	3.51289e-20
ASEM_AUS1_00523		HIDM_GLYEC	2-hydroxyisoflavanone dehydratase (EC 3.1.1.1) (EC 4.2.1.105) (Carboxylesterase HIDM)	163.81	0.323556	0.361697	0.894549	0.371028	0.684032
ASEM_AUS1_00525		RIDH_ENTAE	Ribitol 2-dehydrogenase (RDH) (EC 1.1.1.56)	7.49728	-2.38833	1.81913	-1.3129	0.189217	0.49988
ASEM_AUS1_00526		PGML4_ARATH	Phosphoglycerate mutase-like protein 4	94.7034	-0.855016	0.323876	-2.63995	0.0082919	0.0796815
ASEM_AUS1_00528		MSH2_MAIZE	DNA mismatch repair protein MSH2 (MUS1)	156.513	-0.425555	0.193046	-2.20443	0.0274944	0.17066
ASEM_AUS1_00530		-	-	29.3469	-0.408504	1.67732	-0.243546	0.807582	0.933373
ASEM_AUS1_00531		-	-	8.76091	2.0657	0.81069	2.54808	0.0108317	0.0954208
ASEM_AUS1_00533		PLP2_ARATH	Patatin-like protein 2 (AtPLP2) (EC 3.1.1.-) (Patatin-related phospholipase A IIalpha) (pPLAIIa) (Phospholipase A IIA) (AtPLAIIA)	14.745	1.68152	0.639269	2.63038	0.00852907	0.0810202
ASEM_AUS1_00535		-	-	1.70167	0.365743	2.17377	0.168253	0.866384	NA
ASEM_AUS1_00536		PLP2_ARATH	Patatin-like protein 2 (AtPLP2) (EC 3.1.1.-) (Patatin-related phospholipase A IIalpha) (pPLAIIa) (Phospholipase A IIA) (AtPLAIIA)	5.17601	1.68755	1.14917	1.4685	0.141969	0.433497
ASEM_AUS1_00537		PLP2_ORYSJ	Patatin-like protein 2 (OsPLP2) (EC 3.1.1.-)	3.57616	-0.347899	1.38704	-0.250822	0.801952	0.931744
ASEM_AUS1_00539		SCNM1_XENLA	Sodium channel modifier 1	53.1899	-0.184014	0.394368	-0.466606	0.640782	0.855946
ASEM_AUS1_00547		HIR1_ARATH	Hypersensitive-induced response protein 1 (AtHIR1)	1262.58	-0.0964388	0.383363	-0.25156	0.801381	0.931371
ASEM_AUS1_00551		AMSH3_ARATH	AMSH-like ubiquitin thioesterase 3 (EC 3.4.19.-) (Deubiquitinating enzyme AMSH3)	59.0511	-0.030095	0.351751	-0.0855575	0.931818	0.980997
ASEM_AUS1_00552		AMSH3_ARATH	AMSH-like ubiquitin thioesterase 3 (EC 3.4.19.-) (Deubiquitinating enzyme AMSH3)	180.585	0.255765	0.187579	1.36351	0.172721	0.478852
ASEM_AUS1_00555		EFGC2_SOYBN	Elongation factor G-2, chloroplastic (cEF-G 2)	7154.37	-0.52969	0.453259	-1.16863	0.242554	0.563787
ASEM_AUS1_00557		VPE1_ORYSJ	Vacuolar-processing enzyme beta-isozyme 1 (Beta-VPE 1) (OsVPE1) (EC 3.4.22.34) (Asparaginyl endopeptidase VPE1)	489.985	0.21928	0.259449	0.845173	0.398014	0.705993
ASEM_AUS1_00558		CRR15_ARATH	Cysteine-rich repeat secretory protein 15 (Plasmodesmata-located protein 8) (PDLP8)	37.3176	-0.346612	0.442287	-0.783681	0.433228	0.730961
ASEM_AUS1_00559		-	-	0.72133	-1.8749	4.13134	-0.453824	0.649955	NA
ASEM_AUS1_00560		SAU36_ARATH	Auxin-responsive protein SAUR36 (Protein RESPONSE TO AUXINS AND GIBBERELLINS 1) (Protein SENESCENCE-ASSOCIATED GENE 201) (Protein SMALL AUXIN UP RNA 36)	84.6111	-0.276602	0.507718	-0.544795	0.585894	0.828007
ASEM_AUS1_00561		-	-	17.9257	0.234994	0.393452	0.597264	0.550331	0.807501
ASEM_AUS1_00563		-	-	11.5663	0.149784	0.501174	0.298866	0.765042	0.914268
ASEM_AUS1_00565		-	-	14.3591	-0.163382	1.2582	-0.129854	0.896682	0.9684
ASEM_AUS1_00570		KN7D_ORYSJ	Kinesin-like protein KIN-7D, chloroplastic	52.4809	-1.37314	1.1289	-1.21635	0.223854	0.542154
ASEM_AUS1_00572		APC5_ARATH	Anaphase-promoting complex subunit 5 (Cyclosome subunit 5)	43.55	-0.103745	0.298177	-0.34793	0.727893	0.898243
ASEM_AUS1_00573		PSY_DAUCA	Phytoene synthase, chloroplastic (EC 2.5.1.32)	302.669	1.5986	0.60429	2.64541	0.00815917	0.0788475
ASEM_AUS1_00574		-	-	233.306	-0.352576	0.208638	-1.6899	0.0910479	0.342596
ASEM_AUS1_00575		GIP1_ARATH	GBF-interacting protein 1	860.628	-0.205797	0.169143	-1.2167	0.223717	0.542154
ASEM_AUS1_00577		-	-	2.28136	-1.79582	1.58234	-1.13491	0.256412	NA
ASEM_AUS1_00578		-	-	1.43362	0.43138	1.4007	0.307974	0.758102	NA
ASEM_AUS1_00579		-	-	4.77894	-0.427908	1.44461	-0.296211	0.767069	0.914741
ASEM_AUS1_00580		-	-	1.16616	-1.97876	1.23691	-1.59976	0.109652	NA
ASEM_AUS1_00581		-	-	9.42003	-1.30565	0.889111	-1.46849	0.141972	0.433497
ASEM_AUS1_00582		-	-	2.37718	-0.789667	1.35722	-0.581827	0.560683	NA
ASEM_AUS1_00587		SNAA_SOLTU	Alpha-soluble NSF attachment protein (Alpha-SNAP) (N-ethylmaleimide-sensitive factor attachment protein alpha)	3.09918	0.528301	1.07078	0.493381	0.621744	0.84636
ASEM_AUS1_00589		KXDL1_DANRE	KxDL motif-containing protein 1	11.1917	0.0934457	0.662145	0.141126	0.887771	0.96489
ASEM_AUS1_00592		MSI1_ORYSJ	Histone-binding protein MSI1 homolog (CAF-1 p48 homolog) (Chromatin assembly factor 1 subunit MSI1 homolog) (CAF-1 subunit MSI1 homolog) (WD-40 repeat-containing protein MSI1 homolog)	202.404	0.0854835	0.290532	0.294231	0.768581	0.91526
ASEM_AUS1_00594		PRS6B_ARATH	26S proteasome regulatory subunit 6B homolog (26S protease subunit 6B homolog) (26S proteasome AAA-ATPase subunit RPT3) (Protein BMAA insensitive morphology 409) (Regulatory particle triple-A ATPase subunit 3)	244.378	-0.395928	0.175364	-2.25775	0.0239615	0.157977
ASEM_AUS1_00595		PLP3_ORYSJ	Patatin-like protein 3 (OsPLP3) (EC 3.1.1.-)	6.03629	-0.449586	1.24298	-0.3617	0.717577	0.89222
ASEM_AUS1_00597		-	-	47.6442	-0.997363	0.709129	-1.40646	0.159587	0.458933
ASEM_AUS1_00599		VPS2B_ARATH	Vacuolar protein sorting-associated protein 2 homolog 2 (AtVPS2-2) (Charged multivesicular body protein 2 homolog 2) (ESCRT-III complex subunit VPS2 homolog 2)	13.8971	3.75361	0.931638	4.02905	5.60032e-05	0.00217189
ASEM_AUS1_00600		RECAC_ARATH	DNA repair protein recA homolog 1, chloroplastic (Recombinase A homolog 1)	295.985	-0.0773025	0.371808	-0.20791	0.8353	0.943838
ASEM_AUS1_00601		-	-	3.92378	-0.0818211	1.04822	-0.0780573	0.937783	0.982982
ASEM_AUS1_00602		-	-	4.05572	-0.906028	1.06985	-0.84687	0.397068	0.705056
ASEM_AUS1_00604		STLP1_ORYSJ	Sialyltransferase-like protein 1 (OsSTLP1) (EC 2.4.99.-)	18.309	-0.205034	0.496784	-0.412722	0.67981	0.874544
ASEM_AUS1_00605		-	-	30.7362	-1.45644	1.16034	-1.25518	0.209414	0.524656
ASEM_AUS1_00606		-	-	254.853	-0.568267	0.754149	-0.753522	0.451136	0.743282
ASEM_AUS1_00607		ABI5_ARATH	Protein ABSCISIC ACID-INSENSITIVE 5 (Dc3 promoter-binding factor 1) (AtDPBF1) (Protein GROWTH-INSENSITIVITY TO ABA 1) (bZIP transcription factor 39) (AtbZIP39)	1.05239	2.42173	3.86586	0.626441	0.531026	NA
ASEM_AUS1_00608		YNBD_ECOLI	Uncharacterized protein YnbD	121.798	-0.290224	0.24601	-1.17973	0.238108	0.558069
ASEM_AUS1_00609		LG2_ORYSJ	Transcription factor LG2 (Protein LIGULELESS 2 homolog) (OsLG2) (rLG2) (bZIP transcription factor 11) (OsbZIP11)	23.2734	1.37969	0.483281	2.85485	0.00430576	0.0520284
ASEM_AUS1_00610		GLUA_DICDI	Lysosomal beta glucosidase (EC 3.2.1.21)	110.659	-0.125655	0.239	-0.525752	0.59906	0.835611
ASEM_AUS1_00611		TAF12_ARATH	Transcription initiation factor TFIID subunit 12 (TBP-associated factor 12) (AtTAF12)	111.627	0.517797	0.244157	2.12075	0.0339427	0.193031
ASEM_AUS1_00612		STLP1_ORYSI	Sialyltransferase-like protein 1 (EC 2.4.99.-)	130.57	-0.224234	0.301577	-0.743539	0.457155	0.747901
ASEM_AUS1_00613		ZWIP5_ARATH	Zinc finger protein WIP5 (WIP-domain protein 5) (AtWIP5)	16.3206	0.043865	1.18188	0.0371145	0.970394	0.995111
ASEM_AUS1_00614		-	-	20.4795	-1.10333	1.2438	-0.88706	0.375047	0.686442
ASEM_AUS1_00616		RFWD3_MOUSE	E3 ubiquitin-protein ligase RFWD3 (EC 2.3.2.27) (RING finger and WD repeat domain-containing protein 3) (RING finger protein 201)	133.925	-0.770624	0.268745	-2.86749	0.00413736	0.0504211
ASEM_AUS1_00617		XTH32_ARATH	Probable xyloglucan endotransglucosylase/hydrolase protein 32 (At-XTH32) (XTH-32) (EC 2.4.1.207)	1.08493	1.38726	2.72155	0.509734	0.610238	NA
ASEM_AUS1_00619		-	-	17.9209	-0.884959	0.84468	-1.04769	0.294784	0.620783
ASEM_AUS1_00620		TF3A_ARATH	Transcription factor IIIA (AtTFIIIA)	5.76887	-0.286946	0.740838	-0.387327	0.698514	0.883212
ASEM_AUS1_00621		SMO11_ARATH	Methylsterol monooxygenase 1-1 (EC 1.14.18.9) (Sterol 4-alpha-methyl-oxidase 1-1) (AtSMO1-1)	348.156	2.57719	1.30723	1.97149	0.0486677	0.239116
ASEM_AUS1_00622		LEUNG_ARATH	Transcriptional corepressor LEUNIG (Protein ROTUNDA2)	6.79868	-1.55585	1.19051	-1.30687	0.191256	0.50244
ASEM_AUS1_00623		RH50_ORYSJ	DEAD-box ATP-dependent RNA helicase 50 (EC 3.6.4.13)	401.008	0.341852	0.46789	0.730624	0.465009	0.753392
ASEM_AUS1_00624		-	-	6.56474	-0.624165	1.39918	-0.446094	0.655529	0.863871
ASEM_AUS1_00625		-	-	5.54708	4.70905	1.97849	2.38013	0.0173067	0.129886
ASEM_AUS1_00628		ACR22_ORYSJ	Arsenate reductase 2.2 (OsACR2.2) (EC 1.20.4.1) (Dual specificity phosphatase CDC25.2) (Sulfurtransferase 21) (OsStr21)	145.558	-0.290968	0.322086	-0.903386	0.366321	0.681188
ASEM_AUS1_00629		GT31_ORYSJ	Probable glucuronosyltransferase Os03g0107900 (EC 2.4.-.-)	38.4961	0.138238	0.316198	0.437188	0.661975	0.866564
ASEM_AUS1_00630		ACR22_ORYSJ	Arsenate reductase 2.2 (OsACR2.2) (EC 1.20.4.1) (Dual specificity phosphatase CDC25.2) (Sulfurtransferase 21) (OsStr21)	59.2577	-0.795659	0.347444	-2.29004	0.0220191	0.150129
ASEM_AUS1_00631		-	-	1.00827	2.43251	3.91362	0.621552	0.534237	NA
ASEM_AUS1_00632		DSP4_CASSA	Phosphoglucan phosphatase DSP4, amyloplastic (EC 3.1.3.-) (Dual specificity protein phosphatase 4) (CsDSP4)	1654.26	-0.245097	0.207444	-1.18151	0.2374	0.557403
ASEM_AUS1_00633		EL2_ORYSJ	Cyclin-dependent protein kinase inhibitor EL2	32.3003	0.156055	0.495155	0.315164	0.752637	0.90835
ASEM_AUS1_00634		U548_ARATH	UPF0548 protein At2g17695	217.238	-0.278376	0.382356	-0.728055	0.46658	0.754688
ASEM_AUS1_00637		-	-	318.652	0.673808	0.273972	2.4594	0.0139168	0.113184
ASEM_AUS1_00642		PMA3_ARATH	ATPase 3, plasma membrane-type (EC 3.6.3.6) (Proton pump 3)	8.33862	0.630102	1.94692	0.32364	0.746211	0.905689
ASEM_AUS1_00643		ASK21_ARATH	SKP1-like protein 21 (AtSK21)	331.836	0.122133	0.166098	0.735309	0.462151	0.751573
ASEM_AUS1_00648		FUCO2_ARATH	Alpha-L-fucosidase 2 (EC 3.2.1.51) (Alpha-1,2-fucosidase 2) (Alpha-L-fucosidase 95A) (AtFuc95A) (Alpha-L-fucoside fucohydrolase 2) (Protein ALTERED XYLOGLUCAN 8)	47.2066	1.63438	2.76127	0.591896	0.55392	0.809283
ASEM_AUS1_00649		BCAT5_ARATH	Branched-chain-amino-acid aminotransferase 5, chloroplastic (Atbcat-5) (EC 2.6.1.42)	14.5603	-0.891581	1.27415	-0.699744	0.484087	0.766401
ASEM_AUS1_00650		PAIR1_ORYSJ	Protein PAIR1 (Protein HOMOLOGOUS PAIRING ABERRATION IN RICE MEIOSIS 1)	1.99301	1.19345	1.40955	0.846685	0.397171	NA
ASEM_AUS1_00651		-	-	70.1293	0.139213	0.541158	0.25725	0.796986	0.929041
ASEM_AUS1_00654		MED12_ARATH	Mediator of RNA polymerase II transcription subunit 12 (Protein CENTER CITY) (Protein CRYPTIC PRECOCIOUS)	939.053	-0.13365	0.217756	-0.613758	0.539375	0.80068
ASEM_AUS1_00656		-	-	17.286	6.5104	2.28575	2.84826	0.00439593	0.052542
ASEM_AUS1_00658		YU88_ARATH	UPF0187 protein At3g61320, chloroplastic	488.633	-0.338055	0.260622	-1.29711	0.194594	0.505881
ASEM_AUS1_00659		AHL1_ARATH	AT-hook motif nuclear-localized protein 1	84.0529	0.0992429	0.252182	0.393537	0.693923	0.881464
ASEM_AUS1_00660		TBB1_MAIZE	Tubulin beta-1 chain (Beta-1-tubulin)	39.5889	-0.138654	0.341809	-0.405649	0.685	0.877588
ASEM_AUS1_00661		SRPRA_DICDI	Signal recognition particle receptor subunit alpha (SR-alpha) (Signal recognition particle receptor) (Docking protein alpha) (DP-alpha)	2542.53	-0.385155	0.131151	-2.93673	0.00331697	0.0434224
ASEM_AUS1_00662		SCL6_ARATH	Scarecrow-like protein 6 (AtSCL6) (GRAS family protein 22) (AtGRAS-22) (SCL6-IV)	99.8613	0.894662	0.389763	2.2954	0.0217103	0.149012
ASEM_AUS1_00663		CNOT1_XENTR	CCR4-NOT transcription complex subunit 1 (CCR4-associated factor 1)	6.26384	2.60034	1.0336	2.51581	0.011876	0.101715
ASEM_AUS1_00664		-	-	0.931026	-4.80907	4.10661	-1.17106	0.241577	NA
ASEM_AUS1_00665		LBP65_ARATH	Putative lipid-binding protein At4g00165	19.8871	-1.79686	2.11108	-0.851155	0.394683	0.70372
ASEM_AUS1_00668		GSXL4_ARATH	Flavin-containing monooxygenase FMO GS-OX-like 4 (EC 1.8.-.-) (Flavin-monooxygenase glucosinolate S-oxygenase-like 4)	181.915	-0.411121	0.334776	-1.22805	0.219429	0.536933
ASEM_AUS1_00669		-	-	93.537	-0.440419	0.374451	-1.17617	0.239526	0.559824
ASEM_AUS1_00670		ORP2A_ARATH	Oxysterol-binding protein-related protein 2A (OSBP-related protein 2A)	67.4476	0.203438	0.398047	0.51109	0.609288	0.840928
ASEM_AUS1_00671		PTR7_ARATH	Protein NRT1/ PTR FAMILY 6.3 (AtNPF6.3) (Nitrate transporter 1.1) (AtNRT1) (Nitrate/chlorate transporter) (Protein CHLORINA 1)	1.63155	0	4.25729	0	1	NA
ASEM_AUS1_00676		PGK2_PYRHO	2-phosphoglycerate kinase (2PGK) (EC 2.7.2.-)	139.16	0.644885	0.272728	2.36457	0.0180509	0.132895
ASEM_AUS1_00677		CNOT1_HUMAN	CCR4-NOT transcription complex subunit 1 (CCR4-associated factor 1) (Negative regulator of transcription subunit 1 homolog) (NOT1H) (hNOT1)	92.0892	0.910151	0.424554	2.14378	0.0320504	0.18717
ASEM_AUS1_00678		NCS1_COPJA	S-norcoclaurine synthase 1 (CjNCS1) (EC 4.2.1.78)	96.5062	0.287992	0.515353	0.558825	0.576281	0.822257
ASEM_AUS1_00679		-	-	23.4818	-0.447087	0.667308	-0.669986	0.502866	0.778936
ASEM_AUS1_00681		PSD1_ORYSJ	Phosphatidylserine decarboxylase proenzyme 1, mitochondrial (EC 4.1.1.65) [Cleaved into: Phosphatidylserine decarboxylase 1 beta chain; Phosphatidylserine decarboxylase 1 alpha chain]	377.115	0.0420724	0.176634	0.238189	0.811734	0.935471
ASEM_AUS1_00682		CHIA_ARATH	Acidic endochitinase (EC 3.2.1.14)	1.05935	-0.128044	1.92677	-0.0664552	0.947015	NA
ASEM_AUS1_00683		CHR10_ARATH	Probable helicase CHR10 (EC 3.6.4.-) (Protein ALTERED SEED GERMINATION 3) (Protein CHROMATIN REMODELING 10)	41.514	-0.65855	0.66812	-0.985676	0.324292	0.646215
ASEM_AUS1_00684		CAA43_BURSP	2-haloacrylate reductase (EC 1.3.1.103)	1144.97	-0.51061	0.215313	-2.37148	0.0177171	0.131338
ASEM_AUS1_00685		-	-	19.1942	-0.287342	0.54689	-0.525411	0.599298	0.83579
ASEM_AUS1_00686		HEX6_RICCO	Hexose carrier protein HEX6	564.599	0.481239	0.38697	1.24361	0.213644	0.530193
ASEM_AUS1_00687		PPT1_CAEEL	Palmitoyl-protein thioesterase 1 (PPT-1) (EC 3.1.2.22) (Palmitoyl-protein hydrolase 1)	317.906	-0.207307	0.172393	-1.20253	0.22916	0.548025
ASEM_AUS1_00688		PMA1_SOLLC	Plasma membrane ATPase 1 (EC 3.6.3.6) (Proton pump 1)	380.648	0.560922	0.25658	2.18615	0.0288047	0.175745
ASEM_AUS1_00690		TARB1_HUMAN	Probable methyltransferase TARBP1 (EC 2.1.1.-) (TAR RNA-binding protein 1) (TAR RNA-binding protein of 185 kDa) (TRP-185)	67.668	1.81324	0.549189	3.30166	0.00096115	0.0182626
ASEM_AUS1_00691		XPF_ARATH	DNA repair endonuclease UVH1 (EC 3.1.-.-) (DNA excision repair protein XP-F homolog) (Ultraviolet hypersensitive 1) (AtRAD1)	284.992	-0.17109	0.148722	-1.1504	0.249979	0.571706
ASEM_AUS1_00693		-	-	174.192	-0.0800979	0.195507	-0.409693	0.682031	0.875775
ASEM_AUS1_00694		KPRS1_SPIOL	Ribose-phosphate pyrophosphokinase 1 (EC 2.7.6.1) (Phosphoribosyl pyrophosphate synthase 1)	57.894	0.105469	0.565529	0.186497	0.852055	0.950738
ASEM_AUS1_00696		CGS1_ARATH	Cystathionine gamma-synthase 1, chloroplastic (AtCGS1) (EC 2.5.1.48) (METHIONINE OVERACCUMULATION 1) (O-succinylhomoserine (thiol)-lyase)	1860.34	0.222466	0.23758	0.936385	0.349075	0.669038
ASEM_AUS1_00697		-	-	10.5085	0.613215	0.670821	0.914126	0.360651	0.676534
ASEM_AUS1_00698		PHSC_ARATH	Probable polyamine transporter At3g13620	75.5753	-0.137071	0.453811	-0.302044	0.762618	0.913013
ASEM_AUS1_00699		PHSC_ARATH	Probable polyamine transporter At3g13620	3.38708	2.44226	1.66815	1.46406	0.143178	0.435378
ASEM_AUS1_00700		PHSC_ARATH	Probable polyamine transporter At3g13620	21.8611	-0.711442	0.998753	-0.71233	0.476261	0.760431
ASEM_AUS1_00701		E134_ARATH	Glucan endo-1,3-beta-glucosidase 4 (EC 3.2.1.39) ((1->3)-beta-glucan endohydrolase 4) ((1->3)-beta-glucanase 4) (Beta-1,3-endoglucanase 4) (Beta-1,3-glucanase 4)	8.21548	-1.00049	1.09465	-0.913978	0.360728	0.676541
ASEM_AUS1_00703		CYSP2_HORVU	Cysteine proteinase EP-B 2 (EC 3.4.22.-)	6.95309	6.22817	1.4713	4.23311	2.30477e-05	0.00109525
ASEM_AUS1_00706		-	-	0.547662	-4.04395	4.11743	-0.982153	0.326024	NA
ASEM_AUS1_00708		SL30A_ARATH	Serine/arginine-rich SC35-like splicing factor SCL30A (At-SCL30A) (AtSCL30A) (SC35-like splicing factor 30A) (Serine/arginine-rich splicing factor 30A)	424.057	-0.774664	0.169477	-4.57091	4.85609e-06	0.00030831
ASEM_AUS1_00709		IQM6_ARATH	IQ domain-containing protein IQM6 (IQ motif-containing protein 6)	15.3802	0.661566	1.19642	0.552955	0.580294	0.824637
ASEM_AUS1_00710		-	-	72.4636	0.571507	0.493074	1.15907	0.246428	0.567925
ASEM_AUS1_00711		CI078_MOUSE	Telomere length and silencing protein 1 homolog	38.1467	0.371894	0.288523	1.28896	0.197413	0.509842
ASEM_AUS1_00713		LTV1_XENLA	Protein LTV1 homolog	150.327	0.304641	0.259733	1.1729	0.240836	0.561562
ASEM_AUS1_00715		P2C32_ARATH	Protein phosphatase 2C 32 (AtPP2C32) (EC 3.1.3.16) (Protein POLTERGEIST) (Protein phosphatase 2C POL) (PP2C POL)	45.3462	0.723477	0.420888	1.71893	0.0856275	0.331313
ASEM_AUS1_00716		RPP13_ARATH	Disease resistance protein RPP13 (Resistance to Peronospora parasitica protein 13)	18.9306	-1.72784	0.363006	-4.75982	1.93766e-06	0.000149067
ASEM_AUS1_00717		-	-	5.83903	0.965591	1.34544	0.717679	0.472955	0.758282
ASEM_AUS1_00719		PPP7L_ARATH	Serine/threonine-protein phosphatase 7 long form homolog (EC 3.1.3.16) (Protein MAIN-LIKE 3)	8.31536	0.365895	1.49176	0.245277	0.806242	0.932981
ASEM_AUS1_00720		EF109_ARATH	Ethylene-responsive transcription factor ERF109	1.65209	-2.66203	1.79988	-1.47901	0.139139	NA
ASEM_AUS1_00724		-	-	6.28386	0.000564937	1.0249	0.000551214	0.99956	1
ASEM_AUS1_00725		FUT11_ARATH	Glycoprotein 3-alpha-L-fucosyltransferase A (EC 2.4.1.214) (Core alpha-(1,3)-fucosyltransferase) (Fuc-T C3) (FucT1) (FucTA) (Fucosyltransferase 11) (AtFUT11)	181.472	-0.174737	0.153647	-1.13727	0.255427	0.577733
ASEM_AUS1_00726		-	-	0.897324	-2.26086	2.43665	-0.927859	0.353481	NA
ASEM_AUS1_00727		-	-	8.08664	0.0170341	0.83927	0.0202964	0.983807	0.998906
ASEM_AUS1_00728		CML11_ORYSJ	Probable calcium-binding protein CML11 (Calmodulin-like protein 11)	0.929278	3.31563	3.69615	0.897049	0.369693	NA
ASEM_AUS1_00729		TRAB1_ORYSJ	bZIP transcription factor TRAB1 (Protein ABA RESPONSIVE ELEMENT 1)	136.478	-0.328266	0.312323	-1.05105	0.293236	0.619302
ASEM_AUS1_00730		DJ1C_ARATH	Protein DJ-1 homolog C (AtDJ1C)	54.063	0.235588	0.633779	0.37172	0.710102	0.88878
ASEM_AUS1_00731		PP445_ARATH	Pentatricopeptide repeat-containing protein At5g65560	11.8898	-0.304709	0.452074	-0.674025	0.500295	0.777316
ASEM_AUS1_00737		HEC2_ARATH	Transcription factor HEC2 (Basic helix-loop-helix protein 37) (AtbHLH37) (bHLH 37) (Protein HECATE 2) (Transcription factor EN 117) (bHLH transcription factor bHLH037)	0.667443	0.934989	4.18588	0.223367	0.82325	NA
ASEM_AUS1_00738		-	-	0.811433	1.13422	2.50005	0.453676	0.650062	NA
ASEM_AUS1_00740		HIR4_ARATH	Hypersensitive-induced response protein 4 (AtHIR4)	261.742	0.129584	0.308114	0.42057	0.674069	0.872629
ASEM_AUS1_00741		-	-	0.562804	0.192305	2.74638	0.0700212	0.944177	NA
ASEM_AUS1_00742		-	-	0.608736	-1.29073	4.15305	-0.31079	0.75596	NA
ASEM_AUS1_00745		-	-	39.5768	-1.79946	0.451225	-3.98793	6.66513e-05	0.00249472
ASEM_AUS1_00746		-	-	7.39744	-1.07006	0.804666	-1.32981	0.18358	0.493082
ASEM_AUS1_00748		-	-	3.93158	-1.33869	1.95026	-0.686416	0.492451	0.77142
ASEM_AUS1_00749		GAT16_ARATH	GATA transcription factor 16	41.6647	-0.92652	0.547075	-1.69359	0.0903436	0.341288
ASEM_AUS1_00752		MT1A_ORYSJ	Metallothionein-like protein 1A (Class I metallothionein-like protein 1A) (OsMT-I-1a) (OsMT1a)	8113.22	0.423434	0.399721	1.05932	0.289453	0.614972
ASEM_AUS1_00753		IMA1B_ORYSJ	Importin subunit alpha-1b	739.776	0.247286	0.40083	0.616936	0.537277	0.79996
ASEM_AUS1_00754		-	-	2.9636	-2.09421	1.68204	-1.24504	0.213116	0.529534
ASEM_AUS1_00757		-	-	3.09977	-1.49205	1.10248	-1.35336	0.17594	0.483744
ASEM_AUS1_00758		AHL21_ARATH	AT-hook motif nuclear-localized protein 21 (Protein GIANT KILLER)	49.9904	-0.688153	1.66613	-0.413025	0.679588	0.874449
ASEM_AUS1_00759		RPP13_ARATH	Disease resistance protein RPP13 (Resistance to Peronospora parasitica protein 13)	7.16697	-0.432705	1.3424	-0.322336	0.747198	0.906114
ASEM_AUS1_00760		RPM1_ARATH	Disease resistance protein RPM1 (Resistance to Pseudomonas syringae protein 3)	4.70905	0.806617	1.44072	0.55987	0.575568	0.822127
ASEM_AUS1_00761		RPM1_ARATH	Disease resistance protein RPM1 (Resistance to Pseudomonas syringae protein 3)	248.09	0.475462	0.392368	1.21178	0.225597	0.543829
ASEM_AUS1_00763		-	-	4.5997	-1.57526	1.4693	-1.07211	0.283669	0.60914
ASEM_AUS1_00765		CNX2_ARATH	GTP 3',8-cyclase, mitochondrial (EC 4.1.99.22) (Molybdenum cofactor biosynthesis enzyme CNX2) (Molybdopterin biosynthesis protein CNX2) (Molybdopterin precursor Z synthase)	39.2797	0.582946	0.391184	1.49021	0.136169	0.423386
ASEM_AUS1_00770		-	-	34.8294	0.0730487	1.28654	0.0567793	0.954721	0.990016
ASEM_AUS1_00771		-	-	0.937687	0	3.41465	0	1	NA
ASEM_AUS1_00772		-	-	10.089	3.54755	1.63275	2.17274	0.0297998	0.179269
ASEM_AUS1_00775		AUXI1_ARATH	Auxilin-related protein 1 (Auxilin-like protein 1)	157.589	-0.0955693	0.19036	-0.502046	0.615635	0.843126
ASEM_AUS1_00776		SAC9_ARATH	Probable phosphoinositide phosphatase SAC9 (AtSAC9) (EC 3.1.3.-) (Protein SUPPRESSOR OF ACTIN 9) (SAC domain protein 9)	432.245	0.689938	0.251839	2.7396	0.00615147	0.0657436
ASEM_AUS1_00777		KN13A_ORYSJ	Kinesin-like protein KIN-13A (Protein SMALL AND ROUND SEED 3)	317.245	-0.232922	0.279285	-0.833996	0.404283	0.709304
ASEM_AUS1_00778		ESD4_ARATH	Ubiquitin-like-specific protease ESD4 (EC 3.4.22.68) (Protein EARLY IN SHORT DAYS 4) (AtESD4)	163.402	-0.337888	0.182756	-1.84884	0.0644807	0.280616
ASEM_AUS1_00779		AB14C_ARATH	ABC transporter C family member 14 (ABC transporter ABCC.14) (AtABCC14) (EC 3.6.3.44) (ATP-energized glutathione S-conjugate pump 10) (Glutathione S-conjugate-transporting ATPase 10) (Multidrug resistance-associated protein 10)	2516.43	-0.191095	0.277969	-0.687468	0.491788	0.771111
ASEM_AUS1_00780		-	-	7.84398	-1.14891	2.43217	-0.472378	0.636657	0.853533
ASEM_AUS1_00784		SPZ1B_WHEAT	Serpin-Z1B (TriaeZ1b) (WSZ1b) (WZS2)	112.657	-0.88156	0.284704	-3.09641	0.00195879	0.030321
ASEM_AUS1_00787		PP312_ARATH	Pentatricopeptide repeat-containing protein At4g14850 (Protein LOVASTATIN INSENSITIVE 1)	7.72591	0.578842	0.606065	0.955082	0.339536	0.66034
ASEM_AUS1_00790		PP311_ARATH	Pentatricopeptide repeat-containing protein At4g14820	8.42087	-1.37412	0.746158	-1.84159	0.065535	0.283741
ASEM_AUS1_00791		-	-	3.25855	0.254201	2.25216	0.11287	0.910134	0.973269
ASEM_AUS1_00792		FBL60_ARATH	F-box/LRR-repeat protein At3g58940	32.8869	0.0827852	0.432782	0.191286	0.848302	0.949805
ASEM_AUS1_00795		RHD32_ORYSJ	Protein ROOT HAIR DEFECTIVE 3 homolog 2 (EC 3.6.5.-) (Protein SEY1 homolog 3)	148.896	1.19718	1.14256	1.0478	0.294729	0.620733
ASEM_AUS1_00796		RNG1L_ARATH	E3 ubiquitin-protein ligase RING1-like (EC 2.3.2.27) (RING finger protein 1) (RING-type E3 ubiquitin transferase RING1-like)	27.1753	-0.501402	0.605526	-0.828044	0.407646	0.711103
ASEM_AUS1_00797		-	-	1.70954	-0.339285	2.09269	-0.162129	0.871205	NA
ASEM_AUS1_00798		FBL47_ARATH	F-box/LRR-repeat protein At3g26922	34.6311	0.129392	0.411443	0.314484	0.753153	0.908616
ASEM_AUS1_00799		-	-	5.15274	-0.665158	1.76959	-0.375883	0.707004	0.887064
ASEM_AUS1_00807		-	-	2.78629	0	2.97309	0	1	1
ASEM_AUS1_00814		VLN4_ORYSJ	Villin-4	43.1399	0.813129	0.547122	1.48619	0.137228	0.425158
ASEM_AUS1_00815		XTH24_ARATH	Xyloglucan endotransglucosylase/hydrolase protein 24 (At-XTH24) (XTH-24) (EC 2.4.1.207) (Endo-xyloglucan transferase) (Meristem protein 5) (MERI-5 protein) (MERI5 protein) (Xyloglucan endo-1,4-beta-D-glucanase)	58.3628	-4.73263	1.55558	-3.04235	0.00234736	0.0342563
ASEM_AUS1_00816		KCR1_ARATH	Very-long-chain 3-oxoacyl-CoA reductase 1 (EC 1.1.1.330) (Beta-ketoacyl reductase 1) (AtKCR1) (Protein GLOSSY 8) (gl8At)	0.939196	-0.288396	1.99916	-0.144258	0.885297	NA
ASEM_AUS1_00817		-	-	147.148	0.905423	0.303448	2.98378	0.00284712	0.0390722
ASEM_AUS1_00818		Y3739_ARATH	Uncharacterized membrane protein At3g27390	336.231	0.0076335	0.132499	0.0576118	0.954058	0.989786
ASEM_AUS1_00820		-	-	773.538	-0.594815	0.357941	-1.66177	0.0965587	0.353844
ASEM_AUS1_00821		PDCD4_MOUSE	Programmed cell death protein 4 (Protein MA-3) (Topoisomerase-inhibitor suppressed protein)	555.456	-0.35588	0.276197	-1.2885	0.197572	0.510101
ASEM_AUS1_00823		PS12A_ARATH	26S proteasome non-ATPase regulatory subunit 12 homolog A (26S proteasome regulatory subunit RPN5a) (AtRPN5a) (26S proteasome regulatory subunit p55 homolog A) (Protein EMBRYO DEFECTIVE 2107) (Protein MARIPOSA)	94.8636	0.133994	0.366588	0.365517	0.714725	0.890963
ASEM_AUS1_00824		STIL2_ARATH	Protein STICHEL-like 2	7.57243	-0.13474	1.33538	-0.1009	0.91963	0.976163
ASEM_AUS1_00825		ATP23_CRYNJ	Mitochondrial inner membrane protease ATP23 (EC 3.4.24.-)	49.1133	0.29156	0.551571	0.528599	0.597084	0.83473
ASEM_AUS1_00827		BT2_ARATH	BTB/POZ and TAZ domain-containing protein 2 (BTB and TAZ domain protein 2)	202.175	-0.365113	0.787173	-0.463829	0.642771	0.857226
ASEM_AUS1_00828		MSR21_ORYSJ	Peptide methionine sulfoxide reductase A2-1 (OsMSRA2.1) (EC 1.8.4.11) (Peptide-methionine (S)-S-oxide reductase) (Peptide Met(O) reductase) (Protein-methionine-S-oxide reductase)	6968.87	0.713071	0.397812	1.79248	0.0730558	0.302472
ASEM_AUS1_00830		-	-	727.425	0.0993469	0.334657	0.296862	0.766572	0.914712
ASEM_AUS1_00831		PDCD4_MOUSE	Programmed cell death protein 4 (Protein MA-3) (Topoisomerase-inhibitor suppressed protein)	614.393	-0.477601	0.297219	-1.6069	0.108076	0.376245
ASEM_AUS1_00833		PS12A_ARATH	26S proteasome non-ATPase regulatory subunit 12 homolog A (26S proteasome regulatory subunit RPN5a) (AtRPN5a) (26S proteasome regulatory subunit p55 homolog A) (Protein EMBRYO DEFECTIVE 2107) (Protein MARIPOSA)	53.9273	0.160478	0.449416	0.357081	0.721031	0.894538
ASEM_AUS1_00836		-	-	290.726	-0.690623	0.403152	-1.71306	0.0867016	0.33319
ASEM_AUS1_00838		WAXS4_ARATH	Probable long-chain-alcohol O-fatty-acyltransferase 4 (EC 2.3.1.75) (Wax synthase 4)	10.3577	0.783124	0.983882	0.795953	0.42606	0.724534
ASEM_AUS1_00840		AB15B_ARATH	ABC transporter B family member 15 (ABC transporter ABCB.15) (AtABCB15) (Multidrug resistance protein 13) (P-glycoprotein 15)	162.833	0.916925	1.2184	0.752564	0.451712	0.743711
ASEM_AUS1_00842		-	-	50.4548	-0.736191	0.881684	-0.834982	0.403728	0.708832
ASEM_AUS1_00843		PIMT_WHEAT	Protein-L-isoaspartate O-methyltransferase (PIMT) (EC 2.1.1.77) (L-isoaspartyl protein carboxyl methyltransferase) (Protein L-isoaspartyl methyltransferase) (Protein-beta-aspartate methyltransferase)	119.344	-0.112531	0.251824	-0.446865	0.654972	0.86357
ASEM_AUS1_00844		-	-	474.677	-0.00807959	0.389975	-0.0207182	0.98347	0.998736
ASEM_AUS1_00845		PLP2_ORYSJ	Patatin-like protein 2 (OsPLP2) (EC 3.1.1.-)	115.583	-1.15871	0.743993	-1.55742	0.11937	0.396746
ASEM_AUS1_00846		CHIA_MAIZE	Endochitinase A (EC 3.2.1.14) (Seed chitinase A)	39.2797	1.20412	0.824955	1.45962	0.144396	0.437216
ASEM_AUS1_00847		C71A9_SOYBN	Cytochrome P450 71A9 (EC 1.14.-.-) (Cytochrome P450 CP1)	669.976	0.816851	0.54848	1.4893	0.136409	0.423967
ASEM_AUS1_00849		PPR21_ARATH	Pentatricopeptide repeat-containing protein At1g08070, chloroplastic (Protein ORGANELLE TRANSCRIPT PROCESSING 82)	25.9348	-0.0022695	0.356585	-0.00636453	0.994922	1
ASEM_AUS1_00850		-	-	26.5846	-0.174184	0.651529	-0.267346	0.789203	0.924853
ASEM_AUS1_00851		-	-	2.76776	5.04985	2.56882	1.96583	0.0493185	0.24106
ASEM_AUS1_00852		RFS2_ARATH	Probable galactinol--sucrose galactosyltransferase 2 (EC 2.4.1.82) (Protein SEED IMBIBITION 2) (Raffinose synthase 2)	169.508	1.3072	0.690554	1.89298	0.0583609	0.265684
ASEM_AUS1_00853		DTX42_ARATH	Protein DETOXIFICATION 42 (AtDTX42) (Aluminum-activated citrate transporter) (AtMATE) (FRD-like protein) (Multidrug and toxic compound extrusion protein 42) (MATE protein 42)	144.447	-0.257285	0.164415	-1.56485	0.117618	0.393248
ASEM_AUS1_00854		RF1_ORYSI	Protein Rf1, mitochondrial (Fertility restorer) (Protein PPR) (Restorer for CMS)	8.18622	0.317585	0.754679	0.420821	0.673886	0.872547
ASEM_AUS1_00855		RF1_ORYSI	Protein Rf1, mitochondrial (Fertility restorer) (Protein PPR) (Restorer for CMS)	59.3751	0.818582	0.373789	2.18995	0.0285275	0.17443
ASEM_AUS1_00856		NDX1_ORYSJ	Protein NEOXANTHIN-DEFICIENT 1	685.504	-0.177481	0.525383	-0.337812	0.735505	0.901345
ASEM_AUS1_00857		-	-	101.111	-0.462419	0.344112	-1.3438	0.179012	0.487977
ASEM_AUS1_00858		-	-	6.78194	4.2979	1.51459	2.83767	0.00454448	0.0538475
ASEM_AUS1_00859		RN141_CHICK	RING finger protein 141	314.283	-0.195458	0.267978	-0.729381	0.465769	0.754089
ASEM_AUS1_00860		RIMI_BACSU	Putative ribosomal-protein-alanine acetyltransferase (EC 2.3.1.266) (Acetylating enzyme for N-terminal of ribosomal protein S18)	5.40408	0.045753	0.83847	0.0545672	0.956483	0.990769
ASEM_AUS1_00861		RR18_OLTVI	30S ribosomal protein S18, chloroplastic	209.1	-0.662491	0.26263	-2.52252	0.0116517	0.100361
ASEM_AUS1_00862		-	-	1000.14	-0.0746637	0.114853	-0.650079	0.515641	0.786045
ASEM_AUS1_00863		GRS11_ORYSJ	Monothiol glutaredoxin-S11	658.034	-0.0311054	0.198443	-0.156747	0.875444	0.960089
ASEM_AUS1_00864		GRS11_ORYSJ	Monothiol glutaredoxin-S11	291.247	0.170157	0.162659	1.0461	0.295516	0.621507
ASEM_AUS1_00866		MCU2_ARATH	Calcium uniporter protein 2, mitochondrial	310.167	-1.19514	0.699477	-1.70861	0.0875226	0.335297
ASEM_AUS1_00867		PI5K9_ARATH	Phosphatidylinositol 4-phosphate 5-kinase 9 (AtPIP5K9) (EC 2.7.1.68) (1-phosphatidylinositol 4-phosphate kinase 9) (Diphosphoinositide kinase 9) (PtdIns(4)P-5-kinase 9)	759.281	-0.0115678	0.28019	-0.0412856	0.967068	0.994313
ASEM_AUS1_00868		-	-	727.931	-0.180842	0.105082	-1.72096	0.0852578	0.330535
ASEM_AUS1_00870		TL17_ARATH	Thylakoid lumenal 17.4 kDa protein, chloroplastic (P17.4)	399.813	2.02067	0.675667	2.99062	0.00278409	0.038408
ASEM_AUS1_00871		-	-	0.843991	0.0532101	1.7181	0.0309703	0.975293	NA
ASEM_AUS1_00872		-	-	13.6577	0.862148	0.669435	1.28787	0.19779	0.510374
ASEM_AUS1_00873		HEM11_HORVU	Glutamyl-tRNA reductase 1, chloroplastic (GluTR) (EC 1.2.1.70)	2340.79	0.163891	0.436054	0.37585	0.707028	0.887064
ASEM_AUS1_00874		REMO_SOLTU	Remorin (pp34)	414.075	-0.418282	0.591649	-0.706976	0.479581	0.762964
ASEM_AUS1_00876		TET10_ARATH	Tetraspanin-10	32.6554	0.107046	0.45758	0.233939	0.815032	0.936173
ASEM_AUS1_00878		BEBT_TOBAC	Benzyl alcohol O-benzoyltransferase (EC 2.3.1.196) (Benzoyl coenzyme A:benzyl alcohol benzoyl transferase)	800.222	-0.0651562	0.622213	-0.104717	0.9166	0.975297
ASEM_AUS1_00879		PLI2C_ARATH	LIM domain-containing protein PLIM2c (Pollen-expressed LIM protein 2C)	300.12	0.573237	0.413435	1.38652	0.165587	0.468477
ASEM_AUS1_00881		FBL53_ARATH	F-box/LRR-repeat protein At3g48880	95.2351	-0.127381	0.213383	-0.596959	0.550535	0.807643
ASEM_AUS1_00882		MSBP2_ARATH	Membrane steroid-binding protein 2 (AtMP2) (Membrane-associated progesterone-binding protein 3) (AtMAPR3)	968.536	0.198409	0.140391	1.41326	0.157579	0.456035
ASEM_AUS1_00883		MSBP1_ARATH	Membrane steroid-binding protein 1 (AtMP1) (Membrane-associated progesterone-binding protein 5) (AtMAPR5)	226.18	0.442422	0.397992	1.11164	0.266295	0.590983
ASEM_AUS1_00884		C71C1_MAIZE	3-hydroxyindolin-2-one monooxygenase (EC 1.14.13.139) (Cytochrome P450 71C1) (Protein benzoxazineless 4)	685.331	-2.90402	1.72061	-1.68779	0.091452	0.343279
ASEM_AUS1_00886		-	-	2.30206	-0.689776	1.57668	-0.437488	0.661758	NA
ASEM_AUS1_00890		-	-	112.042	-1.01209	0.406238	-2.49137	0.012725	0.106461
ASEM_AUS1_00891		-	-	69.2539	-2.62655	0.62697	-4.18928	2.7984e-05	0.00128086
ASEM_AUS1_00893		U85A2_ARATH	UDP-glycosyltransferase 85A2 (EC 2.4.1.-)	13.368	-1.4363	0.976069	-1.47152	0.141151	0.432347
ASEM_AUS1_00894		EXO_ARATH	Protein EXORDIUM	35.2149	-0.55162	1.00133	-0.550885	0.581712	0.825604
ASEM_AUS1_00896		-	-	24.5094	-1.62091	1.42027	-1.14127	0.253758	0.575833
ASEM_AUS1_00898		MIZ1_ARATH	Protein MIZU-KUSSEI 1	3.05835	-1.9109	1.15889	-1.64891	0.0991666	0.359237
ASEM_AUS1_00899		BBX21_ARATH	B-box zinc finger protein 21 (AtBBX21) (Protein LONG HYPOCOTYL UNDER SHADE) (Protein SALT TOLERANCE HOMOLOG 2)	2.92889	-0.686915	1.38136	-0.497275	0.618995	0.845053
ASEM_AUS1_00900		GRXS6_ORYSJ	Monothiol glutaredoxin-S6	196.716	-0.165421	0.348651	-0.47446	0.635172	0.852889
ASEM_AUS1_00901		AL3F1_ARATH	Aldehyde dehydrogenase family 3 member F1 (EC 1.2.1.3)	234.537	0.199075	0.50663	0.39294	0.694364	0.881573
ASEM_AUS1_00903		-	-	3.99549	-1.23205	0.885897	-1.39074	0.164303	0.466838
ASEM_AUS1_00904		GAM1_ORYSI	Transcription factor GAMYB (OsGAMyb)	56.9999	-0.0546413	0.465263	-0.117442	0.90651	0.971987
ASEM_AUS1_00905		Y2579_ARATH	Probably inactive leucine-rich repeat receptor-like protein kinase At2g25790	0.675183	0.980111	2.69539	0.363625	0.716138	NA
ASEM_AUS1_00906		Y1332_ARATH	Probable receptor-like protein kinase At1g33260 (EC 2.7.11.1)	0.894265	-1.68002	4.13751	-0.406046	0.684709	NA
ASEM_AUS1_00908		PPCE_HUMAN	Prolyl endopeptidase (PE) (EC 3.4.21.26) (Post-proline cleaving enzyme)	918.01	-0.0565447	0.180251	-0.3137	0.753749	0.908891
ASEM_AUS1_00909		-	-	5.12329	0	2.81398	0	1	1
ASEM_AUS1_00910		U85A2_ARATH	UDP-glycosyltransferase 85A2 (EC 2.4.1.-)	362.086	0.630089	0.56948	1.10643	0.268541	0.593374
ASEM_AUS1_00911		RL27_ACIBY	50S ribosomal protein L27	208.556	0.0736955	0.414394	0.177839	0.858849	0.953568
ASEM_AUS1_00912		-	-	753.528	-0.190909	0.155223	-1.2299	0.218733	0.536011
ASEM_AUS1_00913		CBP1_ORYSJ	Serine carboxypeptidase 1 (EC 3.4.16.5) (Carboxypeptidase C) (Serine carboxypeptidase I) [Cleaved into: Serine carboxypeptidase 1 chain A (Serine carboxypeptidase I chain A); Serine carboxypeptidase 1 chain B (Serine carboxypeptidase I chain B)]	152.241	2.39234	0.556609	4.29807	1.72294e-05	0.000867642
ASEM_AUS1_00918		RNHX1_ARATH	Putative ribonuclease H protein At1g65750 (EC 3.1.26.4)	1.50065	-1.4256	1.98436	-0.718416	0.472501	NA
ASEM_AUS1_00919		ATL41_ARATH	E3 ubiquitin-protein ligase ATL41 (EC 2.3.2.27) (RING-H2 finger protein ATL41) (RING-type E3 ubiquitin transferase ATL41)	10.2093	2.29784	0.927494	2.47747	0.0132317	0.109112
ASEM_AUS1_00920		ATL3_ARATH	RING-H2 finger protein ATL3 (EC 2.3.2.27) (RING-type E3 ubiquitin transferase ATL3)	2.13179	-1.62084	1.40529	-1.15339	0.248752	NA
ASEM_AUS1_00923		PME41_ARATH	Probable pectinesterase/pectinesterase inhibitor 41 [Includes: Pectinesterase inhibitor 41 (Pectin methylesterase inhibitor 41); Pectinesterase 41 (PE 41) (EC 3.1.1.11) (AtPMEpcrB) (Pectin methylesterase 41) (AtPME41)]	9.86011	-0.138459	1.63286	-0.0847955	0.932424	0.981136
ASEM_AUS1_00927		-	-	11.0376	-1.33084	1.73659	-0.766352	0.443467	0.7378
ASEM_AUS1_00928		RTL2_ORYSJ	Ribonuclease 3-like protein 2 (EC 3.1.26.-) (Ribonuclease III-like protein 2) (RNase III-like protein 2)	168.988	-0.400842	0.262269	-1.52836	0.126422	0.409019
ASEM_AUS1_00930		-	-	7.90051	2.66234	1.49169	1.78478	0.0742976	0.305176
ASEM_AUS1_00934		-	-	2.03675	-2.47106	1.3368	-1.84849	0.064531	NA
ASEM_AUS1_00936		-	-	1.54363	-0.520064	2.05468	-0.253112	0.800182	NA
ASEM_AUS1_00937		-	-	5.47704	-0.523566	4.03909	-0.129625	NA	NA
ASEM_AUS1_00938		LOR8_ARATH	Protein LURP-one-related 8	32.7239	3.30917	1.26133	2.62356	0.00870161	0.0821401
ASEM_AUS1_00939		-	-	16.5118	0.13966	0.826322	0.169014	0.865785	0.956188
ASEM_AUS1_00942		-	-	1.9728	0	2.54522	0	1	NA
ASEM_AUS1_00943		-	-	1.56782	-0.361264	1.31164	-0.275429	0.782987	NA
ASEM_AUS1_00945		RLGP2_ORYSJ	Ras-related protein RGP2 (GTP-binding regulatory protein RGP2)	159.639	0.255866	0.372634	0.686642	0.492308	0.771259
ASEM_AUS1_00951		-	-	12.3085	0.0196236	1.52372	0.0128788	0.989725	1
ASEM_AUS1_00958		-	-	8.83421	0.454252	1.20454	0.377117	0.706087	0.886743
ASEM_AUS1_00960		-	-	1.41678	4.01452	3.5404	1.13392	0.256828	NA
ASEM_AUS1_00961		-	-	2.1348	-0.935835	1.46287	-0.639724	0.522352	NA
ASEM_AUS1_00965		-	-	22.5025	0.186617	0.365765	0.510209	0.609905	0.841005
ASEM_AUS1_00966		-	-	54.5439	0.0367983	0.236557	0.155558	0.876382	0.960488
ASEM_AUS1_00967		-	-	5.27179	0.499747	1.06062	0.471182	0.637511	0.854089
ASEM_AUS1_00968		-	-	3.9712	-1.88801	1.66137	-1.13642	0.255781	0.578155
ASEM_AUS1_00969		-	-	558.235	0.143412	0.293076	0.489334	0.624605	0.847666
ASEM_AUS1_00970		-	-	1.47488	-0.919183	1.48004	-0.621055	0.534564	NA
ASEM_AUS1_00972		C71BV_ARATH	Cytochrome P450 71B34 (EC 1.14.-.-)	62.4098	-0.0423156	0.46461	-0.0910776	0.927431	0.979538
ASEM_AUS1_00979		-	-	0.671773	-0.377707	4.12777	-0.091504	0.927092	NA
ASEM_AUS1_00981		-	-	1.14299	-1.47874	3.43155	-0.430926	0.666522	NA
ASEM_AUS1_00984		SYA_ARATH	Alanine--tRNA ligase (EC 6.1.1.7) (Alanyl-tRNA synthetase) (AlaRS)	775.026	0.702933	0.229437	3.06373	0.00218595	0.0325111
ASEM_AUS1_00985		SYA_ARATH	Alanine--tRNA ligase (EC 6.1.1.7) (Alanyl-tRNA synthetase) (AlaRS)	160.774	0.798524	0.281252	2.83918	0.004523	0.0536805
ASEM_AUS1_00986		-	-	3.03749	2.70959	3.32019	0.816096	0.414445	0.71645
ASEM_AUS1_00988		-	-	114.548	0.102073	0.402142	0.253823	0.799632	0.930468
ASEM_AUS1_00989		-	-	17.5505	-0.745803	0.443283	-1.68245	0.0924811	0.345191
ASEM_AUS1_00991		-	-	1.0569	2.21767	2.35206	0.942863	0.345751	NA
ASEM_AUS1_00992		RBBP_ARATH	Protein RBL (COMPASS-like H3K4 histone methylation complex component RBL) (RBBP5-like protein) (Retinoblastoma-binding protein-like)	4.36991	-1.30427	1.51465	-0.861105	0.38918	0.699251
ASEM_AUS1_00993		-	-	13.3822	2.23247	0.991012	2.25271	0.0242772	0.159202
ASEM_AUS1_00995		-	-	8.84802	5.70857	2.47446	2.307	0.0210551	0.146655
ASEM_AUS1_00996		-	-	126.895	3.30849	0.83968	3.94018	8.14209e-05	0.00287015
ASEM_AUS1_00998		-	-	0.702338	0.682081	3.01738	0.226051	0.821162	NA
ASEM_AUS1_01000		-	-	5.23236	0	2.24127	0	1	1
ASEM_AUS1_01001		MIEL1_ARATH	E3 ubiquitin-protein ligase MIEL1 (EC 2.3.2.27) (MYB30-interacting E3 ligase 1) (Pirh2-like protein 1) (AtPILP1) (RING-type E3 ubiquitin transferase MIEL1)	1414	-0.557016	0.259563	-2.14598	0.0318746	0.186571
ASEM_AUS1_01005		-	-	782.909	-0.821984	0.366514	-2.24271	0.0249156	0.161664
ASEM_AUS1_01006		LAX1_ORYSJ	Transcription factor LAX PANICLE 1 (Basic helix-loop-helix protein 123) (OsbHLH123) (Protein LAX PANICLE)	103.564	0.590929	0.524957	1.12567	0.260305	0.5839
ASEM_AUS1_01007		PH1_ARATH	Pleckstrin homology domain-containing protein 1 (AtPH1)	65.9756	-0.772596	0.291042	-2.65458	0.00794062	0.0774965
ASEM_AUS1_01008		PWD_ARATH	Phosphoglucan, water dikinase, chloroplastic (EC 2.7.9.5)	38.6583	-0.399325	0.590186	-0.676609	0.498654	0.775917
ASEM_AUS1_01009		ATE2_ARATH	Arginyl-tRNA--protein transferase 2 (Arginyltransferase 2) (R-transferase 2) (EC 2.3.2.8) (Arginine-tRNA--protein transferase 2) (AtATE2)	167.291	-0.106299	0.211242	-0.50321	0.614817	0.843048
ASEM_AUS1_01010		-	-	191.164	0.125813	0.318923	0.394493	0.693217	0.881089
ASEM_AUS1_01011		-	-	22.2101	1.28928	0.492252	2.61914	0.00881507	0.0827811
ASEM_AUS1_01012		RLA2B_MAIZE	60S acidic ribosomal protein P2B	1408.12	-0.0259734	0.18391	-0.141229	0.887689	0.96489
ASEM_AUS1_01013		C94C1_ARATH	Cytochrome P450 94C1 (EC 1.14.14.49) (12-hydroxyjasmonoyl-L-amino acid 12-hydroxylase)	30.254	-0.468445	0.596371	-0.785493	0.432165	0.730261
ASEM_AUS1_01015		PP172_ARATH	Pentatricopeptide repeat-containing protein At2g27610	5.02354	1.72468	1.00288	1.71974	0.0854801	0.331071
ASEM_AUS1_01016		-	-	25.1147	1.39493	0.735836	1.89571	0.0579989	0.264852
ASEM_AUS1_01017		S35F2_HUMAN	Solute carrier family 35 member F2	618.524	1.5413	0.382425	4.03033	5.56982e-05	0.0021684
ASEM_AUS1_01018		ZWIP3_ARATH	Zinc finger protein WIP3 (WIP-domain protein 3) (AtWIP3)	100.762	1.75885	0.647508	2.71633	0.00660092	0.06932
ASEM_AUS1_01019		TGAL5_ORYSJ	Transcription factor TGAL5 (bZIP transcription factor 41) (OsbZIP41)	5.01578	1.16553	1.26936	0.918202	0.358513	0.67506
ASEM_AUS1_01020		FTZ22_ARATH	Cell division protein FtsZ homolog 2-2, chloroplastic (AtFtsZ2-2) (Plastid division protein FTSZ2-2)	29.5546	0.377446	0.441495	0.854928	0.392591	0.702121
ASEM_AUS1_01021		HACL3_ORYSJ	Probable histone acetyltransferase HAC-like 3 (EC 2.3.1.48)	257.245	-0.0604751	0.216537	-0.279283	0.780028	0.92019
ASEM_AUS1_01022		-	-	23.0733	-0.68364	0.293998	-2.32532	0.020055	0.141768
ASEM_AUS1_01023		FER6_MAIZE	Ferredoxin-6, chloroplastic (Ferredoxin VI) (Fd VI)	161.155	-0.524329	0.207671	-2.52481	0.0115762	0.0999289
ASEM_AUS1_01024		E1314_ARATH	Glucan endo-1,3-beta-glucosidase 14 (EC 3.2.1.39) ((1->3)-beta-glucan endohydrolase 14) ((1->3)-beta-glucanase 14) (Beta-1,3-endoglucanase 14) (Beta-1,3-glucanase 14)	245.55	-0.784485	0.332766	-2.35747	0.0184	0.134293
ASEM_AUS1_01025		SEC24_ASPCL	Protein transport protein sec24	483.51	-0.336211	0.176324	-1.90678	0.0565494	0.260333
ASEM_AUS1_01026		NAC90_ARATH	NAC domain-containing protein 90 (ANAC090)	1.53108	-1.85942	2.01215	-0.924096	0.355436	NA
ASEM_AUS1_01028		-	-	3.91263	5.32802	1.72313	3.09205	0.00198778	0.0306245
ASEM_AUS1_01031		-	-	2.39939	-2.11018	4.05411	-0.520504	NA	NA
ASEM_AUS1_01032		-	-	2.33647	-1.99918	4.0549	-0.493028	NA	NA
ASEM_AUS1_01033		DIV_ANTMA	Transcription factor DIVARICATA	1.13227	-4.42222	4.11137	-1.07561	0.282104	NA
ASEM_AUS1_01036		OPF13_ARATH	Transcription repressor OFP13 (Ovate family protein 13) (AtOFP13)	29.6754	0.294728	0.936528	0.314703	0.752987	0.908554
ASEM_AUS1_01038		-	-	48.5569	-1.32649	1.04446	-1.27003	0.204075	0.517984
ASEM_AUS1_01039		HDA8_ARATH	Histone deacetylase 8 (EC 3.5.1.98)	75.815	0.262259	0.398542	0.658046	0.510509	0.782727
ASEM_AUS1_01040		-	-	562.625	-0.982983	0.260746	-3.76988	0.000163324	0.00506883
ASEM_AUS1_01041		-	-	994.96	-0.483596	0.572925	-0.844083	0.398623	0.706224
ASEM_AUS1_01042		BX6_MAIZE	DIBOA-glucoside dioxygenase BX6 (EC 1.14.11.59) (2,4-dihydroxy-1,4-benzoxazin-3-one-glucoside dioxygenase) (2-oxoglutarate-dependent dioxygenase BX6) (Protein BENZOXAZINONE SYNTHESIS 6)	426.175	-0.50221	0.531315	-0.945222	0.344546	0.664827
ASEM_AUS1_01043		BX6_MAIZE	DIBOA-glucoside dioxygenase BX6 (EC 1.14.11.59) (2,4-dihydroxy-1,4-benzoxazin-3-one-glucoside dioxygenase) (2-oxoglutarate-dependent dioxygenase BX6) (Protein BENZOXAZINONE SYNTHESIS 6)	423.087	-0.372173	0.586741	-0.634306	0.525881	0.792879
ASEM_AUS1_01045		DOF35_ARATH	Dof zinc finger protein DOF3.5 (AtDOF3.5)	4.15673	-1.06847	1.61881	-0.660036	0.509231	0.781888
ASEM_AUS1_01046		-	-	2.38086	-0.765626	1.29331	-0.59199	0.553857	NA
ASEM_AUS1_01047		PUB29_ARATH	U-box domain-containing protein 29 (EC 2.3.2.27) (Plant U-box protein 29) (RING-type E3 ubiquitin transferase PUB29)	135.843	-0.625442	0.413997	-1.51074	0.130855	0.416009
ASEM_AUS1_01051		ATL72_ARATH	RING-H2 finger protein ATL72 (EC 2.3.2.27) (RING-type E3 ubiquitin transferase ATL72)	0.566931	1.13629	4.25686	0.266931	0.789522	NA
ASEM_AUS1_01053		-	-	1.43303	-0.864963	2.38785	-0.362235	0.717176	NA
ASEM_AUS1_01054		ACT1_MAIZE	Actin-1	521.217	-0.00314166	0.304844	-0.0103058	0.991777	1
ASEM_AUS1_01055		F16P2_SACHY	Fructose-1,6-bisphosphatase, cytosolic (FBPase) (EC 3.1.3.11) (D-fructose-1,6-bisphosphate 1-phosphohydrolase)	118.522	-0.243582	0.377791	-0.644753	0.519087	0.788597
ASEM_AUS1_01057		LSM3B_ARATH	Sm-like protein LSM3B (AtLSM3B) (U6 snRNA-associated Sm-like protein LSM3B)	78.4924	0.0222745	0.306681	0.0726309	0.9421	0.984542
ASEM_AUS1_01058		-	-	36.4749	-0.558413	0.521929	-1.0699	0.284664	0.610089
ASEM_AUS1_01059		-	-	2.01541	2.65371	2.50383	1.05986	0.289208	NA
ASEM_AUS1_01060		TLP8_ORYSJ	Tubby-like F-box protein 8 (OsTLP8) (Tubby-like F-box protein 1) (OsTLP1)	330.297	0.113182	0.164685	0.687262	0.491918	0.771111
ASEM_AUS1_01062		XRI1_ARATH	Protein XRI1 (Protein X-RAY INDUCED 1)	12.3637	-0.332207	0.853948	-0.389025	0.697258	0.882568
ASEM_AUS1_01063		GBF4_ARATH	G-box-binding factor 4 (bZIP transcription factor 40) (AtbZIP40)	27.9053	-0.661673	0.383544	-1.72516	0.0844994	0.329104
ASEM_AUS1_01064		-	-	33.9085	-0.601191	1.35762	-0.442828	0.65789	0.865276
ASEM_AUS1_01065		-	-	2.28362	-3.09476	4.06521	-0.76128	NA	NA
ASEM_AUS1_01066		YIPF6_XENTR	Protein YIPF6 (YIP1 family member 6)	0.611565	-2.70543	2.40816	-1.12344	0.261249	NA
ASEM_AUS1_01067		-	-	4.42196	0.436607	1.36632	0.319551	0.749309	0.907129
ASEM_AUS1_01068		PTBP3_ARATH	Polypyrimidine tract-binding protein homolog 3	262.24	0.128623	0.157806	0.815073	0.41503	0.716643
ASEM_AUS1_01069		LCV2_ARATH	Protein LIKE COV 2	74.3987	-0.442391	0.284107	-1.55713	0.11944	0.396782
ASEM_AUS1_01071		ZDH19_ARATH	Protein S-acyltransferase 8 (EC 2.3.1.225) (Probable palmitoyltransferase At4g24630) (Zinc finger DHHC domain-containing protein At4g24630)	2.60269	1.50532	1.57581	0.955266	0.339443	0.66034
ASEM_AUS1_01072		-	-	4.10036	0.401977	0.75234	0.534303	0.593132	0.832062
ASEM_AUS1_01074		-	-	4.81565	-0.938268	1.13741	-0.824916	0.40942	0.712472
ASEM_AUS1_01075		Y1154_ARATH	Probable serine/threonine-protein kinase At1g01540 (EC 2.7.11.1)	13.9875	-1.4023	0.740788	-1.89298	0.0583606	0.265684
ASEM_AUS1_01076		-	-	4.92456	0.164935	0.805562	0.204745	0.837771	0.94511
ASEM_AUS1_01077		RS5_ALTMD	30S ribosomal protein S5	93.3393	0.899515	0.415041	2.16729	0.0302126	0.180923
ASEM_AUS1_01079		-	-	11.8126	6.31172	2.21519	2.84928	0.00438177	0.0525056
ASEM_AUS1_01080		-	-	135.894	0.212093	0.618352	0.342998	0.7316	0.899759
ASEM_AUS1_01081		DEXH1_ARATH	DExH-box ATP-dependent RNA helicase DExH1 (EC 3.6.4.13)	255.974	0.697813	0.19	3.6727	0.000240004	0.00670819
ASEM_AUS1_01082		NPGR2_ARATH	Protein NPGR2 (NO POLLEN GERMINATION RELATED 2)	432.281	-0.392568	0.293521	-1.33745	0.181077	0.490449
ASEM_AUS1_01083		KRP4_ORYSJ	Cyclin-dependent kinase inhibitor 4 (KIP-related protein 4)	1.14742	0	4.25729	0	1	NA
ASEM_AUS1_01086		FBL42_ARATH	F-box/LRR-repeat protein At3g03360	15.5125	-0.287261	0.954202	-0.301049	0.763377	0.913356
ASEM_AUS1_01088		RSLE4_ORYSJ	Zinc finger BED domain-containing protein RICESLEEPER 4 (Transposase-like protein RICESLEEPER 4)	97.3542	-0.976307	0.976686	-0.999612	0.317499	0.640913
ASEM_AUS1_01089		FDL1_ARATH	F-box/FBD/LRR-repeat protein At1g13570	62.729	0.665365	0.363402	1.83093	0.0671103	0.288547
ASEM_AUS1_01090		-	-	4.36804	0.516339	0.812509	0.635487	0.525111	0.792387
ASEM_AUS1_01092		FDL1_ARATH	F-box/FBD/LRR-repeat protein At1g13570	11.8289	-0.434779	0.990152	-0.439104	0.660586	0.866124
ASEM_AUS1_01096		FLP3_ORYSJ	Flowering-promoting factor 1-like protein 3 (FPF1-like protein 3)	63.2806	0.69321	0.449789	1.54119	0.123271	0.40325
ASEM_AUS1_01097		-	-	3.42465	0	1.72239	0	1	1
ASEM_AUS1_01099		-	-	6.48412	2.10717	0.977708	2.15521	0.0311452	0.18445
ASEM_AUS1_01100		-	-	0.817228	0.802404	4.25729	0.188478	0.850502	NA
ASEM_AUS1_01104		MEL1_ORYSJ	Protein argonaute MEL1 (Protein MEIOSIS ARRESTED AT LEPTOTENE 1) (OsMEL1)	35.7902	2.07914	2.10059	0.989789	0.322277	0.64424
ASEM_AUS1_01105		-	-	6.1451	-0.820706	0.523173	-1.56871	0.116716	0.391729
ASEM_AUS1_01107		-	-	525.807	-0.761658	0.231698	-3.28728	0.0010116	0.0189468
ASEM_AUS1_01108		Y1049_ARATH	Putative BPI/LBP family protein At1g04970	54.3039	-0.15571	0.421647	-0.369291	0.711911	0.889719
ASEM_AUS1_01109		FLA7_ARATH	Fasciclin-like arabinogalactan protein 7	69.3024	-1.23591	1.61745	-0.76411	0.444802	0.738719
ASEM_AUS1_01110		-	-	50.7746	-0.494788	0.366516	-1.34998	0.177023	0.485228
ASEM_AUS1_01112		-	-	109.652	-0.27728	0.278992	-0.993864	0.320289	0.642714
ASEM_AUS1_01113		-	-	31.0707	-0.941093	0.434929	-2.16378	0.0304809	0.182207
ASEM_AUS1_01114		BSN1_BACAM	Extracellular ribonuclease (EC 3.1.-.-)	64.5826	-0.0186013	0.341531	-0.0544645	0.956565	0.990797
ASEM_AUS1_01116		-	-	61.9054	-0.195137	0.371145	-0.525772	0.599047	0.835611
ASEM_AUS1_01117		WRK51_ORYSI	WRKY transcription factor WRKY51 (OsWRKY51)	18.0499	0.64961	0.66086	0.982977	0.325619	0.64789
ASEM_AUS1_01118		TCEA1_TULGE	Tuliposide A-converting enzyme 1, chloroplastic (TgTCEA1) (EC 4.2.99.22)	1.16621	3.23301	2.69348	1.20031	0.230019	NA
ASEM_AUS1_01119		PFD1_BOVIN	Prefoldin subunit 1	164.674	-0.0403046	0.227328	-0.177297	0.859275	0.953727
ASEM_AUS1_01120		-	-	57.4393	-0.836875	0.583908	-1.43323	0.151792	0.448576
ASEM_AUS1_01122		-	-	17.3059	-0.762361	0.609792	-1.2502	0.211227	0.526907
ASEM_AUS1_01123		-	-	8.1038	-1.27666	0.651959	-1.9582	0.0502071	0.24409
ASEM_AUS1_01124		-	-	9.61273	-0.490595	0.595276	-0.824147	0.409856	0.712724
ASEM_AUS1_01127		CBP1_ORYSJ	Serine carboxypeptidase 1 (EC 3.4.16.5) (Carboxypeptidase C) (Serine carboxypeptidase I) [Cleaved into: Serine carboxypeptidase 1 chain A (Serine carboxypeptidase I chain A); Serine carboxypeptidase 1 chain B (Serine carboxypeptidase I chain B)]	3.00851	0.802404	2.70251	0.29691	0.766535	0.914712
ASEM_AUS1_01129		BH035_ARATH	Transcription factor bHLH35 (Basic helix-loop-helix protein 35) (AtbHLH35) (bHLH 35) (Transcription factor EN 41) (bHLH transcription factor bHLH035)	14.1547	-1.49655	0.999297	-1.49761	0.134236	0.420531
ASEM_AUS1_01131		ST7R_ARATH	7-dehydrocholesterol reductase (7-DHC reductase) (EC 1.3.1.21) (Protein DWARF 5) (Sterol Delta(7)-reductase)	1036.07	-0.202377	0.199705	-1.01338	0.31088	0.634999
ASEM_AUS1_01132		ORN_ARATH	Oligoribonuclease (EC 3.1.-.-)	31.5939	-0.656698	0.446976	-1.4692	0.141777	0.433238
ASEM_AUS1_01133		GCT22_ARATH	Gamma-glutamylcyclotransferase 2-2 (AtGGCT2;2) (EC 4.3.2.9) (Gamma-glutamyl cyclotransferase 2;2)	504.77	-2.14246	0.362355	-5.91259	3.36772e-09	9.1424e-07
ASEM_AUS1_01135		ITPK1_MAIZE	Inositol-tetrakisphosphate 1-kinase 1 (EC 2.7.1.134) (Inositol 1,3,4-trisphosphate 5/6-kinase 1) (Inositol-triphosphate 5/6-kinase 1) (Ins(1,3,4)P(3) 5/6-kinase 1) (EC 2.7.1.159) (Low phytic acid protein 2) (ZmIpk)	0.875037	-4.7186	4.10761	-1.14875	0.250661	NA
ASEM_AUS1_01136		-	-	8.65022	-1.15752	0.786475	-1.47178	0.141079	0.432331
ASEM_AUS1_01137		CYSP_HEMSP	Thiol protease SEN102 (EC 3.4.22.-)	42.1403	0	4.25729	0	1	1
ASEM_AUS1_01139		CUS_ORYSJ	Bisdemethoxycurcumin synthase (EC 2.3.1.211) (Curcuminoid synthase)	1.84316	-0.249488	1.72392	-0.144721	0.884931	NA
ASEM_AUS1_01142		-	-	1.92974	0	3.28932	0	1	NA
ASEM_AUS1_01145		NAC67_ORYSJ	NAC domain-containing protein 67 (ONAC067) (OsNAC3)	47.4495	-0.452546	0.617525	-0.732839	0.463657	0.752622
ASEM_AUS1_01148		CO3_ORYSJ	Zinc finger protein CO3 (Protein CONSTANS-like CO3) (OsCO3)	5.01447	0.497727	0.845656	0.588569	0.55615	0.81115
ASEM_AUS1_01149		-	-	1.17994	1.08746	2.09358	0.519426	0.603463	NA
ASEM_AUS1_01150		AB16G_ARATH	ABC transporter G family member 16 (ABC transporter ABCG.16) (AtABCG16) (Probable white-brown complex homolog protein 16) (AtWBC16)	3.95934	1.27451	1.21523	1.04878	0.294278	0.620614
ASEM_AUS1_01151		-	-	1.68132	1.0144	1.5122	0.670814	0.502339	NA
ASEM_AUS1_01152		SAC3A_ARATH	SAC3 family protein A	53.8026	-0.152612	0.445731	-0.342385	0.732061	0.899759
ASEM_AUS1_01153		H4_SOYBN	Histone H4	51.0049	-0.252999	0.42435	-0.596203	0.551039	0.807703
ASEM_AUS1_01154		-	-	0.785617	-1.69926	1.92327	-0.883524	0.376953	NA
ASEM_AUS1_01156		-	-	2.73927	-0.265817	1.04072	-0.255418	0.7984	0.929676
ASEM_AUS1_01157		-	-	2.14914	1.24263	1.54633	0.803595	0.421631	NA
ASEM_AUS1_01158		ECA1_ARATH	Calcium-transporting ATPase 1, endoplasmic reticulum-type (EC 3.6.3.8)	2.10395	1.81363	1.77636	1.02098	0.307263	NA
ASEM_AUS1_01159		GP107_MOUSE	Protein GPR107	349.383	0.544915	0.328649	1.65804	0.0973086	0.355534
ASEM_AUS1_01161		NPR4_ORYSJ	Ankyrin repeat-containing protein NPR4 (OsNPR4)	141.841	-0.302429	0.501548	-0.602991	0.546514	0.805063
ASEM_AUS1_01162		PLY21_ARATH	Putative pectate lyase 21 (EC 4.2.2.2)	1.18708	-0.570688	1.70458	-0.334798	0.737777	NA
ASEM_AUS1_01163		-	-	1.25675	2.86843	2.8632	1.00183	0.316427	NA
ASEM_AUS1_01164		UXS1_ARATH	UDP-glucuronic acid decarboxylase 1 (EC 4.1.1.35) (UDP-XYL synthase 1) (UDP-glucuronate decarboxylase 1) (UGD) (UXS-1)	229.563	0.0346178	0.513488	0.067417	0.94625	0.985841
ASEM_AUS1_01166		RIN1_ARATH	RuvB-like protein 1 (EC 3.6.4.12) (49 kDa TATA box-binding protein-interacting protein homolog) (AtTIP49a) (Ruv DNA-helicase-like protein)	293.136	0.44955	0.177363	2.53463	0.0112566	0.098171
ASEM_AUS1_01167		-	-	215.512	-0.310873	0.514574	-0.604136	0.545753	0.804545
ASEM_AUS1_01169		R15A1_ARATH	40S ribosomal protein S15a-1	226.671	-0.0281428	0.374571	-0.0751336	0.940108	0.983987
ASEM_AUS1_01172		AFC1_ARATH	Serine/threonine-protein kinase AFC1 (EC 2.7.12.1)	571.04	-0.184925	0.107131	-1.72616	0.0843178	0.328725
ASEM_AUS1_01173		MTP5_ORYSJ	Metal tolerance protein 5 (OsMTP5)	631.45	1.37088	0.461256	2.97207	0.00295801	0.0401277
ASEM_AUS1_01175		GBA2_RAT	Non-lysosomal glucosylceramidase (NLGase) (EC 3.2.1.45) (Beta-glucocerebrosidase 2) (Beta-glucosidase 2) (Glucosylceramidase 2)	292.177	0.588152	0.258007	2.2796	0.0226317	0.152893
ASEM_AUS1_01176		-	-	334.713	0.262217	0.371902	0.705071	0.480766	0.763857
ASEM_AUS1_01177		-	-	0.994301	-0.844663	1.71548	-0.492377	0.622453	NA
ASEM_AUS1_01178		XB34_ORYSJ	Probable E3 ubiquitin-protein ligase XBOS34 (EC 2.3.2.27) (Ankyrin repeat domain and RING finger-containing protein XBOS34) (RING-type E3 ubiquitin transferase XBOS34) (XB3 protein homolog 4)	341.917	0.00406957	0.300744	0.0135317	0.989204	1
ASEM_AUS1_01181		-	-	359.935	-0.0946317	0.198176	-0.477515	0.632996	0.851951
ASEM_AUS1_01184		MUT7_AEDAE	Exonuclease mut-7 homolog (EC 3.1.-.-) (Exonuclease 3'-5' domain-containing protein 3 homolog)	88.0352	-0.340572	0.228146	-1.49278	0.135494	0.422178
ASEM_AUS1_01185		AGAL1_ARATH	Alpha-galactosidase 1 (AtAGAL1) (EC 3.2.1.22) (Alpha-D-galactoside galactohydrolase 1) (Melibiase 1)	0.594567	0.802401	3.71942	0.215733	0.829196	NA
ASEM_AUS1_01186		NRPBC_ARATH	DNA-directed RNA polymerases II, IV and V subunit 12 (DNA-directed RNA Polymerase II subunit K)	144.703	-0.477277	0.192883	-2.47444	0.0133445	0.109739
ASEM_AUS1_01188		ORR7_ORYSJ	Two-component response regulator ORR7 (OsRR7) (OsRRA5)	0.679023	-0.399072	2.19699	-0.181645	0.855862	NA
ASEM_AUS1_01189		ZIFL1_ARATH	Protein ZINC INDUCED FACILITATOR-LIKE 1 (Protein ZIF-LIKE 1)	0.769601	0	4.25729	0	1	NA
ASEM_AUS1_01191		C71A1_PERAE	Cytochrome P450 71A1 (EC 1.14.-.-) (ARP-2) (CYPLXXIA1)	2.13363	4.62841	3.4986	1.32293	0.185858	NA
ASEM_AUS1_01192		EXB11_ORYSJ	Expansin-B11 (Beta-expansin-11) (OsEXPB11) (OsaEXPb1.20)	36.9194	2.45214	1.19202	2.05713	0.0396735	0.212185
ASEM_AUS1_01195		PHT1_ORYSJ	Putrescine hydroxycinnamoyltransferase 1 (OsPHT1) (EC 2.3.1.-) (BAHD-like hydroxycinnamoyl transferase HCT3) (Hydroxycinnamoyltransferase 3) (OsHCT3)	13.1659	-0.372304	0.572699	-0.650087	0.515636	0.786045
ASEM_AUS1_01196		-	-	18.3022	-0.271843	0.440713	-0.616824	0.537351	0.79996
ASEM_AUS1_01198		ZFP8_ARATH	Zinc finger protein 8	3.52581	-0.869572	1.25656	-0.692023	0.488923	0.769005
ASEM_AUS1_01199		PIP26_MAIZE	Aquaporin PIP2-6 (Plasma membrane intrinsic protein 2-6) (ZmPIP2-6) (ZmPIP2;6)	9.705	-0.765422	1.22077	-0.626997	0.530662	0.795807
ASEM_AUS1_01200		ATP5H_ARATH	ATP synthase subunit d, mitochondrial (ATPase subunit d)	73.7901	0.857465	0.448587	1.91148	0.0559427	0.259019
ASEM_AUS1_01202		RL44_GOSHI	60S ribosomal protein L44	642.608	-0.279403	0.293351	-0.952456	0.340866	0.661781
ASEM_AUS1_01203		PIP21_MAIZE	Aquaporin PIP2-1 (Plasma membrane intrinsic protein 2-1) (ZmPIP2-1) (ZmPIP2;1)	509.374	-0.00541834	0.324823	-0.0166809	0.986691	1
ASEM_AUS1_01205		-	-	1.34393	1.36314	1.62038	0.841242	0.400212	NA
ASEM_AUS1_01206		-	-	721.788	-0.4614	0.318013	-1.45089	0.146812	0.441563
ASEM_AUS1_01207		-	-	29.4885	-1.41739	0.525913	-2.69511	0.00703663	0.0720217
ASEM_AUS1_01208		-	-	311.885	-0.324568	0.335323	-0.967926	0.333081	0.654962
ASEM_AUS1_01209		AHSA1_HUMAN	Activator of 90 kDa heat shock protein ATPase homolog 1 (AHA1) (p38)	263.039	0.0384515	0.176311	0.21809	0.827359	0.940264
ASEM_AUS1_01211		RHC1A_ARATH	Probable E3 ubiquitin-protein ligase RHC1A (EC 2.3.2.27) (RING-H2 finger C1a) (RING-H2 zinc finger protein RHC1a) (RING-type E3 ubiquitin transferase RHC1A)	64.5696	-0.250417	0.307654	-0.813957	0.41567	0.717166
ASEM_AUS1_01213		-	-	1.25297	2.07058	1.72841	1.19797	0.23093	NA
ASEM_AUS1_01214		DCK_HUMAN	Deoxycytidine kinase (dCK) (EC 2.7.1.74)	217.818	0.864184	0.241546	3.57772	0.000346607	0.00872726
ASEM_AUS1_01215		DEGP9_ARATH	Protease Do-like 9 (EC 3.4.21.-)	65.6738	-0.345258	0.229275	-1.50587	0.1321	0.417999
ASEM_AUS1_01216		-	-	223.065	-0.219351	0.282674	-0.775986	0.437757	0.73361
ASEM_AUS1_01217		DGP3_ARATH	DAR GTPase 3, chloroplastic (Protein EMBRYO DEFECTIVE 3129)	548.648	0.243414	0.299761	0.812027	0.416776	0.718306
ASEM_AUS1_01218		NIPA6_ARATH	Probable magnesium transporter NIPA6	137.834	-0.486068	0.205503	-2.36526	0.0180174	0.132814
ASEM_AUS1_01219		ASE1_ARATH	Amidophosphoribosyltransferase 1, chloroplastic (AtATase1) (PRPP1) (EC 2.4.2.14) (Glutamine phosphoribosylpyrophosphate amidotransferase 1) (AtGPRAT1)	51.575	0.226183	0.610977	0.370199	0.711234	0.889371
ASEM_AUS1_01220		PTR9_ARATH	Protein NRT1/ PTR FAMILY 5.10 (AtNPF5.10)	29.1889	-0.857367	0.458159	-1.87133	0.0612996	0.27282
ASEM_AUS1_01222		PTR9_ARATH	Protein NRT1/ PTR FAMILY 5.10 (AtNPF5.10)	676.054	-0.245911	0.258129	-0.952665	0.34076	0.661629
ASEM_AUS1_01224		EMB8_PICGL	Embryogenesis-associated protein EMB8 (EC 3.1.1.-)	114.336	-0.281443	0.345577	-0.814415	0.415407	0.716903
ASEM_AUS1_01225		TMM18_CHICK	Transmembrane protein 18	26.5334	-1.53741	0.450442	-3.41311	0.000642272	0.0136046
ASEM_AUS1_01226		Y5994_ARATH	Uncharacterized protein At5g49945	448.766	-0.235742	0.176187	-1.33802	0.180888	0.490271
ASEM_AUS1_01227		PAT_PETHY	Bifunctional aspartate aminotransferase and glutamate/aspartate-prephenate aminotransferase (PhPPA-AT) (EC 2.6.1.1) (EC 2.6.1.78) (EC 2.6.1.79)	144.014	0.437191	0.491581	0.889357	0.373811	0.685509
ASEM_AUS1_01228		SBT3B_ARATH	Subtilisin-like protease SBT3.11 (EC 3.4.21.-) (Subtilase subfamily 3 member 11) (AtSBT3.11)	910.382	-0.194038	0.267688	-0.724866	0.468534	0.755708
ASEM_AUS1_01229		SAPK4_ORYSJ	Serine/threonine-protein kinase SAPK4 (EC 2.7.11.1) (Osmotic stress/abscisic acid-activated protein kinase 4) (RK2 kinase) (stress-activated protein kinase 4) (OsSAPK4)	105.282	-0.347908	0.39943	-0.87101	0.383749	0.69382
ASEM_AUS1_01230		LIMYB_ARATH	L10-interacting MYB domain-containing protein	19.6496	-0.0579799	1.42748	-0.0406168	0.967601	0.994361
ASEM_AUS1_01237		CDA7L_HUMAN	Cell division cycle-associated 7-like protein (Protein JPO2) (Transcription factor RAM2)	51.0353	-0.254984	0.240538	-1.06006	0.289119	0.614542
ASEM_AUS1_01243		YEPC_SCHPO	Uncharacterized protein C23H3.12c	43.1791	-0.0952028	0.284114	-0.335087	0.73756	0.902247
ASEM_AUS1_01244		-	-	35.7449	-0.112092	0.520604	-0.215311	0.829525	0.941298
ASEM_AUS1_01245		MOMAS_ORYSJ	Momilactone A synthase (OsMAS) (EC 1.1.1.295)	3.88035	-4.82534	4.10305	-1.17604	NA	NA
ASEM_AUS1_01246		-	-	5.77894	-0.0273662	0.70102	-0.0390376	0.96886	0.994807
ASEM_AUS1_01247		-	-	42.5637	2.3069	0.733863	3.1435	0.00166939	0.0269867
ASEM_AUS1_01248		-	-	95.9969	-0.0325527	0.304478	-0.106913	0.914858	0.975167
ASEM_AUS1_01251		DECR2_ARATH	Peroxisomal 2,4-dienoyl-CoA reductase (EC 1.3.1.34)	7.33576	2.26305	1.26946	1.78269	0.0746373	0.306145
ASEM_AUS1_01253		TPC6B_HUMAN	Trafficking protein particle complex subunit 6B	141.009	0.0553598	0.17389	0.318362	0.750211	0.907238
ASEM_AUS1_01257		F3PH_ARATH	Flavonoid 3'-monooxygenase (EC 1.14.13.21) (Cytochrome P450 75B1) (Flavonoid 3'-hydroxylase) (AtF3'H) (Protein TRANSPARENT TESTA 7)	67.3493	-1.49484	1.23069	-1.21464	0.224505	0.542814
ASEM_AUS1_01259		C70B2_ARATH	Cytochrome P450 709B2 (EC 1.14.-.-)	5.40278	0.58665	1.30261	0.450365	0.652448	0.862015
ASEM_AUS1_01261		-	-	1.74676	-2.76412	1.56847	-1.76231	0.0780176	NA
ASEM_AUS1_01262		-	-	0.728593	2.03619	2.43548	0.836053	0.403125	NA
ASEM_AUS1_01263		PMGT2_MOUSE	Protein O-linked-mannose beta-1,4-N-acetylglucosaminyltransferase 2 (POMGnT2) (EC 2.4.1.312) (Extracellular O-linked N-acetylglucosamine transferase-like) (Glycosyltransferase-like domain-containing protein 2)	11.6629	-1.8226	1.33485	-1.3654	0.172127	0.477931
ASEM_AUS1_01265		-	-	305.203	-0.208822	0.329264	-0.634207	0.525946	0.792879
ASEM_AUS1_01272		CPSF1_ORYSJ	Probable cleavage and polyadenylation specificity factor subunit 1 (Cleavage and polyadenylation specificity factor 160 kDa subunit) (CPSF 160 kDa subunit)	70.1832	0.153352	0.384588	0.398744	0.690082	0.880029
ASEM_AUS1_01275		-	-	3.03495	-0.162765	1.80137	-0.0903564	0.928004	0.979548
ASEM_AUS1_01277		-	-	1.96125	2.37639	2.35507	1.00905	0.312951	NA
ASEM_AUS1_01283		-	-	2.49863	0.36049	1.49424	0.241253	0.809359	NA
ASEM_AUS1_01287		RL12_PRUAR	60S ribosomal protein L12	308.581	0.220437	0.282549	0.780172	0.43529	0.732186
ASEM_AUS1_01289		-	-	656.936	-0.784342	0.452395	-1.73376	0.0829615	0.325967
ASEM_AUS1_01290		-	-	3.14148	-2.84318	1.13012	-2.51582	0.0118755	0.101715
ASEM_AUS1_01291		WAK2_ARATH	Wall-associated receptor kinase 2 (EC 2.7.11.-)	12.4477	0.168192	0.841453	0.199882	0.841573	0.946804
ASEM_AUS1_01292		PTR2_ARATH	Protein NRT1/ PTR FAMILY 8.3 (AtNPF8.3) (Histidine-transporting protein) (Peptide transporter PTR2)	1.17293	2.6506	2.12109	1.24964	0.211431	NA
ASEM_AUS1_01294		SCAM6_ORYSJ	Secretory carrier-associated membrane protein 6 (Secretory carrier membrane protein 6)	60.3112	0.252879	0.556803	0.454163	0.649712	0.860477
ASEM_AUS1_01295		KPPR_WHEAT	Phosphoribulokinase, chloroplastic (PRK) (PRKase) (EC 2.7.1.19) (Phosphopentokinase)	100.934	-0.844356	0.665001	-1.26971	0.204189	0.518148
ASEM_AUS1_01296		PS13B_ARATH	26S proteasome non-ATPase regulatory subunit 13 homolog B (26S proteasome regulatory subunit RPN9b) (AtRNP9b) (26S proteasome regulatory subunit S11 homolog B)	249.97	-0.405948	0.150642	-2.6948	0.00704317	0.0720423
ASEM_AUS1_01298		UVB31_ARATH	UV-B-induced protein At3g17800, chloroplastic	474.939	-0.0454919	0.146826	-0.309836	0.756685	0.910552
ASEM_AUS1_01300		Y4276_ARATH	Uncharacterized protein At4g22758	44.8319	0.405887	0.353165	1.14928	0.250439	0.572297
ASEM_AUS1_01301		PYRH_PROM0	Uridylate kinase (UK) (EC 2.7.4.22) (Uridine monophosphate kinase) (UMP kinase) (UMPK)	261.802	-0.0763932	0.184862	-0.413244	0.679428	0.874449
ASEM_AUS1_01305		NFD4_ARATH	Protein NUCLEAR FUSION DEFECTIVE 4	6.92164	0.0465661	0.592661	0.0785712	0.937374	0.982815
ASEM_AUS1_01310		BPA1_ARATH	Binding partner of ACD11 1	151.283	-0.0244488	0.330526	-0.0739695	0.941035	0.984163
ASEM_AUS1_01312		PGIP1_ORYSJ	Polygalacturonase inhibitor 1 (Floral organ regulator 1) (Polygalacturonase-inhibiting protein 1) (PGIP-1)	0.634639	-0.720542	3.88368	-0.185531	0.852813	NA
ASEM_AUS1_01313		CDPKK_ORYSJ	Calcium-dependent protein kinase 20 (OsCDPK20) (OsCPK20) (EC 2.7.11.1)	399.195	-0.0502501	0.250985	-0.200211	0.841315	0.946695
[truncated: 28,260 more rows]

## Sheet: 3. C3+C4 vs C4
	Annotation
[truncated: 29,201 more rows]
