# Supplementary material for: Upregulation of C4 characteristics does not consistently improve photosynthetic performance in intraspecific hybrids of a grass
Source: Plant Cell Environ. 2022 Mar 10;45(5):1398–411. doi: 10.1111/pce.14301 (PMC9314825; doi:10.1111/pce.14301)
Supplement: Supplementary file 6 — Supporting information. [file PCE-45-1398-s001.xlsx]

## Sheet: Table S10. GO analyses
Table S10. Gene ontology enrichment analyses on genes differentially expressed between F1 hybrids and the C4 parental type.
This file has three sheets containing the results of the GO enrichment analyses using a subset of differentially expressed genes
1. Comparison between hybrid types (C3xC4 vs C3+C4xC4)
2. Comparison C3xC4 hybrids vs C4
3. Comparison C3+C4xC4 hybrids vs C4

## Sheet: 1. C3xC4 vs C3+C4xC4
GO enrichment results									Orthologs	Annotation
GO ID	GO Description	GeneRatio	BgRatio	pvalue	p.adjust	qvalue	Count	Setaria italica ID (for GO annotation)	Alloteropsis semialata	Gene name	Protein name
GO:0015979; GO:0009523	photosynthesis	7/166	40/16338	1.38462e-07	1.05231e-05	9.1822e-06	7	Seita.2G031300.1	ASEM_AUS1_07522	PSAK_HORVU	Photosystem I reaction center subunit psaK, chloroplastic (Light-harvesting complex I 7 kDa protein) (PSI-K) (Photosystem I subunit X)
								Seita.2G117000.1	ASEM_AUS1_05874	PSAE_HORVU	Photosystem I reaction center subunit IV, chloroplastic (PSI-E) (Photosystem I 10.8 kDa polypeptide)
								Seita.2G248100.1	ASEM_AUS1_23609	PSAG_HORVU	Photosystem I reaction center subunit V, chloroplastic (PSI-G) (Photosystem I 9 kDa protein)
								Seita.2G351700.1	ASEM_AUS1_37649	THF1_ORYSJ	Protein THYLAKOID FORMATION1, chloroplastic
								Seita.4G207000.1	ASEM_AUS1_24985	PSBP_PEA	Oxygen-evolving enhancer protein 2, chloroplastic (OEE2) (23 kDa subunit of oxygen evolving system of photosystem II) (23 kDa thylakoid membrane protein) (OEC 23 kDa subunit)
								Seita.5G336700.1	ASEM_AUS1_24607	PSBW_ARATH	Photosystem II reaction center W protein, chloroplastic (PSII 6.1 kDa protein)
								Seita.6G208100.1	ASEM_AUS1_20582	PPD3_ARATH	PsbP domain-containing protein 3, chloroplastic (OEC23-like protein 2)
GO:0016491; GO:0016702	oxidoreductase activity	15/166	405/16338	1.6759e-05	0.000424562	0.000370463	15	Seita.1G050700.1	ASEM_AUS1_10587	LOX23_HORVU	Lipoxygenase 2.3, chloroplastic (EC 1.13.11.12) (LOX2:Hv:3)
								Seita.1G087500.1	ASEM_AUS1_08815	AIFA_DICDI	Apoptosis-inducing factor homolog A (EC 1.-.-.-)
								Seita.1G343600.1	ASEM_AUS1_02217	AASS_ARATH	Alpha-aminoadipic semialdehyde synthase (cAt-LKR/SDH) (LKR/SDH) [Includes: Lysine ketoglutarate reductase (LKR) (EC 1.5.1.8); Saccharopine dehydrogenase (EC 1.5.1.9) (cAt-SDH) (SDH)]
								Seita.4G215400.1	ASEM_AUS1_32494	LOX21_HORVU	Lipoxygenase 2.1, chloroplastic (EC 1.13.11.12) (LOX-100) (LOX2:Hv:1)
								Seita.4G215400.1	ASEM_AUS1_32495	LOX21_HORVU	Lipoxygenase 2.1, chloroplastic (EC 1.13.11.12) (LOX-100) (LOX2:Hv:1)
								Seita.5G467000.1	ASEM_AUS1_13878	AXS_ORYSJ	UDP-D-apiose/UDP-D-xylose synthase
								Seita.6G026000.1	ASEM_AUS1_20410	CADH5_ORYSJ	Probable cinnamyl alcohol dehydrogenase 5 (OsCAD5) (EC 1.1.1.195)
								Seita.6G144300.1	ASEM_AUS1_16766	HCAR_ORYSJ	7-hydroxymethyl chlorophyll a reductase, chloroplastic (EC 1.17.7.2)
								Seita.7G063600.1	ASEM_AUS1_27729	SALR_PAPBR	Salutaridine reductase (EC 1.1.1.248)
								Seita.7G063600.1	ASEM_AUS1_27731	SALR_PAPBR	Salutaridine reductase (EC 1.1.1.248)
								Seita.7G113700.1	ASEM_AUS1_01589	LOX5_ORYSJ	Putative lipoxygenase 5 (EC 1.13.11.12)
								Seita.9G127800.1	ASEM_AUS1_23831	LOX3_ORYSJ	Putative linoleate 9S-lipoxygenase 3 (EC 1.13.11.58) (Lipoxygenase 3)
								Seita.9G167400.1	ASEM_AUS1_32017	DIOX5_ARATH	Probable 2-oxoglutarate-dependent dioxygenase At5g05600 (EC 1.14.11.-)
								Seita.9G167400.1	ASEM_AUS1_32018	GAOX1_ARATH	Gibberellin 20 oxidase 1 (EC 1.14.11.-) (GA 20-oxidase 1) (AtGA20ox1) (Gibberellin C-20 oxidase 1)
								Seita.9G370000.1	ASEM_AUS1_10194	NRX11_ORYSJ	Probable nucleoredoxin 1-1 (OsNrx1-1) (EC 1.8.1.8)
								Seita.9G370000.1	ASEM_AUS1_10196	NRX11_ORYSJ	Probable nucleoredoxin 1-1 (OsNrx1-1) (EC 1.8.1.8)
								Seita.9G398500.1	ASEM_AUS1_04457	NCS1_COPJA	S-norcoclaurine synthase 1 (CjNCS1) (EC 4.2.1.78)
								Seita.9G441600.1	ASEM_AUS1_02502	DIOX5_ARATH	Probable 2-oxoglutarate-dependent dioxygenase At5g05600 (EC 1.14.11.-)
								Seita.9G577700.1	ASEM_AUS1_00678	NCS1_COPJA	S-norcoclaurine synthase 1 (CjNCS1) (EC 4.2.1.78)
								Seita.9G577700.1	ASEM_AUS1_20719	NCS1_COPJA	S-norcoclaurine synthase 1 (CjNCS1) (EC 4.2.1.78)
								Seita.9G577700.1	ASEM_AUS1_26507	NCS1_COPJA	S-norcoclaurine synthase 1 (CjNCS1) (EC 4.2.1.78)
GO:0000148; GO:0003843; GO:0006075	1,3-beta-D-glucan synthase complex	2/166	10/16338	0.00437691	0.0475207	0.0414655	2	Seita.9G556400.1	ASEM_AUS1_17575	CALS3_ARATH	Callose synthase 3 (EC 2.4.1.34) (1,3-beta-glucan synthase) (Protein GLUCAN SYNTHASE-LIKE 12)
								Seita.1G379400.1	ASEM_AUS1_03551	CALS3_ARATH	Callose synthase 3 (EC 2.4.1.34) (1,3-beta-glucan synthase) (Protein GLUCAN SYNTHASE-LIKE 12)
								Seita.1G379400.1	ASEM_AUS1_22449	CALS3_ARATH	Callose synthase 3 (EC 2.4.1.34) (1,3-beta-glucan synthase) (Protein GLUCAN SYNTHASE-LIKE 12)
								Seita.1G379400.1	ASEM_AUS1_41690	CALS1_ARATH	Callose synthase 1 (EC 2.4.1.34) (1,3-beta-glucan synthase) (Protein GLUCAN SYNTHASE-LIKE 6)

## Sheet: 2. C3xC4 vs C4
GO enrichment results									Orthologs	Annotation
GO ID	GO Description	GeneRatio	BgRatio	pvalue	p.adjust	qvalue	Count	Setaria italica ID (for GO annotation)	Alloteropsis semialata	C4/C2 pathway	Gene name	Protein name
GO:0016491	oxidoreductase activity	9/90	405/16338	0.000388238	0.0180763	0.0157185	9	Seita.1G106100.1	ASEM_AUS1_07897		S6PD_MALDO	NADP-dependent D-sorbitol-6-phosphate dehydrogenase (EC 1.1.1.200) (Aldose-6-phosphate reductase [NADPH]) (NADP-S6PDH)
								Seita.1G106100.1	ASEM_AUS1_15142		S6PD_MALDO	NADP-dependent D-sorbitol-6-phosphate dehydrogenase (EC 1.1.1.200) (Aldose-6-phosphate reductase [NADPH]) (NADP-S6PDH)
								Seita.1G106100.1	ASEM_AUS1_15143		S6PD_MALDO	NADP-dependent D-sorbitol-6-phosphate dehydrogenase (EC 1.1.1.200) (Aldose-6-phosphate reductase [NADPH]) (NADP-S6PDH)
								Seita.2G137100.1	ASEM_AUS1_29268	C4 (core):nadpmdh2P2	MDHP1_SORBI	Malate dehydrogenase [NADP] 1, chloroplastic (EC 1.1.1.82) (NADP-MDH-1)
								Seita.2G363800.1	ASEM_AUS1_05142		-	-
								Seita.5G156300.1	ASEM_AUS1_25168	Photorespiration:lpd1P2	DLDH1_ARATH	Dihydrolipoyl dehydrogenase 1, mitochondrial (AtmLPD1) (mtLPD1) (EC 1.8.1.4) (Dihydrolipoamide dehydrogenase 1) (Glycine cleavage system L protein 1) (Pyruvate dehydrogenase complex E3 subunit 1) (E3-1) (PDC-E3 1)
								Seita.5G156300.1	ASEM_AUS1_29846	Photorespiration:lpd1P1	DLDH1_ARATH	Dihydrolipoyl dehydrogenase 1, mitochondrial (AtmLPD1) (mtLPD1) (EC 1.8.1.4) (Dihydrolipoamide dehydrogenase 1) (Glycine cleavage system L protein 1) (Pyruvate dehydrogenase complex E3 subunit 1) (E3-1) (PDC-E3 1)
								Seita.9G017300.1	ASEM_AUS1_14143		CRTSO_DAUCA	Prolycopene isomerase, chloroplastic (CrtISO) (EC 5.2.1.13) (Carotenoid isomerase)
								Seita.9G167400.1	ASEM_AUS1_32017		DIOX5_ARATH	Probable 2-oxoglutarate-dependent dioxygenase At5g05600 (EC 1.14.11.-)
								Seita.9G167400.1	ASEM_AUS1_32018		GAOX1_ARATH	Gibberellin 20 oxidase 1 (EC 1.14.11.-) (GA 20-oxidase 1) (AtGA20ox1) (Gibberellin C-20 oxidase 1)
								Seita.9G398500.1	ASEM_AUS1_04457		NCS1_COPJA	S-norcoclaurine synthase 1 (CjNCS1) (EC 4.2.1.78)
								Seita.9G441600.1	ASEM_AUS1_02502		DIOX5_ARATH	Probable 2-oxoglutarate-dependent dioxygenase At5g05600 (EC 1.14.11.-)
								Seita.9G510800.1	ASEM_AUS1_36294		ADHL5_ARATH	Alcohol dehydrogenase-like 5 (EC 1.1.1.1)
								Seita.9G510800.1	ASEM_AUS1_36295		ADHL2_ARATH	Alcohol dehydrogenase-like 2 (EC 1.1.1.1)
GO:0005215	transporter activity	5/90	128/16338	0.000704487	0.0180763	0.0157185	5	Seita.1G297800.1	ASEM_AUS1_17573		ADT_ORYSJ	ADP,ATP carrier protein, mitochondrial (ADP/ATP translocase) (Adenine nucleotide translocator) (ANT)
								Seita.1G297800.1	ASEM_AUS1_38366		ADT2_MAIZE	ADP,ATP carrier protein 2, mitochondrial (ADP/ATP translocase 2) (Adenine nucleotide translocator 2) (ANT 2)
								Seita.3G350700.1	ASEM_AUS1_30102	C4 (related):dit1P1	DIT1_SPIOL	Dicarboxylate transporter 1, chloroplastic (SODIT1) (2-oxoglutarate/malate translocator)
								Seita.4G263200.1	ASEM_AUS1_26478		NRAM3_ORYSJ	Metal transporter Nramp3 (OsNramp3)
								Seita.7G193300.1	ASEM_AUS1_43332		GLPT1_ARATH	Putative glycerol-3-phosphate transporter 1 (G-3-P transporter 1) (Glycerol-3-phosphate permease 1) (AtG3Pp1) (G-3-P permease 1) (Protein PHOSPHATE STARVATION-INDUCED GENE 3) (AtPS3)
								Seita.9G416800.1	ASEM_AUS1_11983		-	-
								Seita.9G416800.1	ASEM_AUS1_36057		PTR2_ARATH	Protein NRT1/ PTR FAMILY 8.3 (AtNPF8.3) (Histidine-transporting protein) (Peptide transporter PTR2)
GO:0005506	iron ion binding	6/90	198/16338	0.000785926	0.0180763	0.0157185	6	Seita.3G339800.1	ASEM_AUS1_00022		C76M5_ORYSJ	Cytochrome P450 76M5 (EC 1.14.13.192)
								Seita.3G339800.1	ASEM_AUS1_00023		C76M5_ORYSJ	Cytochrome P450 76M5 (EC 1.14.13.192)
								Seita.3G339800.1	ASEM_AUS1_36996		-	-
								Seita.3G339800.1	ASEM_AUS1_44896		-	-
								Seita.3G339800.1	ASEM_AUS1_44897		-	-
								Seita.4G236300.1	ASEM_AUS1_17059		C71E1_SORBI	4-hydroxyphenylacetaldehyde oxime monooxygenase (EC 1.14.14.37) (Cytochrome P450 71E1)
								Seita.8G139100.1	ASEM_AUS1_15945		RUBR1_DESDA	Rubredoxin-1 (Rd-1)
								Seita.9G167400.1	ASEM_AUS1_32017		DIOX5_ARATH	Probable 2-oxoglutarate-dependent dioxygenase At5g05600 (EC 1.14.11.-)
								Seita.9G167400.1	ASEM_AUS1_32018		GAOX1_ARATH	Gibberellin 20 oxidase 1 (EC 1.14.11.-) (GA 20-oxidase 1) (AtGA20ox1) (Gibberellin C-20 oxidase 1)
								Seita.9G391100.1	ASEM_AUS1_16225		C70B2_ARATH	Cytochrome P450 709B2 (EC 1.14.-.-)
								Seita.9G441600.1	ASEM_AUS1_02502		DIOX5_ARATH	Probable 2-oxoglutarate-dependent dioxygenase At5g05600 (EC 1.14.11.-)
GO:0006108	malate metabolic process	2/90	15/16338	0.00300738	0.0420791	0.0365905	2	Seita.2G137100.1	ASEM_AUS1_29268	C4 (core):nadpmdh2P2	MDHP1_SORBI	Malate dehydrogenase [NADP] 1, chloroplastic (EC 1.1.1.82) (NADP-MDH-1)
								Seita.4G119800.1	ASEM_AUS1_06611	C4 (core):nadpme1P4	MAOC_ORYSJ	NADP-dependent malic enzyme, chloroplastic (NADP-ME) (EC 1.1.1.40)
GO:0016616	oxidoreductase activity, acting on the CH-OH group of donors, NAD or NADP as acceptor	3/90	54/16338	0.00327314	0.0420791	0.0365905	3	Seita.2G137100.1	ASEM_AUS1_29268	C4 (core):nadpmdh2P2	MDHP1_SORBI	Malate dehydrogenase [NADP] 1, chloroplastic (EC 1.1.1.82) (NADP-MDH-1)
								Seita.5G009300.1	ASEM_AUS1_28122	Photorespiration:hpr3P6+7	HPPR_PLESU	Hydroxyphenylpyruvate reductase (HPPR) (EC 1.1.1.237)
								Seita.5G248100.1	ASEM_AUS1_07280		ICDHC_ARATH	Cytosolic isocitrate dehydrogenase [NADP] (EC 1.1.1.42)
								Seita.5G248100.1	ASEM_AUS1_07283		ICDHC_ARATH	Cytosolic isocitrate dehydrogenase [NADP] (EC 1.1.1.42)
GO:0055085	transmembrane transport	7/90	359/16338	0.00365905	0.0420791	0.0365905	7	Seita.1G028000.1	ASEM_AUS1_10210		MSSP2_ARATH	Monosaccharide-sensing protein 2 (Sugar transporter MSSP2)
								Seita.1G028000.1	ASEM_AUS1_25363		MSSP2_ARATH	Monosaccharide-sensing protein 2 (Sugar transporter MSSP2)
								Seita.1G297800.1	ASEM_AUS1_17573		ADT_ORYSJ	ADP,ATP carrier protein, mitochondrial (ADP/ATP translocase) (Adenine nucleotide translocator) (ANT)
								Seita.1G297800.1	ASEM_AUS1_38366		ADT2_MAIZE	ADP,ATP carrier protein 2, mitochondrial (ADP/ATP translocase 2) (Adenine nucleotide translocator 2) (ANT 2)
								Seita.2G422800.1	ASEM_AUS1_41119		NHX2_ARATH	Sodium/hydrogen exchanger 2 (Na(+)/H(+) exchanger 2) (NHE-2)
								Seita.3G215300.1	ASEM_AUS1_01173		MTP5_ORYSJ	Metal tolerance protein 5 (OsMTP5)
								Seita.3G224500.1	ASEM_AUS1_01017		S35F2_HUMAN	Solute carrier family 35 member F2
								Seita.3G350700.1	ASEM_AUS1_30102	C4 (related):dit1P1	DIT1_SPIOL	Dicarboxylate transporter 1, chloroplastic (SODIT1) (2-oxoglutarate/malate translocator)
								Seita.7G193300.1	ASEM_AUS1_43332		GLPT1_ARATH	Putative glycerol-3-phosphate transporter 1 (G-3-P transporter 1) (Glycerol-3-phosphate permease 1) (AtG3Pp1) (G-3-P permease 1) (Protein PHOSPHATE STARVATION-INDUCED GENE 3) (AtPS3)

## Sheet: 3. C3+C4 vs C4
GO enrichment results									Orthologs	Annotation
GO ID	GO Description	GeneRatio	BgRatio	pvalue	p.adjust	qvalue	Count	Setaria italica ID (for GO annotation)	Alloteropsis semialata	C4/C2 pathway	Gene name	Protein name
GO:0016616	oxidoreductase activity, acting on the CH-OH group of donors, NAD or NADP as acceptor	6/158	54/16338	1.30922e-05	0.00111283	0.000881998	6	Seita.2G137100.1	ASEM_AUS1_29268	C4 (core):nadpmdh2P2	MDHP1_SORBI	Malate dehydrogenase [NADP] 1, chloroplastic (EC 1.1.1.82) (NADP-MDH-1)
								Seita.2G401000.1	ASEM_AUS1_25602	C4 (core):nadmdh1P8	MDHP_ARATH	Malate dehydrogenase, chloroplastic (EC 1.1.1.37) (Chloroplastic malate dehydrogenase) (Chloroplastic MDH) (cpNAD-MDH) (Plastidic NAD-dependent malate dehydrogenase) (pNAD-MDH)
								Seita.5G009300.1	ASEM_AUS1_28122	Photorespiration:hpr3P6+7	HPPR_PLESU	Hydroxyphenylpyruvate reductase (HPPR) (EC 1.1.1.237)
								Seita.5G248100.1	ASEM_AUS1_07280		ICDHC_ARATH	Cytosolic isocitrate dehydrogenase [NADP] (EC 1.1.1.42)
								Seita.5G248100.1	ASEM_AUS1_07283		ICDHC_ARATH	Cytosolic isocitrate dehydrogenase [NADP] (EC 1.1.1.42)
								Seita.6G167400.1	ASEM_AUS1_06336		SERA2_ARATH	D-3-phosphoglycerate dehydrogenase 2, chloroplastic (PGDH) (EC 1.1.1.95)
								Seita.9G222200.1	ASEM_AUS1_33376	C4 (core):nadpmdh3P4	MDHC_MAIZE	Malate dehydrogenase, cytoplasmic (EC 1.1.1.37)
GO:0006108	malate metabolic process	3/158	15/16338	0.000370718	0.0138302	0.0109614	3	Seita.2G137100.1	ASEM_AUS1_29268	C4 (core):nadpmdh2P2	MDHP1_SORBI	Malate dehydrogenase [NADP] 1, chloroplastic (EC 1.1.1.82) (NADP-MDH-1)
								Seita.2G401000.1	ASEM_AUS1_25602	C4 (core):nadmdh1P8	MDHP_ARATH	Malate dehydrogenase, chloroplastic (EC 1.1.1.37) (Chloroplastic malate dehydrogenase) (Chloroplastic MDH) (cpNAD-MDH) (Plastidic NAD-dependent malate dehydrogenase) (pNAD-MDH)
								Seita.9G222200.1	ASEM_AUS1_33376	C4 (core):nadpmdh3P4	MDHC_MAIZE	Malate dehydrogenase, cytoplasmic (EC 1.1.1.37)
GO:0015979	photosynthesis	4/158	40/16338	0.000586774	0.0138302	0.0109614	4	Seita.2G031300.1	ASEM_AUS1_07522		PSAK_HORVU	Photosystem I reaction center subunit psaK, chloroplastic (Light-harvesting complex I 7 kDa protein) (PSI-K) (Photosystem I subunit X)
								Seita.2G248100.1	ASEM_AUS1_23609		PSAG_HORVU	Photosystem I reaction center subunit V, chloroplastic (PSI-G) (Photosystem I 9 kDa protein)
								Seita.2G351700.1	ASEM_AUS1_37649		THF1_ORYSJ	Protein THYLAKOID FORMATION1, chloroplastic
								Seita.5G336700.1	ASEM_AUS1_24607		PSBW_ARATH	Photosystem II reaction center W protein, chloroplastic (PSII 6.1 kDa protein)
GO:0019752	carboxylic acid metabolic process	3/158	18/16338	0.000650833	0.0138302	0.0109614	3	Seita.2G401000.1	ASEM_AUS1_25602	C4 (core):nadmdh1P8	MDHP_ARATH	Malate dehydrogenase, chloroplastic (EC 1.1.1.37) (Chloroplastic malate dehydrogenase) (Chloroplastic MDH) (cpNAD-MDH) (Plastidic NAD-dependent malate dehydrogenase) (pNAD-MDH)
								Seita.6G177000.1	ASEM_AUS1_00024		DCE_PETHY	Glutamate decarboxylase (GAD) (EC 4.1.1.15)
								Seita.6G177000.1	ASEM_AUS1_01588		DCE4_ARATH	Glutamate decarboxylase 4 (GAD 4) (EC 4.1.1.15)
								Seita.6G177000.1	ASEM_AUS1_28327		DCE1_ARATH	Glutamate decarboxylase 1 (GAD 1) (EC 4.1.1.15)
								Seita.6G177000.1	ASEM_AUS1_34784		DCE_SOLLC	Glutamate decarboxylase (GAD) (EC 4.1.1.15) (ERT D1)
								Seita.6G177000.1	ASEM_AUS1_36055		DCE1_ARATH	Glutamate decarboxylase 1 (GAD 1) (EC 4.1.1.15)
								Seita.9G222200.1	ASEM_AUS1_33376	C4 (core):nadpmdh3P4	MDHC_MAIZE	Malate dehydrogenase, cytoplasmic (EC 1.1.1.37)
GO:0055085	transmembrane transport	10/158	359/16338	0.00261422	0.0392574	0.0311142	10	Seita.1G244400.1	ASEM_AUS1_02100		YSL12_ORYSJ	Probable metal-nicotianamine transporter YSL12 (Protein YELLOW STRIPE LIKE 12) (OsYSL12)
								Seita.1G244400.1	ASEM_AUS1_37882		YSL14_ORYSJ	Probable metal-nicotianamine transporter YSL14 (Protein YELLOW STRIPE LIKE 14) (OsYSL14)
								Seita.1G244400.1	ASEM_AUS1_37885		YSL14_ORYSJ	Probable metal-nicotianamine transporter YSL14 (Protein YELLOW STRIPE LIKE 14) (OsYSL14)
								Seita.3G215300.1	ASEM_AUS1_01173		MTP5_ORYSJ	Metal tolerance protein 5 (OsMTP5)
								Seita.3G224500.1	ASEM_AUS1_01017		S35F2_HUMAN	Solute carrier family 35 member F2
								Seita.5G145600.1	ASEM_AUS1_29313	C4 (related):dic1P2	DTC_ARATH	Mitochondrial dicarboxylate/tricarboxylate transporter DTC (Dicarboxylate/tricarboxylate carrier)
								Seita.6G141000.1	ASEM_AUS1_07434		SUT2_STYHA	High affinity sulfate transporter 2
								Seita.7G312000.1	ASEM_AUS1_33783		ZIFL1_ARATH	Protein ZINC INDUCED FACILITATOR-LIKE 1 (Protein ZIF-LIKE 1)
								Seita.9G090100.1	ASEM_AUS1_30474		OPT3_ARATH	Oligopeptide transporter 3 (AtOPT3)
								Seita.9G183000.1	ASEM_AUS1_06926		DTX40_ARATH	Protein DETOXIFICATION 40 (AtDTX40) (Multidrug and toxic compound extrusion protein 40) (MATE protein 40)
								Seita.9G506200.1	ASEM_AUS1_04096		SUT3_STYHA	Low affinity sulfate transporter 3
								Seita.9G511900.1	ASEM_AUS1_40111		DTX27_ARATH	Protein DETOXIFICATION 27 (AtDTX27) (Multidrug and toxic compound extrusion protein 27) (MATE protein 27)
GO:0016705	oxidoreductase activity, acting on paired donors, with incorporation or reduction of molecular oxygen	6/158	144/16338	0.00277111	0.0392574	0.0311142	6	Seita.2G038600.1	ASEM_AUS1_05518		-	-
								Seita.2G038600.1	ASEM_AUS1_05519		C93A3_SOYBN	Cytochrome P450 93A3 (EC 1.14.-.-) (Cytochrome P450 CP5)
								Seita.2G038600.1	ASEM_AUS1_05521		F3PH_ARATH	Flavonoid 3'-monooxygenase (EC 1.14.13.21) (Cytochrome P450 75B1) (Flavonoid 3'-hydroxylase) (AtF3'H) (Protein TRANSPARENT TESTA 7)
								Seita.2G038600.1	ASEM_AUS1_05522		F3PH_ARATH	Flavonoid 3'-monooxygenase (EC 1.14.13.21) (Cytochrome P450 75B1) (Flavonoid 3'-hydroxylase) (AtF3'H) (Protein TRANSPARENT TESTA 7)
								Seita.2G038600.1	ASEM_AUS1_05525		C84A4_ARATH	Cytochrome P450 84A4 (EC 1.14.-.-)
								Seita.2G038600.1	ASEM_AUS1_08883		-	-
								Seita.2G038600.1	ASEM_AUS1_24191		F3PH_ARATH	Flavonoid 3'-monooxygenase (EC 1.14.13.21) (Cytochrome P450 75B1) (Flavonoid 3'-hydroxylase) (AtF3'H) (Protein TRANSPARENT TESTA 7)
								Seita.2G038600.1	ASEM_AUS1_25819		F3PH_ARATH	Flavonoid 3'-monooxygenase (EC 1.14.13.21) (Cytochrome P450 75B1) (Flavonoid 3'-hydroxylase) (AtF3'H) (Protein TRANSPARENT TESTA 7)
								Seita.2G038600.1	ASEM_AUS1_25919		C98A1_SORBI	Cytochrome P450 98A1 (EC 1.14.-.-)
								Seita.3G339800.1	ASEM_AUS1_00022		C76M5_ORYSJ	Cytochrome P450 76M5 (EC 1.14.13.192)
								Seita.3G339800.1	ASEM_AUS1_00023		C76M5_ORYSJ	Cytochrome P450 76M5 (EC 1.14.13.192)
								Seita.3G339800.1	ASEM_AUS1_36996		-	-
								Seita.3G339800.1	ASEM_AUS1_44896		-	-
								Seita.3G339800.1	ASEM_AUS1_44897		-	-
								Seita.5G234200.1	ASEM_AUS1_08186		C7A15_ARATH	Cytochrome P450 72A15 (EC 1.14.-.-)
								Seita.5G234200.1	ASEM_AUS1_08187		C7A14_ARATH	Cytochrome P450 72A14 (EC 1.14.-.-)
								Seita.5G234200.1	ASEM_AUS1_28218		C7A14_ARATH	Cytochrome P450 72A14 (EC 1.14.-.-)
								Seita.5G234200.1	ASEM_AUS1_28390		C7A15_ARATH	Cytochrome P450 72A15 (EC 1.14.-.-)
								Seita.5G234200.1	ASEM_AUS1_35175		C7A15_ARATH	Cytochrome P450 72A15 (EC 1.14.-.-)
								Seita.5G234600.1	ASEM_AUS1_08198		C7A15_ARATH	Cytochrome P450 72A15 (EC 1.14.-.-)
								Seita.5G234600.1	ASEM_AUS1_08201		C7A15_ARATH	Cytochrome P450 72A15 (EC 1.14.-.-)
								Seita.5G234600.1	ASEM_AUS1_08202		C7A29_PANGI	Cytochrome P450 CYP72A219 (EC 1.14.-.-) (Cytochrome P450 CYP72A129)
								Seita.9G193900.1	ASEM_AUS1_36251		C84A1_ARATH	Cytochrome P450 84A1 (EC 1.14.-.-) (Ferulate-5-hydroxylase) (F5H)
								Seita.9G193900.1	ASEM_AUS1_44729		-	-
								Seita.9G391100.1	ASEM_AUS1_16225		C70B2_ARATH	Cytochrome P450 709B2 (EC 1.14.-.-)
